# Supplementary material for: Systematic identification of non-coding pharmacogenomic landscape in cancer
Source: Nat Commun. 2018 Aug 9;9:3192. doi: 10.1038/s41467-018-05495-9 (PMC6085336; doi:10.1038/s41467-018-05495-9)
Supplement: Supplementary file 4 — Supplementary Data 1 [file 41467_2018_5495_MOESM4_ESM.xlsx]

## Sheet: pairwise distance matrix
	Copy number alteraions (correlation)
		PAAD_patient	LUAD_patient	LUSC_patient	OV_patient	LIHC_patient	GBM_patient	BLCA_patient	LAML_patient	LGG_patient	BRCA_patient	STAD_patient	HNSC_patient	PRAD_patient	SKCM_patient	KIRC_patient	THCA_patient	UCEC_patient	COAD_READ_patient	PAAD_cell	LUAD_cell	LUSC_cell	OV_cell	LIHC_cell	GBM_cell	BLCA_cell	LAML_cell	LGG_cell	BRCA_cell	STAD_cell	HNSC_cell	PRAD_cell	SKCM_cell	KIRC_cell	THCA_cell	UCEC_cell	COAD_READ_cell
	PAAD_patient		0.163019	-0.0546028	-0.0306791	-0.194117	-0.12777	-0.0553466	-0.250611	-0.0248741	0.0866965	0.333392	-0.0781343	-0.0558959	-0.085998	0.0532421	-0.0744424	-0.40452	-0.163877	0.211382	0.212217	0.0444719	-0.0223205	-0.0364983	-0.178596	0.13963	-0.0471894	-0.164588	0.0211798	0.169799	0.0683436	-0.055314	-0.122468	-0.0818484	-0.0367435	0.0116642	0.173641
	LUAD_patient	0.163019		0.200397	-0.103927	0.00932004	-0.259997	0.0559025	-0.0956568	-0.268303	0.0243963	0.173474	-0.00748946	-0.102774	-0.0888622	-0.119959	0.128994	-0.0997922	0.103592	0.152661	0.263403	0.126434	0.0599027	-0.108983	-0.10778	0.0876727	-0.0797504	-0.0267571	0.0629883	0.00867666	0.0598022	-0.0280744	0.00466709	-0.0788841	0.0835924	-0.184856	-0.142432
	LUSC_patient	-0.0546028	0.200397		0.109726	-0.317442	-0.385442	0.646775	-0.27716	-0.3126	0.0104061	-0.0414327	0.834322	-0.0246887	-0.147043	-0.219536	-0.198372	-0.126214	-0.122417	0.0542476	0.120165	0.220947	0.0424019	-0.102347	-0.0617667	0.124048	-0.0875821	-0.0110772	-0.0153245	0.0209897	0.150722	-0.0180459	-0.0588147	-0.105174	-0.000554647	-0.0761701	-0.0528865
	OV_patient	-0.0306791	-0.103927	0.109726		-0.266334	-0.227548	0.0773878	-0.0613642	-0.232926	0.023868	0.0445103	0.0601882	-0.100262	-0.213746	-0.0295067	0.00569712	0.25467	-0.170221	-0.0440091	-0.0835755	-0.067396	0.202423	-0.0018698	0.000753644	-0.0954597	-0.0541044	0.00810721	-0.0184441	-0.0981831	-0.0504774	-0.0528212	-0.0562864	0.11996	0.0996501	0.186149	-0.086509
	LIHC_patient	-0.194117	0.00932004	-0.317442	-0.266334		0.0138899	-0.240166	0.081538	-0.121353	-0.124352	-0.0646823	-0.287833	-0.111341	0.0200953	0.179738	-0.0639148	0.163832	0.292444	0.0233952	-0.0110021	0.0127293	-0.0228708	0.198815	0.0293566	-0.0581676	-0.00693217	0.0113088	-0.110163	0.0418129	-0.0397386	-0.106461	0.0309023	0.091853	-0.0811379	-0.0563893	-0.0197684
	GBM_patient	-0.12777	-0.259997	-0.385442	-0.227548	0.0138899		-0.407661	-0.0357595	0.805325	-0.250364	-0.287018	-0.38495	-0.0696734	0.254428	-0.0555759	-0.05995	-0.083276	-0.122512	0.0151673	-0.0807252	-0.171451	-0.109891	0.0197692	0.356052	-0.205592	-0.00703405	0.232765	-0.0539067	-0.0375013	-0.171688	-0.0283433	0.15829	0.0329596	0.00431355	-0.108427	-0.0997519
	BLCA_patient	-0.0553466	0.0559025	0.646775	0.0773878	-0.240166	-0.407661		-0.246465	-0.366225	0.0820558	0.0357665	0.652369	0.0699802	-0.134287	-0.298612	-0.216368	0.0362053	0.0371292	-0.0355978	-0.0357274	0.226891	0.0889698	-0.132781	-0.156935	0.337617	-0.0535967	-0.104896	0.0163978	-0.0396796	0.278606	0.0186116	-0.112681	-0.0547166	0.00248754	-0.0219324	-0.0915513
	LAML_patient	-0.250611	-0.0956568	-0.27716	-0.0613642	0.081538	-0.0357595	-0.246465		-0.0820344	-0.0739268	0.107663	-0.270407	-0.152707	0.0145582	-0.0854273	-0.0799699	0.049434	0.0851038	-0.108705	-0.0733102	-0.211759	-0.0730561	0.0907037	0.0869084	-0.226353	0.412692	0.0729098	-0.0122114	-0.0870519	-0.213473	-0.00775424	0.0368654	-0.00817487	0.00370675	0.00441672	0.0103581
	LGG_patient	-0.0248741	-0.268303	-0.3126	-0.232926	-0.121353	0.805325	-0.366225	-0.0820344		-0.195694	-0.320473	-0.307648	0.020661	0.153521	-0.0400739	-0.00803065	-0.260255	-0.285	0.00602244	-0.07623	-0.16221	-0.095212	0.026308	0.337944	-0.201977	0.0184539	0.211371	-0.0569808	-0.0226196	-0.176792	-0.0310974	0.0882644	0.0441848	-0.01937	-0.0587907	-0.0691276
	BRCA_patient	0.0866965	0.0243963	0.0104061	0.023868	-0.124352	-0.250364	0.0820558	-0.0739268	-0.195694		-0.120203	0.012023	0.253423	-0.0835465	-0.0991898	0.0731364	-0.117062	-0.210716	-0.0797045	0.0468965	-0.0487068	0.0423645	-0.00850473	-0.114369	0.0401254	-0.0260308	-0.060119	0.395576	-0.053362	-0.059527	0.205012	-0.11955	-0.0578519	0.051825	0.0612292	-0.0496677
	STAD_patient	0.333392	0.173474	-0.0414327	0.0445103	-0.0646823	-0.287018	0.0357665	0.107663	-0.320473	-0.120203		-0.0776011	-0.125938	-0.129979	-0.15032	-0.266979	0.006927	0.418402	0.116324	0.0927722	0.136099	0.0559922	-0.128082	-0.217695	0.195238	-0.0789798	-0.126777	0.0500526	0.177877	0.112527	0.0209616	-0.112756	-0.0887646	-0.0501492	-0.017204	0.133205
	HNSC_patient	-0.0781343	-0.00748946	0.834322	0.0601882	-0.287833	-0.38495	0.652369	-0.270407	-0.307648	0.012023	-0.0776011		-0.0607102	-0.0885387	-0.196766	-0.197603	-0.0529192	-0.0935657	-0.0695012	0.000792963	0.414824	0.0258346	-0.112571	-0.248013	0.403068	-0.104825	-0.200473	-0.0187403	-0.0439229	0.516243	0.025486	-0.163001	-0.0709031	-0.100259	0.000574693	-0.0114331
	PRAD_patient	-0.0558959	-0.102774	-0.0246887	-0.100262	-0.111341	-0.0696734	0.0699802	-0.152707	0.020661	0.253423	-0.125938	-0.0607102		-0.205532	-0.13353	0.0253413	-0.0956646	-0.116074	-0.0343004	-0.0202533	0.00373317	0.0197295	0.0215317	-0.0804382	0.0445531	-0.0484736	-0.035197	0.0942831	-0.0142074	0.000833147	0.211175	-0.0759187	-0.0626834	0.0255854	0.0131198	0.00930358
	SKCM_patient	-0.085998	-0.0888622	-0.147043	-0.213746	0.0200953	0.254428	-0.134287	0.0145582	0.153521	-0.0835465	-0.129979	-0.0885387	-0.205532		-0.154445	-0.0738895	-0.124771	-0.00615004	-0.053197	-0.122414	-0.130272	-0.145437	0.0279534	0.223466	-0.14681	0.0169581	0.14645	-0.0810397	-0.0612916	-0.118538	-0.0784552	0.536021	-0.0250859	-0.0353846	-0.0788684	-0.0436771
	KIRC_patient	0.0532421	-0.119959	-0.219536	-0.0295067	0.179738	-0.0555759	-0.298612	-0.0854273	-0.0400739	-0.0991898	-0.15032	-0.196766	-0.13353	-0.154445		0.130462	-0.140463	-0.282443	0.000440443	-0.0511171	-0.0983001	-0.0178942	0.100779	0.0716352	-0.144942	-0.0448176	-0.00169944	-0.123892	-0.0643982	-0.0561395	-0.136849	-0.0345995	0.359389	0.0416439	0.0291479	-0.0622218
	THCA_patient	-0.0744424	0.128994	-0.198372	0.00569712	-0.0639148	-0.05995	-0.216368	-0.0799699	-0.00803065	0.0731364	-0.266979	-0.197603	0.0253413	-0.0738895	0.130462		-0.038028	-0.237139	-0.0880719	-0.0222074	-0.0719987	-0.0253573	0.101656	0.117789	-0.124331	-0.00769677	0.0595399	-0.098824	-0.078217	-0.0586209	-0.0551205	0.0194851	0.0878308	0.10101	0.0657595	-0.0440773
	UCEC_patient	-0.40452	-0.0997922	-0.126214	0.25467	0.163832	-0.083276	0.0362053	0.049434	-0.260255	-0.117062	0.006927	-0.0529192	-0.0956646	-0.124771	-0.140463	-0.038028		0.490829	-0.121357	-0.160392	-0.156998	0.11911	0.0198006	0.110066	-0.186614	0.0625266	0.0985172	0.0271754	-0.130917	-0.163766	0.0210542	0.0212652	0.0667006	0.0788442	0.161073	-0.0743648
	COAD_READ_patient	-0.163877	0.103592	-0.122417	-0.170221	0.292444	-0.122512	0.0371292	0.0851038	-0.285	-0.210716	0.418402	-0.0935657	-0.116074	-0.00615004	-0.282443	-0.237139	0.490829		0.0983844	0.0816913	0.00157764	-0.0368803	-0.000625548	-0.195933	0.0784125	-0.00718379	-0.133844	-0.0400602	0.289501	-0.019643	0.0125889	-0.129594	-0.112275	-0.108876	0.103029	0.419475
	PAAD_cell	0.211382	0.212217	0.0444719	-0.0223205	-0.0364983	-0.178596	0.13963	-0.0471894	-0.164588	0.0211798	0.169799	0.0683436	-0.055314	-0.122468	-0.0818484	-0.0367435	0.0116642	0.173641		0.194163	0.0642235	-0.0704952	-0.206384	-0.342995	0.0603573	-0.166213	-0.285922	0.017826	0.31138	0.158112	-0.0740719	-0.253745	-0.0793897	-0.276522	-0.283415	0.373134
	LUAD_cell	0.152661	0.263403	0.126434	0.0599027	-0.108983	-0.10778	0.0876727	-0.0797504	-0.0267571	0.0629883	0.00867666	0.0598022	-0.0280744	0.00466709	-0.0788841	0.0835924	-0.184856	-0.142432	0.194163		0.354574	-0.020523	0.0408965	-0.206315	0.0598551	-0.177319	-0.243052	0.00826158	0.254897	-0.0902716	-0.0780533	-0.180126	-0.160782	-0.327678	-0.0991558	-0.0564169
	LUSC_cell	0.0542476	0.120165	0.220947	0.0424019	-0.102347	-0.0617667	0.124048	-0.0875821	-0.0110772	-0.0153245	0.0209897	0.150722	-0.0180459	-0.0588147	-0.105174	-0.000554647	-0.0761701	-0.0528865	0.0642235	0.354574		-0.107105	-0.026476	-0.115242	-0.00538034	-0.150881	-0.136262	-0.128536	0.0881755	0.0178212	-0.0680021	-0.173633	-0.121296	-0.146611	-0.174833	-0.0110276
	OV_cell	-0.0440091	-0.0835755	-0.067396	0.202423	-0.0018698	0.000753644	-0.0954597	-0.0541044	0.00810721	-0.0184441	-0.0981831	-0.0504774	-0.0528212	-0.0562864	0.11996	0.0996501	0.186149	-0.086509	-0.0704952	-0.020523	-0.107105		0.0707782	-0.0652772	-0.0607264	-0.0384786	-0.0593257	-0.00205633	-0.104806	-0.178493	-0.0757109	-0.106157	0.0616365	0.00171295	0.25187	-0.106626
	LIHC_cell	0.0233952	-0.0110021	0.0127293	-0.0228708	0.198815	0.0293566	-0.0581676	-0.00693217	0.0113088	-0.110163	0.0418129	-0.0397386	-0.106461	0.0309023	0.091853	-0.0811379	-0.0563893	-0.0197684	-0.206384	0.0408965	-0.026476	0.0707782		0.0928889	-0.0529954	-0.103487	0.0298318	-0.178554	-0.129334	-0.187647	-0.145907	0.0108936	0.15268	0.0729806	-0.0271258	-0.156891
	GBM_cell	0.0151673	-0.0807252	-0.171451	-0.109891	0.0197692	0.356052	-0.205592	-0.00703405	0.232765	-0.0539067	-0.0375013	-0.171688	-0.0283433	0.15829	0.0329596	0.00431355	-0.108427	-0.0997519	-0.342995	-0.206315	-0.115242	-0.0652772	0.0928889		-0.0991774	-0.0659622	0.626104	-0.187175	-0.43926	-0.21426	-0.140937	0.276755	0.11704	0.302918	-0.0195664	-0.432405
	BLCA_cell	-0.0355978	-0.0357274	0.226891	0.0889698	-0.132781	-0.156935	0.337617	-0.0535967	-0.104896	0.0163978	-0.0396796	0.278606	0.0186116	-0.112681	-0.0547166	0.00248754	-0.0219324	-0.0915513	0.0603573	0.0598551	-0.00538034	-0.0607264	-0.0529954	-0.0991774		-0.252296	-0.0767927	-0.0242046	0.0480791	0.276298	-0.0413886	-0.150047	-0.0410074	-0.0553008	-0.237735	-0.0614222
	LAML_cell	-0.108705	-0.0733102	-0.211759	-0.0730561	0.0907037	0.0869084	-0.226353	0.412692	0.0729098	-0.0122114	-0.0870519	-0.213473	-0.00775424	0.0368654	-0.00817487	0.00370675	0.00441672	0.0103581	-0.166213	-0.177319	-0.150881	-0.0384786	-0.103487	-0.0659622	-0.252296		-0.0886137	0.0505987	-0.157839	-0.1913	-0.129183	0.0672101	-0.0781154	-0.000587878	0.164569	-0.0177506
	LGG_cell	0.00602244	-0.07623	-0.16221	-0.095212	0.026308	0.337944	-0.201977	0.0184539	0.211371	-0.0569808	-0.0226196	-0.176792	-0.0310974	0.0882644	0.0441848	-0.01937	-0.0587907	-0.0691276	-0.285922	-0.243052	-0.136262	-0.0593257	0.0298318	0.626104	-0.0767927	-0.0886137		-0.155728	-0.392649	-0.159238	-0.142666	0.158463	0.144166	0.250839	-0.0287562	-0.376841
	BRCA_cell	-0.0797045	0.0468965	-0.0487068	0.0423645	-0.00850473	-0.114369	0.0401254	-0.0260308	-0.060119	0.395576	-0.053362	-0.059527	0.205012	-0.11955	-0.0578519	0.051825	0.0612292	-0.0496677	0.017826	0.00826158	-0.128536	-0.00205633	-0.178554	-0.187175	-0.0242046	0.0505987	-0.155728		0.0602507	0.0294917	0.0157735	-0.131483	-0.210291	-0.125826	0.0681369	0.0771007
	STAD_cell	0.116324	0.0927722	0.136099	0.0559922	-0.128082	-0.217695	0.195238	-0.0789798	-0.126777	0.0500526	0.177877	0.112527	0.0209616	-0.112756	-0.0887646	-0.0501492	-0.017204	0.133205	0.31138	0.254897	0.0881755	-0.104806	-0.129334	-0.43926	0.0480791	-0.157839	-0.392649	0.0602507		0.0676219	-0.0200868	-0.304443	-0.264399	-0.432688	-0.129221	0.419762
	HNSC_cell	-0.0695012	0.000792963	0.414824	0.0258346	-0.112571	-0.248013	0.403068	-0.104825	-0.200473	-0.0187403	-0.0439229	0.516243	0.025486	-0.163001	-0.0709031	-0.100259	0.000574693	-0.0114331	0.158112	-0.0902716	0.0178212	-0.178493	-0.187647	-0.21426	0.276298	-0.1913	-0.159238	0.0294917	0.0676219		-0.0489133	-0.159376	-0.0663469	-0.0561446	-0.261338	0.070995
	PRAD_cell	-0.0343004	-0.0202533	0.00373317	0.0197295	0.0215317	-0.0804382	0.0445531	-0.0484736	-0.035197	0.0942831	-0.0142074	0.000833147	0.211175	-0.0759187	-0.0626834	0.0255854	0.0131198	0.00930358	-0.0740719	-0.0780533	-0.0680021	-0.0757109	-0.145907	-0.140937	-0.0413886	-0.129183	-0.142666	0.0157735	-0.0200868	-0.0489133		-0.171905	-0.246767	-0.0950723	-0.0369197	-0.03419
	SKCM_cell	-0.053197	-0.122414	-0.130272	-0.145437	0.0279534	0.223466	-0.14681	0.0169581	0.14645	-0.0810397	-0.0612916	-0.118538	-0.0784552	0.536021	-0.0250859	-0.0353846	-0.0788684	-0.0436771	-0.253745	-0.180126	-0.173633	-0.106157	0.0108936	0.276755	-0.150047	0.0672101	0.158463	-0.131483	-0.304443	-0.159376	-0.171905		0.054288	0.127226	-0.00265472	-0.204743
	KIRC_cell	0.000440443	-0.0511171	-0.0983001	-0.0178942	0.100779	0.0716352	-0.144942	-0.0448176	-0.00169944	-0.123892	-0.0643982	-0.0561395	-0.136849	-0.0345995	0.359389	0.0416439	0.0291479	-0.0622218	-0.0793897	-0.160782	-0.121296	0.0616365	0.15268	0.11704	-0.0410074	-0.0781154	0.144166	-0.210291	-0.264399	-0.0663469	-0.246767	0.054288		0.143495	-0.0767471	-0.175389
	THCA_cell	-0.0880719	-0.0222074	-0.0719987	-0.0253573	0.101656	0.117789	-0.124331	-0.00769677	0.0595399	-0.098824	-0.078217	-0.0586209	-0.0551205	0.0194851	0.0878308	0.10101	0.0657595	-0.0440773	-0.276522	-0.327678	-0.146611	0.00171295	0.0729806	0.302918	-0.0553008	-0.000587878	0.250839	-0.125826	-0.432688	-0.0561446	-0.0950723	0.127226	0.143495		-0.00340249	-0.286207
	UCEC_cell	-0.121357	-0.160392	-0.156998	0.11911	0.0198006	0.110066	-0.186614	0.0625266	0.0985172	0.0271754	-0.130917	-0.163766	0.0210542	0.0212652	0.0667006	0.0788442	0.161073	-0.0743648	-0.283415	-0.0991558	-0.174833	0.25187	-0.0271258	-0.0195664	-0.237735	0.164569	-0.0287562	0.0681369	-0.129221	-0.261338	-0.0369197	-0.00265472	-0.0767471	-0.00340249		-0.104136
	COAD_READ_cell	0.0983844	0.0816913	0.00157764	-0.0368803	-0.000625548	-0.195933	0.0784125	-0.00718379	-0.133844	-0.0400602	0.289501	-0.019643	0.0125889	-0.129594	-0.112275	-0.108876	0.103029	0.419475	0.373134	-0.0564169	-0.0110276	-0.106626	-0.156891	-0.432405	-0.0614222	-0.0177506	-0.376841	0.0771007	0.419762	0.070995	-0.03419	-0.204743	-0.175389	-0.286207	-0.104136
	Methylation (correlation)
		PAAD_patient	CESC_patient	LUAD_patient	LUSC_patient	OV_patient	LIHC_patient	GBM_patient	BLCA_patient	LAML_patient	LGG_patient	BRCA_patient	STAD_patient	UCEC_patient	PRAD_patient	SKCM_patient	KIRC_patient	THCA_patient	HNSC_patient	COAD_READ_patient	PAAD_cell	CESC_cell	LUAD_cell	LUSC_cell	OV_cell	LIHC_cell	GBM_cell	BLCA_cell	LAML_cell	LGG_cell	BRCA_cell	STAD_cell	UCEC_cell	PRAD_cell	SKCM_cell	KIRC_cell	THCA_cell	HNSC_cell	COAD_READ_cell
	PAAD_patient		0.00633215	0.156537	0.138372	-0.418072	-0.00700492	-0.136635	-0.039538	0.242715	-0.187182	-0.0199084	0.274441	-0.056555	-0.0919462	-0.198151	0.369765	0.179077	-0.0199194	0.162318	0.366377	0.361846	0.272626	0.029114	-0.0830733	-0.0638877	-0.286515	0.194254	-0.0337216	-0.300099	0.0253415	0.508679	0.0587255	-0.0467183	-0.267556	-0.102618	-0.100762	0.10576	0.368993
	CESC_patient	0.00633215		0.126992	0.270733	-0.0885982	-0.278189	-0.376691	0.442702	-0.125526	-0.463831	0.148359	0.377215	0.206381	-0.0128237	-0.207574	-0.26976	-0.258796	0.637126	0.305303	-0.085553	0.512014	0.0243167	0.159385	-0.0118089	-0.0976967	-0.252185	0.260222	-0.0855494	-0.195378	0.0550362	0.105936	0.0498052	0.0391762	-0.16356	-0.129371	-0.0806894	0.385296	0.110844
	LUAD_patient	0.156537	0.126992		0.20889	0.105191	-0.0259175	-0.369579	0.076084	0.0695639	-0.38692	-0.0194074	0.274824	-0.067192	-0.173461	-0.164606	-0.124269	0.0309134	0.00810697	0.107108	0.100179	0.10143	0.469554	0.203502	-0.179673	0.0576127	-0.275706	0.0906016	-0.0463645	-0.170464	0.217575	0.0392449	0.051992	0.155602	-0.114216	0.00252296	0.160334	-0.00970515	0.0709489
	LUSC_patient	0.138372	0.270733	0.20889		-0.351778	-0.150569	-0.218134	0.355993	0.198852	-0.305429	0.0114339	0.00162037	0.00801268	-0.0245554	0.014654	-0.0290501	0.0581382	0.618237	-0.0483746	0.160018	0.189796	0.214607	0.335431	-0.279451	-0.0841445	-0.177763	0.054132	0.0322908	-0.112509	0.152176	-0.0628513	0.0719239	0.182129	-0.171317	0.0477342	0.201742	0.193321	0.0449064
	OV_patient	-0.418072	-0.0885982	0.105191	-0.351778		-0.0498603	-0.121893	-0.0304759	-0.294366	-0.0930895	-0.252747	0.0445353	-0.174419	-0.221219	-0.0839595	-0.357616	-0.356684	-0.148166	-0.0686281	0.178219	-0.0461913	-0.0355536	-0.00691241	-0.266876	-0.037771	-0.0392509	-0.230195	0.0591405	0.08561	0.0476102	-0.187132	0.390866	0.103903	-0.0997468	0.330493	0.281145	-0.187781	-0.0600723
	LIHC_patient	-0.00700492	-0.278189	-0.0259175	-0.150569	-0.0498603		-0.0923965	-0.10825	-0.0699832	-0.0103986	-0.00686039	-0.0356329	-0.142453	-0.0245746	0.0407225	0.148539	-0.0074891	-0.224749	-0.0779937	-0.116577	-0.278108	-0.00569792	-0.140117	0.161192	0.42522	0.0702852	-0.0137366	-0.107351	0.0543627	-0.114403	-0.0229902	-0.0641353	-0.110636	0.110701	0.0115184	-0.0806921	-0.174188	-0.120838
	GBM_patient	-0.136635	-0.376691	-0.369579	-0.218134	-0.121893	-0.0923965		-0.352638	-0.00351481	0.67344	-0.175043	-0.35319	-0.0773346	-0.0906761	0.144127	0.0169581	0.0189689	-0.228501	-0.303731	-0.10178	-0.277225	-0.22097	-0.127912	0.103975	-0.0603838	0.585642	-0.140926	-0.0579967	0.324476	-0.182351	-0.245394	-0.107228	-0.152924	0.189044	-0.00818458	-0.0412551	-0.0706318	-0.268831
	BLCA_patient	-0.039538	0.442702	0.076084	0.355993	-0.0304759	-0.10825	-0.352638		-0.120953	-0.4448	0.114397	0.287892	0.0641953	-0.03026	-0.0759801	-0.222172	-0.253104	0.463862	0.195555	-0.0704349	0.240902	0.0281278	0.160588	0.132345	-0.0626201	-0.21256	0.60319	-0.145478	-0.222696	0.0496443	0.0286695	-0.00183027	-0.0219924	-0.150439	-0.110458	-0.0953385	0.22516	0.0151749
	LAML_patient	0.242715	-0.125526	0.0695639	0.198852	-0.294366	-0.0699832	-0.00351481	-0.120953		-0.047126	-0.154524	-0.0221526	-0.233762	-0.282951	0.0864273	0.0823407	0.0225654	0.0396656	-0.155531	0.114093	-0.145964	0.0754099	0.020561	-0.000806273	-0.00775709	0.0311213	-0.194712	0.63988	-0.0130939	-0.18422	0.0754466	-0.229681	-0.26156	0.0491614	-0.0318673	-0.106969	-0.0714682	-0.0733563
	LGG_patient	-0.187182	-0.463831	-0.38692	-0.305429	-0.0930895	-0.0103986	0.67344	-0.4448	-0.047126		-0.13883	-0.452649	-0.17128	0.0330217	0.155813	0.0404727	0.0889194	-0.337731	-0.360872	-0.0881003	-0.311226	-0.210856	-0.0938097	0.0868504	-0.0350435	0.553623	-0.15871	-0.0685738	0.32482	-0.161289	-0.303578	-0.0743183	-0.109029	0.170865	0.0572556	0.00532105	-0.104741	-0.313253
	BRCA_patient	-0.0199084	0.148359	-0.0194074	0.0114339	-0.252747	-0.00686039	-0.175043	0.114397	-0.154524	-0.13883		-0.0685171	0.128429	0.371289	0.029075	-0.0458334	0.0327025	-0.00755648	-0.0521133	-0.124589	0.0360977	-0.00602718	-0.0519779	-0.0631958	-0.0100221	-0.159146	-0.0294718	-0.122542	-0.0131471	0.641236	-0.115769	0.129334	0.393108	-0.113443	-0.105541	0.0627685	-0.149508	-0.0337908
	STAD_patient	0.274441	0.377215	0.274824	0.00162037	0.0445353	-0.0356329	-0.35319	0.287892	-0.0221526	-0.452649	-0.0685171		0.0124802	-0.226279	-0.152234	-0.285768	-0.390337	0.163074	0.613557	0.0313645	0.200479	0.166161	-0.142891	0.229462	0.0443493	-0.263512	0.106588	-0.141673	-0.262932	-0.0231933	0.606829	0.0468691	-0.0644397	-0.249638	-0.248144	-0.253083	-0.0556731	0.408537
	UCEC_patient	-0.056555	0.206381	-0.067192	0.00801268	-0.174419	-0.142453	-0.0773346	0.0641953	-0.233762	-0.17128	0.128429	0.0124802		0.14292	-0.196705	0.0296142	0.0676683	-0.0698173	0.186591	-0.139366	-0.266419	-0.199185	-0.169901	-0.00685327	0.0376938	0.134687	-0.341894	0.00622092	0.315695	-0.012111	-0.268023	0.18485	0.134905	0.0195001	0.127641	0.155046	-0.287024	-0.187292
	PRAD_patient	-0.0919462	-0.0128237	-0.173461	-0.0245554	-0.221219	-0.0245746	-0.0906761	-0.03026	-0.282951	0.0330217	0.371289	-0.226279	0.14292		-0.164141	0.0140049	0.113336	-0.122461	0.040035	-0.00667705	-0.042666	-0.0141686	0.100697	-0.128996	0.0276755	-0.0838098	0.0413103	0.00225397	-0.0245413	0.105791	-0.1024	0.0350649	0.24265	-0.0202176	0.0438967	0.100179	0.00880994	-0.0200658
	SKCM_patient	-0.198151	-0.207574	-0.164606	0.014654	-0.0839595	0.0407225	0.144127	-0.0759801	0.0864273	0.155813	0.029075	-0.152234	-0.196705	-0.164141		-0.0369049	-0.100767	-0.0189088	-0.290001	-0.212596	-0.325791	-0.236282	-0.090753	0.0564469	0.0503352	0.21843	-0.183468	-0.0396163	0.259683	-0.0165614	-0.256773	-0.196707	-0.0376131	0.785875	-0.0218845	-0.0475253	-0.186155	-0.276349
	KIRC_patient	0.369765	-0.26976	-0.124269	-0.0290501	-0.357616	0.148539	0.0169581	-0.222172	0.0823407	0.0404727	-0.0458334	-0.285768	0.0296142	0.0140049	-0.0369049		0.400189	-0.208572	-0.180535	0.268974	-0.0865308	-0.0374047	-0.118849	-0.197073	0.0604622	0.0607079	-0.17573	0.0789291	0.0857287	-0.10928	-0.126987	-0.0545207	-0.0643109	-0.0377817	0.568579	0.191012	-0.0997217	-0.0997219
	THCA_patient	0.179077	-0.258796	0.0309134	0.0581382	-0.356684	-0.0074891	0.0189689	-0.253104	0.0225654	0.0889194	0.0327025	-0.390337	0.0676683	0.113336	-0.100767	0.400189		-0.177994	-0.24666	-0.0877614	-0.14191	0.0669733	-0.0302936	0.222325	0.0306775	0.0702399	0.0706481	-0.0926865	-0.0228393	-0.113749	-0.104201	-0.0938904	-0.164398	0.0384425	-0.0208	0.0865949	0.0277045	-0.176603
	HNSC_patient	-0.0199194	0.637126	0.00810697	0.618237	-0.148166	-0.224749	-0.228501	0.463862	0.0396656	-0.337731	-0.00755648	0.163074	-0.0698173	-0.122461	-0.0189088	-0.208572	-0.177994		0.0542371	-0.106303	0.498182	-0.0319643	0.35668	0.022869	-0.219169	-0.219613	0.354834	-0.062879	-0.222108	-0.00202463	0.032684	-0.03786	-0.00149598	-0.161856	-0.183306	-0.0922374	0.698521	0.0638062
	COAD_READ_patient	0.162318	0.305303	0.107108	-0.0483746	-0.0686281	-0.0779937	-0.303731	0.195555	-0.155531	-0.360872	-0.0521133	0.613557	0.186591	0.040035	-0.290001	-0.180535	-0.24666	0.0542371		0.0662523	0.227022	0.0978904	-0.135374	0.0684963	-0.0303078	-0.269568	0.103154	-0.129543	-0.270505	-0.0654162	0.594118	0.134898	0.012797	-0.310601	-0.24185	-0.195814	-0.0373017	0.768018
	PAAD_cell	0.366377	0.361846	0.272626	0.029114	-0.0830733	-0.0638877	-0.286515	0.194254	-0.0337216	-0.300099	0.0253415	0.508679	0.0587255	-0.0467183	-0.267556	-0.102618	-0.100762	0.10576	0.368993		0.158893	0.26788	0.2165	0.046895	-0.168732	-0.387864	0.127872	-0.118277	-0.403793	-0.0491747	0.396904	-0.285922	-0.102289	-0.38302	-0.00471552	-0.206623	0.125687	0.38393
	CESC_cell	-0.085553	0.512014	0.0243167	0.159385	-0.0118089	-0.0976967	-0.252185	0.260222	-0.0855494	-0.195378	0.0550362	0.105936	0.0498052	0.0391762	-0.16356	-0.129371	-0.0806894	0.385296	0.110844	0.158893		0.150532	0.146495	-0.00909182	-0.259842	-0.369574	0.202792	-0.18252	-0.36265	0.0907258	0.106172	-0.0961227	-0.00323187	-0.286448	-0.141391	-0.285731	0.48374	0.114873
	LUAD_cell	0.100179	0.10143	0.469554	0.203502	-0.179673	0.0576127	-0.275706	0.0906016	-0.0463645	-0.170464	0.217575	0.0392449	0.051992	0.155602	-0.114216	0.00252296	0.160334	-0.00970515	0.0709489	0.26788	0.150532		0.450088	0.17886	-0.104952	-0.446121	-0.0273649	-0.212154	-0.389695	0.279845	0.0538521	-0.0757979	0.165619	-0.203867	-0.0443369	-0.223507	-0.0245611	0.0503389
	LUSC_cell	0.160018	0.189796	0.214607	0.335431	-0.279451	-0.0841445	-0.177763	0.054132	0.0322908	-0.112509	0.152176	-0.0628513	0.0719239	0.182129	-0.171317	0.0477342	0.201742	0.193321	0.0449064	0.2165	0.146495	0.450088		0.145213	-0.292931	-0.342971	-0.0044496	-0.184414	-0.2979	0.12318	-0.0841087	-0.0861504	0.132307	-0.258557	-0.0117065	-0.22327	0.233353	-0.0102441
	OV_cell	0.178219	-0.0461913	-0.0355536	-0.00691241	-0.266876	-0.037771	-0.0392509	-0.230195	0.0591405	0.08561	0.0476102	-0.187132	0.390866	0.103903	-0.0997468	0.330493	0.281145	-0.187781	-0.0600723	0.046895	-0.00909182	0.17886	0.145213		-0.118293	-0.290515	-0.206014	-0.105422	-0.223771	0.124863	-0.130466	0.380824	0.0396412	-0.159089	0.288673	-0.285463	-0.185503	-0.0922431
	LIHC_cell	-0.116577	-0.278108	-0.00569792	-0.140117	0.161192	0.42522	0.0702852	-0.0137366	-0.107351	0.0543627	-0.114403	-0.0229902	-0.0641353	-0.110636	0.110701	0.0115184	-0.0806921	-0.174188	-0.120838	-0.168732	-0.259842	-0.104952	-0.292931	-0.118293		0.22769	-0.0315798	-0.0854513	0.227088	-0.190607	-0.050489	-0.00502381	-0.106603	0.0713681	0.038847	0.221955	-0.253597	-0.16651
	GBM_cell	-0.10178	-0.277225	-0.22097	-0.127912	0.103975	-0.0603838	0.585642	-0.140926	-0.0579967	0.324476	-0.182351	-0.245394	-0.107228	-0.152924	0.189044	-0.00818458	-0.0412551	-0.0706318	-0.268831	-0.387864	-0.369574	-0.446121	-0.342971	-0.290515	0.22769		-0.0588818	-0.0304079	0.838785	-0.345912	-0.374947	-0.150473	-0.143461	0.276974	0.0181107	0.448877	-0.171041	-0.37637
	BLCA_cell	-0.0704349	0.240902	0.0281278	0.160588	0.132345	-0.0626201	-0.21256	0.60319	-0.145478	-0.222696	0.0496443	0.0286695	-0.00183027	-0.0219924	-0.150439	-0.110458	-0.0953385	0.22516	0.0151749	0.127872	0.202792	-0.0273649	-0.0044496	-0.206014	-0.0315798	-0.0588818		-0.216612	-0.0547134	-0.0354692	-0.0045144	-0.31984	-0.0624318	-0.177137	-0.141622	0.147402	0.310354	-0.0207384
	LAML_cell	0.114093	-0.145964	0.0754099	0.020561	-0.000806273	-0.00775709	0.0311213	-0.194712	0.63988	-0.0130939	-0.18422	0.0754466	-0.229681	-0.26156	0.0491614	-0.0318673	-0.106969	-0.0714682	-0.0733563	-0.118277	-0.18252	-0.212154	-0.184414	-0.105422	-0.0854513	-0.0304079	-0.216612		-0.0672401	-0.101106	0.0536462	0.027344	-0.168122	0.0478316	-0.0612614	-0.0748857	-0.174988	0.0164234
	LGG_cell	-0.0881003	-0.311226	-0.210856	-0.0938097	0.0868504	-0.0350435	0.553623	-0.15871	-0.0685738	0.32482	-0.161289	-0.303578	-0.0743183	-0.109029	0.170865	0.0572556	0.00532105	-0.104741	-0.313253	-0.403793	-0.36265	-0.389695	-0.2979	-0.223771	0.227088	0.838785	-0.0547134	-0.0672401		-0.325332	-0.404687	-0.107723	-0.119235	0.253075	0.0585288	0.388642	-0.217009	-0.419749
	BRCA_cell	-0.124589	0.0360977	-0.00602718	-0.0519779	-0.0631958	-0.0100221	-0.159146	-0.0294718	-0.122542	-0.0131471	0.641236	-0.115769	0.129334	0.393108	-0.113443	-0.105541	0.0627685	-0.149508	-0.0337908	-0.0491747	0.0907258	0.279845	0.12318	0.124863	-0.190607	-0.345912	-0.0354692	-0.101106	-0.325332		0.116814	0.17278	0.0615617	-0.0376447	-0.24802	-0.307923	-0.0456192	0.0636657
	STAD_cell	0.0313645	0.200479	0.166161	-0.142891	0.229462	0.0443493	-0.263512	0.106588	-0.141673	-0.262932	-0.0231933	0.606829	0.0468691	-0.0644397	-0.249638	-0.248144	-0.253083	-0.0556731	0.408537	0.396904	0.106172	0.0538521	-0.0841087	-0.130466	-0.050489	-0.374947	-0.0045144	0.0536462	-0.404687	0.116814		-0.097891	-0.175381	-0.231926	-0.255355	-0.200958	-0.0247098	0.606268
	UCEC_cell	-0.139366	-0.266419	-0.199185	-0.169901	-0.00685327	0.0376938	0.134687	-0.341894	0.00622092	0.315695	-0.012111	-0.268023	0.18485	0.134905	0.0195001	0.127641	0.155046	-0.287024	-0.187292	-0.285922	-0.0961227	-0.0757979	-0.0861504	0.380824	-0.00502381	-0.150473	-0.31984	0.027344	-0.107723	0.17278	-0.097891		-0.0120145	0.053495	0.0251627	-0.248642	-0.239501	-0.107352
	PRAD_cell	-0.00667705	-0.042666	-0.0141686	0.100697	-0.128996	0.0276755	-0.0838098	0.0413103	0.00225397	-0.0245413	0.105791	-0.1024	0.0350649	0.24265	-0.0202176	0.0438967	0.100179	0.00880994	-0.0200658	-0.102289	-0.00323187	0.165619	0.132307	0.0396412	-0.106603	-0.143461	-0.0624318	-0.168122	-0.119235	0.0615617	-0.175381	-0.0120145		-0.101793	-0.0793301	-0.106944	-0.0394483	-0.0931142
	SKCM_cell	-0.212596	-0.325791	-0.236282	-0.090753	0.0564469	0.0503352	0.21843	-0.183468	-0.0396163	0.259683	-0.0165614	-0.256773	-0.196707	-0.0376131	0.785875	-0.0218845	-0.0475253	-0.186155	-0.276349	-0.38302	-0.286448	-0.203867	-0.258557	-0.159089	0.0713681	0.276974	-0.177137	0.0478316	0.253075	-0.0376447	-0.231926	0.053495	-0.101793		-0.0773838	0.0635659	-0.248384	-0.28216
	KIRC_cell	0.268974	-0.0865308	-0.0374047	-0.118849	-0.197073	0.0604622	0.0607079	-0.17573	0.0789291	0.0857287	-0.10928	-0.126987	-0.0545207	-0.0643109	-0.0377817	0.568579	0.191012	-0.0997217	-0.0997219	-0.00471552	-0.141391	-0.0443369	-0.0117065	0.288673	0.038847	0.0181107	-0.141622	-0.0612614	0.0585288	-0.24802	-0.255355	0.0251627	-0.0793301	-0.0773838		-0.00146192	-0.16515	-0.239705
	THCA_cell	-0.0877614	-0.14191	0.0669733	-0.0302936	0.222325	0.0306775	0.0702399	0.0706481	-0.0926865	-0.0228393	-0.113749	-0.104201	-0.0938904	-0.164398	0.0384425	-0.0208	0.0865949	0.0277045	-0.176603	-0.206623	-0.285731	-0.223507	-0.22327	-0.285463	0.221955	0.448877	0.147402	-0.0748857	0.388642	-0.307923	-0.200958	-0.248642	-0.106944	0.0635659	-0.00146192		-0.0386771	-0.261236
	HNSC_cell	-0.106303	0.498182	-0.0319643	0.35668	0.022869	-0.219169	-0.219613	0.354834	-0.062879	-0.222108	-0.00202463	0.032684	-0.03786	-0.00149598	-0.161856	-0.183306	-0.0922374	0.698521	0.0638062	0.125687	0.48374	-0.0245611	0.233353	-0.185503	-0.253597	-0.171041	0.310354	-0.174988	-0.217009	-0.0456192	-0.0247098	-0.239501	-0.0394483	-0.248384	-0.16515	-0.0386771		0.0169553
	COAD_READ_cell	0.0662523	0.227022	0.0978904	-0.135374	0.0684963	-0.0303078	-0.269568	0.103154	-0.129543	-0.270505	-0.0654162	0.594118	0.134898	0.012797	-0.310601	-0.24185	-0.195814	-0.0373017	0.768018	0.38393	0.114873	0.0503389	-0.0102441	-0.0922431	-0.16651	-0.37637	-0.0207384	0.0164234	-0.419749	0.0636657	0.606268	-0.107352	-0.0931142	-0.28216	-0.239705	-0.261236	0.0169553
	Expression (correlation)
		PAAD_patient	LUAD_patient	LUSC_patient	OV_patient	LIHC_patient	GBM_patient	BLCA_patient	LAML_patient	LGG_patient	BRCA_patient	STAD_patient	HNSC_patient	PRAD_patient	SKCM_patient	KIRC_patient	THCA_patient	UCEC_patient	COAD_READ_patient	PAAD_cell	LUAD_cell	LUSC_cell	OV_cell	LIHC_cell	GBM_cell	BLCA_cell	LAML_cell	LGG_cell	BRCA_cell	STAD_cell	HNSC_cell	PRAD_cell	SKCM_cell	KIRC_cell	THCA_cell	UCEC_cell	COAD_READ_cell
	PAAD_patient		-0.102506	-0.461663	-0.515165	-0.366903	-0.122002	-0.305947	0.729044	0.350153	-0.338605	0.106613	-0.0528767	0.566353	-0.190754	0.369095	0.710192	0.282547	-0.0458748	0.301735	0.161742	-0.0534621	0.0728916	-0.0857256	-0.0902239	-0.0458966	-0.0960661	0.024693	-0.0698415	0.0311987	0.0300017	-0.0387921	-0.239112	0.103215	-0.0912747	-0.165087	0.26754
	LUAD_patient	-0.102506		-0.00635818	0.0980716	0.258954	-0.212182	0.117725	-0.246029	-0.235031	0.219262	-0.0832533	-0.0845067	-0.182094	-0.000106365	-0.0871714	-0.190116	0.00329745	-0.082122	0.0378073	0.460023	0.160683	0.0449892	0.0129093	0.0376969	0.104019	-0.18965	-0.0715924	0.0196739	-0.203326	0.122255	-0.114448	-0.0568015	0.0155738	-0.141037	-0.17677	-0.199326
	LUSC_patient	-0.461663	-0.00635818		0.395131	-0.0987138	-0.150884	0.334124	-0.467743	-0.314107	-0.00416275	-0.0280101	0.676951	-0.457121	-0.203515	-0.250841	-0.521557	-0.201386	-0.183692	-0.0520834	0.300283	0.255607	0.00120671	-0.0521929	-0.00733198	0.123097	-0.198693	-0.0540826	-0.0268792	-0.0442538	0.197885	-0.195038	-0.0954138	0.10498	-0.153278	-0.2456	-0.0312462
	OV_patient	-0.515165	0.0980716	0.395131		0.200138	-0.23899	0.244127	-0.651647	-0.564819	0.313922	-0.0544693	0.0658929	-0.43319	-0.202464	-0.504169	-0.654055	0.0233813	0.0516736	0.188603	-0.0155756	-0.0222099	0.214755	-0.0813902	-0.349466	0.0717315	0.165009	-0.0988917	0.0794622	0.0342822	0.0807954	0.102339	-0.323547	-0.0979278	0.135054	0.353893	-0.0242668
	LIHC_patient	-0.366903	0.258954	-0.0987138	0.200138		-0.179209	0.044383	-0.395973	-0.294881	0.497492	-0.229724	-0.31538	-0.100882	0.11085	-0.186623	-0.394332	-0.00764036	0.00187855	-0.00911992	0.225258	-0.150697	0.0171458	0.221822	-0.203082	-0.049496	0.113934	0.0313655	-0.0635	0.0223907	-0.188749	0.180298	-0.174268	0.0962989	0.108204	0.231818	-5.51093e-05
	GBM_patient	-0.122002	-0.212182	-0.150884	-0.23899	-0.179209		-0.112543	-0.106766	0.148599	-0.319742	-0.274751	-0.290568	-0.126261	0.46382	0.119593	-0.042878	-0.526206	-0.0816573	0.0273538	-0.159209	-0.240773	-0.381648	-0.103914	0.611538	-0.0117341	0.125922	0.216479	-0.245005	-0.1156	-0.257325	0.0361476	0.438675	0.155394	0.147834	-0.276354	-0.142224
	BLCA_patient	-0.305947	0.117725	0.334124	0.244127	0.044383	-0.112543		-0.315162	-0.397236	0.0472214	0.0974314	0.15538	-0.299884	-0.0933838	-0.419411	-0.317504	-0.176212	0.0614327	-0.0163623	-0.172818	0.033413	0.0258926	-0.0552706	-0.0065275	0.221737	0.0238063	-0.0931414	-0.11827	0.0676281	0.064247	0.0236069	0.0197138	0.0158173	0.00888708	-0.108579	0.0159819
	LAML_patient	0.729044	-0.246029	-0.467743	-0.651647	-0.395973	-0.106766	-0.315162		0.543732	-0.424842	0.0475398	-0.118416	0.726879	-0.143309	0.450989	0.976943	0.510115	-0.252819	0.114248	-0.177752	-0.0662312	-0.0417475	-0.0356342	-0.0572257	0.0721931	0.188598	0.0558606	0.0927932	0.0860635	-0.13826	-0.0159989	0.0547389	-0.189824	0.135323	0.361529	-0.0850991
	LGG_patient	0.350153	-0.235031	-0.314107	-0.564819	-0.294881	0.148599	-0.397236	0.543732		-0.354175	0.0168294	-0.161336	0.310507	0.0523506	0.345324	0.533145	0.054746	-0.106608	-0.142028	-0.286593	-0.0425035	-0.165891	-0.0297601	0.473271	-0.151164	0.0412277	0.0882336	-0.13549	-0.0696563	-0.161331	-0.0487875	0.26462	0.0956517	0.080573	-0.155052	-0.114021
	BRCA_patient	-0.338605	0.219262	-0.00416275	0.313922	0.497492	-0.319742	0.0472214	-0.424842	-0.354175		-0.102261	-0.0238647	-0.196902	-0.0496516	-0.354589	-0.393416	0.17831	0.0210235	-0.317577	0.110902	0.139044	0.368038	0.30197	-0.253581	0.207575	-0.423362	-0.328169	0.455415	0.0234161	0.108319	-0.219295	0.067902	-0.365483	-0.44505	-0.0560903	0.119521
	STAD_patient	0.106613	-0.0832533	-0.0280101	-0.0544693	-0.229724	-0.274751	0.0974314	0.0475398	0.0168294	-0.102261		0.0864863	-0.160495	-0.112634	-0.196635	0.0134008	0.0951331	0.467374	0.00396426	0.0755091	0.0459534	0.0573886	-0.0724837	-0.0642071	0.0360805	-0.110616	-0.0849467	0.118684	0.209787	0.057905	-0.0647469	-0.0597802	-0.110237	-0.108879	-0.0452781	0.138019
	HNSC_patient	-0.0528767	-0.0845067	0.676951	0.0658929	-0.31538	-0.290568	0.15538	-0.118416	-0.161336	-0.0238647	0.0864863		-0.132569	-0.278958	-0.0819478	-0.170053	-0.125673	-0.120762	-0.0196209	0.0735395	0.311978	0.066015	-0.146953	-0.208667	0.0237477	-0.106885	-0.111726	-0.111217	0.0565337	0.544793	-0.0296588	-0.11898	-0.0374092	-0.139283	-0.179994	0.105135
	PRAD_patient	0.566353	-0.182094	-0.457121	-0.43319	-0.100882	-0.126261	-0.299884	0.726879	0.310507	-0.196902	-0.160495	-0.132569		-0.182858	0.26677	0.699272	0.326727	-0.210373	-0.0661672	0.126067	-0.0494031	0.0526598	0.109889	-0.0476378	0.0389479	-0.0153737	0.0824535	0.11891	-0.0307373	-0.0901898	0.027046	0.0422101	-0.148599	0.0133696	0.119662	-0.170398
	SKCM_patient	-0.190754	-0.000106365	-0.203515	-0.202464	0.11085	0.46382	-0.0933838	-0.143309	0.0523506	-0.0496516	-0.112634	-0.278958	-0.182858		-0.14289	-0.138928	-0.321493	-0.112145	-0.282668	-0.206777	-0.0294056	-0.0793584	-0.00414157	0.539606	-0.0502853	-0.166565	0.0392774	-0.0957336	-0.0805735	-0.216742	-0.209968	0.553382	-0.114438	-0.182032	-0.273093	0.0186553
	KIRC_patient	0.369095	-0.0871714	-0.250841	-0.504169	-0.186623	0.119593	-0.419411	0.450989	0.345324	-0.354589	-0.196635	-0.0819478	0.26677	-0.14289		0.47641	-0.0183381	-0.124663	-0.231009	-0.0458247	0.0780551	0.0326659	0.164726	0.0251121	-0.0759578	-0.206378	0.0157215	0.112259	-0.0609391	-0.0746479	-0.211795	-0.061121	0.284797	-0.208232	-0.0853978	0.117335
	THCA_patient	0.710192	-0.190116	-0.521557	-0.654055	-0.394332	-0.042878	-0.317504	0.976943	0.533145	-0.393416	0.0134008	-0.170053	0.699272	-0.138928	0.47641		0.482534	-0.264524	0.216125	-0.13537	-0.175708	-0.0891785	-0.0372927	-0.0670059	-0.118033	0.296464	0.0792993	-0.0726479	0.0223624	-0.0124418	0.345979	-0.0265036	-0.0293372	0.300551	0.0633923	-0.085758
	UCEC_patient	0.282547	0.00329745	-0.201386	0.0233813	-0.00764036	-0.526206	-0.176212	0.510115	0.054746	0.17831	0.0951331	-0.125673	0.326727	-0.321493	-0.0183381	0.482534		-0.286909	0.268934	-0.0964231	-0.205988	-0.207327	-0.167241	-0.0625753	-0.252527	0.518618	0.120375	-0.0454204	-0.160826	-0.104722	0.363724	-0.0577892	0.156796	0.52789	0.561589	-0.321365
	COAD_READ_patient	-0.0458748	-0.082122	-0.183692	0.0516736	0.00187855	-0.0816573	0.0614327	-0.252819	-0.106608	0.0210235	0.467374	-0.120762	-0.210373	-0.112145	-0.124663	-0.264524	-0.286909		0.172166	-0.101159	-0.0683373	-0.00531285	-0.0633933	-0.262467	-0.0613688	0.0369851	0.0651086	-0.104011	0.274509	-0.021375	0.0662684	-0.298976	0.0969854	0.0208776	-0.0277266	0.549839
	PAAD_cell	0.301735	0.161742	-0.0534621	0.0728916	-0.0857256	-0.0902239	-0.0458966	-0.0960661	0.024693	-0.0698415	0.0311987	0.0300017	-0.0387921	-0.239112	0.103215	-0.0912747	-0.165087	0.26754		0.289621	0.179412	0.0994337	-0.0539001	-0.171968	-0.0080457	-0.147942	-0.323765	-0.159081	0.116258	0.118259	-0.165038	-0.241675	-0.0898384	-0.0381131	-0.283114	0.357065
	LUAD_cell	0.0378073	0.460023	0.160683	0.0449892	0.0129093	0.0376969	0.104019	-0.18965	-0.0715924	0.0196739	-0.203326	0.122255	-0.114448	-0.0568015	0.0155738	-0.141037	-0.17677	-0.199326	0.289621		0.294453	-0.0521467	0.0160994	-0.033204	-0.124049	-0.24375	-0.276193	0.00179392	0.0803892	0.0309282	-0.0288694	-0.121632	-0.0473693	-0.116349	-0.0954461	-0.163665
	LUSC_cell	-0.0520834	0.300283	0.255607	0.00120671	-0.0521929	-0.00733198	0.123097	-0.198693	-0.0540826	-0.0268792	-0.0442538	0.197885	-0.195038	-0.0954138	0.10498	-0.153278	-0.2456	-0.0312462	0.179412	0.294453		-0.18094	-0.117024	-0.0765806	-0.0598927	-0.288033	-0.0629409	-0.016792	-0.00156839	0.101117	-0.0357792	-0.167997	0.123408	-0.289196	-0.256358	0.00470139
	OV_cell	0.188603	-0.0155756	-0.0222099	0.214755	-0.0813902	-0.349466	0.0717315	0.165009	-0.0988917	0.0794622	0.0342822	0.0807954	0.102339	-0.323547	-0.0979278	0.135054	0.353893	-0.0242668	0.0994337	-0.0521467	-0.18094		0.124998	-0.289016	0.0134867	0.140962	-0.36211	-0.0174016	-0.0631244	0.0282024	-0.0542348	-0.318418	-0.186705	0.0861681	0.144413	0.0564671
	LIHC_cell	-0.00911992	0.225258	-0.150697	0.0171458	0.221822	-0.203082	-0.049496	0.113934	0.0313655	-0.0635	0.0223907	-0.188749	0.180298	-0.174268	0.0962989	0.108204	0.231818	-5.51093e-05	-0.0539001	0.0160994	-0.117024	0.124998		-0.0960479	-0.0545867	-0.186933	-0.225194	-0.112231	-0.143531	-0.0152399	-0.13074	-0.118489	0.0585706	0.0577676	0.07681	-0.00605118
	GBM_cell	0.0273538	-0.159209	-0.240773	-0.381648	-0.103914	0.611538	-0.0117341	0.125922	0.216479	-0.245005	-0.1156	-0.257325	0.0361476	0.438675	0.155394	0.147834	-0.276354	-0.142224	-0.171968	-0.033204	-0.0765806	-0.289016	-0.0960479		0.0149323	-0.0342635	0.365289	-0.230783	-0.148905	-0.308776	-0.153037	0.439725	0.109854	-0.0306117	0.0232141	-0.336958
	BLCA_cell	-0.0163623	-0.172818	0.033413	0.0258926	-0.0552706	-0.0065275	0.221737	0.0238063	-0.0931414	-0.11827	0.0676281	0.064247	0.0236069	0.0197138	0.0158173	0.00888708	-0.108579	0.0159819	-0.0080457	-0.124049	-0.0598927	0.0134867	-0.0545867	0.0149323		0.0490261	-0.0592622	-0.0265922	-0.082902	0.0961703	-0.126439	-0.183402	-0.243526	0.212335	-0.145166	-0.0741681
	LAML_cell	0.114248	-0.177752	-0.0662312	-0.0417475	-0.0356342	-0.0572257	0.0721931	0.188598	0.0558606	0.0927932	0.0860635	-0.13826	-0.0159989	0.0547389	-0.189824	0.135323	0.361529	-0.0850991	-0.147942	-0.24375	-0.288033	0.140962	-0.186933	-0.0342635	0.0490261		-0.0403321	-0.0832281	-0.0944683	-0.315558	0.0159926	0.0332503	-0.065433	0.00593238	0.174177	-0.101758
	LGG_cell	-0.142028	-0.286593	-0.0425035	-0.165891	-0.0297601	0.473271	-0.151164	0.0412277	0.0882336	-0.13549	-0.0696563	-0.161331	-0.0487875	0.26462	0.0956517	0.080573	-0.155052	-0.114021	-0.323765	-0.276193	-0.0629409	-0.36211	-0.225194	0.365289	-0.0592622	-0.0403321		-0.107734	-0.132488	-0.238895	-0.0441338	0.313412	0.112907	-0.0186917	0.0260489	-0.178716
	BRCA_cell	-0.317577	0.110902	0.139044	0.368038	0.30197	-0.253581	0.207575	-0.423362	-0.328169	0.455415	0.0234161	0.108319	-0.219295	0.067902	-0.365483	-0.44505	-0.0560903	0.119521	-0.159081	0.00179392	-0.016792	-0.0174016	-0.112231	-0.230783	-0.0265922	-0.0832281	-0.107734		0.0658702	0.0827022	0.0294429	-0.0478653	-0.0162568	-0.191412	-0.139831	-0.0129584
	STAD_cell	0.00396426	0.0755091	0.0459534	0.0573886	-0.0724837	-0.0642071	0.0360805	-0.110616	-0.0849467	0.118684	0.209787	0.057905	-0.0647469	-0.0597802	-0.110237	-0.108879	-0.0452781	0.138019	0.116258	0.0803892	-0.00156839	-0.0631244	-0.143531	-0.148905	-0.082902	-0.0944683	-0.132488	0.0658702		0.0443198	-0.0554433	-0.0650235	-0.131366	-0.0946523	-0.132406	0.135257
	HNSC_cell	-0.0196209	0.0735395	0.311978	0.066015	-0.146953	-0.208667	0.0237477	-0.106885	-0.111726	-0.111217	0.0565337	0.544793	-0.0296588	-0.11898	-0.0374092	-0.139283	-0.179994	0.105135	0.118259	0.0309282	0.101117	0.0282024	-0.0152399	-0.308776	0.0961703	-0.315558	-0.238895	0.0827022	0.0443198		-0.0938174	-0.264892	-0.287452	0.0480386	-0.234791	0.101595
	PRAD_cell	-0.0661672	0.126067	-0.0494031	0.0526598	0.109889	-0.0476378	0.0389479	-0.0153737	0.0824535	0.11891	-0.0307373	-0.0901898	0.027046	0.0422101	-0.148599	0.0133696	0.119662	-0.170398	-0.165038	-0.0288694	-0.0357792	-0.0542348	-0.13074	-0.153037	-0.126439	0.0159926	-0.0441338	0.0294429	-0.0554433	-0.0938174		-0.115257	-0.228576	-0.0790313	-0.00987532	-0.0963876
	SKCM_cell	-0.282668	-0.206777	-0.0294056	-0.0793584	-0.00414157	0.539606	-0.0502853	-0.166565	0.0392774	-0.0957336	-0.0805735	-0.216742	-0.209968	0.553382	-0.114438	-0.182032	-0.273093	0.0186553	-0.241675	-0.121632	-0.167997	-0.318418	-0.118489	0.439725	-0.183402	0.0332503	0.313412	-0.0478653	-0.0650235	-0.264892	-0.115257		0.174503	-0.201096	0.0366505	-0.155158
	KIRC_cell	-0.231009	-0.0458247	0.0780551	0.0326659	0.164726	0.0251121	-0.0759578	-0.206378	0.0157215	0.112259	-0.0609391	-0.0746479	-0.211795	-0.061121	0.284797	-0.208232	-0.0853978	0.117335	-0.0898384	-0.0473693	0.123408	-0.186705	0.0585706	0.109854	-0.243526	-0.065433	0.112907	-0.0162568	-0.131366	-0.287452	-0.228576	0.174503		-0.410268	-0.108214	0.0152512
	THCA_cell	0.216125	-0.13537	-0.175708	-0.0891785	-0.0372927	-0.0670059	-0.118033	0.296464	0.0792993	-0.0726479	0.0223624	-0.0124418	0.345979	-0.0265036	-0.0293372	0.300551	0.0633923	-0.085758	-0.0381131	-0.116349	-0.289196	0.0861681	0.0577676	-0.0306117	0.212335	0.00593238	-0.0186917	-0.191412	-0.0946523	0.0480386	-0.0790313	-0.201096	-0.410268		0.0847269	-0.0866548
	UCEC_cell	0.268934	-0.0964231	-0.205988	-0.207327	-0.167241	-0.0625753	-0.252527	0.518618	0.120375	-0.0454204	-0.160826	-0.104722	0.363724	-0.0577892	0.156796	0.52789	0.561589	-0.321365	-0.283114	-0.0954461	-0.256358	0.144413	0.07681	0.0232141	-0.145166	0.174177	0.0260489	-0.139831	-0.132406	-0.234791	-0.00987532	0.0366505	-0.108214	0.0847269		-0.168162
	COAD_READ_cell	0.172166	-0.101159	-0.0683373	-0.00531285	-0.0633933	-0.262467	-0.0613688	0.0369851	0.0651086	-0.104011	0.274509	-0.021375	0.0662684	-0.298976	0.0969854	0.0208776	-0.0277266	0.549839	0.357065	-0.163665	0.00470139	0.0564671	-0.00605118	-0.336958	-0.0741681	-0.101758	-0.178716	-0.0129584	0.135257	0.101595	-0.0963876	-0.155158	0.0152512	-0.0866548	-0.168162
	Merged (rank)
		PAAD_patient	LUAD_patient	LUSC_patient	OV_patient	LIHC_patient	GBM_patient	BLCA_patient	LAML_patient	LGG_patient	BRCA_patient	STAD_patient	UCEC_patient	PRAD_patient	SKCM_patient	KIRC_patient	THCA_patient	HNSC_patient	COAD_READ_patient	PAAD_cell	LUAD_cell	LUSC_cell	OV_cell	LIHC_cell	GBM_cell	BLCA_cell	LAML_cell	LGG_cell	BRCA_cell	STAD_cell	UCEC_cell	PRAD_cell	SKCM_cell	KIRC_cell	THCA_cell	HNSC_cell	COAD_READ_cell
	PAAD_patient		25	16	6.33333	11.3333	15.3333	12.3333	24.6667	23	18	32.6667	15.3333	20.3333	10	32.6667	26	18	18.3333	34.6667	32.6667	22.6667	21.3333	13.3333	11	27.3333	19.6667	12	21	30	22	18	7.66667	17	14	26.3333	33.3333
	LUAD_patient	24.6667		29	23.6667	25	5.33333	26	15.3333	5.66667	25.6667	24.3333	14.6667	8.33333	16	11.6667	22	21.6667	25	26.6667	36	31.6667	21	22.6667	18.3333	29.6667	14.3333	16.6667	31.3333	17	13.3333	22.6667	20.3333	19.6667	23.3333	28.6667	13.3333
	LUSC_patient	15	29.3333		24.3333	6	9.33333	35	12.6667	5	22.3333	18.6667	10.3333	14.3333	12	8.66667	10	35.6667	11.6667	23.6667	32.6667	34	16.3333	14.6667	20	29.6667	16.3333	18.6667	23.3333	20.6667	16	22	15.3333	22.6667	20	32.6667	20.3333
	OV_patient	7.66667	20.3333	21.3333		16.6667	11.6667	25.6667	5.66667	9.33333	20.3333	23	21	5.33333	9	8.33333	9.33333	22.6667	16.3333	26.3333	15.3333	20	24.6667	16.3333	15.6667	14.6667	27.6667	21	23.3333	15.6667	35.3333	26.6667	13.3333	27	32.3333	17.3333	16
	LIHC_patient	8.66667	23.6667	7.33333	18		19.3333	13.6667	17.6667	15	20.3333	11	20	14	29.6667	25.3333	11.3333	2.66667	23.6667	18.3333	24.6667	14.6667	23.3333	36	20.6667	18	22.6667	25.3333	11.3333	23.6667	21.3333	16.6667	22.6667	27.3333	19	13.3333	18.6667
	GBM_patient	7.33333	2.66667	5.66667	8.66667	12.6667		4.66667	20.6667	34.3333	3.66667	2	7.33333	13.3333	34.3333	24.3333	17	2	9.66667	20	8.33333	6.33333	10.6667	16	35.6667	12	26.3333	34	7	11.3333	6.33333	19.6667	33.6667	26.3333	26	10	8.33333
	BLCA_patient	12.6667	27	34.6667	29	12.6667	7		7	2	29.6667	30.3333	21.3333	18	14.6667	3	4.33333	34	29.6667	18	15.3333	30.3333	28	12.3333	17	36	16	12.3333	18.3333	24	18.3333	27	18.6667	17.6667	19.6667	31	19.6667
	LAML_patient	23.6667	11.6667	12	6.33333	13.6667	21.6667	6.66667		24	6.66667	25.3333	21.3333	13	22.6667	26.6667	22	15	14.6667	20.3333	15.3333	12.3333	15	25	23.6667	13	35.6667	26.6667	19	24.3333	21.6667	17.3333	28.3333	15.3333	22.3333	10	20.3333
	LGG_patient	19.3333	1.66667	3.33333	7	12	35	1.66667	20.6667		4.66667	7.33333	10.6667	28	32	27.3333	26.6667	3.66667	5.33333	16	7.33333	12	14.3333	22	34.3333	6.33333	25.6667	33	8.66667	12	13.3333	16.3333	32	27.3333	22.3333	10.3333	9
	BRCA_patient	17.6667	23.6667	23.6667	21.6667	23.6667	8.33333	26.6667	7.33333	10		11	21.6667	26.6667	22.3333	10.3333	19.3333	23.6667	16.3333	7.33333	25	22.3333	26.6667	25	12.6667	25.3333	11	14	36.3333	18	26.6667	24.6667	20.3333	10.6667	17.6667	20	23
	STAD_patient	31.6667	28.6667	20.3333	23	12.3333	4	26.3333	27.3333	7.33333	10		23	6.66667	11.6667	4.66667	8	25	35	24.6667	29	22.3333	30.3333	17	11.3333	29.3333	10.6667	11.6667	27	34.6667	22	21	13.3333	7.33333	10	24.6667	33.3333
	UCEC_patient	15.6667	14	14.3333	22.6667	20.3333	13.6667	16.6667	21.6667	15	23.6667	25.6667		24.6667	6	17.3333	24	16.3333	23	16.3333	10	6	19.6667	17.6667	25.3333	2.66667	32.6667	31.6667	21.6667	4.33333	34.6667	33.6667	23.6667	32	31.6667	7.33333	8
	PRAD_patient	19.6667	7	14	8	14.6667	18	16	13.6667	28.6667	26.3333	7.33333	24.6667		7	21	30	13	12.6667	17.3333	23	22.3333	20.6667	27	19.3333	25.3333	22	23.3333	33	19	27.3333	33.6667	23	18.3333	25.3333	21.3333	18
	SKCM_patient	7	13.3333	14	10.6667	28.6667	33	13	25	29	18	8.33333	4	6		10.3333	12	12.3333	13.6667	8.33333	5	14.6667	12.3333	27	32.3333	10.3333	21.3333	29.6667	14	10.6667	6.33333	11.6667	36.3333	16.6667	14	9	17.3333
	KIRC_patient	32.6667	9.66667	9	7.33333	25.6667	26.3333	3.33333	24	26	8.66667	4.33333	14.6667	19.3333	12.6667		34.3333	10	7	20.3333	16	18.3333	17	33	27	9.33333	20.3333	24.3333	17.3333	14.3333	21.3333	8.66667	20	36.3333	20.6667	16	19.6667
	THCA_patient	26.3333	19.6667	11	8.33333	14	24.3333	4.66667	24.6667	29.6667	19.6667	8	26.3333	32	16.3333	35.3333		7	4.33333	19.3333	17.6667	13.6667	20	26.6667	24.6667	14.6667	24.6667	26.3333	11.3333	16.6667	23.3333	18.3333	24.6667	22.3333	31.3333	20.6667	14.6667
	HNSC_patient	14.3333	18.3333	36.3333	23.3333	2.66667	6	34.6667	15	6	21.3333	23.6667	13.6667	12	14.3333	9	8		16	14.6667	21.6667	36	25.3333	5.66667	8.66667	32.3333	13.6667	9	15.3333	23.3333	16.6667	27	11.3333	12.6667	11.3333	36.3333	27.6667
	COAD_READ_patient	16.6667	25.3333	13	16.3333	24	12.6667	25.3333	15	6.66667	13.3333	36.3333	24.6667	13.3333	13.6667	7.33333	5	17.6667		27.3333	23	15.3333	19.3333	18.3333	8	23	20	16	12.6667	35	28.6667	29	5.33333	12.6667	14	20	36
	PAAD_cell	34	33.6667	23	22	14	11.6667	25.6667	19.6667	12.6667	21.6667	29.6667	20.3333	17	6	18.3333	14.6667	28	33.3333		32.6667	31.6667	22	8.33333	5	26.3333	8.33333	3	14.3333	33.6667	1.33333	10.3333	2.66667	16	10	32	34.3333
	LUAD_cell	27	36.3333	30.3333	21	24.3333	17.6667	27.6667	14.3333	16.6667	29.6667	17.6667	12.3333	23	20.6667	19.6667	25.6667	27.3333	13.3333	33.3333		35.6667	22	22	10	17.6667	3	4	28	30.6667	13.6667	22.6667	8.66667	12.6667	6.66667	19.6667	17
	LUSC_cell	24.3333	33	32.6667	16.6667	13.6667	20.3333	27.3333	15.3333	18.3333	24.3333	19.3333	16	22	15	22.3333	22.3333	32.3333	20.6667	30	35.3333		14	8.33333	11.6667	19.3333	4	11	19.6667	22.6667	7.66667	22	7	19.6667	5.33333	29.3333	23.6667
	OV_cell	25.3333	14.3333	19.3333	24.6667	16.3333	17	15.3333	24.3333	22	24	14.6667	34.3333	24.6667	13.3333	27	31.6667	18.6667	17.3333	20.6667	22.3333	16		23.3333	10.3333	14.3333	21.6667	9.66667	24.3333	12.3333	34.3333	19	11	23	17.6667	11.3333	17
	LIHC_cell	18	23.3333	15.6667	23.6667	35	23	17	21	25	11	23	19.3333	15.3333	24	26.3333	15.6667	12.3333	18.6667	9	20	11	25.6667		24	16.6667	11.3333	20.6667	5.33333	10.6667	22	7.33333	23	29.3333	29.3333	8	12.3333
	GBM_cell	19.3333	8.66667	8	15.3333	16	35.6667	12.3333	23	33.6667	8.33333	11.6667	6.66667	17.6667	34.6667	25.6667	23	9.66667	8.66667	3.33333	7.66667	8.33333	5.66667	26.3333		16.3333	20.3333	36.3333	1.66667	2	16.6667	6	35.3333	29.3333	30.3333	5	1.33333
	BLCA_cell	17.3333	15.3333	29.6667	29	12.3333	17.6667	34.6667	14.6667	12.6667	20.6667	23.3333	16.6667	23.6667	18	18.3333	18	30.6667	20	25	18	19.6667	12.6667	16.6667	21.6667		10	17.3333	17.3333	20.3333	5.33333	15.3333	9.33333	10.6667	25	32.3333	17.3333
	LAML_cell	19.3333	15.6667	15.3333	17.3333	25	26.6667	13.3333	33.6667	26	16.6667	22	19	15.6667	30.3333	16.3333	19.6667	10	19.3333	9	4.66667	5	20.6667	8.33333	21	11		17.6667	18.3333	14.3333	30	12.3333	27.6667	14.6667	19.3333	4.66667	19.6667
	LGG_cell	15.6667	6.33333	13.3333	17.3333	22.3333	34.3333	9.33333	23	32.6667	9.33333	12.3333	12.3333	16	33.3333	27	20.3333	10	10	1.33333	2	8.33333	7	21	35	14	16		5.33333	3	16.3333	10	34	32.6667	30	7.33333	2.33333
	BRCA_cell	7.33333	23.3333	20.6667	27	25	13	24.3333	12	14.6667	36	17.3333	25.3333	25	19.3333	11.6667	19	19.3333	23.6667	17.3333	27.6667	19.6667	22	5.66667	7.33333	18.6667	20.6667	8		29.6667	26	29.6667	18.3333	8.33333	4.33333	24.3333	26
	STAD_cell	25.3333	28.6667	21.3333	30.3333	18.3333	13	26.6667	11.6667	12	24.6667	34.3333	19.6667	20	12	10	11.6667	25	33	33	28.6667	23	9.66667	9.66667	5.66667	19	18	3.66667	30		10.3333	14.3333	9	3.66667	8	24.6667	34.6667
	UCEC_cell	13.3333	7.66667	7.33333	22.6667	21	28	6.66667	30	31.3333	22	5.33333	34	31.3333	25.3333	30.6667	31.3333	9	8	3.33333	11.6667	6.66667	35.6667	23.3333	22.6667	3	33	20.6667	24	10.6667		22.6667	25.6667	18	17	4	9.33333
	PRAD_cell	18	21.3333	23	20.3333	27.6667	21.3333	21.6667	20.6667	22.3333	31.6667	17.6667	24.6667	31.3333	23	18.3333	25.6667	22.3333	18.3333	11.3333	20.6667	21	14.6667	6.66667	14.3333	12.6667	12	14.6667	25.6667	16.3333	19		13.3333	7	12.6667	17.6667	16.3333
	SKCM_cell	8.66667	4	15	16	28.3333	33.6667	11.3333	20.6667	28.6667	14.6667	11	6.66667	12	36.3333	18.3333	14.3333	7.66667	17.3333	4.33333	7.66667	5	6.33333	20.3333	32.6667	6	30.6667	32.6667	12.6667	8.66667	25.6667	8.33333		25.3333	21.3333	5.66667	5.33333
	KIRC_cell	22	15	18	17	32.3333	28.6667	11.3333	20.3333	23.6667	14.6667	13	19	7.66667	20.6667	35	23.3333	17.3333	20.3333	15	11.6667	20.3333	24.3333	31	28.3333	11	17.6667	29.6667	9.33333	6	16.6667	5.66667	27		19.6667	9.66667	12.3333
	THCA_cell	16.3333	17	14.3333	21.3333	27	27	15.6667	21.6667	25.6667	11.3333	15.3333	21.3333	18.3333	26.3333	23	30	22.3333	15	8.66667	5.66667	4.66667	18.6667	31	30	27.6667	22.6667	30.3333	4.33333	6.66667	17.6667	11	23	19.3333		20.6667	7.66667
	HNSC_cell	13	20	34.3333	26.3333	7.66667	9.66667	29	13	10	16.6667	22.6667	15.3333	25	9.66667	14	11.3333	35.3333	26.3333	29	17.3333	30	10.3333	9.33333	8.66667	33.3333	3	8.66667	24.6667	25.6667	4	17	6.66667	8.66667	19.3333		27.6667
	COAD_READ_cell	27	22.3333	15.6667	19.6667	18.3333	8	22.3333	18	15.3333	13.3333	34.6667	27	25.3333	4	13.3333	12	21.3333	36	36	15.3333	22	15.3333	11.6667	2.33333	15	22	3.33333	28.3333	35.3333	8.66667	15.6667	6	10	7.33333	29.3333
