# Supplementary material for: Systematic identification of non-coding pharmacogenomic landscape in cancer
Source: Nat Commun. 2018 Aug 9;9:3192. doi: 10.1038/s41467-018-05495-9 (PMC6085336; doi:10.1038/s41467-018-05495-9)
Supplement: Supplementary file 5 — Supplementary Data 2 [file 41467_2018_5495_MOESM5_ESM.xlsx]

## Sheet: Target information 265 agents
	GDSC_identifier	DRUG NAME	SYNONYMS	TARGET	TARGET PATHWAY	Number_of_cell_lines_with_expression_data_avaliable		FDA_Approvance
	1	Erlotinib		EGFR	EGFR signaling	172		Approved
	3	Rapamycin	AY-22989,Sirolimus,WY-090217	mTOR	TOR signaling	174		Clinical Trial
	5	Sunitinib	Sutent	PDGFRA, PDGFRB, KDR, KIT, FLT3	RTK signaling	189		Approved
	6	PHA-665752		MET	RTK signaling	195		Clinical Trial
	9	MG-132	zLLL	Proteasome	other	188		Laboratory
	11	Paclitaxel	BMS-181339-01	Beta subunit of Tubulin	cytoskeleton	190		Approved
	17	Cyclopamine	11-deoxojervine	SMO	other	186		Laboratory
	29	AZ628		BRAF	ERK MAPK signaling	190		Laboratory
	30	Sorafenib	BAY-439006, Nexavar	PDGFRA, PDGFRB, KDR, KIT, FLT3	RTK signaling	190		Approved
	32	VX-680	MK-045,MK-0457,VX-68	AURKA, AURKB, AURKC, FLT3, ABL1, JAK2	mitosis	186		Clinical Trial
	34	Imatinib	Gleevec,STI-571	ABL, KIT, PDGFR	ABL signaling	195		Approved
	35	TAE684	NVP-TAE684	ALK	RTK signaling	194		Laboratory
	37	Crizotinib	Xalkori,PF2341066	MET, ALK	RTK signaling	194		Approved
	38	Saracatinib	AZD-0530,KIN001-045	SRC, ABL1	ABL signaling	195		Clinical Trial
	41	S-Trityl-L-cysteine	NSC 83265	KIF11	mitosis	189		Laboratory
	45	Z-LLNle-CHO	Z-L-Norleucine-CHO	gamma-secretase	other	189		Laboratory
	51	Dasatinib	KIN001-005	ABL, SRC, KIT, PDGFR	ABL signaling	187		Approved
	52	GNF-2	KIN001-013 (GNF-2 / 3-(6-(4-(trifluoromethoxy)phenylamino)pyrimidin-4-yl)benzamide)	ABL (T315I)	ABL signaling	189		Laboratory
	53	CGP-60474	KIN001-019	CDK1,CDK2,CDK5,CDK7,CDK9	cell cycle	189		Laboratory
	54	CGP-082996	CINK4,KIN001-021	CDK4	cell cycle	189		Laboratory
	55	A-770041	KIN001-111	SRC family	other	190		Laboratory
	56	WH-4-023	KIN001-112	SRC family, ABL	ABL signaling	187		Laboratory
	59	WZ-1-84	KIN001-123	BMX	other	189		Laboratory
	60	BI-2536	KIN001-124	PLK1, PLK2, PLK3	mitosis	189		Clinical Trial
	62	BMS-536924	KIN001-126	IGF1R	IGFR signaling	190		Laboratory
	63	BMS-509744	KIN001-127	ITK	other	190		Laboratory
	64	CMK	KIN001-128	RSK	ERK MAPK signaling	189		Laboratory
	71	Pyrimethamine		Dihydrofolate reductase (DHFR)	DNA replication	189		Clinical Trial
	83	JW-7-52-1		mTOR	TOR signaling	185		Laboratory
	86	A-443654	KIN001-139	AKT1, AKT2, AKT3	PI3K signaling	189		Laboratory
	87	GW843682X	KIN001-134	PLK1	mitosis	190		Laboratory
	88	MS-275	MS275	HDAC	chromain histone acetylation	189		Clinical Trial
	89	Parthenolide		NFKB1	other	187		Laboratory
	91	KIN001-135	KIN001-135	IKKE	other	188		Laboratory
	94	TGX221		PI3K beta	PI3K signaling	188		Laboratory
	104	Bortezomib	LDP-341,PS-341	Proteasome	other	188		Approved
	106	XMD8-85	XMD8-85	ERK5 (MK07)	other	186		Laboratory
	110	Roscovitine	Seliciclib	CDK family	cell cycle	186		Clinical Trial
	111	Salubrinal	3-Phenyl-N-[2,2,2-trichloro-1-[[(8-quinolinylamino)thioxomethyl]amino]ethyl]-2-propenamide	GADD34-PP1C phosphatase	other	187		Clinical Trial
	119	Lapatinib	Tykerb, Tyverb	EGFR, ERBB2	EGFR signaling	186		Approved
	127	GSK269962A	KIN001-155	ROCK1,ROCK2	cytoskeleton	189		Laboratory
	133	Doxorubicin	Doxil,Rubex	DNA intercalating	DNA replication	456		Approved
	134	Etoposide		TOP2	DNA replication	460		Approved
	135	Gemcitabine	Gemzar, LY-188011	DNA replication	DNA replication	451		Approved
	136	Mitomycin C	Mytozytrex,NSC-26980	DNA crosslinker	DNA replication	456		Approved
	140	Vinorelbine		Microtubules	cytoskeleton	460		Approved
	147	NSC-87877		SHP-1 (PTPN6), SHP-2 (PTPN11)	other	458		Laboratory
	150	Bicalutamide	ICI-176334	Androgen receptor (ANDR)	other	455		Approved
	151	QS11	QS11	ARFGAP	other	455		Laboratory
	152	CP466722	[2-(6,7-dimethoxyquinazolin-4-yl)-5-(pyridin-2-yl)-2H-1,2,4-triazol-3-amine]	ATM	Genome integrity	468		Laboratory
	153	Midostaurin	PKC 412	KIT	RTK signaling	460		Clinical Trial
	154	CHIR-99021	CT 99021	GSK3B	WNT signaling	458		Laboratory
	155	AP-24534	KIN001-192	ABL	ABL signaling	459		Approved
	156	AZD6482	KIN001-193	PI3K beta (P3C2B)	PI3K signaling	458		Clinical Trial
	157	JNK-9L	KIN001-204	JNK, CDK9	JNK and p38 signaling	459		Laboratory
	158	PF-562271	KIN001-205	FAK	cytoskeleton	447		Laboratory
	159	HG-6-64-1	KIN001-206	BRAFV600E, TAK, MAP4K5	ERK MAPK signaling	459		Laboratory
	163	JQ1	JQ1	BRD2, BRD3, BRD4	chromatin other	459		Laboratory
	164	JQ12	JQ12	HDAC	chromain histone acetylation	457		Clinical Trial
	165	DMOG	Dimethyloxalylglcine	Prolyl-4-Hydroxylase	other	459		Laboratory
	166	FTI-277		Farnesyl-transferase (FNTA)	other	459		Laboratory
	167	OSU-03012	AR-12	PDK1 (PDPK1)	PI3K signaling	455		Laboratory
	170	Shikonin	Shikonin	unknown	other	460		Clinical Trial
	171	AKT inhibitor VIII		AKT1, AKT2, AKT3	PI3K signaling	459		Laboratory
	172	Embelin		XIAP	apoptosis regulation	456		Laboratory
	173	FH535	FH535	unknown	other	453		Laboratory
	175	PAC-1	PAC-1	CASP3 agonist	apoptosis regulation	453		Clinical Trial
	176	IPA-3	IPA-3	PAK	cytoskeleton	455		Laboratory
	177	GSK-650394		SGK3	other	449		Laboratory
	178	BAY 61-3606		SYK	other	453		Laboratory
	179	5-Fluorouracil	5-FU	DNA antimetabolite	DNA replication	465		Approved
	180	Thapsigargin		ATPase, Ca++ transporting, cardiac muscle, slow twitch 2	other	449		Laboratory
	182	Obatoclax Mesylate		BCL-2, BCL-XL, MCL-1	apoptosis regulation	451		Clinical Trial
	184	BMS-754807		IGF1R	IGFR signaling	452		Clinical Trial
	185	Lisitinib	OSI-906	IGF1R	IGFR signaling	454		Clinical Trial
	186	Bexarotene	LG-100069,LGD-1069	Retinioic acid X family agonist	other	451		Approved
	190	Bleomycin		DNA damage	DNA replication	454		Approved
	192	LFM-A13	DDE-28	BTK	other	455		Laboratory
	193	GW-2580	GW-2580	cFMS	RTK signaling	468		Laboratory
	194	AUY922	VER-52296,NVP-AUY922	HSP90	other	451		Clinical Trial
	196	Phenformin	Phenformin		metabolism	461		Clinical Trial
	197	Bryostatin 1	Bryostatin 1	PRKC	other	454		Clinical Trial
	199	Pazopanib	GW786034	VEGFR, PDGFRA, PDGFRB, KIT	RTK signaling	453		Approved
	200	LAQ824	Dacinostat, NVP-LAQ824	HDAC	chromain histone acetylation	456		Clinical Trial
	201	Epothilone B	GNF-PF-193	Microtubules	cytoskeleton	455		Clinical Trial
	202	GSK1904529A	GSK1904529A	IGF1R	IGFR signaling	455		Laboratory
	203	BMS345541	BMS345541	IKBKB	other	469		Laboratory
	204	Tipifarnib		Farnesyl-transferase (FNTA)	other	455		Clinical Trial
	205	BMS-708163	Avagacestat	gamma-secretase	other	468		Clinical Trial
	206	Ruxolitinib	INCB-18424	JAK1, JAK2, TYK2	other	468		Approved
	207	AS601245	AS601245	JNK	JNK and p38 signaling	453		Laboratory
	208	Ispinesib Mesylate	SB-715992	KIF11	mitosis	468		Clinical Trial
	211	TL-2-105		CRAF	ERK MAPK signaling	469		Laboratory
	219	AT-7519		CDK9	cell cycle	466		Clinical Trial
	221	TAK-715	KIN001-201	p38a	JNK and p38 signaling	469		Clinical Trial
	222	BX-912	KIN001-175	PDK1 (PDPK1)	PI3K signaling	469		Laboratory
	223	ZSTK474	KIN001-167	PI3K	PI3K signaling	468		Clinical Trial
	224	AS605240	KIN001-173	PI3K gamma	PI3K signaling	465		Laboratory
	225	Genentech Cpd 10		AURKA, AURKB	mitosis	469		Laboratory
	226	GSK1070916		AURKB	mitosis	458		Clinical Trial
	228	KIN001-102		AKT1	PI3K signaling	467		Laboratory
	229	LY317615	Enzastaurin	PKCbeta	other	468		Clinical Trial
	230	GSK429286A		ROCK2	cytoskeleton	469		Laboratory
	231	FMK	KIN001-242	RSK	ERK MAPK signaling	420		Laboratory
	235	QL-XII-47		BTK, BMX	other	468		Laboratory
	238	CAL-101		PI3K delta	PI3K signaling	469		Approved
	245	UNC0638		G9a(EHMT2), GLP(EHMT1)	chromatin histone methylation	465		Laboratory
	249	XL-184	Cabozantinib	VEGFR, MET, RET, KIT, FLT1, FLT3, FLT4, TIE2,AXL	RTK signaling	469		Approved
	252	WZ3105		CLK2, CNSK1E, FLT3, ULK1	other	468		Laboratory
	253	XMD14-99		EPHB3, CAMK1	RTK signaling	468		Laboratory
	254	AC220	Quizartinib	FLT3	RTK signaling	468		Clinical Trial
	255	CP724714		ERBB2	EGFR signaling	468		Clinical Trial
	256	JW-7-24-1		LCK	other	468		Laboratory
	257	NPK76-II-72-1		PLK3	mitosis	469		Laboratory
	258	STF-62247		Autophagy	other	466		Laboratory
	260	NG-25		TAK	other	469		Laboratory
	261	TL-1-85		TAK	other	469		Laboratory
	262	VX-11e		ERK	ERK MAPK signaling	469		Laboratory
	263	FR-180204		ERK	ERK MAPK signaling	469		Laboratory
	265	Tubastatin A		HDAC6	chromain histone acetylation	466		Laboratory
	266	Zibotentan	Zibotentan	Endothelin A Receptor	other	469		Clinical Trial
	268	YM155	Sepantronium bromide	BIRC5 (Survivin)	apoptosis regulation	453		Clinical Trial
	269	NSC-207895	XI-006	MDMX	p53 pathway	465		Laboratory
	271	VNLG/124	4-(Butanoyloxymethyl)phenyl-(2E,4E,6E,8E)-3,7-dimethyl-9-(2,6,6-trimethylcyclohex-1-enyl)nona-2,4,6,8-tetraenoate	HDAC,RAR	chromain histone acetylation	465		Laboratory
	272	AR-42	HDAC-42	HDAC	chromain histone acetylation	463		Clinical Trial
	273	CUDC-101		HDAC, EGFR	chromain histone acetylation	460		Clinical Trial
	274	Belinostat	PXD101	HDAC	chromain histone acetylation	455		Approved
	275	I-BET-762	GSK525762A	BRD2, BRD3, BRD4	chromatin other	466		Clinical Trial
	276	CAY10603		HDAC6	chromain histone acetylation	465		Laboratory
	277	Linifanib	ABT-869	RTK	RTK signaling	468		Clinical Trial
	279	BIX02189		MEK5	other	469		Laboratory
	281	CH5424802		ALK	RTK signaling	466		Approved
	282	EKB-569	Pelitinib	EGFR	EGFR signaling	468		Clinical Trial
	283	GSK2126458	EX-8678	PI3K, mTOR	PI3K signaling	468		Clinical Trial
	286	KIN001-236		TIE2	other	469		Laboratory
	287	KIN001-244		PDK1 (PDPK1)	PI3K signaling	469		Laboratory
	288	KIN001-055	WHI-P97, AC1L1GQE	JAK3, MNK1	other	469		Laboratory
	290	KIN001-260	Bayer IKKb inhibitor	IKK	other	469		Laboratory
	291	KIN001-266		TPL2,COT(M3K8)	other	469		Laboratory
	292	Masitinib	AB1010	KIT	RTK signaling	468		Clinical Trial
	293	MP470		PDGFR	RTK signaling	465		Clinical Trial
	294	MPS-1-IN-1		MPS1	mitosis	469		Laboratory
	295	BHG712	NVP-BHG712	EPHB4	RTK signaling	469		Laboratory
	298	OSI-930		KIT, VEGFR, PDGFR	RTK signaling	468		Clinical Trial
	299	OSI-027	A-1065	mTORC1/2	TOR signaling	466		Clinical Trial
	300	CX-5461		RNA Pol I	other	466		Clinical Trial
	301	PHA-793887		CDK-pan	cell cycle	468		Clinical Trial
	302	PI-103		PI3K alpha,DNAPK	PI3K signaling	464		Laboratory
	303	PIK-93		PI4K,PI3K	PI3K signaling	469		Laboratory
	304	SB52334		ALK5	RTK signaling	469		Laboratory
	305	TPCA-1		IKK	other	469		Laboratory
	306	TG101348		JAK2	other	468		Clinical Trial
	308	Foretinib	GSK1363089, XL-880	MET	RTK signaling	468		Clinical Trial
	309	Y-39983		ROCK	cytoskeleton	469		Laboratory
	310	YM201636		PYKfyve(FYV1)	other	469		Laboratory
	312	Tivozanib	AV-951	VEGFR	RTK signaling	468		Clinical Trial
	326	GSK690693		AKT	PI3K signaling	467		Clinical Trial
	328	SNX-2112		HSP90	other	467		Clinical Trial
	329	QL-XI-92		DDR1	RTK signaling	468		Laboratory
	330	XMD13-2		RIPK	other	468		Laboratory
	331	QL-X-138		MNK2, DNAPK, MTOR, BTK, JAK3	other	464		Laboratory
	332	XMD15-27		CAMK2B, CLK2, DYRK1A, MAST1, STK39	other	468		Laboratory
	333	T0901317		LXR	other	466		Laboratory
	341	EX-527		SIRT1	other	466		Clinical Trial
	344	THZ-2-49		CDK9	cell cycle	468		Laboratory
	345	KIN001-270		CDK9	cell cycle	469		Laboratory
	346	THZ-2-102-1		CDK7	cell cycle	464		Laboratory
	1001	AICAR	N1-(b-D-Ribofuranosyl)-5-aminoimidazole-4-carboxamide	AMPK agonist	metabolism	409		Clinical Trial
	1003	Camptothecin	7-Ethyl-10-Hydroxy-Camptothecin,SN-38	TOP1	DNA replication	414		Clinical Trial
	1004	Vinblastine	Vinblastine sulphate	Microtubules	cytoskeleton	414		Approved
	1005	Cisplatin	cis-Diammineplatinum(II) dichloride	DNA crosslinker	DNA replication	414		Approved
	1006	Cytarabine	Ara-Cytidine,Arabinosyl Cytosine,U-19920	DNA synthesis	DNA replication	413		Approved
	1007	Docetaxel	RP-56976	Microtubules	cytoskeleton	414		Approved
	1008	Methotrexate		Dihydrofolate reductase (DHFR)	DNA replication	413		Approved
	1009	ATRA	Tretinoin	Retinoic acid and retinoid X receptor agonist	other	410		Clinical Trial
	1010	Gefitinib	ZD-1839	EGFR	EGFR signaling	411		Approved
	1011	Navitoclax	ABT-263	BCL-2, BCL-XL, BCL-W	apoptosis regulation	421		Clinical Trial
	1012	Vorinostat	SAHA	HDAC inhibitor Class I, IIa, IIb, IV	chromain histone acetylation	415		Approved
	1013	Nilotinib		ABL	ABL signaling	397		Approved
	1014	RDEA119	RDEA119	MEK1, MEK2	ERK MAPK signaling	415		Clinical Trial
	1015	CI-1040	PD-18435,PD-184352	MEK1, MEK2	ERK MAPK signaling	411		Clinical Trial
	1016	Temsirolimus	CCI-779	mTOR	TOR signaling	411		Approved
	1017	Olaparib	KU0059436, AZD-2281	PARP1, PARP2	Genome integrity	415		Approved
	1018	Veliparib	ABT-888	PARP1, PARP2	Genome integrity	414		Clinical Trial
	1019	Bosutinib	SKI-606	SRC, ABL, TEC	ABL signaling	415		Approved
	1020	Lenalidomide		TNF alpha	other	415		Approved
	1021	Axitinib	AG-013736	PDGFR, KIT, VEGFR	RTK signaling	412		Approved
	1022	AZD7762	AZD 7762	CHEK1, CHEK2	Genome integrity	414		Clinical Trial
	1023	GW 441756		NTRK1	RTK signaling	415		Laboratory
	1024	CEP-701	CEP-701	FLT3, JAK2, NTRK1, RET	RTK signaling	413		Clinical Trial
	1025	SB 216763	SB 216763	GSK3A, GSK3B	WNT signaling	368		Laboratory
	1026	17-AAG	tanespimycin	HSP90	other	421		Clinical Trial
	1028	VX-702		p38	JNK and p38 signaling	411		Clinical Trial
	1029	AMG-706	AMG-706	VEGFR, RET, c-KIT, PDGFR	RTK signaling	421		Clinical Trial
	1030	KU-55933		ATM	Genome integrity	420		Laboratory
	1031	Elesclomol		HSP70	other	415		Clinical Trial
	1032	Afatinib	BIBW2992, Tovok	ERBB2, EGFR	EGFR signaling	413		Approved
	1033	GDC0449	GDC0449	SMO	other	414		Approved
	1036	PLX4720		BRAF	ERK MAPK signaling	420		Laboratory
	1037	BX-795	BX 795	TBK1, PDPK1, IKK, AURKB, AURKC	other	421		Laboratory
	1038	NU-7441	KU-57788	DNAPK	Genome integrity	418		Laboratory
	1039	SL 0101-1		RSK, AURKB, PIM3	ERK MAPK signaling	416		Laboratory
	1042	BIRB 0796		Androgen receptor (ANDR)	JNK and p38 signaling	414		Laboratory
	1043	JNK Inhibitor VIII	JNK Inhibitor VIII	JNK	JNK and p38 signaling	421		Laboratory
	1046	681640	681640	WEE1, CHEK1	cell cycle	386		Laboratory
	1047	Nutlin-3a (-)	Nutlin-3a (-)	MDM2	p53 pathway	421		Laboratory
	1049	PD-173074	PD-173074	FGFR1, FGFR3	RTK signaling	420		Laboratory
	1050	ZM-447439	ZM447439	AURKB	mitosis	402		Laboratory
	1052	RO-3306		CDK1	cell cycle	421		Laboratory
	1053	MK-2206		AKT1, AKT2	PI3K signaling	401		Clinical Trial
	1054	PD-0332991	Palbociclib Isethionate	CDK4, CDK6	cell cycle	401		Clinical Trial
	1057	BEZ235	NVP-BEZ235	PI3K (class 1), mTORC1/2	PI3K signaling	416		Clinical Trial
	1058	GDC0941		PI3K (class 1)	PI3K signaling	416		Clinical Trial
	1059	AZD8055	AZD8055	mTORC1/2	TOR signaling	416		Clinical Trial
	1060	PD-0325901	PD-0325901	MEK1, MEK2	ERK MAPK signaling	416		Clinical Trial
	1061	SB590885		BRAF	ERK MAPK signaling	408		Laboratory
	1062	selumetinib		MEK1, MEK2	ERK MAPK signaling	400		Clinical Trial
	1066	AZD6482	WO2009093972	PI3K beta (P3C2B)	PI3K signaling	450		Clinical Trial
	1067	CCT007093		PPM1D	other	466		Laboratory
	1069	EHT 1864		Rac GTPases	cytoskeleton	467		Laboratory
	1072	BMS-708163	Avagacestat	gamma-secretase	other	468		Clinical Trial
	1091	BMS-536924	BMS-536924	IGF1R	IGFR signaling	471		Laboratory
	1114	Cetuximab	Erbitux	EGFR	EGFR signaling	449		Approved
	1129	PF-4708671		p70 S6KA	TOR signaling	462		Laboratory
	1133	JNJ-26854165		MDM2	p53 pathway	463		Clinical Trial
	1142	HG-5-113-01		LOK, LTK, TRCB, ABL(T315I)	ABL signaling	223		Laboratory
	1143	HG-5-88-01		EGFR, ADCK4	EGFR signaling	223		Laboratory
	1149	TW 37		BCL-2, BCL-XL	apoptosis regulation	464		Laboratory
	1158	XMD11-85h		BRSK2, FLT4, MARK4, PRKCD, RET, SPRK1	other	223		Laboratory
	1161	ZG-10		IRAK1	other	223		Laboratory
	1164	XMD8-92		ERK5	other	223		Laboratory
	1166	QL-VIII-58		mTOR, ATR	TOR signaling	224		Laboratory
	1170	CCT018159		HSP90	other	456		Laboratory
	1175	AG-014699	PF-01367338	PARP1, PARP2	Genome integrity	465		Approved
	1192	GSK269962A	KIN001-155	ROCK1,ROCK2	cytoskeleton	471		Laboratory
	1194	SB 505124	2-(5-Benzo[1,3]dioxol-5-yl-2-tert-butyl-3H-imidazol-4-yl)-6-methylpyridine hydrochloride hydrate	TGFbetaR-I (ALK5)	other	473		Laboratory
	1199	Tamoxifen		ER	other	473		Approved
	1203	QL-XII-61		BMX, BTK	other	212		Laboratory
	1218	JQ1		BRD2, BRD3, BRD4	chromatin other	467		Laboratory
	1219	PFI-1		BRD2, BRD3, BRD4	chromatin other	474		Laboratory
	1230	IOX2		EGLN1	other	472		Laboratory
	1236	UNC0638		G9a(EHMT2), GLP(EHMT1)	chromatin histone methylation	473		Laboratory
	1239	YK 4-279		RNA helicase A	other	419		Laboratory
	1241	CHIR-99021	CT 99021	GSK3B	WNT signaling	467		Laboratory
	1242	(5Z)-7-Oxozeaenol		TAK1 (MAP3K7)	other	467		Laboratory
	1243	piperlongumine		Increases ROS levels	other	473		Laboratory
	1248	FK866	APO866	NAMPT inhibitor	metabolism	458		Clinical Trial
	1259	Talazoparib	BMN-673	PARP1, PARP2	Genome integrity	467		Clinical Trial
	1261	rTRAIL		DR4, DR5	apoptosis regulation	471		Clinical Trial
	1262	UNC1215		L3MBTL3	other	465		Laboratory
	1264	SGC0946		DOT1L (Q8TEK3)	chromatin histone methylation	465		Laboratory
	1268	XAV939	NVP-XAV939	TNKS1, TNKS2	WNT signaling	469		Laboratory
	1371	PLX4720		BRAF	ERK MAPK signaling	471		Laboratory
	1372	Trametinib	GSK1120212	MEK1, MEK2	ERK MAPK signaling	457		Approved
	1373	Dabrafenib	GSK2118436	BRAF	ERK MAPK signaling	448		Approved
	1375	Temozolomide	Temodar	DNA akylating agent	DNA replication	464		Clinical Trial
	1377	Afatinib		ERBB2, EGFR	EGFR signaling	468		Approved
	1378	Bleomycin (50 uM)		DNA damage	DNA replication	474		Approved
	1494	SN-38	7-ethyl-10-hydroxy-camptothecin	TOP1	DNA replication	473		Clinical Trial
	1495	Olaparib	KU0059436, AZD2281	PARP1, PARP2	Genome integrity	463		Approved
	1498	selumetinib		MEK1, MEK2	ERK MAPK signaling	469		Clinical Trial
	1502	Bicalutamide	ICI-176334	Androgen receptor (ANDR)	other	450		Approved
	1526	RDEA119		MEK1, MEK2	ERK MAPK signaling	452		Clinical Trial
	1527	GDC0941		PI3K	PI3K signaling	456		Clinical Trial
	1529	MLN4924		NEDD8-activating enzyme (NAE)	other	380		Clinical Trial

## Sheet: Drug response (GDSC)
DATASET_VERSION	COSMIC_ID	DRUG_ID	LN_IC50	AUC
17	924100	1026	0.717722	0.89941
17	924100	1028	2.6641	0.957206
17	924100	1029	3.33683	0.973893
17	924100	1030	5.16491	0.977844
17	924100	1031	-4.32531	0.50818
17	924100	1032	2.36202	0.980851
17	924100	1033	4.47129	0.96292
17	924100	1036	5.36889	0.981012
17	924100	1037	2.68809	0.920466
17	924100	1038	3.53349	0.977474
17	924100	1039	5.41378	0.981649
17	924100	1042	4.15091	0.953272
17	924100	1043	5.11466	0.976989
17	924100	1046	2.68799	0.957936
17	924100	1047	2.40337	0.871689
17	924100	1049	3.5847	0.978327
17	924100	1050	3.58822	0.963809
17	924100	1052	4.03256	0.969241
17	924100	1053	1.82033	0.879958
17	924100	1054	-0.0638231	0.684496
17	924100	1057	-2.98469	0.664976
17	924100	1058	0.522299	0.756718
17	924100	1059	-0.278993	0.744057
17	924100	1060	0.301801	0.947645
17	924100	1061	3.659	0.959567
17	924100	1062	2.62616	0.92862
17	924100	1066	2.85589	0.928937
17	924100	1067	3.54288	0.94644
17	924100	1069	3.65196	0.933746
17	924100	1072	2.05153	0.880548
17	924100	1091	2.00279	0.892772
17	924100	1114	6.88658	0.974969
17	924100	1129	3.54623	0.928802
17	924100	1133	2.83553	0.887041
17	924100	1142	1.68327	0.784113
17	924100	1143	2.79903	0.884465
17	924100	1149	0.179333	0.687096
17	924100	1158	3.25171	0.913367
17	924100	1161	2.26955	0.842056
17	924100	1164	4.64724	0.967407
17	924100	1166	-2.32954	0.248985
17	924100	1170	3.41847	0.922414
17	924100	1175	2.81302	0.926849
17	924100	1192	2.46178	0.907732
17	924100	1194	4.01939	0.948695
17	924100	1199	3.597	0.957715
17	924100	1203	4.64211	0.967284
17	924100	1218	1.62584	0.945301
17	924100	1219	2.27408	0.842459
17	924100	1230	-0.200743	0.961071
17	924100	1236	1.92234	0.731914
17	924100	1239	2.66179	0.874383
17	924100	1241	3.33928	0.918221
17	924100	1242	2.51088	0.862564
17	924100	1243	1.6595	0.78153
17	924100	1248	-1.44588	0.685047
17	924100	1259	1.56743	0.771365
17	924100	1261	-0.450217	0.953407
17	924100	1262	2.63322	0.973688
17	924100	1264	2.2882	0.979749
17	924100	1268	3.75817	0.962377
17	924100	1371	4.45001	0.962341
17	924100	1372	1.18805	0.926079
17	924100	1373	3.57864	0.93035
17	924100	1375	6.31659	0.978714
17	924100	1377	4.16545	0.953755
17	924100	1378	4.07553	0.858908
17	924100	1494	-4.74858	0.644205
17	924100	1495	4.16821	0.953846
17	924100	1498	3.54111	0.962543
17	924100	1502	5.29631	0.979938
17	924100	1526	2.46615	0.907993
17	924100	1527	0.460055	0.74947
17	924100	1529	0.612316	0.89249
17	910924	133	-3.93212	0.319321
17	910924	134	-0.493493	0.422938
17	910924	135	-2.92282	0.472727
17	910924	136	-2.64494	0.140872
17	910924	140	-5.27723	0.53827
17	910924	147	5.01863	0.979612
17	910924	150	2.38758	0.981691
17	910924	151	1.44037	0.775683
17	910924	152	2.98515	0.888895
17	910924	153	0.529351	0.948789
17	910924	154	3.11041	0.978161
17	910924	155	1.85871	0.984256
17	910924	156	1.30292	0.83908
17	910924	157	-0.569707	0.58883
17	910924	158	1.44629	0.910675
17	910924	159	1.50324	0.858914
17	910924	163	0.897289	0.867019
17	910924	164	0.855069	0.788893
17	910924	165	9.3667	0.943109
17	910924	166	2.11151	0.976466
17	910924	167	2.06188	0.796934
17	910924	170	0.261285	0.540936
17	910924	171	-0.484387	0.704163
17	910924	172	2.80253	0.802503
17	910924	173	1.29631	0.593972
17	910924	175	1.84362	0.934661
17	910924	176	5.65496	0.978531
17	910924	177	1.98752	0.78805
17	910924	178	2.70008	0.918202
17	910924	179	1.37701	0.606334
17	910924	180	-3.6046	0.474508
17	910924	182	-0.172759	0.472914
17	910924	184	2.14644	0.949118
17	910924	185	2.45759	0.960994
17	910924	186	3.8878	0.969777
17	910924	190	-0.529986	0.220648
17	910924	192	4.25656	0.959842
17	910924	193	5.5078	0.984021
17	910924	194	-2.30555	0.768533
17	910924	196	8.56223	0.893295
17	910924	197	-4.04865	0.927822
17	910924	199	3.4221	0.954662
17	910924	200	-3.02757	0.456343
17	910924	201	-5.48581	0.613185
17	910924	202	1.89422	0.971401
17	910924	203	3.40291	0.918816
17	910924	204	1.79447	0.764072
17	910924	205	5.01158	0.986384
17	910924	206	4.34148	0.986383
17	910924	207	1.8952	0.853701
17	910924	208	-2.32595	0.845198
17	910924	211	4.72286	0.982231
17	910924	219	0.77838	0.686635
17	910924	221	3.77467	0.92778
17	910924	222	3.60119	0.951973
17	910924	223	0.0480969	0.681297
17	910924	224	2.96534	0.868139
17	910924	225	2.80079	0.908488
17	910924	226	3.2786	0.981263
17	910924	228	1.01956	0.720505
17	910924	229	4.84371	0.970822
17	910924	230	5.5433	0.984535
17	910924	231	5.68041	0.986377
17	910924	235	3.19505	0.932794
17	910924	238	4.42332	0.957842
17	910924	245	2.5504	0.743218
17	910924	249	2.35134	0.924218
17	910924	252	0.0522745	0.852694
17	910924	253	4.83813	0.984017
17	910924	254	2.38093	0.981579
17	910924	255	4.92806	0.98529
17	910924	256	2.07446	0.847042
17	910924	257	2.5864	0.892663
17	910924	258	4.78808	0.983264
17	910924	260	1.86072	0.824743
17	910924	261	2.96993	0.919654
17	910924	262	2.30338	0.921306
17	910924	263	4.97926	0.974151
17	910924	265	4.16801	0.947638
17	910924	266	5.59016	0.98519
17	910924	268	-3.12923	0.211675
17	910924	269	3.11112	0.880894
17	910924	271	4.11946	0.983637
17	910924	272	-0.861294	0.54357
17	910924	273	-1.44005	0.452921
17	910924	274	-0.390075	0.404483
17	910924	275	3.3035	0.896347
17	910924	276	0.311854	0.513914
17	910924	277	2.70461	0.986329
17	910924	279	3.93293	0.936419
17	910924	281	4.30345	0.986194
17	910924	282	2.37994	0.959131
17	910924	283	-4.04739	0.621097
17	910924	286	4.74942	0.982659
17	910924	287	2.1912	0.785691
17	910924	288	4.20969	0.971728
17	910924	290	5.05894	0.975938
17	910924	291	2.89597	0.861753
17	910924	292	3.99342	0.939484
17	910924	293	3.66917	0.921504
17	910924	294	2.95598	0.867289
17	910924	295	4.34112	0.974867
17	910924	298	4.7266	0.982292
17	910924	299	0.580959	0.555997
17	910924	300	1.00923	0.719084
17	910924	301	1.71445	0.808427
17	910924	302	0.039563	0.575879
17	910924	303	2.02063	0.764457
17	910924	304	4.11888	0.945445
17	910924	305	2.6206	0.834407
17	910924	306	2.68981	0.900534
17	910924	308	0.639086	0.762035
17	910924	309	3.47108	0.908549
17	910924	310	1.01961	0.808234
17	910924	312	0.533765	0.985122
17	910924	326	2.25275	0.86419
17	910924	329	4.66665	0.981293
17	910924	330	3.44065	0.945044
17	910924	331	1.10081	0.731573
17	910924	332	5.00619	0.986316
17	910924	333	4.45162	0.977251
17	910924	341	5.68101	0.986384
17	910924	344	3.96708	0.938165
17	910924	345	4.80536	0.969811
17	910924	1001	8.59232	0.939173
17	910924	1003	-4.41935	0.602048
17	910924	1004	-4.56185	0.580128
17	910924	1005	4.08251	0.969006
17	910924	1006	-1.68623	0.561506
17	910924	1007	-5.1884	0.785467
17	910924	1008	-1.51262	0.87932
17	910924	1009	4.86542	0.984751
17	910924	1010	1.99213	0.986384
17	910924	1011	2.5429	0.970868
17	910924	1012	0.548497	0.656635
17	910924	1013	3.37843	0.986384
17	910924	1014	0.967077	0.80492
17	910924	1015	2.39627	0.879052
17	910924	1016	-2.8856	0.724693
17	910924	1017	4.19303	0.985041
17	910924	1018	4.23202	0.98557
17	910924	1019	2.10917	0.957421
17	910924	1020	4.29286	0.986361
17	910924	1021	3.08478	0.982151
17	910924	1022	-1.23383	0.630863
17	910924	1023	1.56415	0.932916
17	910924	1024	-1.00984	0.664151
17	910924	1026	-2.27013	0.578449
17	910924	1028	3.37843	0.986384
17	910924	1029	1.79211	0.944337
17	910924	1030	3.43041	0.945657
17	910924	1031	-2.75889	0.741762
17	910924	1032	1.66468	0.98159
17	910924	1033	4.98787	0.986384
17	910924	1036	4.98787	0.986384
17	910924	1037	2.66942	0.94251
17	910924	1038	2.20581	0.960827
17	910924	1039	4.98787	0.986384
17	910924	1042	4.12746	0.970217
17	910924	1043	4.85509	0.984606
17	910924	1046	2.44595	0.968253
17	910924	1047	2.90663	0.93051
17	910924	1049	3.37843	0.986384
17	910924	1050	3.28857	0.9722
17	910924	1052	4.29377	0.986372
17	910924	1053	-0.572023	0.626139
17	910924	1054	2.37126	0.93885
17	910924	1057	-1.91	0.81836
17	910924	1058	-0.26629	0.671514
17	910924	1059	-0.563266	0.727383
17	910924	1060	-1.25168	0.882509
17	910924	1061	4.29211	0.986351
17	910924	1062	4.04312	0.98602
17	910924	1066	0.222852	0.709453
17	910924	1067	4.26237	0.981882
17	910924	1069	3.93556	0.964725
17	910924	1072	3.08842	0.959669
17	910924	1091	1.7162	0.898026
17	910924	1114	6.44318	0.979806
17	910924	1129	3.37803	0.943241
17	910924	1133	2.49301	0.887107
17	910924	1149	-0.5648	0.593233
17	910924	1170	2.54519	0.891287
17	910924	1175	4.29472	0.986384
17	910924	1192	2.10097	0.909665
17	910924	1194	4.86985	0.984814
17	910924	1199	3.80663	0.978686
17	910924	1218	2.56606	0.984797
17	910924	1219	3.035	0.925065
17	910924	1230	0.20013	0.983883
17	910924	1236	3.16015	0.884981
17	910924	1239	0.811247	0.694709
17	910924	1241	3.40682	0.94458
17	910924	1242	1.2907	0.759749
17	910924	1243	1.62994	0.801404
17	910924	1248	-5.80527	0.107337
17	910924	1259	1.52513	0.788969
17	910924	1261	-0.205409	0.976665
17	910924	1262	2.24901	0.979667
17	910924	1264	1.33023	0.97506
17	910924	1268	3.41046	0.96958
17	910924	1371	4.86985	0.984814
17	910924	1372	-0.897553	0.774235
17	910924	1373	4.66811	0.981719
17	910924	1375	5.96846	0.984814
17	910924	1377	4.3124	0.974754
17	910924	1378	0.509072	0.401852
17	910924	1494	-5.05866	0.610271
17	910924	1495	2.96441	0.920787
17	910924	1498	1.62686	0.891127
17	910924	1502	4.86985	0.984814
17	910924	1526	1.48482	0.859415
17	910924	1527	-1.11345	0.542743
17	910924	1529	0.47489	0.908516
17	687561	133	-1.10344	0.741206
17	687561	134	2.44486	0.834771
17	687561	135	-2.50641	0.537451
17	687561	136	0.986073	0.649653
17	687561	140	-1.11929	0.961345
17	687561	147	5.51599	0.985311
17	687561	150	2.76544	0.985289
17	687561	151	5.0109	0.984521
17	687561	152	3.51936	0.921501
17	687561	153	-1.83763	0.73583
17	687561	154	2.735	0.966383
17	687561	155	-1.44193	0.785484
17	687561	156	1.02755	0.804842
17	687561	157	0.381728	0.724779
17	687561	158	1.28755	0.894664
17	687561	159	-0.150901	0.650012
17	687561	163	0.637963	0.837386
17	687561	164	3.2525	0.961012
17	687561	165	7.43737	0.775347
17	687561	166	2.75821	0.985194
17	687561	167	2.54228	0.84455
17	687561	170	0.643791	0.598767
17	687561	171	2.0092	0.938894
17	687561	172	3.47879	0.86731
17	687561	173	3.75176	0.889973
17	687561	175	2.26574	0.950292
17	687561	176	6.20812	0.985298
17	687561	177	2.13954	0.801729
17	687561	178	1.57648	0.816241
17	687561	179	2.21187	0.724452
17	687561	182	1.04021	0.65753
17	687561	184	1.29257	0.89504
17	687561	185	3.49052	0.982565
17	687561	186	3.70406	0.961183
17	687561	190	2.12833	0.613542
17	687561	192	4.66823	0.969147
17	687561	193	5.73869	0.985305
17	687561	194	-2.99656	0.671706
17	687561	196	8.33088	0.869405
17	687561	197	-2.08715	0.985282
17	687561	199	-0.312796	0.558653
17	687561	200	-1.99813	0.614846
17	687561	201	-3.65477	0.846273
17	687561	202	1.59971	0.959572
17	687561	203	4.36407	0.960091
17	687561	204	2.81154	0.869591
17	687561	205	5.06387	0.985235
17	687561	206	4.28878	0.983787
17	687561	207	2.40254	0.892818
17	687561	208	0.635392	0.984611
17	687561	211	4.16679	0.967659
17	687561	219	2.15113	0.849917
17	687561	221	5.52558	0.982244
17	687561	222	1.90008	0.824502
17	687561	223	2.25256	0.913602
17	687561	224	4.31236	0.949921
17	687561	225	3.52568	0.944931
17	687561	226	2.67891	0.964745
17	687561	228	3.10275	0.923254
17	687561	229	3.80981	0.925433
17	687561	230	5.12769	0.974832
17	687561	231	5.07421	0.973638
17	687561	235	2.72086	0.898146
17	687561	238	4.82243	0.967277
17	687561	245	2.03818	0.669311
17	687561	249	2.42792	0.924321
17	687561	252	0.54293	0.890749
17	687561	253	5.0508	0.985062
17	687561	254	1.97369	0.970551
17	687561	255	5.04461	0.984979
17	687561	256	2.07284	0.84226
17	687561	257	3.70538	0.952414
17	687561	258	4.74129	0.98035
17	687561	260	2.32263	0.865824
17	687561	261	2.88228	0.909441
17	687561	262	4.20271	0.982857
17	687561	263	4.93889	0.970378
17	687561	265	4.83331	0.967579
17	687561	266	5.65594	0.984182
17	687561	268	-5.87556	0.0291081
17	687561	269	5.72422	0.985115
17	687561	271	4.37656	0.985311
17	687561	272	0.0773662	0.682831
17	687561	273	-0.354195	0.62
17	687561	274	0.374518	0.523397
17	687561	275	4.00332	0.935846
17	687561	276	1.13702	0.639067
17	687561	277	1.85971	0.967535
17	687561	279	4.19744	0.945034
17	687561	281	4.34229	0.984856
17	687561	282	2.86392	0.970491
17	687561	283	-2.37685	0.835445
17	687561	286	4.13273	0.966708
17	687561	287	3.18339	0.882156
17	687561	288	4.73388	0.980221
17	687561	290	5.04431	0.972948
17	687561	291	2.93514	0.860676
17	687561	292	4.45327	0.955391
17	687561	293	5.10707	0.974378
17	687561	294	3.581	0.911382
17	687561	295	3.40592	0.939397
17	687561	298	4.3592	0.972579
17	687561	299	2.27954	0.792127
17	687561	300	3.56415	0.946614
17	687561	301	3.4367	0.940863
17	687561	302	0.971862	0.71084
17	687561	303	2.56663	0.824196
17	687561	304	4.06767	0.939027
17	687561	305	3.32111	0.892991
17	687561	306	1.74358	0.807418
17	687561	308	-0.563543	0.588491
17	687561	309	4.26313	0.947876
17	687561	310	2.60914	0.934234
17	687561	312	-1.18474	0.92863
17	687561	326	3.09358	0.922716
17	687561	328	-1.53078	0.546587
17	687561	329	3.80464	0.956152
17	687561	330	3.41647	0.939903
17	687561	331	2.03777	0.83875
17	687561	332	4.38427	0.973167
17	687561	333	4.35292	0.972431
17	687561	341	5.73401	0.985244
17	687561	344	0.754262	0.581689
17	687561	345	4.88833	0.969067
17	687561	346	-1.51681	0.552381
17	687561	1001	7.60489	0.866506
17	687561	1003	-5.31911	0.462322
17	687561	1004	-4.6315	0.56835
17	687561	1005	3.086	0.923662
17	687561	1006	0.0206219	0.797201
17	687561	1007	-6.767	0.559767
17	687561	1008	-0.683197	0.931627
17	687561	1009	3.80863	0.957147
17	687561	1010	1.74085	0.980676
17	687561	1011	2.37926	0.963139
17	687561	1012	1.88756	0.825689
17	687561	1013	1.50549	0.925334
17	687561	1014	2.15679	0.908863
17	687561	1015	2.18707	0.855585
17	687561	1016	-4.33495	0.507279
17	687561	1017	2.38087	0.92296
17	687561	1018	3.78184	0.975701
17	687561	1019	2.07604	0.952563
17	687561	1020	3.58741	0.971251
17	687561	1021	1.53322	0.926908
17	687561	1022	-1.25479	0.625868
17	687561	1023	3.43655	0.985311
17	687561	1024	-1.25169	0.626329
17	687561	1025	4.69157	0.979895
17	687561	1026	-2.50334	0.541577
17	687561	1028	3.38696	0.984648
17	687561	1029	1.02696	0.89363
17	687561	1030	3.96934	0.962533
17	687561	1031	-4.77956	0.438713
17	687561	1032	1.9828	0.984402
17	687561	1033	4.89012	0.983128
17	687561	1036	5.01315	0.984875
17	687561	1037	0.816331	0.783025
17	687561	1038	1.53467	0.92699
17	687561	1039	4.50951	0.976421
17	687561	1042	4.17007	0.968396
17	687561	1043	4.09904	0.966424
17	687561	1046	1.95519	0.947649
17	687561	1047	4.3202	0.977107
17	687561	1049	1.78957	0.940201
17	687561	1050	1.37931	0.865528
17	687561	1052	0.191016	0.702045
17	687561	1053	1.04725	0.833611
17	687561	1054	3.27291	0.968908
17	687561	1057	-3.9094	0.538533
17	687561	1058	0.29546	0.745924
17	687561	1059	-0.362302	0.750481
17	687561	1060	-0.202254	0.944248
17	687561	1061	3.40869	0.966504
17	687561	1062	1.96792	0.911143
17	687561	1066	0.805266	0.781699
17	687561	1067	3.34584	0.955436
17	687561	1069	2.57863	0.889198
17	687561	1072	3.30425	0.963408
17	687561	1091	1.77631	0.897814
17	687561	1114	6.49151	0.978355
17	687561	1129	3.37073	0.938843
17	687561	1133	1.67116	0.801914
17	687561	1149	-0.824059	0.55232
17	687561	1170	2.41586	0.875984
17	687561	1175	2.33902	0.920469
17	687561	1192	1.97778	0.896216
17	687561	1194	4.13076	0.967318
17	687561	1199	4.01174	0.980129
17	687561	1218	2.20512	0.976384
17	687561	1219	2.08791	0.846085
17	687561	1230	0.311938	0.983527
17	687561	1236	1.59641	0.704681
17	687561	1239	1.19338	0.743543
17	687561	1241	3.0571	0.921961
17	687561	1242	0.577442	0.658579
17	687561	1243	1.21066	0.745782
17	687561	1248	-5.64534	0.125128
17	687561	1259	1.40747	0.770639
17	687561	1261	-1.60806	0.918334
17	687561	1262	2.57604	0.982955
17	687561	1264	1.82503	0.982059
17	687561	1268	3.71977	0.974356
17	687561	1371	4.87423	0.982889
17	687561	1372	-0.032221	0.863258
17	687561	1373	4.36965	0.973377
17	687561	1375	4.90843	0.957189
17	687561	1377	4.41515	0.974405
17	687561	1378	-0.452786	0.265773
17	687561	1494	-5.58301	0.528636
17	687561	1495	2.5072	0.883531
17	687561	1498	2.27736	0.929732
17	687561	1502	4.58771	0.977977
17	1287381	133	-3.78552	0.354191
17	1287381	134	-0.837607	0.38135
17	1287381	135	-0.256579	0.817662
17	1287381	136	-4.61563	0.0479287
17	1287381	140	-5.33139	0.527265
17	1287381	147	4.79225	0.957723
17	1287381	150	2.90962	0.977574
17	1287381	151	2.01982	0.815106
17	1287381	152	2.33987	0.802471
17	1287381	153	-1.82908	0.720342
17	1287381	154	3.84662	0.977919
17	1287381	155	0.587719	0.928231
17	1287381	156	2.66309	0.916572
17	1287381	157	-0.988089	0.521715
17	1287381	158	1.29246	0.872485
17	1287381	159	0.286056	0.696872
17	1287381	163	-0.0279433	0.743446
17	1287381	164	-1.14054	0.499841
17	1287381	165	2.93283	0.173128
17	1287381	166	1.88552	0.952702
17	1287381	167	0.475733	0.567997
17	1287381	170	-0.17878	0.474353
17	1287381	171	0.706791	0.822201
17	1287381	172	2.11935	0.696963
17	1287381	173	1.06701	0.553524
17	1287381	175	1.86326	0.910582
17	1287381	176	4.59352	0.921773
17	1287381	177	2.26604	0.794846
17	1287381	178	1.48155	0.785174
17	1287381	179	3.77092	0.868853
17	1287381	180	-5.54407	0.222701
17	1287381	182	-0.944022	0.366756
17	1287381	184	-3.25559	0.303444
17	1287381	185	-0.965225	0.622746
17	1287381	186	3.43216	0.932707
17	1287381	190	-3.28452	0.0460938
17	1287381	192	4.22467	0.937105
17	1287381	193	6.05979	0.980375
17	1287381	194	-4.76115	0.410807
17	1287381	196	7.10313	0.716485
17	1287381	197	-4.86261	0.840569
17	1287381	199	2.36905	0.867641
17	1287381	200	-3.54826	0.38663
17	1287381	201	-7.70454	0.294968
17	1287381	202	1.32121	0.93015
17	1287381	203	2.96855	0.860177
17	1287381	204	0.904654	0.627864
17	1287381	205	5.29775	0.978964
17	1287381	206	4.17128	0.970481
17	1287381	207	0.568702	0.675743
17	1287381	208	-1.82539	0.862951
17	1287381	211	2.03694	0.816779
17	1287381	219	1.6183	0.773176
17	1287381	221	3.54102	0.886531
17	1287381	222	2.73048	0.876373
17	1287381	223	0.552314	0.729955
17	1287381	224	4.05747	0.918293
17	1287381	225	1.5318	0.763498
17	1287381	226	2.20441	0.928579
17	1287381	228	0.891024	0.685556
17	1287381	229	1.58058	0.688153
17	1287381	230	5.41416	0.968316
17	1287381	231	5.03646	0.958355
17	1287381	235	1.64696	0.776334
17	1287381	238	5.11923	0.960756
17	1287381	245	4.91796	0.926869
17	1287381	249	4.00905	0.967316
17	1287381	252	-0.130034	0.808122
17	1287381	253	4.92617	0.97227
17	1287381	254	1.19104	0.923796
17	1287381	255	5.01112	0.973958
17	1287381	256	1.98522	0.811694
17	1287381	257	2.88306	0.887327
17	1287381	258	5.18013	0.977031
17	1287381	260	3.04231	0.897953
17	1287381	261	3.5944	0.928756
17	1287381	262	3.98743	0.966797
17	1287381	263	4.79989	0.95074
17	1287381	265	5.83539	0.976787
17	1287381	266	5.72792	0.974856
17	1287381	268	-1.47841	0.451448
17	1287381	269	5.75665	0.975387
17	1287381	271	4.48712	0.977034
17	1287381	272	0.956525	0.776632
17	1287381	273	1.07396	0.789303
17	1287381	274	1.66893	0.699452
17	1287381	275	4.03868	0.91728
17	1287381	276	2.82468	0.828082
17	1287381	277	3.03865	0.979638
17	1287381	279	4.69736	0.947068
17	1287381	281	4.42785	0.975997
17	1287381	282	3.24129	0.966081
17	1287381	283	-2.36778	0.814559
17	1287381	286	4.15606	0.95162
17	1287381	287	3.89783	0.909353
17	1287381	288	4.58754	0.964473
17	1287381	290	5.26569	0.964697
17	1287381	291	3.29436	0.868344
17	1287381	292	4.14923	0.923094
17	1287381	293	5.24529	0.964171
17	1287381	294	3.67917	0.895846
17	1287381	295	4.09348	0.949442
17	1287381	298	5.12287	0.976031
17	1287381	299	2.03717	0.744552
17	1287381	300	3.81548	0.938683
17	1287381	301	3.29635	0.913251
17	1287381	302	2.13972	0.826626
17	1287381	303	3.10729	0.853196
17	1287381	304	4.55966	0.941757
17	1287381	305	2.82529	0.82814
17	1287381	306	2.24347	0.83621
17	1287381	308	0.416149	0.713248
17	1287381	309	4.95342	0.955812
17	1287381	310	1.33996	0.816405
17	1287381	312	0.0447239	0.960101
17	1287381	326	4.31492	0.956776
17	1287381	328	0.959492	0.845309
17	1287381	329	4.12179	0.950438
17	1287381	330	3.81762	0.938773
17	1287381	331	2.5147	0.859561
17	1287381	332	4.13219	0.9508
17	1287381	333	4.09089	0.94935
17	1287381	341	6.14089	0.981536
17	1287381	344	0.679339	0.565227
17	1287381	345	6.06864	0.980505
17	1287381	346	-0.0156067	0.747683
17	1287381	1001	10.1644	0.971516
17	1287381	1003	-3.65352	0.696383
17	1287381	1004	-4.49812	0.582313
17	1287381	1005	1.77253	0.792382
17	1287381	1006	-1.81502	0.537906
17	1287381	1007	-5.94025	0.669509
17	1287381	1008	-0.718937	0.908674
17	1287381	1009	4.82928	0.970735
17	1287381	1010	0.227693	0.910442
17	1287381	1011	3.64965	0.978727
17	1287381	1012	1.20527	0.727958
17	1287381	1013	3.64212	0.978607
17	1287381	1014	1.91472	0.868861
17	1287381	1015	3.92873	0.944212
17	1287381	1016	-1.40314	0.861014
17	1287381	1017	4.41384	0.97617
17	1287381	1018	4.6544	0.980092
17	1287381	1019	2.27675	0.942543
17	1287381	1020	4.74904	0.981459
17	1287381	1021	2.80524	0.960433
17	1287381	1022	-1.08225	0.640473
17	1287381	1023	1.04071	0.872112
17	1287381	1024	-0.591902	0.704732
17	1287381	1025	5.15769	0.977053
17	1287381	1026	-1.71401	0.648764
17	1287381	1028	2.46675	0.94967
17	1287381	1029	3.05803	0.967053
17	1287381	1030	4.12995	0.951538
17	1287381	1031	-3.32704	0.648279
17	1287381	1032	0.391078	0.919492
17	1287381	1033	5.424	0.981203
17	1287381	1036	4.48727	0.962449
17	1287381	1037	2.32064	0.897644
17	1287381	1038	2.07615	0.934075
17	1287381	1039	5.39054	0.980724
17	1287381	1042	4.43203	0.960924
17	1287381	1043	5.0087	0.974365
17	1287381	1046	2.86139	0.962001
17	1287381	1047	4.92749	0.976932
17	1287381	1049	3.43468	0.97503
17	1287381	1050	2.85327	0.937743
17	1287381	1052	3.76694	0.961706
17	1287381	1053	1.31311	0.837082
17	1287381	1054	1.04363	0.811537
17	1287381	1057	-2.46502	0.73021
17	1287381	1058	-0.199155	0.665916
17	1287381	1059	-0.277163	0.743167
17	1287381	1060	-0.926547	0.880451
17	1287381	1061	4.65897	0.98016
17	1287381	1062	4.05908	0.973725
17	1287381	1066	2.84015	0.926949
17	1287381	1067	4.56072	0.973742
17	1287381	1069	5.43457	0.981352
17	1287381	1072	2.99611	0.934239
17	1287381	1129	4.27985	0.956424
17	1287381	1133	4.12939	0.951519
17	1287381	1149	-0.0405968	0.657336
17	1287381	1170	4.39484	0.959865
17	1287381	1175	4.70054	0.98077
17	924100	133	-3.52566	0.389236
17	924100	134	0.260688	0.537551
17	924100	135	-3.42969	0.402662
17	924100	136	-2.03041	0.229421
17	924100	140	-4.59359	0.631662
17	924100	147	5.70159	0.978931
17	924100	150	2.52601	0.970993
17	924100	151	2.4732	0.857535
17	924100	152	2.19947	0.789081
17	924100	153	1.28264	0.95662
17	924100	154	3.84665	0.978572
17	924100	155	2.42974	0.98148
17	924100	156	3.50395	0.954016
17	924100	157	0.171143	0.682947
17	924100	158	1.71466	0.902999
17	924100	159	1.86405	0.864384
17	924100	163	-0.508258	0.684737
17	924100	164	0.577549	0.734067
17	924100	165	5.72057	0.528695
17	924100	166	3.09337	0.98106
17	924100	167	1.74226	0.737111
17	924100	170	1.20308	0.668813
17	924100	171	1.31453	0.875539
17	924100	172	3.06341	0.806867
17	924100	173	1.10159	0.558725
17	924100	175	2.49954	0.942703
17	924100	176	3.75695	0.869154
17	924100	177	4.1268	0.933965
17	924100	178	2.72632	0.894799
17	924100	179	0.599834	0.486544
17	924100	180	-5.41901	0.235447
17	924100	182	-1.38669	0.30719
17	924100	184	0.0963179	0.759058
17	924100	185	0.786105	0.831041
17	924100	186	3.39106	0.932015
17	924100	190	1.92349	0.577058
17	924100	192	4.82226	0.95957
17	924100	193	6.16029	0.982379
17	924100	194	-3.72086	0.559562
17	924100	196	10.9878	0.974853
17	924100	197	-2.10247	0.97545
17	924100	199	4.09129	0.958449
17	924100	200	-3.99175	0.325927
17	924100	201	-4.93716	0.678616
17	924100	202	3.02399	0.980037
17	924100	203	2.78862	0.846386
17	924100	204	1.10341	0.655509
17	924100	205	5.24945	0.978838
17	924100	206	4.80357	0.982145
17	924100	207	3.06862	0.915615
17	924100	208	-2.57744	0.794532
17	924100	211	4.67824	0.967582
17	924100	219	1.1873	0.723902
17	924100	221	4.72166	0.949025
17	924100	222	4.72803	0.968751
17	924100	223	-0.581419	0.580011
17	924100	224	2.90892	0.837216
17	924100	225	2.21613	0.835083
17	924100	226	0.668678	0.819869
17	924100	228	1.04062	0.705603
17	924100	229	3.34623	0.873722
17	924100	230	5.27625	0.965833
17	924100	235	-1.07105	0.410553
17	924100	238	4.38354	0.935469
17	924100	245	1.69033	0.610381
17	924100	249	1.9007	0.867297
17	924100	252	-0.672395	0.750289
17	924100	253	4.21388	0.954565
17	924100	254	3.05524	0.980504
17	924100	255	4.66247	0.967203
17	924100	256	1.84885	0.799158
17	924100	257	2.3727	0.849025
17	924100	258	5.47178	0.982121
17	924100	260	2.83151	0.885087
17	924100	261	3.47001	0.923845
17	924100	262	0.500464	0.724677
17	924100	263	3.98397	0.915563
17	924100	265	3.98977	0.915885
17	924100	266	6.15352	0.982288
17	924100	268	-5.18473	0.0698088
17	924100	269	3.70426	0.89882
17	924100	271	4.03816	0.968826
17	924100	272	-1.78498	0.407624
17	924100	273	-2.3833	0.325798
17	924100	274	-1.48747	0.266703
17	924100	275	2.70318	0.817801
17	924100	276	-0.258029	0.430903
17	924100	277	2.38646	0.967839
17	924100	279	5.05463	0.95984
17	924100	281	4.56254	0.978937
17	924100	282	3.45188	0.971702
17	924100	283	-4.1288	0.599962
17	924100	286	4.09633	0.950593
17	924100	287	2.3098	0.776832
17	924100	288	5.23247	0.978565
17	924100	290	4.8657	0.953989
17	924100	291	3.27237	0.868012
17	924100	292	4.50344	0.940598
17	924100	293	4.23816	0.928743
17	924100	294	1.76538	0.712566
17	924100	295	2.21674	0.835139
17	924100	298	5.13998	0.977017
17	924100	299	-0.716487	0.366725
17	924100	300	2.48005	0.858102
17	924100	301	2.72766	0.877547
17	924100	302	-1.02998	0.416354
17	924100	303	0.249508	0.503802
17	924100	304	6.16029	0.982379
17	924100	305	3.94719	0.913499
17	924100	306	2.49689	0.85949
17	924100	308	0.217511	0.68897
17	924100	309	4.98184	0.957671
17	924100	310	1.30488	0.814287
17	924100	312	-0.0767087	0.957454
17	924100	326	2.42772	0.853727
17	924100	328	-3.17658	0.312707
17	924100	329	4.34323	0.958602
17	924100	330	3.01916	0.89781
17	924100	331	-0.187133	0.53733
17	924100	332	5.01298	0.974719
17	924100	333	5.14388	0.977085
17	924100	341	6.10786	0.981662
17	924100	344	3.21733	0.863637
17	924100	345	6.07816	0.981243
17	924100	346	-3.05586	0.331654
17	924100	1001	8.32987	0.900127
17	924100	1003	-4.73463	0.54901
17	924100	1004	-4.36643	0.601257
17	924100	1005	3.25331	0.913458
17	924100	1006	0.250407	0.802743
17	924100	1007	-5.70098	0.701381
17	924100	1008	-0.633152	0.914897
17	924100	1009	5.31663	0.980244
17	924100	1010	2.35295	0.980719
17	924100	1011	3.44627	0.975947
17	924100	1012	1.18557	0.726599
17	924100	1013	3.64593	0.979307
17	924100	1014	2.1833	0.889876
17	924100	1015	3.9999	0.947984
17	924100	1016	-2.56869	0.745583
17	924100	1017	4.53419	0.978863
17	924100	1018	4.75786	0.982161
17	924100	1019	3.11923	0.969308
17	924100	1020	4.45414	0.977548
17	924100	1021	1.67047	0.914955
17	924100	1022	0.974632	0.868393
17	924100	1023	1.32267	0.893644
17	924100	1024	0.058808	0.782482
17	924100	1025	5.31398	0.980205
17	910922	178	-0.126022	0.586348
17	910922	179	1.39833	0.607007
17	910922	180	-3.74531	0.453619
17	910922	182	-2.7976	0.134626
17	910922	184	-0.114601	0.748279
17	910922	185	2.43419	0.954476
17	910922	186	3.8225	0.962844
17	910922	190	-1.10553	0.163379
17	910922	192	4.87106	0.972381
17	910922	193	4.51465	0.955377
17	910922	194	-4.42508	0.455658
17	910922	196	7.18234	0.740971
17	910922	197	-3.67787	0.940188
17	910922	199	3.56093	0.954007
17	910922	200	-3.52059	0.383119
17	910922	201	-7.19498	0.35257
17	910922	202	2.18279	0.973761
17	910922	203	1.49193	0.718801
17	910922	204	1.02015	0.653173
17	910922	205	4.80276	0.97999
17	910922	206	3.53807	0.966877
17	910922	207	1.53534	0.808955
17	910922	208	-4.19951	0.595604
17	910922	211	4.98896	0.982962
17	910922	219	0.721777	0.67427
17	910922	221	2.60916	0.825821
17	910922	222	3.15293	0.923382
17	910922	223	0.0686547	0.679903
17	910922	224	0.752078	0.580598
17	910922	225	-0.0132949	0.566095
17	910922	226	0.744686	0.845026
17	910922	228	2.65124	0.88998
17	910922	229	-0.664385	0.36608
17	910922	230	3.37512	0.894067
17	910922	231	4.50423	0.955
17	910922	235	-1.84096	0.294308
17	910922	238	4.2453	0.944661
17	910922	245	2.77925	0.766389
17	910922	249	3.39914	0.96354
17	910922	252	0.943092	0.915598
17	910922	253	3.15209	0.923333
17	910922	254	2.70639	0.983255
17	910922	255	3.08643	0.919488
17	910922	256	-0.891531	0.432049
17	910922	257	3.25851	0.929246
17	910922	258	2.84601	0.904071
17	910922	260	2.18587	0.850274
17	910922	261	2.37658	0.867585
17	910922	262	1.21728	0.822754
17	910922	263	5.33755	0.97754
17	910922	265	3.62002	0.91104
17	910922	266	5.53985	0.981122
17	910922	268	-5.88739	0.0306314
17	910922	269	2.93644	0.857815
17	910922	271	4.28719	0.982834
17	910922	272	-1.42073	0.456972
17	910922	273	-0.092838	0.656976
17	910922	274	-0.773439	0.350226
17	910922	275	3.61199	0.91052
17	910922	276	-0.144145	0.443878
17	910922	277	2.02061	0.969916
17	910922	279	4.14887	0.940313
17	910922	281	4.14851	0.980648
17	910922	282	-2.24745	0.440252
17	910922	283	-3.113	0.747941
17	910922	286	4.31366	0.969675
17	910922	287	3.10096	0.872304
17	910922	288	1.58558	0.786633
17	910922	290	4.45267	0.953088
17	910922	291	3.07837	0.870379
17	910922	292	2.00223	0.755992
17	910922	293	3.58681	0.908871
17	910922	294	3.33432	0.891015
17	910922	295	2.87042	0.905735
17	910922	298	4.9164	0.981857
17	910922	299	-0.0691407	0.455297
17	910922	300	1.95091	0.826982
17	910922	301	1.24675	0.745099
17	910922	302	-0.698841	0.461357
17	910922	303	3.06904	0.869577
17	910922	304	3.09951	0.872181
17	910922	305	2.64721	0.829753
17	910922	306	1.29209	0.750866
17	910922	308	-0.384184	0.614442
17	910922	309	3.02081	0.86538
17	910922	310	1.54628	0.855282
17	910922	312	0.0338584	0.972173
17	910922	326	3.89373	0.957099
17	910922	328	-1.4097	0.564563
17	910922	329	2.79186	0.9003
17	910922	330	4.45885	0.973165
17	910922	331	-0.131765	0.548092
17	910922	332	4.41425	0.972135
17	910922	333	3.23306	0.927867
17	910922	341	5.53954	0.981118
17	910922	344	3.25491	0.884889
17	910922	345	4.906	0.967655
17	910922	346	-2.13386	0.457542
17	910922	1066	1.18338	0.821681
17	910922	1067	4.17619	0.976506
17	910922	1069	2.81438	0.903527
17	910922	1072	3.23571	0.959107
17	910922	1091	3.89568	0.980549
17	910922	1114	4.6239	0.898286
17	910922	1194	3.52899	0.943642
17	910922	1199	3.06702	0.953113
17	910922	1218	2.1003	0.972424
17	910922	1219	2.84412	0.90556
17	910922	1230	-0.260706	0.971032
17	910922	1236	2.3229	0.794495
17	910922	1239	2.22223	0.855883
17	910922	1241	2.28694	0.861764
17	910922	1242	0.613804	0.662305
17	910922	1243	0.775191	0.685095
17	910922	1248	-3.21204	0.432926
17	910922	1259	0.355371	0.624799
17	910922	1261	0.0694649	0.978114
17	910922	1262	2.45816	0.979672
17	910922	1264	1.56939	0.975968
17	910922	1268	2.75646	0.940028
17	910922	1371	4.21694	0.967765
17	910922	1372	-2.80787	0.494596
17	910922	1373	2.28558	0.861642
17	910922	1375	5.94386	0.981099
17	910922	1377	0.199303	0.601659
17	910922	1378	1.13846	0.499851
17	910922	1494	-3.70785	0.789965
17	910922	1495	2.19787	0.853626
17	910922	1498	1.43647	0.867576
17	910922	1502	4.66775	0.977984
17	910922	1526	1.31479	0.835228
17	910922	1527	0.0481568	0.711083
17	910922	1529	0.0034399	0.863467
17	905947	133	-4.48559	0.228353
17	905947	134	-0.644065	0.3941
17	905947	135	-7.00856	0.0267042
17	905947	136	-2.71122	0.115131
17	905947	140	-5.58544	0.489406
17	905947	147	1.72742	0.770372
17	905947	150	2.25349	0.987976
17	905947	151	0.204649	0.607013
17	905947	152	2.14927	0.824803
17	905947	153	-1.21291	0.834257
17	905947	154	2.97804	0.985178
17	905947	155	-1.19067	0.836839
17	905947	156	0.0248982	0.688202
17	905947	157	-1.17294	0.494452
17	905947	158	0.8347	0.880735
17	905947	159	-1.25523	0.480828
17	905947	163	-2.24593	0.431748
17	905947	164	-1.10063	0.506426
17	905947	165	8.43192	0.902381
17	905947	166	2.27289	0.98823
17	905947	167	-0.595154	0.402038
17	905947	170	-0.412775	0.431841
17	905947	171	-0.124024	0.767778
17	905947	172	2.26826	0.749078
17	905947	173	1.24745	0.591313
17	905947	175	-0.217445	0.754749
17	905947	176	1.03442	0.556404
17	905947	177	0.621707	0.602275
17	905947	178	0.349974	0.669451
17	905947	179	1.24826	0.591445
17	905947	180	-7.01867	0.0532343
17	905947	182	-4.34023	0.0245371
17	687561	1526	2.35918	0.921677
17	687561	1527	0.275636	0.743354
17	687561	1529	-0.948251	0.76405
17	1287706	133	-2.03363	0.615253
17	1287706	134	2.55956	0.863338
17	1287706	135	-4.58091	0.220986
17	1287706	136	-0.98971	0.341905
17	1287706	140	-5.23327	0.546801
17	1287706	147	4.71012	0.980036
17	1287706	150	2.52985	0.988836
17	1287706	151	2.29176	0.880397
17	1287706	152	2.8122	0.887039
17	1287706	153	0.479566	0.956814
17	1287706	154	3.07077	0.983586
17	1287706	155	-0.786521	0.872695
17	1287706	156	2.42015	0.939725
17	1287706	157	-1.40502	0.45686
17	1287706	158	1.19602	0.904926
17	1287706	159	-0.692273	0.572465
17	1287706	163	-2.20436	0.439685
17	1287706	164	0.0138449	0.682994
17	1287706	165	7.0176	0.733178
17	1287706	166	2.28133	0.985581
17	1287706	167	1.3604	0.713673
17	1287706	170	-0.938597	0.349791
17	1287706	171	2.30134	0.964729
17	1287706	172	2.65225	0.795323
17	1287706	173	1.10525	0.56682
17	1287706	175	3.44614	0.988836
17	1287706	176	3.44638	0.881778
17	1287706	177	2.78448	0.884586
17	1287706	178	2.24798	0.897963
17	1287706	179	4.65734	0.958518
17	1287706	180	-5.60924	0.179335
17	1287706	182	-2.79838	0.114179
17	1287706	184	1.32855	0.914793
17	1287706	185	3.4451	0.988824
17	1287706	186	2.51221	0.917906
17	1287706	190	0.668967	0.384417
17	1287706	192	4.91036	0.983703
17	1287706	193	5.47535	0.988525
17	1287706	194	-4.30972	0.471626
17	1287706	196	7.76293	0.829267
17	1287706	197	-2.32218	0.988836
17	1287706	199	3.68873	0.972305
17	1287706	200	-3.75284	0.339714
17	1287706	201	-6.19695	0.502871
17	1287706	202	2.01674	0.981123
17	1287706	203	3.07388	0.908389
17	1287706	204	0.471702	0.576411
17	1287706	205	4.83244	0.988836
17	1287706	206	4.14552	0.988638
17	1287706	207	1.5607	0.830678
17	1287706	208	0.121001	0.984337
17	1287706	211	4.64651	0.986477
17	1287706	219	2.2743	0.878795
17	1287706	221	4.91143	0.979592
17	1287706	222	4.25101	0.979776
17	1287706	223	2.23623	0.929072
17	1287706	224	0.109084	0.481454
17	1287706	225	3.84946	0.96986
17	1287706	226	3.30192	0.987045
17	1287706	228	3.32288	0.950208
17	1287706	229	4.6755	0.974168
17	1287706	230	5.22248	0.985118
17	1287706	231	5.43863	0.988082
17	1287706	235	2.38216	0.888459
17	1287706	238	5.3382	0.986783
17	1287706	245	3.23996	0.83851
17	1287706	249	3.66087	0.981775
17	1287706	252	0.37761	0.894843
17	1287706	253	4.81062	0.988581
17	1287706	254	2.51969	0.988718
17	1287706	255	4.51707	0.98456
17	1287706	256	0.894288	0.710783
17	1287706	257	3.9661	0.973126
17	1287706	258	4.30919	0.980929
17	1287706	260	4.63467	0.986312
17	1287706	261	2.45945	0.895043
17	1287706	262	0.555654	0.760778
17	1287706	263	4.80022	0.977183
17	1287706	265	4.95564	0.980481
17	1287706	266	5.37218	0.987237
17	1287706	268	-3.73376	0.13322
17	1287706	269	2.52863	0.836492
17	1287706	271	3.65011	0.981575
17	1287706	272	-0.301977	0.634474
17	1287706	273	-0.16908	0.655114
17	1287706	274	1.18009	0.653046
17	1287706	275	5.10623	0.983244
17	1287706	276	1.28626	0.669336
17	1287706	277	2.21506	0.984569
17	1287706	279	4.96768	0.980717
17	1287706	281	4.03274	0.987538
17	1287706	282	2.71877	0.977138
17	1287706	283	-1.75537	0.908318
17	1287706	286	4.51883	0.984588
17	1287706	287	3.49722	0.922567
17	1287706	288	3.60418	0.961787
17	1287706	290	5.50124	0.988829
17	1287706	291	2.92021	0.876614
17	1287706	292	4.14104	0.956664
17	1287706	293	3.72502	0.936534
17	1287706	294	4.41721	0.966722
17	1287706	295	2.23901	0.875512
17	1287706	298	4.04953	0.975258
17	1287706	299	1.15835	0.649684
17	1287706	300	3.43586	0.955182
17	1287706	301	3.30018	0.949154
17	1287706	302	1.34471	0.773618
17	1287706	303	3.16501	0.898023
17	1287706	304	5.30993	0.986394
17	1287706	305	2.98895	0.882914
17	1287706	306	3.94961	0.972685
17	1287706	308	0.710718	0.781376
17	1287706	309	4.90308	0.97942
17	1287706	310	2.57817	0.947785
17	1287706	312	0.351588	0.987637
17	1287706	326	4.8265	0.988767
17	1287706	328	0.538612	0.843717
17	1287706	329	4.78234	0.988243
17	1287706	330	3.72891	0.966108
17	1287706	331	1.5012	0.793858
17	1287706	332	4.79118	0.988349
17	1287706	333	4.11542	0.97683
17	1287706	341	5.25659	0.985628
17	1287706	344	-0.21192	0.429482
17	1287706	345	5.03668	0.982017
17	1287706	1001	8.15611	0.926063
17	1287706	1003	-4.99582	0.512904
17	1287706	1004	-6.05031	0.344149
17	1287706	1005	1.67115	0.817588
17	1287706	1006	-0.459661	0.750478
17	1287706	1007	-5.65185	0.734117
17	1287706	1008	0.689843	0.986184
17	1287706	1009	3.65376	0.964382
17	1287706	1010	1.10033	0.976931
17	1287706	1011	1.05035	0.912533
17	1287706	1012	-0.440968	0.504722
17	1287706	1013	2.48539	0.976902
17	1287706	1014	-2.82915	0.243178
17	1287706	1015	-1.60028	0.320473
17	1287706	1016	-3.78114	0.597093
17	1287706	1017	3.8782	0.985744
17	1287706	1018	3.99989	0.98742
17	1287706	1019	0.0823784	0.820029
17	1287706	1020	3.82582	0.984959
17	1287706	1021	2.33201	0.973101
17	1287706	1022	-1.1619	0.646947
17	1287706	1023	2.35938	0.973819
17	1287706	1024	-2.48649	0.433994
17	1287706	1025	4.62589	0.98652
17	1287706	1026	-2.79444	0.496446
17	1287706	1028	1.76062	0.953382
17	1287706	1029	1.41734	0.936246
17	1287706	1030	3.41217	0.955184
17	1287706	1031	-2.78275	0.747642
17	1287706	1032	1.81299	0.988836
17	1287706	1033	3.17128	0.944014
17	1287706	1036	-1.86611	0.281146
17	1287706	1037	2.31092	0.934948
17	1287706	1038	1.86758	0.957839
17	1287706	1039	4.08869	0.97676
17	1287706	1042	4.2555	0.980343
17	1287706	1043	4.39072	0.982858
17	1287706	1047	3.49692	0.966593
17	1287706	1049	1.64969	0.948335
17	1287706	1052	3.06214	0.967716
17	1287706	1053	3.80102	0.987731
17	1287706	1054	1.10249	0.856158
17	1287706	1057	-2.93333	0.693815
17	1287706	1058	1.89593	0.923105
17	1287706	1059	-0.676838	0.719792
17	1287706	1060	-5.85074	0.23966
17	1287706	1061	-2.29529	0.320193
17	1287706	1062	3.12817	0.975713
17	1287706	1066	1.80398	0.900071
17	1287706	1067	2.78887	0.945677
17	1287706	1069	2.74326	0.918453
17	1287706	1072	3.79125	0.984418
17	1287706	1091	3.50903	0.983451
17	1287706	1114	4.62315	0.918166
17	1287706	1129	2.77351	0.92052
17	1287706	1133	1.88985	0.842484
17	1287706	1142	2.51581	0.901565
17	1287706	1143	4.42389	0.983427
17	1287706	1149	-1.97614	0.369356
17	1287706	1158	3.98169	0.974151
17	1287706	1161	1.68174	0.818841
17	1287706	1164	2.09667	0.864047
17	1287706	1166	-1.33973	0.360488
17	1287706	1170	1.97854	0.851972
17	1287706	1175	3.40613	0.977005
17	1287706	1192	4.02366	0.987724
17	1287706	1194	4.71681	0.987724
17	1287706	1199	4.02366	0.987724
17	1287706	1203	4.0037	0.974709
17	1287706	1218	2.41422	0.987724
17	1287706	1219	1.833	0.836214
17	1287706	1230	-0.0775872	0.985091
17	1287706	1236	4.58581	0.971776
17	1287706	1239	1.01083	0.731006
17	1287706	1241	3.90777	0.972192
17	1287706	1242	-3.38219	0.104421
17	1287706	1243	1.56989	0.80537
17	1287706	1248	-0.419934	0.841698
17	1287706	1259	2.23665	0.877506
17	1287706	1261	-0.266041	0.981937
17	1287706	1262	2.41422	0.987724
17	1287706	1264	1.5876	0.985919
17	1287706	1268	4.02366	0.987724
17	1287706	1371	0.568407	0.665564
17	1287706	1372	-6.0398	0.0778896
17	1287706	1373	-3.58281	0.0887104
17	1287706	1375	5.814	0.987706
17	1287706	1377	3.48306	0.958079
17	1287706	1378	4.95991	0.952523
17	1287706	1494	-2.83967	0.89694
17	1287706	1495	4.71681	0.987724
17	1287706	1498	-2.29366	0.354632
17	1287706	1502	4.61944	0.986431
17	1287706	1526	-1.49871	0.445535
17	1287706	1527	3.75776	0.987172
17	687452	133	-3.7971	0.328462
17	687452	134	-0.209384	0.465102
17	687452	135	-1.23201	0.742632
17	687452	136	-2.81788	0.102598
17	687452	140	-5.24026	0.546841
17	687452	147	4.81575	0.98651
17	687452	150	2.27224	0.989293
17	687452	151	1.26719	0.770598
17	687452	152	1.80128	0.782652
17	687452	153	-1.01283	0.859448
17	687452	154	3.20076	0.98944
17	687452	155	0.359716	0.959626
17	687452	156	3.15673	0.97607
17	687452	157	1.15929	0.844984
17	687452	158	0.695435	0.869838
17	687452	159	0.443476	0.752169
17	687452	163	-0.389992	0.731749
17	687452	164	0.1034	0.701718
17	687452	165	6.69941	0.691747
17	687452	166	1.53743	0.975813
17	687452	167	0.0501923	0.508371
17	687452	170	2.52293	0.869315
17	687452	171	3.20186	0.989453
17	687452	172	2.64497	0.802633
17	687452	173	1.99346	0.710466
17	687452	175	1.71814	0.947963
17	687452	176	3.23094	0.870838
17	687452	177	0.157569	0.52627
17	687452	178	2.11161	0.896249
17	687452	179	3.16762	0.86427
17	687452	180	-4.7734	0.284841
17	687452	182	-2.41863	0.141691
17	687452	184	-1.02551	0.63313
17	687452	185	1.22749	0.91707
17	687452	186	3.53504	0.974246
17	687452	190	-1.69543	0.0813186
17	687452	192	4.28026	0.975654
17	687452	193	4.35768	0.971525
17	687452	194	-3.96559	0.52827
17	687452	196	9.79734	0.975538
17	687452	197	-3.25004	0.977449
17	687452	199	3.63951	0.976998
17	687452	200	-3.60312	0.359282
17	687452	201	-7.12187	0.350794
17	687452	202	2.28103	0.989399
17	687452	203	2.67677	0.884531
17	687452	204	0.0149411	0.502492
17	687452	205	4.58995	0.989474
17	687452	206	3.91964	0.98947
17	687452	207	1.81871	0.868173
17	687452	208	-2.86213	0.804492
17	687452	211	3.71112	0.972213
17	687452	219	0.353206	0.631908
17	687452	221	3.73418	0.945879
17	687452	222	0.286411	0.621103
17	687452	223	0.22699	0.720424
17	687452	224	1.66646	0.731856
17	687452	225	-0.425065	0.50354
17	687452	226	-3.98079	0.172722
17	687452	228	2.34798	0.895321
17	687452	229	1.93624	0.770545
17	687452	230	3.80365	0.949482
17	687452	231	5.18521	0.988555
17	687452	235	0.302618	0.62373
17	687452	238	4.20358	0.966474
17	687452	245	2.24118	0.714181
17	687452	249	2.89209	0.968232
17	687452	252	-1.25168	0.706478
17	687452	253	4.13005	0.982391
17	687452	254	1.95564	0.984725
17	687452	255	4.06118	0.981001
17	687452	256	1.59605	0.8142
17	687452	257	1.65561	0.821618
17	687452	258	4.14503	0.98268
17	687452	260	1.87362	0.847389
17	687452	261	3.28914	0.956789
17	687452	262	2.48742	0.951771
17	687452	263	4.65544	0.979367
17	687452	265	3.50923	0.932729
17	687452	266	5.21961	0.988991
17	687452	268	-5.49831	0.0223549
17	687452	269	2.78077	0.872854
17	687452	271	3.88861	0.989377
17	687452	272	-1.93931	0.36803
17	687452	273	-3.07527	0.199446
17	687452	274	-1.62947	0.210434
17	687452	275	1.91503	0.767591
17	687452	276	-0.613465	0.362115
17	687452	277	1.68144	0.979322
17	687452	279	4.25334	0.968187
17	687452	281	3.67964	0.98656
17	687452	282	0.42953	0.843508
17	687452	283	-4.09728	0.620834
17	687452	286	4.57904	0.989344
17	687452	287	3.23908	0.913713
17	687452	288	2.96462	0.940313
17	687452	290	4.31071	0.970064
17	687452	291	2.5757	0.851054
17	687452	292	3.17296	0.908494
17	687452	293	3.75741	0.947107
17	687452	294	2.77923	0.872698
17	687452	295	2.20817	0.8824
17	687452	298	4.00931	0.979887
17	687452	299	0.95145	0.620391
17	687452	300	2.79531	0.929846
17	687452	301	2.30044	0.891042
17	687452	302	1.46022	0.796713
17	687452	303	2.02657	0.782944
17	687452	304	3.04882	0.898083
17	687452	305	2.33773	0.823179
17	687452	306	1.42059	0.791469
17	687452	308	-0.543208	0.598854
17	687452	309	3.51145	0.93287
17	687452	310	1.82334	0.909535
17	687452	312	0.205909	0.98945
17	687452	326	2.65156	0.919866
17	687452	328	-1.04676	0.629702
17	687452	329	2.69596	0.923058
17	687452	330	2.24412	0.885821
17	687452	331	1.09039	0.745508
17	687452	332	4.58955	0.98947
17	687452	333	4.58995	0.989474
17	687452	341	5.25938	0.989474
17	687452	344	4.37216	0.971962
17	687452	345	4.91233	0.984462
17	687452	346	-2.32113	0.42275
17	687452	1001	8.02012	0.926505
17	687452	1003	-5.8107	0.378439
17	687452	1004	-6.61599	0.253893
17	687452	1005	1.52337	0.807986
17	687452	1006	-0.876811	0.695552
17	687452	1007	-8.39741	0.298288
17	687452	1008	-1.63878	0.890724
17	687452	1009	4.36274	0.986764
17	687452	1010	0.422183	0.963069
17	687452	1011	1.03801	0.921287
17	687452	1012	1.03099	0.740322
17	687452	1013	2.95644	0.98947
17	687452	1014	1.72027	0.903026
17	687452	1015	2.79012	0.931058
17	687452	1016	-1.62184	0.892266
17	687452	1017	1.87718	0.91558
17	687452	1018	3.87273	0.98947
17	687452	1019	0.0325958	0.822866
17	687452	1020	3.86249	0.989348
17	687452	1021	0.814699	0.903924
17	687452	1022	-1.38346	0.615139
17	687452	1023	2.85735	0.988224
17	687452	1024	-2.63917	0.407132
17	687452	1025	2.82223	0.933119
17	687452	1026	-2.82208	0.491746
17	687452	1028	2.95679	0.989474
17	687452	1029	2.04897	0.971338
17	687452	1030	3.19325	0.953506
17	687452	1031	-3.45048	0.653078
17	687452	1032	-0.600782	0.901464
17	687452	1033	4.10961	0.982454
17	687452	1036	2.86035	0.935503
17	687452	1037	1.08941	0.839667
17	687452	1038	2.21939	0.976139
17	687452	1039	4.3988	0.987289
17	687452	1042	4.45158	0.988021
17	687452	1043	3.84932	0.976663
17	687452	1046	1.06565	0.923259
17	687452	1047	4.19388	0.987546
17	687452	1049	2.93031	0.989155
17	687452	1050	0.558216	0.801683
17	687452	1052	1.1843	0.850484
17	687452	1053	1.92166	0.934111
17	687452	1054	3.54329	0.988128
17	687452	1057	-2.55324	0.755418
17	687452	1058	0.825415	0.834877
17	687452	1059	0.561982	0.881143
17	687452	1060	0.48581	0.983675
17	687452	1061	3.22479	0.978342
17	687452	1062	3.16159	0.981829
17	687452	1066	2.69093	0.96175
17	687452	1067	3.68567	0.98229
17	687452	1069	2.77896	0.93033
17	687452	1072	3.63055	0.986172
17	687452	1091	2.95924	0.977318
17	687452	1114	5.19842	0.9589
17	687452	1129	3.75289	0.974099
17	687452	1133	1.41115	0.793366
17	687452	1149	-0.555166	0.600779
17	687452	1170	1.98399	0.862102
17	687452	1175	2.23422	0.939526
17	687452	1192	1.09563	0.840388
17	687452	1194	3.74263	0.973811
17	687452	1199	3.23892	0.978674
17	687452	1218	1.38938	0.972348
17	687452	1219	2.33302	0.896096
17	687452	1230	-0.844424	0.974317
17	687452	1236	4.1254	0.963616
17	687452	1239	0.0261741	0.582418
17	687452	1241	3.47678	0.96527
17	687452	1242	1.62702	0.821017
17	687452	1243	1.73394	0.833958
17	687452	1248	-0.889492	0.793623
17	687452	1259	1.3082	0.779512
17	687452	1261	-2.8873	0.832046
17	687452	1262	2.18573	0.988507
17	687452	1264	1.49258	0.988507
17	687452	1268	3.23557	0.978596
17	687452	1371	3.39665	0.962245
17	687452	1372	0.27569	0.916183
17	687452	1373	4.0344	0.980937
17	687452	1375	4.99843	0.97791
17	687452	1377	2.11279	0.875382
17	687452	1378	-0.504313	0.239172
17	687452	1494	-5.82944	0.489806
17	687452	1495	3.16029	0.951937
17	687452	1498	2.87412	0.975126
17	687452	1502	4.27931	0.985469
17	687452	1526	2.41682	0.949455
17	687452	1527	1.36434	0.891399
17	687452	1529	-1.279	0.73924
17	906798	133	-3.97215	0.295398
17	906798	134	0.178869	0.530614
17	906798	135	-1.38216	0.727114
17	906798	136	-3.02234	0.0741215
17	906798	140	-4.83195	0.617243
17	906798	147	2.67401	0.896064
17	906798	150	1.97499	0.989925
17	906798	151	0.279328	0.623286
17	906798	152	3.24436	0.941218
17	906798	153	-0.515675	0.918375
17	906798	154	2.90868	0.990146
17	906798	155	0.0632262	0.955873
17	906798	156	0.443127	0.759922
17	906798	157	-1.46723	0.443958
17	906798	158	1.02449	0.912625
17	906798	159	-0.0772621	0.678756
17	906798	163	-1.23116	0.602439
17	906798	164	2.06991	0.938981
17	906798	165	6.88072	0.725957
17	906798	166	1.67567	0.985308
17	906798	167	-1.37806	0.271129
17	906798	170	-1.4084	0.266444
17	906798	171	1.64245	0.95435
17	906798	172	2.49975	0.792337
17	906798	173	0.604865	0.484885
17	906798	175	2.95968	0.990765
17	906798	176	1.80121	0.686173
17	906798	177	1.14194	0.691621
17	906798	178	0.58223	0.712837
17	906798	179	4.16164	0.954015
17	906798	180	-6.35619	0.0826155
17	906798	182	-1.81533	0.206438
17	906798	184	-0.139465	0.776147
17	906798	185	1.7453	0.959359
17	906798	186	2.48878	0.937182
17	906798	190	-1.21178	0.111386
17	906798	192	4.11172	0.978381
17	906798	193	4.77112	0.987415
17	906798	194	-5.1281	0.332509
17	906798	196	8.37574	0.912387
17	906798	197	-4.04135	0.958503
17	906798	199	3.7339	0.985354
17	906798	200	-3.21467	0.420492
17	906798	201	-8.1	0.196724
17	906798	202	1.41529	0.979723
17	906798	203	4.68848	0.989463
17	906798	204	-0.0426053	0.492705
17	906798	205	4.37691	0.991122
17	906798	206	3.7484	0.99158
17	906798	207	1.14553	0.796822
17	906798	208	-1.49923	0.94636
17	906798	211	4.42238	0.991623
17	906798	219	4.20098	0.988898
17	906798	221	4.92663	0.989661
17	906798	222	4.06264	0.986782
17	906798	223	3.1039	0.981602
17	906798	224	3.91846	0.964495
17	906798	225	2.13488	0.886909
17	906798	226	2.79336	0.988594
17	906798	228	3.85913	0.982961
17	906798	229	4.86629	0.98884
17	906798	230	4.71847	0.986555
17	906798	231	4.99691	0.990545
17	906798	235	2.11613	0.884999
17	906798	238	4.76883	0.987379
17	906798	245	4.68016	0.967222
17	906798	249	3.51454	0.988992
17	906798	252	-0.246007	0.853779
17	906798	253	4.29691	0.99017
17	906798	254	2.11979	0.991623
17	906798	255	3.97848	0.985312
17	906798	256	2.106	0.883959
17	906798	257	2.32299	0.90493
17	906798	258	3.72513	0.979902
17	906798	260	3.38152	0.969597
17	906798	261	4.21874	0.989145
17	906798	262	3.31157	0.985786
17	906798	263	5.04231	0.991076
17	906798	265	4.88645	0.989121
17	906798	266	5.0898	0.991601
17	906798	268	-4.83013	0.0356962
17	906798	269	2.42324	0.844198
17	906798	271	3.4629	0.988249
17	906798	272	1.00615	0.837451
17	906798	273	0.355453	0.746765
17	906798	274	1.09355	0.647359
17	906798	275	4.06191	0.969989
17	906798	276	1.65377	0.736971
17	906798	277	1.67245	0.985249
17	906798	279	4.80947	0.988009
17	906798	281	3.64942	0.990725
17	906798	282	2.30755	0.979715
17	906798	283	-0.572515	0.981883
17	906798	286	4.41768	0.991573
17	906798	287	3.72715	0.955812
17	906798	288	4.26276	0.989734
17	906798	290	5.05929	0.991268
17	906798	291	3.26053	0.927006
17	906798	292	4.67675	0.985833
17	906798	293	4.71826	0.986551
17	906798	294	4.82502	0.988242
17	906798	295	4.42238	0.991623
17	906798	298	3.66229	0.978298
17	906798	299	2.16241	0.810605
17	906798	300	2.83527	0.943522
17	906798	301	2.64334	0.93082
17	906798	302	1.57283	0.821232
17	906798	303	3.65555	0.952127
17	906798	304	3.95195	0.965851
17	906798	305	3.57322	0.947575
17	906798	306	2.51207	0.920937
17	906798	308	0.164538	0.717329
17	906798	309	4.1784	0.973877
17	906798	310	2.85345	0.975033
17	906798	312	-0.120776	0.989714
17	906798	326	4.42238	0.991623
17	906798	328	-1.86893	0.493777
17	906798	329	4.42146	0.991613
17	906798	330	4.05111	0.986589
17	906798	331	2.07398	0.880631
17	906798	332	4.24951	0.98956
17	906798	333	4.02368	0.98612
17	906798	341	4.57395	0.983894
17	906798	344	5.09181	0.991623
17	906798	345	4.29545	0.977319
17	906798	346	-1.60806	0.542469
17	906798	1001	7.51372	0.897153
17	906798	1003	-6.66148	0.239522
17	906798	1004	-5.37171	0.449288
17	906798	1005	0.796922	0.711505
17	906798	1006	-0.104382	0.815405
17	906798	1007	-6.42811	0.623435
17	906798	1008	0.443583	0.991149
17	906798	1009	4.39707	0.991606
17	906798	1010	-0.174147	0.944131
17	906798	1011	1.69268	0.967538
17	906798	1012	0.71277	0.698155
17	906798	1013	2.44942	0.987109
17	906798	1014	1.20234	0.863722
17	906798	1015	0.939959	0.733797
17	906798	1016	-4.6289	0.457765
17	906798	1017	2.03197	0.938053
17	906798	1018	2.35108	0.956318
17	906798	1019	1.29649	0.949042
17	906798	1020	2.43784	0.960418
17	906798	1021	0.313531	0.866822
17	906798	1022	-0.635303	0.739041
17	906798	1023	0.644204	0.900751
17	906798	1024	0.817878	0.916
17	906798	1025	3.17286	0.962275
17	906798	1026	-1.51323	0.710311
17	906798	1028	2.12653	0.980736
17	906798	1029	1.22608	0.944968
17	906798	1030	1.90966	0.865326
17	906798	1031	-5.05332	0.385811
17	906798	1032	0.167607	0.96186
17	906798	1033	3.0325	0.955737
17	906798	1036	4.35264	0.991116
17	906798	1037	1.85309	0.925418
17	906798	1038	0.190306	0.852598
17	906798	1039	3.5518	0.975889
17	906798	1042	3.86549	0.983585
17	906798	1043	2.0796	0.883682
17	906798	1046	2.56513	0.98886
17	906798	1047	2.69907	0.949948
17	906798	1049	0.814629	0.915731
17	906798	1050	2.51843	0.97225
17	906798	1052	1.46069	0.89118
17	906798	1053	1.0444	0.87101
17	906798	1054	1.89428	0.943462
17	906798	1057	-3.06856	0.68331
17	906798	1058	-0.493499	0.651055
17	906798	1059	0.505396	0.887281
17	906798	1060	-4.60964	0.423043
17	906798	1061	3.70551	0.991623
17	906798	1062	2.43233	0.969266
17	906798	1066	1.3185	0.876539
17	906798	1067	3.54103	0.985345
17	906798	1069	3.67992	0.979366
17	906798	1072	3.70551	0.991623
17	906798	1091	2.38018	0.967322
17	906798	1114	5.29673	0.971513
17	906798	1129	3.30517	0.967654
17	906798	1133	2.06201	0.881859
17	906798	1142	1.60914	0.829027
17	906798	1143	4.10829	0.987887
17	906798	1149	-0.484211	0.61547
17	906798	1158	3.08089	0.958093
17	906798	1161	1.44165	0.806865
17	906798	1164	2.47567	0.919929
17	906798	1166	-0.562141	0.484225
17	906798	1170	2.11035	0.886827
17	906798	1175	3.70551	0.991623
17	906798	1192	1.77821	0.919584
17	906798	1194	1.72098	0.843081
17	906798	1199	3.59537	0.99036
17	906798	1203	1.82803	0.855936
17	906798	1218	0.0639508	0.910866
17	906798	1219	2.30956	0.905856
17	906798	1230	-0.263774	0.990988
17	906798	1236	2.44646	0.847026
17	906798	1239	0.896073	0.727015
17	906798	1241	3.66249	0.978922
17	906798	1242	0.790249	0.710453
17	906798	1243	1.43295	0.80568
17	906798	1248	1.90848	0.989363
17	906798	1259	0.356739	0.640128
17	906798	1261	-2.47325	0.889
17	906798	1262	2.0395	0.990996
17	906798	1264	1.34635	0.990996
17	906798	1268	3.64894	0.990996
17	906798	1371	4.01927	0.986452
17	906798	1372	-1.40253	0.727632
17	906798	1373	4.04689	0.986914
17	906798	1375	5.4407	0.990996
17	906798	1377	3.23014	0.964693
17	906798	1378	0.0541312	0.317501
17	906798	1494	-6.66194	0.34881
17	906798	1495	2.51257	0.922835
17	906798	1498	2.88824	0.982297
17	906798	1502	4.21104	0.989363
17	906798	1526	1.9708	0.933935
17	906798	1527	1.65936	0.92762
17	906798	1529	-1.04852	0.780612
17	906797	133	-3.44468	0.390271
17	906797	134	-0.719891	0.386547
17	906797	135	-4.95425	0.182042
17	906797	136	-2.16809	0.186314
17	906797	140	-4.29254	0.689991
17	906797	147	5.37685	0.987194
17	906797	150	2.54733	0.986159
17	906797	151	2.97627	0.924637
17	906797	152	2.07604	0.8029
17	906797	153	1.02919	0.969848
17	906797	154	3.49417	0.98656
17	906797	155	-0.314383	0.904705
17	906797	156	1.60815	0.873477
17	906797	157	-1.00634	0.521172
17	906797	158	1.46146	0.916399
17	906797	159	-0.0931018	0.663085
17	906797	163	-1.10814	0.614156
17	906797	164	1.56571	0.869593
17	906797	165	4.51005	0.342138
17	906797	166	0.958594	0.940571
17	906797	167	1.35548	0.708198
17	906797	170	-0.993588	0.344812
17	906797	171	1.55472	0.922445
17	906797	172	2.70256	0.794889
17	906797	173	1.11912	0.567559
17	906797	175	2.18655	0.954651
17	906797	176	3.45734	0.874975
17	906797	177	3.49618	0.929056
17	906797	178	1.50748	0.817417
17	906797	179	3.20643	0.851043
17	906797	180	-4.5914	0.321642
17	906797	182	-2.12437	0.191396
17	906797	184	2.46642	0.964707
17	906797	185	2.48911	0.965428
17	906797	186	3.52104	0.961895
17	906797	190	0.58009	0.373261
17	906797	192	4.98844	0.981421
17	906797	193	5.06575	0.978672
17	906797	194	-3.38649	0.617895
17	906797	196	9.33483	0.945726
17	906797	197	-2.28265	0.98645
17	906797	199	2.66714	0.92073
17	906797	200	-2.75368	0.499234
17	906797	201	-5.75113	0.57346
17	906797	202	2.21703	0.981019
17	906797	203	3.39216	0.922749
17	906797	204	0.390663	0.561992
17	906797	205	4.90827	0.986916
17	906797	206	3.116	0.96251
17	906797	207	2.12188	0.879485
17	906797	208	-0.671439	0.959881
17	906797	211	4.69457	0.983934
17	906797	219	1.09407	0.734049
17	906797	221	3.91651	0.939854
17	906797	222	3.48273	0.950912
17	906797	223	0.585846	0.75891
17	906797	224	2.77582	0.854983
17	906797	225	3.35003	0.944922
17	906797	226	2.43638	0.963733
17	906797	228	2.91728	0.92094
17	906797	229	5.23666	0.981859
17	906797	230	5.6	0.987194
17	906797	231	5.49978	0.985896
17	906797	235	0.737943	0.683471
17	906797	238	4.09305	0.948317
17	906797	245	4.11605	0.909918
17	906797	249	3.70299	0.978668
17	906797	252	-0.111059	0.840883
17	906797	253	4.90038	0.986816
17	906797	254	2.62287	0.987131
17	906797	255	4.5827	0.982124
17	906797	256	1.97016	0.84107
17	906797	257	4.53845	0.981356
17	906797	258	4.15785	0.973336
17	906797	260	2.74826	0.909549
17	906797	261	3.08712	0.931208
17	906797	262	3.76319	0.979847
17	906797	263	5.50513	0.985968
17	906797	265	5.53854	0.986412
17	906797	266	5.5985	0.987176
17	906797	268	-4.27109	0.0949983
17	906797	269	1.72544	0.728804
17	906797	271	3.73922	0.979385
17	906797	272	1.36176	0.849819
17	906797	273	0.785743	0.784522
17	906797	274	2.12515	0.781625
17	906797	275	5.2585	0.982232
17	906797	276	1.95587	0.759888
17	906797	277	2.4943	0.985435
17	906797	279	5.52091	0.98618
17	906797	281	4.05658	0.984761
17	906797	282	0.393375	0.822962
17	906797	283	-1.21008	0.935913
17	906797	286	4.75054	0.984773
17	906797	287	3.47213	0.913349
17	906797	288	4.21294	0.974669
17	906797	290	5.23345	0.981803
17	906797	291	3.06079	0.881454
17	906797	292	5.1975	0.981171
17	906797	293	4.64085	0.968329
17	906797	294	4.05926	0.946782
17	906797	295	4.27987	0.976205
17	906797	298	4.09076	0.971625
17	906797	299	-0.0511633	0.45641
17	906797	300	4.08786	0.971549
17	906797	301	2.28371	0.871877
17	906797	302	2.23682	0.867544
17	906797	303	3.8077	0.934078
17	906797	304	4.46479	0.962827
17	906797	305	2.68988	0.846299
17	906797	306	3.49501	0.951437
17	906797	308	2.83628	0.952882
17	906797	309	5.59867	0.987178
17	906797	310	3.12924	0.963724
17	906797	312	0.138965	0.981044
17	906797	326	4.72985	0.984467
17	906797	328	0.236028	0.802016
17	906797	329	4.40108	0.978767
17	906797	330	3.95223	0.967768
17	906797	331	0.539004	0.653941
17	906797	332	4.6381	0.983043
17	906797	333	4.47427	0.980186
17	906797	341	5.0823	0.979002
17	906797	344	5.6	0.987194
17	906797	345	5.53412	0.986354
17	906797	346	-0.706821	0.678371
17	906797	1001	7.21446	0.837867
17	906797	1003	-6.37237	0.300138
17	906797	1004	-3.82581	0.692958
17	906797	1005	2.25382	0.871313
17	906797	1006	0.0206094	0.805746
17	906797	1007	-5.88146	0.696398
17	906797	1008	0.393	0.977271
17	906797	1009	3.59657	0.956517
17	906797	1010	-0.0428071	0.92466
17	906797	1011	2.80419	0.979482
17	906797	1012	1.68752	0.812464
17	906797	1013	3.29741	0.987194
17	906797	1014	1.30962	0.846919
17	906797	1015	2.35206	0.880099
17	906797	1016	-2.50607	0.778345
17	906797	1017	3.65154	0.978103
17	906797	1018	3.99301	0.984167
17	906797	1019	0.949897	0.897238
17	906797	1020	4.19142	0.986916
17	906797	1021	3.13245	0.984991
17	906797	1022	-0.769383	0.701708
17	906797	1023	2.91835	0.981586
17	906797	1024	-0.356605	0.758588
17	906797	1026	1.7647	0.971632
17	906797	1028	3.20784	0.98604
17	906797	1029	3.29505	0.987165
17	906797	1030	2.91735	0.922448
17	906797	1031	-4.85577	0.424925
17	906797	1032	0.473959	0.951369
17	906797	1033	4.90685	0.987194
17	906797	1036	4.90685	0.987194
17	906797	1037	2.96269	0.958752
17	906797	1038	1.63351	0.940848
17	906797	1039	4.56203	0.982176
17	906797	1042	4.36293	0.978476
17	906797	1043	4.7635	0.985299
17	906797	1046	2.04366	0.958651
17	906797	1047	4.63818	0.986619
17	906797	1049	2.83722	0.980113
17	906797	1050	3.41923	0.977913
17	906797	1052	3.76822	0.980388
17	906797	1053	2.41342	0.945083
17	906797	1054	3.99056	0.987194
17	906797	1057	-2.40876	0.762166
17	906797	1058	1.18122	0.856449
17	906797	1059	0.0465436	0.808794
17	906797	1060	-1.09608	0.899827
17	906797	1061	4.2137	0.987194
17	906797	1062	3.94124	0.98657
17	906797	1066	1.71539	0.884958
17	906797	1067	3.71853	0.973334
17	906797	1069	2.20864	0.867127
17	906797	1072	3.91441	0.982933
17	906797	1091	3.7822	0.984353
17	906797	1114	6.2729	0.978996
17	906797	1129	1.98488	0.845077
17	906797	1133	2.1768	0.864123
17	906797	1149	-1.49472	0.447345
17	906797	1170	3.50355	0.952792
17	906797	1175	2.93852	0.957853
17	906797	1192	1.81427	0.893123
17	906797	1194	4.79438	0.985729
17	906797	1199	3.26043	0.9685
17	906797	1218	2.37947	0.984105
17	906797	1219	2.03739	0.850447
17	906797	1230	0.183225	0.985646
17	906797	1236	2.40505	0.815275
17	906797	1239	2.25273	0.871213
17	906797	1241	4.6207	0.983145
17	906797	1242	0.575458	0.662955
17	906797	1243	1.21671	0.753813
17	906797	1248	-3.60325	0.369516
17	906797	1259	-0.709553	0.46192
17	906797	1261	0.193217	0.985784
17	906797	1262	2.47586	0.985509
17	906797	1264	1.6243	0.983135
17	906797	1268	2.53646	0.940173
17	906797	1371	4.79805	0.985779
17	906797	1373	4.57799	0.982445
17	906797	1375	3.80909	0.908546
17	906797	1377	3.07506	0.931871
17	906797	1378	1.29497	0.52474
17	906797	1494	-6.99399	0.310482
17	906797	1495	2.4707	0.890141
17	906797	1498	1.52982	0.888111
17	906797	1502	4.73768	0.98493
17	906797	1526	1.71337	0.884787
17	906797	1527	0.752533	0.810293
17	906797	1529	-2.59012	0.529019
17	906800	1	0.692246	0.918533
17	906800	3	-5.32053	0.457017
17	906800	5	-0.437191	0.544837
17	906800	6	1.65173	0.97574
17	906800	9	-1.70325	0.684871
17	906800	11	-6.11909	0.315414
17	906800	17	2.82114	0.922909
17	906800	29	-0.912422	0.582864
17	906800	30	0.154529	0.76152
17	906800	32	-4.12023	0.164958
17	906800	34	2.3402	0.990991
17	906800	35	-0.848516	0.711708
17	906800	37	0.713666	0.920449
17	906800	38	1.3326	0.96264
17	906800	41	-0.943184	0.534388
17	906800	45	-0.342674	0.753514
17	906800	51	-1.51417	0.675162
17	906800	52	1.92448	0.991389
17	906800	53	-3.90428	0.540451
17	906800	54	1.03981	0.853363
17	906800	55	0.622488	0.795282
17	906800	56	1.03016	0.852119
17	906800	59	3.50259	0.982139
17	906800	60	-4.06126	0.512956
17	906800	62	0.11384	0.715379
17	906800	63	1.57816	0.832814
17	906800	64	-1.24417	0.524909
17	906800	71	0.408109	0.532412
17	906800	83	-3.60198	0.32481
17	906800	86	-3.39011	0.388111
17	906800	87	-4.56918	0.424075
17	906800	88	-2.29565	0.30458
17	906800	89	-0.589601	0.600174
17	906800	91	2.89399	0.984704
17	906800	94	1.94504	0.882022
17	906800	104	-6.45904	0.539521
17	906800	106	-0.55548	0.524128
17	906800	110	2.15329	0.850007
17	906800	111	0.805347	0.640123
17	906800	119	2.20771	0.989051
17	906800	127	-0.895361	0.666615
17	906800	133	-3.90429	0.300771
17	906800	134	-1.23008	0.288431
17	906800	135	-4.90029	0.150236
17	906800	136	-3.51908	0.0324075
17	906800	140	-5.60315	0.48568
17	906800	147	3.19302	0.950498
17	906800	150	1.71212	0.991526
17	906800	151	1.23658	0.78341
17	906800	152	-0.863996	0.349855
17	906800	153	-1.81726	0.774539
17	906800	154	2.12854	0.982448
17	906800	155	-1.74636	0.785347
17	906800	156	1.16528	0.869033
17	906800	157	-0.890033	0.543691
17	906800	158	0.709908	0.896054
17	906800	159	-0.897371	0.542407
17	906800	163	-1.4889	0.56017
17	906800	164	-1.29443	0.472836
17	906800	165	5.37752	0.474773
17	906800	166	1.5025	0.988462
17	906800	167	0.516685	0.590307
17	906800	170	-0.20378	0.464293
17	906800	171	1.38909	0.95225
17	906800	172	2.43579	0.79241
17	906800	173	2.00708	0.725287
17	906800	175	-0.485112	0.730728
17	906800	176	2.09455	0.739419
17	906800	177	2.59061	0.901071
17	906800	178	-0.520609	0.530236
17	906800	179	0.71611	0.504025
17	906800	180	-6.43661	0.0630724
17	906800	182	-3.14026	0.0528615
17	906800	184	-0.201191	0.775557
17	906800	185	1.43806	0.955126
17	906800	186	3.07184	0.976854
17	906800	190	0.447305	0.337103
17	906800	192	3.53631	0.968334
17	906800	193	4.41105	0.987343
17	906800	194	-4.10207	0.505801
17	906800	196	3.36182	0.149168
17	906800	197	-4.14248	0.96486
17	906800	199	2.55043	0.953554
17	906800	200	-4.72357	0.174054
17	906800	201	-6.30708	0.483791
17	906800	202	1.44805	0.987508
17	906800	203	0.796155	0.638549
17	906800	204	0.132642	0.523248
17	906800	205	3.36886	0.978422
17	906800	206	2.82315	0.981897
17	906800	207	1.2728	0.824724
17	906800	208	-5.02555	0.465438
17	906800	211	1.19986	0.777818
17	906800	219	-2.2009	0.205806
17	906800	221	1.60468	0.736226
17	906800	222	-1.02259	0.39935
17	906800	223	-2.45053	0.275175
17	906800	224	-0.261338	0.415291
17	906800	225	-1.41524	0.332029
17	906800	226	-5.82967	0.0166729
17	906800	228	-1.181	0.371997
17	906800	229	-0.959124	0.296321
17	906800	230	2.73215	0.892471
17	906800	231	3.50136	0.955558
17	906800	235	-0.696246	0.456212
17	906800	238	2.1903	0.824894
17	906800	245	1.18986	0.547919
17	906800	249	0.797402	0.820638
17	906800	252	-2.77143	0.456958
17	906800	253	1.78009	0.859357
17	906800	254	0.449069	0.950803
17	906800	255	3.35418	0.977973
17	906800	256	-1.27186	0.356416
17	906800	257	-0.773966	0.442625
17	906800	258	2.41624	0.926441
17	906800	260	-0.143077	0.553099
17	906800	261	0.0946988	0.594526
17	906800	262	1.94202	0.943184
17	906800	263	3.47538	0.954062
17	906800	265	1.90968	0.783968
[truncated: 222,511+ more rows]

## Sheet: overlapped agents (CCLE, CTRP)
	GDSC_ID	GDSC name	CCLE name	CTRP name
	1	Erlotinib	Erlotinib	erlotinib
	5	Sunitinib	N/A	sunitinib
	6	PHA-665752	PHA-665752
	9	MG-132		MG-132
	11	Paclitaxel	Paclitaxel	paclitaxel
	30	Sorafenib	Sorafenib	sorafenib
	32	VX-680		VX-680
	34	Imatinib		imatinib
	35	NVP-TAE684	NVP-TAE684	NVP-TAE684
	37	Crizotinib	Crizotinib	crizotinib
	38	AZD-0530	AZD-0530
	51	Dasatinib		dasatinib
	60	BI-2536		BI-2536
	62, 1091	BMS-536924		BMS-536924
	87	GW843682X		GW-843682X
	89	Parthenolide		parthenolide
	94	TGX221		TGX-221
	104	Bortezomib		bortezomib
	119	Lapatinib	Lapatinib	lapatinib
	133	Doxorubicin		doxorubicin
	134	Etoposide		etoposide
	135	Gemcitabine		gemcitabine
	136	Mitomycin C		mitomycin
	151	QS11		QS-11
	154, 1241	CHIR-99021		CHIR-99021
	156, 1066	AZD6482		AZD6482
	163	JQ1		JQ-1
	175	PAC-1		PAC-1
	182	Obatoclax Mesylate		obatoclax
	184	BMS-754807		BMS-754807
	186	Bexarotene		bexarotene
	190, 1378	Bleomycin		bleomycin A2
	199	Pazopanib		pazopanib
	203	BMS-345541		BMS-345541
	206	Ruxolitinib		ruxolitinib
	223	ZSTK474		ZSTK474
	238	CAL-101		CAL-101
	245, 1236	UNC0638		UNC0638
	265	Tubastatin A		tubastatin A
	268	YM155		YM-155
	292	Masitinib		masitinib
	298	OSI-930		OSI-930
	299	OSI-027		OSI-027
	301	PHA-793887		PHA-793887
	302	PI-103		PI-103
	303	PIK-93		PIK-93
	305	TPCA-1		TPCA-1
	306	TG101348		TG-101348
	328	SNX-2112		SNX-2112
	341	EX-527		EX-527
	1003, 1494	Camptothecin, SN-38		SN-38
	1006	Cytarabine		cytarabine hydrochloride
	1007	Docetaxel		docetaxel
	1008	Methotrexate		methotrexate
	1010	Gefitinib		gefitinib
	1012	Vorinostat		vorinostat
	1013	Nilotinib	Nilotinib	nilotinib
	1016	Temsirolimus		temsirolimus
	1019	Bosutinib		bosutinib
	1021	Axitinib		axitinib
	1022	AZD7762		AZD7762
	1026	17-AAG	17-AAG
	1030	KU-55933		KU-55933
	1032, 1377	Afatinib		afatinib
	1036, 1371	PLX4720	PLX4720	PLX-4720
	1047	Nutlin-3a	Nutlin-3	nutlin-3
	1053	MK-2206		MK-2206
	1054	PD-0332991	PD-0332991
	1057	NVP-BEZ235		NVP-BEZ235
	1058, 1527	GDC0941		GDC-0941
	1059	AZD8055		AZD8055
	1060	PD-0325901	PD-0325901
	1133	JNJ-26854165		serdemetan
	1149	TW 37		TW-37
	1199	Tamoxifen		tamoxifen
	1239	YK 4-279		YK 4-279
	1243	piperlongumine		piperlongumine
	1372	Trametinib		trametinib
	1373	Dabrafenib		dabrafenib
	1375	Temozolomide		temozolomide
	1495, 1017	AZD-2281, Olaparib		olaparib
