# Supplementary material for: Systematic identification of non-coding pharmacogenomic landscape in cancer
Source: Nat Commun. 2018 Aug 9;9:3192. doi: 10.1038/s41467-018-05495-9 (PMC6085336; doi:10.1038/s41467-018-05495-9)
Supplement: Supplementary file 6 — Supplementary Data 3 [file 41467_2018_5495_MOESM6_ESM.xlsx]

## Sheet: pan-cancer pairs
	Pan-cancer lncRNA-drug predictive pairs
		Predictive Score	-Log10(pval)	Drug Name	Categories	% of Cell Lines Expressed
	1142_ENSG00000177410	-0.585	1.14566	HG-5-113-01	ABL signaling	1
	1142_ENSG00000179447	-0.165	1.22615	HG-5-113-01	ABL signaling	0.0277228
	1142_ENSG00000183242	0.24	0.0693745	HG-5-113-01	ABL signaling	0.281188
	1142_ENSG00000197989	0.29	0.0465991	HG-5-113-01	ABL signaling	1
	1142_ENSG00000203446	0.15	0.109674	HG-5-113-01	ABL signaling	0.10099
	1142_ENSG00000204832	0.165	0.606593	HG-5-113-01	ABL signaling	0.225743
	1142_ENSG00000223573	0.395	0.0931153	HG-5-113-01	ABL signaling	0.653465
	1142_ENSG00000223808	-0.29	0.166888	HG-5-113-01	ABL signaling	0.0237624
	1142_ENSG00000223960	0.185	0.870041	HG-5-113-01	ABL signaling	0.946535
	1142_ENSG00000224032	-0.64	0.206281	HG-5-113-01	ABL signaling	1
	1142_ENSG00000224260	-0.145	1.32989	HG-5-113-01	ABL signaling	0.0950495
	1142_ENSG00000224849	-0.21	0.853446	HG-5-113-01	ABL signaling	0.00792079
	1142_ENSG00000225140	-0.185	0.714522	HG-5-113-01	ABL signaling	0.0950495
	1142_ENSG00000225194	0.125	0.160395	HG-5-113-01	ABL signaling	0.0831683
	1142_ENSG00000225768	-0.325	0.198354	HG-5-113-01	ABL signaling	0.0514851
	1142_ENSG00000226172	-0.56	0.191877	HG-5-113-01	ABL signaling	0.00792079
	1142_ENSG00000226627	-0.105	0.928554	HG-5-113-01	ABL signaling	0.0851485
	1142_ENSG00000227218	0.29	0.570348	HG-5-113-01	ABL signaling	0.49703
	1142_ENSG00000228613	-0.15	1.15331	HG-5-113-01	ABL signaling	0.124752
	1142_ENSG00000228750	-0.315	0.680093	HG-5-113-01	ABL signaling	0.0039604
	1142_ENSG00000229491	-0.125	0.65902	HG-5-113-01	ABL signaling	0.0257426
	1142_ENSG00000229557	0.305	0.382173	HG-5-113-01	ABL signaling	0.0237624
	1142_ENSG00000229619	0.165	0.695898	HG-5-113-01	ABL signaling	0.768317
	1142_ENSG00000230782	-0.56	1.1787	HG-5-113-01	ABL signaling	0.029703
	1142_ENSG00000230978	0.525	0.233356	HG-5-113-01	ABL signaling	0.0158416
	1142_ENSG00000231483	-0.135	0.52392	HG-5-113-01	ABL signaling	0.19802
	1142_ENSG00000231648	-0.31	3.06894	HG-5-113-01	ABL signaling	0.0237624
	1142_ENSG00000231868	-0.22	0.412531	HG-5-113-01	ABL signaling	0.0653465
	1142_ENSG00000232464	-0.105	0.254801	HG-5-113-01	ABL signaling	0.0138614
	1142_ENSG00000232806	-0.14	1.14952	HG-5-113-01	ABL signaling	0.00990099
	1142_ENSG00000232956	-0.11	0.15661	HG-5-113-01	ABL signaling	0.988119
	1142_ENSG00000233016	-0.13	1.35255	HG-5-113-01	ABL signaling	1
	1142_ENSG00000234577	-0.28	0.375912	HG-5-113-01	ABL signaling	0.0356436
	1142_ENSG00000235123	0.725	0.146305	HG-5-113-01	ABL signaling	0.0712871
	1142_ENSG00000235725	0.16	0.45908	HG-5-113-01	ABL signaling	0.592079
	1142_ENSG00000235865	0.39	1.381	HG-5-113-01	ABL signaling	0.475248
	1142_ENSG00000236304	-0.145	0.138919	HG-5-113-01	ABL signaling	0.0574257
	1142_ENSG00000236378	-0.22	0.147848	HG-5-113-01	ABL signaling	0.0019802
	1142_ENSG00000236385	0.295	0.238685	HG-5-113-01	ABL signaling	0.0316832
	1142_ENSG00000236885	-0.295	0.759884	HG-5-113-01	ABL signaling	0.00792079
	1142_ENSG00000237234	0.165	0.0359935	HG-5-113-01	ABL signaling	0.136634
	1142_ENSG00000237463	0.105	0.341572	HG-5-113-01	ABL signaling	0.0356436
	1142_ENSG00000237609	0.1	0.454211	HG-5-113-01	ABL signaling	0.0910891
	1142_ENSG00000237614	-0.1	0.22363	HG-5-113-01	ABL signaling	0.0316832
	1142_ENSG00000237664	-0.11	0.0781698	HG-5-113-01	ABL signaling	0.0336634
	1142_ENSG00000237943	-0.69	0.395754	HG-5-113-01	ABL signaling	0.588119
	1142_ENSG00000237949	-0.285	0.129013	HG-5-113-01	ABL signaling	0.00990099
	1142_ENSG00000237976	-0.335	0.0123382	HG-5-113-01	ABL signaling	0.550495
	1142_ENSG00000238178	0.345	0.0950053	HG-5-113-01	ABL signaling	0.29703
	1142_ENSG00000238194	-0.685	2.33547	HG-5-113-01	ABL signaling	0.00594059
	1142_ENSG00000239922	0.17	0.852967	HG-5-113-01	ABL signaling	0.0415842
	1142_ENSG00000241131	-0.41	0.742573	HG-5-113-01	ABL signaling	0.00990099
	1142_ENSG00000242770	-0.15	1.90179	HG-5-113-01	ABL signaling	0.0356436
	1142_ENSG00000243305	0.165	0.0289718	HG-5-113-01	ABL signaling	0.00792079
	1142_ENSG00000244137	0.105	0.179724	HG-5-113-01	ABL signaling	0.0752475
	1142_ENSG00000244198	-0.22	0.237571	HG-5-113-01	ABL signaling	0.409901
	1142_ENSG00000245164	0.515	0.166215	HG-5-113-01	ABL signaling	0.192079
	1142_ENSG00000245248	-0.255	0.286778	HG-5-113-01	ABL signaling	0.663366
	1142_ENSG00000245293	0.115	0.1097	HG-5-113-01	ABL signaling	0.136634
	1142_ENSG00000246375	-0.215	0.0545566	HG-5-113-01	ABL signaling	0.0613861
	1142_ENSG00000246523	-0.13	1.08952	HG-5-113-01	ABL signaling	0.277228
	1142_ENSG00000247317	-0.21	0.318359	HG-5-113-01	ABL signaling	0.457426
	1142_ENSG00000248307	-0.11	0.00909173	HG-5-113-01	ABL signaling	0.0693069
	1142_ENSG00000248810	0.215	1.63276	HG-5-113-01	ABL signaling	0.30297
	1142_ENSG00000249022	0.125	0.0266381	HG-5-113-01	ABL signaling	0.0138614
	1142_ENSG00000249084	0.16	0.450177	HG-5-113-01	ABL signaling	0.279208
	1142_ENSG00000250646	-0.195	0.370163	HG-5-113-01	ABL signaling	0.0039604
	1142_ENSG00000250934	-0.13	0.822641	HG-5-113-01	ABL signaling	0.0851485
	1142_ENSG00000251151	-0.44	0.0491164	HG-5-113-01	ABL signaling	0.30495
	1142_ENSG00000251191	-0.205	0.566272	HG-5-113-01	ABL signaling	0.19802
	1142_ENSG00000251239	-0.175	0.504431	HG-5-113-01	ABL signaling	0.0039604
	1142_ENSG00000251654	-0.32	0.00840941	HG-5-113-01	ABL signaling	0.0237624
	1142_ENSG00000253125	0.535	0.00958057	HG-5-113-01	ABL signaling	0.152475
	1142_ENSG00000253395	0.115	0.535177	HG-5-113-01	ABL signaling	0.344554
	1142_ENSG00000253768	0.4	0.345954	HG-5-113-01	ABL signaling	0.0277228
	1142_ENSG00000254404	0.305	0.459901	HG-5-113-01	ABL signaling	0.00990099
	1142_ENSG00000254605	-0.215	0.147532	HG-5-113-01	ABL signaling	0.0772277
	1142_ENSG00000255135	-0.135	0.734813	HG-5-113-01	ABL signaling	0.974257
	1142_ENSG00000255494	-0.13	0.625435	HG-5-113-01	ABL signaling	0.0039604
	1142_ENSG00000255605	-0.415	0.386159	HG-5-113-01	ABL signaling	0.0277228
	1142_ENSG00000255774	-0.155	0.544733	HG-5-113-01	ABL signaling	0.130693
	1142_ENSG00000255857	0.17	0.279843	HG-5-113-01	ABL signaling	0.968317
	1142_ENSG00000255871	0.145	0.423464	HG-5-113-01	ABL signaling	0.0158416
	1142_ENSG00000256469	-0.1	0.0136484	HG-5-113-01	ABL signaling	0.0039604
	1142_ENSG00000256643	-0.13	0.706711	HG-5-113-01	ABL signaling	0.00990099
	1142_ENSG00000257284	-0.18	0.747629	HG-5-113-01	ABL signaling	0.00594059
	1142_ENSG00000257663	0.155	0.21525	HG-5-113-01	ABL signaling	0.0316832
	1142_ENSG00000258551	-0.145	0.0472429	HG-5-113-01	ABL signaling	0.108911
	1142_ENSG00000258929	0.1	0.563654	HG-5-113-01	ABL signaling	0.564356
	1142_ENSG00000259038	-0.19	1.4191	HG-5-113-01	ABL signaling	0.10495
	1142_ENSG00000259042	-0.515	1.16597	HG-5-113-01	ABL signaling	0.049505
	1142_ENSG00000259107	-0.155	0.0474421	HG-5-113-01	ABL signaling	0.0356436
	1142_ENSG00000259178	-0.19	1.99941	HG-5-113-01	ABL signaling	0.0217822
	1142_ENSG00000259434	-0.46	0.261795	HG-5-113-01	ABL signaling	0.0118812
	1142_ENSG00000259459	-0.505	0.929631	HG-5-113-01	ABL signaling	0.108911
	1142_ENSG00000259460	-0.13	1.03009	HG-5-113-01	ABL signaling	0.0772277
	1142_ENSG00000259805	-0.12	0.456014	HG-5-113-01	ABL signaling	0.0277228
	1142_ENSG00000260162	-0.1	0.123404	HG-5-113-01	ABL signaling	0.0039604
	1142_ENSG00000260228	-0.4	0.220224	HG-5-113-01	ABL signaling	0.128713
	1142_ENSG00000260352	0.125	1.02551	HG-5-113-01	ABL signaling	0.291089
	1142_ENSG00000260519	0.1	0.157536	HG-5-113-01	ABL signaling	0.0217822
	1142_ENSG00000261113	-0.195	0.504431	HG-5-113-01	ABL signaling	0.0039604
	1142_ENSG00000261369	0.21	0.725641	HG-5-113-01	ABL signaling	0.0316832
	1142_ENSG00000261663	-0.24	0.331173	HG-5-113-01	ABL signaling	0.857426
	1142_ENSG00000261693	0.16	0.375238	HG-5-113-01	ABL signaling	0.20198
	1142_ENSG00000261790	-0.275	1.9903	HG-5-113-01	ABL signaling	0.00594059
	1142_ENSG00000262884	-0.18	1.41831	HG-5-113-01	ABL signaling	0.150495
	1142_ENSG00000263312	0.24	0.16766	HG-5-113-01	ABL signaling	0.00792079
	1142_ENSG00000264458	0.305	0.36375	HG-5-113-01	ABL signaling	0.0217822
	1142_ENSG00000264577	0.245	0.0936951	HG-5-113-01	ABL signaling	0.966337
	1142_ENSG00000265126	0.31	0.120015	HG-5-113-01	ABL signaling	0.00594059
	1142_ENSG00000265778	-0.13	0.131429	HG-5-113-01	ABL signaling	0.524752
	1142_ENSG00000266830	0.56	0.363318	HG-5-113-01	ABL signaling	0.029703
	1142_ENSG00000267069	0.215	0.0902153	HG-5-113-01	ABL signaling	0.0871287
	1142_ENSG00000267082	0.155	0.272984	HG-5-113-01	ABL signaling	0.380198
	1142_ENSG00000267169	-0.145	0.0490407	HG-5-113-01	ABL signaling	0.924752
	1142_ENSG00000267528	-0.115	0.17927	HG-5-113-01	ABL signaling	0.0118812
	1142_ENSG00000269386	-0.115	0.666288	HG-5-113-01	ABL signaling	0.750495
	1142_ENSG00000270177	0.105	0.59022	HG-5-113-01	ABL signaling	0.427723
	1142_ENSG00000271850	-0.62	1.15367	HG-5-113-01	ABL signaling	0.0277228
	1142_ENSG00000273030	-0.155	1.05039	HG-5-113-01	ABL signaling	0.0475248
	1143_ENSG00000177410	-0.615	1.44727	HG-5-88-01	EGFR signaling	1
	1143_ENSG00000179447	-0.21	1.2006	HG-5-88-01	EGFR signaling	0.0277228
	1143_ENSG00000184068	-0.15	0.155563	HG-5-88-01	EGFR signaling	0.946535
	1143_ENSG00000189316	0.245	2.24503	HG-5-88-01	EGFR signaling	0.0851485
	1143_ENSG00000197989	-0.665	0.170321	HG-5-88-01	EGFR signaling	1
	1143_ENSG00000203688	-0.15	0.691518	HG-5-88-01	EGFR signaling	0.114851
	1143_ENSG00000204832	0.385	0.746891	HG-5-88-01	EGFR signaling	0.225743
	1143_ENSG00000206187	-0.105	1.84207	HG-5-88-01	EGFR signaling	0.0217822
	1143_ENSG00000219445	-0.285	0.417826	HG-5-88-01	EGFR signaling	0.0475248
	1143_ENSG00000222042	0.11	0.331186	HG-5-88-01	EGFR signaling	0.029703
	1143_ENSG00000223522	0.105	0.699039	HG-5-88-01	EGFR signaling	0.348515
	1143_ENSG00000223563	0.285	0.720979	HG-5-88-01	EGFR signaling	0.0178218
	1143_ENSG00000223573	-0.15	0.00204546	HG-5-88-01	EGFR signaling	0.653465
	1143_ENSG00000223726	-0.115	0.10707	HG-5-88-01	EGFR signaling	0.0138614
	1143_ENSG00000224032	-0.575	0.222168	HG-5-88-01	EGFR signaling	1
	1143_ENSG00000224184	0.315	0.0898425	HG-5-88-01	EGFR signaling	0.186139
	1143_ENSG00000224652	-0.455	0.076124	HG-5-88-01	EGFR signaling	0.138614
	1143_ENSG00000224950	-0.21	1.12967	HG-5-88-01	EGFR signaling	0.641584
	1143_ENSG00000225611	0.11	0.0809368	HG-5-88-01	EGFR signaling	0.132673
	1143_ENSG00000225768	-0.15	0.260645	HG-5-88-01	EGFR signaling	0.0514851
	1143_ENSG00000225793	0.27	0.118611	HG-5-88-01	EGFR signaling	0.578218
	1143_ENSG00000226207	-0.355	0.160472	HG-5-88-01	EGFR signaling	0.0178218
	1143_ENSG00000226453	-0.215	0.660031	HG-5-88-01	EGFR signaling	0.30297
	1143_ENSG00000226482	-0.195	0.170017	HG-5-88-01	EGFR signaling	0.0019802
	1143_ENSG00000226567	0.105	0.0764203	HG-5-88-01	EGFR signaling	0.0039604
	1143_ENSG00000226733	-0.145	1.09261	HG-5-88-01	EGFR signaling	0.00990099
	1143_ENSG00000227066	-0.165	0.211005	HG-5-88-01	EGFR signaling	0.20396
	1143_ENSG00000227068	-0.12	0.0365677	HG-5-88-01	EGFR signaling	0.019802
	1143_ENSG00000227617	-0.345	0.31044	HG-5-88-01	EGFR signaling	0.0376238
	1143_ENSG00000228067	0.72	0.189148	HG-5-88-01	EGFR signaling	0.0178218
	1143_ENSG00000228109	0.205	0.0388813	HG-5-88-01	EGFR signaling	0.879208
	1143_ENSG00000228417	-0.22	0.988615	HG-5-88-01	EGFR signaling	0.00990099
	1143_ENSG00000228439	0.255	0.4223	HG-5-88-01	EGFR signaling	0.776238
	1143_ENSG00000228613	-0.14	1.48224	HG-5-88-01	EGFR signaling	0.124752
	1143_ENSG00000228651	-0.17	0.36086	HG-5-88-01	EGFR signaling	0.0514851
	1143_ENSG00000228701	0.205	0.764377	HG-5-88-01	EGFR signaling	0.275248
	1143_ENSG00000230631	0.12	0.247141	HG-5-88-01	EGFR signaling	0.0178218
	1143_ENSG00000230782	-0.195	0.676147	HG-5-88-01	EGFR signaling	0.029703
	1143_ENSG00000230978	-0.135	0.0218938	HG-5-88-01	EGFR signaling	0.0158416
	1143_ENSG00000231367	-0.13	1.27508	HG-5-88-01	EGFR signaling	0.112871
	1143_ENSG00000231483	-0.215	0.832576	HG-5-88-01	EGFR signaling	0.19802
	1143_ENSG00000231530	-0.155	0.0863919	HG-5-88-01	EGFR signaling	0.291089
	1143_ENSG00000231648	-0.135	2.15707	HG-5-88-01	EGFR signaling	0.0237624
	1143_ENSG00000231772	-0.575	0.540473	HG-5-88-01	EGFR signaling	0.0316832
	1143_ENSG00000231806	-0.12	0.326767	HG-5-88-01	EGFR signaling	0.605941
	1143_ENSG00000231840	-0.17	0.355216	HG-5-88-01	EGFR signaling	0.146535
	1143_ENSG00000232298	-0.5	1.15726	HG-5-88-01	EGFR signaling	0.0970297
	1143_ENSG00000232677	0.35	1.16049	HG-5-88-01	EGFR signaling	0.883168
	1143_ENSG00000232682	-0.185	1.11164	HG-5-88-01	EGFR signaling	0.146535
	1143_ENSG00000232767	-0.395	0.0192652	HG-5-88-01	EGFR signaling	0.0376238
	1143_ENSG00000232788	-0.1	0.835004	HG-5-88-01	EGFR signaling	0.148515
	1143_ENSG00000232956	-0.11	0.036819	HG-5-88-01	EGFR signaling	0.988119
	1143_ENSG00000233237	-0.13	0.158288	HG-5-88-01	EGFR signaling	0.576238
	1143_ENSG00000233255	0.12	0.176815	HG-5-88-01	EGFR signaling	0.108911
	1143_ENSG00000233332	-0.145	1.05685	HG-5-88-01	EGFR signaling	0.0534653
	1143_ENSG00000233340	-0.245	1.38041	HG-5-88-01	EGFR signaling	0.00990099
	1143_ENSG00000233456	-0.2	0.608348	HG-5-88-01	EGFR signaling	0.0158416
	1143_ENSG00000233823	0.21	0.20242	HG-5-88-01	EGFR signaling	0.00594059
	1143_ENSG00000234136	-0.22	1.11963	HG-5-88-01	EGFR signaling	0.029703
	1143_ENSG00000234232	0.245	0.183154	HG-5-88-01	EGFR signaling	0.019802
	1143_ENSG00000234290	0.11	0.286959	HG-5-88-01	EGFR signaling	0.716832
	1143_ENSG00000235050	-0.15	0.378055	HG-5-88-01	EGFR signaling	0.00990099
	1143_ENSG00000235123	0.455	0.020385	HG-5-88-01	EGFR signaling	0.0712871
	1143_ENSG00000235192	-0.29	0.56092	HG-5-88-01	EGFR signaling	0.233663
	1143_ENSG00000235586	0.195	0.289439	HG-5-88-01	EGFR signaling	0.152475
	1143_ENSG00000235725	0.165	0.620989	HG-5-88-01	EGFR signaling	0.592079
	1143_ENSG00000235831	0.305	0.264639	HG-5-88-01	EGFR signaling	0.374257
	1143_ENSG00000235888	-0.115	0.569937	HG-5-88-01	EGFR signaling	0.162376
	1143_ENSG00000236378	-0.585	0.0912283	HG-5-88-01	EGFR signaling	0.0019802
	1143_ENSG00000236385	0.26	0.0895349	HG-5-88-01	EGFR signaling	0.0316832
	1143_ENSG00000236501	0.105	5.43931e-05	HG-5-88-01	EGFR signaling	0.0217822
	1143_ENSG00000236838	0.13	0.0210124	HG-5-88-01	EGFR signaling	0.0277228
	1143_ENSG00000236886	0.37	0.532297	HG-5-88-01	EGFR signaling	0.0891089
	1143_ENSG00000236935	0.335	0.0333532	HG-5-88-01	EGFR signaling	0.146535
	1143_ENSG00000237453	-0.205	1.15814	HG-5-88-01	EGFR signaling	0.0356436
	1143_ENSG00000237463	0.54	0.369998	HG-5-88-01	EGFR signaling	0.0356436
	1143_ENSG00000237604	-0.17	0.0352138	HG-5-88-01	EGFR signaling	0.0891089
	1143_ENSG00000237605	0.11	0.910142	HG-5-88-01	EGFR signaling	0.124752
	1143_ENSG00000237664	0.415	0.0546027	HG-5-88-01	EGFR signaling	0.0336634
	1143_ENSG00000238057	0.225	0.393202	HG-5-88-01	EGFR signaling	0.168317
	1143_ENSG00000239677	0.13	0.54764	HG-5-88-01	EGFR signaling	0.124752
	1143_ENSG00000240350	-0.31	0.586443	HG-5-88-01	EGFR signaling	0.326733
	1143_ENSG00000242770	-0.1	1.97494	HG-5-88-01	EGFR signaling	0.0356436
	1143_ENSG00000242795	0.22	0.954145	HG-5-88-01	EGFR signaling	0.019802
	1143_ENSG00000243305	-0.585	0.141805	HG-5-88-01	EGFR signaling	0.00792079
	1143_ENSG00000243319	0.155	0.1064	HG-5-88-01	EGFR signaling	0.0356436
	1143_ENSG00000245060	0.235	0.329536	HG-5-88-01	EGFR signaling	0.958416
	1143_ENSG00000245112	0.125	0.427934	HG-5-88-01	EGFR signaling	0.0534653
	1143_ENSG00000245164	0.27	0.0995813	HG-5-88-01	EGFR signaling	0.192079
	1143_ENSG00000245694	0.2	0.651572	HG-5-88-01	EGFR signaling	0.936634
	1143_ENSG00000247317	-0.195	0.473297	HG-5-88-01	EGFR signaling	0.457426
	1143_ENSG00000247498	-0.29	1.39791	HG-5-88-01	EGFR signaling	0.750495
	1143_ENSG00000247925	0.21	0.207356	HG-5-88-01	EGFR signaling	0.0613861
	1143_ENSG00000248243	-0.155	1.68569	HG-5-88-01	EGFR signaling	0.451485
	1143_ENSG00000248319	0.25	0.352704	HG-5-88-01	EGFR signaling	0.0871287
	1143_ENSG00000248588	-0.255	0.124829	HG-5-88-01	EGFR signaling	0.0693069
	1143_ENSG00000248973	-0.435	0.860954	HG-5-88-01	EGFR signaling	0.0910891
	1143_ENSG00000249022	0.1	0.0379936	HG-5-88-01	EGFR signaling	0.0138614
	1143_ENSG00000249084	0.205	0.335282	HG-5-88-01	EGFR signaling	0.279208
	1143_ENSG00000249096	0.15	0.31391	HG-5-88-01	EGFR signaling	0.423762
	1143_ENSG00000249345	0.34	0.562735	HG-5-88-01	EGFR signaling	0.152475
	1143_ENSG00000249574	-0.14	0.620934	HG-5-88-01	EGFR signaling	0.140594
	1143_ENSG00000250122	-0.16	1.73888	HG-5-88-01	EGFR signaling	0.116832
	1143_ENSG00000250337	-0.13	0.0603725	HG-5-88-01	EGFR signaling	0.524752
	1143_ENSG00000250740	0.135	0.251627	HG-5-88-01	EGFR signaling	0.108911
	1143_ENSG00000250934	-0.37	1.06713	HG-5-88-01	EGFR signaling	0.0851485
	1143_ENSG00000250958	-0.115	0.543698	HG-5-88-01	EGFR signaling	0.0277228
	1143_ENSG00000251151	-0.485	0.16515	HG-5-88-01	EGFR signaling	0.30495
	1143_ENSG00000251264	-0.185	0.406655	HG-5-88-01	EGFR signaling	0.00594059
	1143_ENSG00000253125	-0.215	0.0579839	HG-5-88-01	EGFR signaling	0.152475
	1143_ENSG00000253196	-0.33	0.558079	HG-5-88-01	EGFR signaling	0.0336634
	1143_ENSG00000253258	-0.165	1.24319	HG-5-88-01	EGFR signaling	0.0811881
	1143_ENSG00000253408	-0.24	1.1145	HG-5-88-01	EGFR signaling	0.0732673
	1143_ENSG00000253434	-0.155	0.567216	HG-5-88-01	EGFR signaling	0.0118812
	1143_ENSG00000253572	-0.2	1.22555	HG-5-88-01	EGFR signaling	0.0039604
	1143_ENSG00000253661	0.115	1.59413	HG-5-88-01	EGFR signaling	0.229703
	1143_ENSG00000253669	0.115	0.135015	HG-5-88-01	EGFR signaling	0.748515
	1143_ENSG00000253768	0.235	0.192861	HG-5-88-01	EGFR signaling	0.0277228
	1143_ENSG00000253888	-0.21	1.33709	HG-5-88-01	EGFR signaling	0.0118812
	1143_ENSG00000254261	-0.26	0.922988	HG-5-88-01	EGFR signaling	0.0178218
	1143_ENSG00000254339	0.16	0.497406	HG-5-88-01	EGFR signaling	0.0772277
	1143_ENSG00000254580	-0.215	0.123381	HG-5-88-01	EGFR signaling	0.0019802
	1143_ENSG00000254631	-0.265	0.57055	HG-5-88-01	EGFR signaling	0.0356436
	1143_ENSG00000255007	-0.115	0.151226	HG-5-88-01	EGFR signaling	0.0653465
	1143_ENSG00000255224	0.485	0.224956	HG-5-88-01	EGFR signaling	0.754455
	1143_ENSG00000255474	-0.105	0.163405	HG-5-88-01	EGFR signaling	0.168317
	1143_ENSG00000255605	-0.12	0.634718	HG-5-88-01	EGFR signaling	0.0277228
	1143_ENSG00000255670	-0.125	1.90741	HG-5-88-01	EGFR signaling	0.166337
	1143_ENSG00000256262	0.255	0.160969	HG-5-88-01	EGFR signaling	0.225743
	1143_ENSG00000257002	-0.425	0.562719	HG-5-88-01	EGFR signaling	0.029703
	1143_ENSG00000257500	-0.52	0.266627	HG-5-88-01	EGFR signaling	0.0039604
	1143_ENSG00000257514	-0.245	0.206308	HG-5-88-01	EGFR signaling	0.0019802
	1143_ENSG00000258162	0.32	0.34243	HG-5-88-01	EGFR signaling	0.0158416
	1143_ENSG00000258232	0.17	0.978617	HG-5-88-01	EGFR signaling	0.340594
	1143_ENSG00000258302	-0.1	0.0598276	HG-5-88-01	EGFR signaling	0.477228
	1143_ENSG00000258601	-0.205	0.074121	HG-5-88-01	EGFR signaling	0.0118812
	1143_ENSG00000258616	0.26	0.0732525	HG-5-88-01	EGFR signaling	0.0594059
	1143_ENSG00000258914	-0.41	0.902935	HG-5-88-01	EGFR signaling	0.148515
	1143_ENSG00000259004	0.18	0.328857	HG-5-88-01	EGFR signaling	0.0475248
	1143_ENSG00000259038	-0.105	1.57321	HG-5-88-01	EGFR signaling	0.10495
	1143_ENSG00000259042	-0.545	1.18354	HG-5-88-01	EGFR signaling	0.049505
	1143_ENSG00000259188	0.31	0.605253	HG-5-88-01	EGFR signaling	0.039604
	1143_ENSG00000259275	-0.265	0.32806	HG-5-88-01	EGFR signaling	0.382178
	1143_ENSG00000259351	-0.275	0.479935	HG-5-88-01	EGFR signaling	0.0831683
	1143_ENSG00000259354	-0.105	0.13615	HG-5-88-01	EGFR signaling	0.340594
	1143_ENSG00000259370	0.24	0.077869	HG-5-88-01	EGFR signaling	0.356436
	1143_ENSG00000259434	-0.15	0.179464	HG-5-88-01	EGFR signaling	0.0118812
	1143_ENSG00000259536	-0.13	0.0584382	HG-5-88-01	EGFR signaling	0.207921
	1143_ENSG00000259617	-0.125	0.0945197	HG-5-88-01	EGFR signaling	0.0653465
	1143_ENSG00000259697	-0.255	0.548775	HG-5-88-01	EGFR signaling	0.00594059
	1143_ENSG00000259772	0.12	0.339593	HG-5-88-01	EGFR signaling	0.29703
	1143_ENSG00000260015	-0.315	0.156015	HG-5-88-01	EGFR signaling	0.0653465
	1143_ENSG00000260228	-0.265	0.403039	HG-5-88-01	EGFR signaling	0.128713
	1143_ENSG00000260658	0.125	0.166068	HG-5-88-01	EGFR signaling	0.126733
	1143_ENSG00000260715	-0.245	0.976582	HG-5-88-01	EGFR signaling	0.0019802
	1143_ENSG00000260741	-0.29	0.677423	HG-5-88-01	EGFR signaling	0.00594059
	1143_ENSG00000260806	0.155	0.115705	HG-5-88-01	EGFR signaling	0.615842
	1143_ENSG00000260891	-0.135	0.194106	HG-5-88-01	EGFR signaling	0.166337
	1143_ENSG00000261113	-0.175	0.381724	HG-5-88-01	EGFR signaling	0.0039604
	1143_ENSG00000261121	-0.12	0.427986	HG-5-88-01	EGFR signaling	0.0851485
	1143_ENSG00000261170	0.21	0.024503	HG-5-88-01	EGFR signaling	0.0376238
	1143_ENSG00000261369	0.1	0.558286	HG-5-88-01	EGFR signaling	0.0316832
	1143_ENSG00000261693	0.295	0.268238	HG-5-88-01	EGFR signaling	0.20198
	1143_ENSG00000261790	-0.66	2.31916	HG-5-88-01	EGFR signaling	0.00594059
	1143_ENSG00000261889	-0.15	1.20498	HG-5-88-01	EGFR signaling	0.318812
	1143_ENSG00000263753	-0.225	0.244368	HG-5-88-01	EGFR signaling	0.944554
	1143_ENSG00000264569	0.12	1.0512	HG-5-88-01	EGFR signaling	0.277228
	1143_ENSG00000265126	-0.25	0.0114276	HG-5-88-01	EGFR signaling	0.00594059
	1143_ENSG00000265148	0.305	0.798201	HG-5-88-01	EGFR signaling	0.453465
	1143_ENSG00000265778	-0.125	0.0703295	HG-5-88-01	EGFR signaling	0.524752
	1143_ENSG00000267013	-0.19	0.372525	HG-5-88-01	EGFR signaling	0.0455446
	1143_ENSG00000267069	-0.14	0.0906611	HG-5-88-01	EGFR signaling	0.0871287
	1143_ENSG00000267073	-0.145	3.17322	HG-5-88-01	EGFR signaling	0.116832
	1143_ENSG00000267121	0.105	0.813976	HG-5-88-01	EGFR signaling	0.716832
	1143_ENSG00000267123	-0.685	0.341351	HG-5-88-01	EGFR signaling	0.384158
	1143_ENSG00000267259	0.135	0.605767	HG-5-88-01	EGFR signaling	0.283168
	1143_ENSG00000267391	-0.12	0.0471572	HG-5-88-01	EGFR signaling	0.0237624
	1143_ENSG00000267395	0.115	0.0800841	HG-5-88-01	EGFR signaling	0.59802
	1143_ENSG00000267512	-0.125	0.270243	HG-5-88-01	EGFR signaling	0.0277228
	1143_ENSG00000267579	-0.1	0.0471385	HG-5-88-01	EGFR signaling	0.0118812
	1143_ENSG00000267696	-0.11	1.29398	HG-5-88-01	EGFR signaling	0.831683
	1143_ENSG00000267764	0.245	0.249923	HG-5-88-01	EGFR signaling	0.126733
	1143_ENSG00000269176	0.185	0.434699	HG-5-88-01	EGFR signaling	0.550495
	1143_ENSG00000270177	0.185	0.455124	HG-5-88-01	EGFR signaling	0.427723
	1143_ENSG00000271725	0.27	0.738668	HG-5-88-01	EGFR signaling	0.0633663
	1143_ENSG00000271850	-0.29	1.40615	HG-5-88-01	EGFR signaling	0.0277228
	1143_ENSG00000273030	-0.145	0.64364	HG-5-88-01	EGFR signaling	0.0475248
	1143_ENSG00000273306	-0.495	0.320347	HG-5-88-01	EGFR signaling	0.772277
	1268_ENSG00000176728	-0.135	0.323649	XAV939	WNT signaling	0.162376
	1268_ENSG00000177338	0.45	3.33912	XAV939	WNT signaling	0.019802
	1268_ENSG00000177640	-0.15	0.315812	XAV939	WNT signaling	0.758416
	1268_ENSG00000180458	0.3	1.40533	XAV939	WNT signaling	0.162376
	1268_ENSG00000183822	0.1	0.28449	XAV939	WNT signaling	0.039604
	1268_ENSG00000185168	0.485	2.06608	XAV939	WNT signaling	0.419802
	1268_ENSG00000196634	-0.365	1.01019	XAV939	WNT signaling	0.130693
	1268_ENSG00000197308	0.26	0.669993	XAV939	WNT signaling	0.144554
	1268_ENSG00000198358	-0.205	1.08604	XAV939	WNT signaling	0.174257
	1268_ENSG00000203402	0.245	2.49813	XAV939	WNT signaling	0.322772
	1268_ENSG00000203446	0.14	0.309458	XAV939	WNT signaling	0.10099
	1268_ENSG00000204044	0.13	2.36152	XAV939	WNT signaling	0.336634
	1268_ENSG00000204362	-0.245	3.04044	XAV939	WNT signaling	0.378218
	1268_ENSG00000204832	0.52	3.49144	XAV939	WNT signaling	0.225743
	1268_ENSG00000205634	0.195	1.39741	XAV939	WNT signaling	0.207921
	1268_ENSG00000214145	0.115	0.882574	XAV939	WNT signaling	0.617822
	1268_ENSG00000214870	0.115	1.88813	XAV939	WNT signaling	0.334653
	1268_ENSG00000219445	0.235	1.04474	XAV939	WNT signaling	0.0475248
	1268_ENSG00000222043	0.335	1.90761	XAV939	WNT signaling	0.257426
	1268_ENSG00000223382	0.225	1.16291	XAV939	WNT signaling	0.120792
	1268_ENSG00000223400	0.145	1.67805	XAV939	WNT signaling	0.0118812
	1268_ENSG00000223486	0.13	2.60443	XAV939	WNT signaling	0.144554
	1268_ENSG00000223764	0.11	2.10062	XAV939	WNT signaling	0.681188
	1268_ENSG00000223804	-0.545	1.69635	XAV939	WNT signaling	0.778218
	1268_ENSG00000223808	0.23	1.85238	XAV939	WNT signaling	0.0237624
	1268_ENSG00000223946	-0.19	2.0464	XAV939	WNT signaling	0.019802
	1268_ENSG00000224093	0.105	2.58136	XAV939	WNT signaling	0.49505
	1268_ENSG00000224272	0.48	2.82941	XAV939	WNT signaling	0.221782
	1268_ENSG00000224342	-0.3	0.657557	XAV939	WNT signaling	0.0316832
	1268_ENSG00000224849	-0.18	0.629337	XAV939	WNT signaling	0.00792079
	1268_ENSG00000224924	0.12	0.541125	XAV939	WNT signaling	0.0118812
	1268_ENSG00000224984	-0.165	1.55924	XAV939	WNT signaling	0.0970297
	1268_ENSG00000225028	-0.16	0.284343	XAV939	WNT signaling	0.0514851
	1268_ENSG00000225226	0.12	1.40409	XAV939	WNT signaling	0.144554
	1268_ENSG00000225361	0.1	1.82902	XAV939	WNT signaling	0.780198
	1268_ENSG00000225446	0.215	2.6369	XAV939	WNT signaling	0.0613861
	1268_ENSG00000225532	0.33	1.25513	XAV939	WNT signaling	0.0811881
	1268_ENSG00000225822	0.545	1.75439	XAV939	WNT signaling	0.0930693
	1268_ENSG00000226087	0.36	3.94373	XAV939	WNT signaling	0.0851485
	1268_ENSG00000226137	0.105	1.43919	XAV939	WNT signaling	0.952475
	1268_ENSG00000226172	0.13	1.4373	XAV939	WNT signaling	0.00792079
	1268_ENSG00000226426	-0.24	0.983393	XAV939	WNT signaling	0.0039604
	1268_ENSG00000226567	0.175	0.279608	XAV939	WNT signaling	0.0039604
	1268_ENSG00000226622	-0.11	0.707107	XAV939	WNT signaling	0.0178218
	1268_ENSG00000226780	-0.135	0.809072	XAV939	WNT signaling	0.0435644
	1268_ENSG00000226786	-0.145	0.0613527	XAV939	WNT signaling	0.255446
	1268_ENSG00000226792	0.185	1.62801	XAV939	WNT signaling	0.106931
	1268_ENSG00000226812	0.835	2.05593	XAV939	WNT signaling	0.0831683
	1268_ENSG00000227068	0.12	0.638966	XAV939	WNT signaling	0.019802
	1268_ENSG00000227199	0.19	2.28166	XAV939	WNT signaling	0.617822
	1268_ENSG00000227218	0.49	2.25428	XAV939	WNT signaling	0.49703
	1268_ENSG00000227258	0.15	0.308911	XAV939	WNT signaling	0.388119
	1268_ENSG00000227356	0.605	2.28335	XAV939	WNT signaling	0.0772277
	1268_ENSG00000227409	0.435	1.43785	XAV939	WNT signaling	0.0435644
	1268_ENSG00000227480	0.22	0.628956	XAV939	WNT signaling	0.019802
	1268_ENSG00000227486	-0.16	0.67016	XAV939	WNT signaling	0.29901
	1268_ENSG00000227591	-0.175	1.20015	XAV939	WNT signaling	0.174257
	1268_ENSG00000227619	-0.125	0.561562	XAV939	WNT signaling	0.281188
	1268_ENSG00000227907	0.375	1.16713	XAV939	WNT signaling	0.0118812
	1268_ENSG00000227947	0.16	1.91277	XAV939	WNT signaling	0.0277228
	1268_ENSG00000228061	-0.14	0.742615	XAV939	WNT signaling	0.0811881
	1268_ENSG00000228084	-0.23	1.54596	XAV939	WNT signaling	0.362376
	1268_ENSG00000228086	-0.165	2.03697	XAV939	WNT signaling	0.0237624
	1268_ENSG00000228293	-0.14	1.58337	XAV939	WNT signaling	0.0633663
	1268_ENSG00000228484	0.17	0.054644	XAV939	WNT signaling	0.039604
	1268_ENSG00000228559	-0.175	0.796082	XAV939	WNT signaling	0.0336634
	1268_ENSG00000228613	0.4	1.67122	XAV939	WNT signaling	0.124752
	1268_ENSG00000228648	0.105	1.37818	XAV939	WNT signaling	0.019802
	1268_ENSG00000228742	-0.405	2.83342	XAV939	WNT signaling	0.417822
	1268_ENSG00000228750	0.415	0.444523	XAV939	WNT signaling	0.0039604
	1268_ENSG00000228779	0.1	1.33532	XAV939	WNT signaling	0.10297
	1268_ENSG00000229167	-0.29	1.77278	XAV939	WNT signaling	0.324752
	1268_ENSG00000229407	0.245	2.71203	XAV939	WNT signaling	0.0455446
	1268_ENSG00000229546	-0.345	0.855618	XAV939	WNT signaling	0.00594059
	1268_ENSG00000229619	0.6	3.20347	XAV939	WNT signaling	0.768317
	1268_ENSG00000229839	-0.105	0.808729	XAV939	WNT signaling	0.19802
	1268_ENSG00000229960	0.195	0.463739	XAV939	WNT signaling	0.029703
	1268_ENSG00000230014	-0.375	0.982683	XAV939	WNT signaling	0.0019802
	1268_ENSG00000230024	0.435	2.38602	XAV939	WNT signaling	0.140594
	1268_ENSG00000230461	0.285	4.84929	XAV939	WNT signaling	0.223762
	1268_ENSG00000230530	0.48	1.59344	XAV939	WNT signaling	0.257426
	1268_ENSG00000230630	0.115	1.96886	XAV939	WNT signaling	0.182178
	1268_ENSG00000230937	-0.27	1.66288	XAV939	WNT signaling	0.322772
	1268_ENSG00000230943	-0.12	0.784543	XAV939	WNT signaling	0.269307
	1268_ENSG00000230978	0.21	0.317635	XAV939	WNT signaling	0.0158416
	1268_ENSG00000231046	-0.345	1.583	XAV939	WNT signaling	0.00594059
	1268_ENSG00000231054	0.325	0.569477	XAV939	WNT signaling	0.0415842
	1268_ENSG00000231249	0.285	1.06263	XAV939	WNT signaling	0.29703
	1268_ENSG00000231295	-0.115	0.850372	XAV939	WNT signaling	0.0118812
	1268_ENSG00000231483	-0.33	0.772684	XAV939	WNT signaling	0.19802
	1268_ENSG00000231536	0.14	0.735189	XAV939	WNT signaling	0.0990099
	1268_ENSG00000231574	-0.435	0.820019	XAV939	WNT signaling	0.215842
	1268_ENSG00000232229	-0.4	0.35495	XAV939	WNT signaling	0.227723
	1268_ENSG00000232377	0.195	0.0622803	XAV939	WNT signaling	0.0772277
	1268_ENSG00000232445	-0.13	0.678639	XAV939	WNT signaling	0.661386
	1268_ENSG00000232498	-0.185	1.31717	XAV939	WNT signaling	0.0673267
	1268_ENSG00000232524	-0.325	0.254315	XAV939	WNT signaling	0.0257426
	1268_ENSG00000232767	0.1	0.675797	XAV939	WNT signaling	0.0376238
	1268_ENSG00000232806	0.255	0.863247	XAV939	WNT signaling	0.00990099
	1268_ENSG00000232807	-0.13	0.139804	XAV939	WNT signaling	0.722772
	1268_ENSG00000233237	-0.135	1.63903	XAV939	WNT signaling	0.576238
	1268_ENSG00000233340	0.335	0.404382	XAV939	WNT signaling	0.00990099
	1268_ENSG00000233492	0.12	1.75371	XAV939	WNT signaling	0.0415842
	1268_ENSG00000233577	-0.15	0.278112	XAV939	WNT signaling	0.0475248
	1268_ENSG00000233823	0.185	1.44677	XAV939	WNT signaling	0.00594059
	1268_ENSG00000233864	-0.255	0.883555	XAV939	WNT signaling	0.271287
	1268_ENSG00000234185	0.105	1.85851	XAV939	WNT signaling	0.164356
	1268_ENSG00000234377	0.105	1.22399	XAV939	WNT signaling	0.150495
	1268_ENSG00000234650	0.12	0.961596	XAV939	WNT signaling	0.148515
	1268_ENSG00000234862	0.15	0.701411	XAV939	WNT signaling	0.0118812
	1268_ENSG00000234915	-0.245	0.270559	XAV939	WNT signaling	0.0316832
	1268_ENSG00000234936	0.195	1.04396	XAV939	WNT signaling	0.342574
	1268_ENSG00000235123	0.72	2.64618	XAV939	WNT signaling	0.0712871
	1268_ENSG00000235280	0.21	5.16066	XAV939	WNT signaling	0.368317
	1268_ENSG00000235831	0.195	1.37523	XAV939	WNT signaling	0.374257
	1268_ENSG00000235884	-0.22	2.20665	XAV939	WNT signaling	0.594059
	1268_ENSG00000235902	0.165	1.72806	XAV939	WNT signaling	0.0574257
	1268_ENSG00000235927	0.1	0.126296	XAV939	WNT signaling	0.465347
	1268_ENSG00000236028	-0.175	0.737281	XAV939	WNT signaling	0.0633663
	1268_ENSG00000236064	0.215	0.0524202	XAV939	WNT signaling	0.108911
	1268_ENSG00000236188	-0.215	1.27777	XAV939	WNT signaling	0.029703
	1268_ENSG00000236276	0.4	0.48515	XAV939	WNT signaling	0.0138614
	1268_ENSG00000236345	0.11	1.24658	XAV939	WNT signaling	0.29505
	1268_ENSG00000236378	0.505	0.796233	XAV939	WNT signaling	0.0019802
	1268_ENSG00000236543	0.425	1.03595	XAV939	WNT signaling	0.0039604
	1268_ENSG00000236885	0.15	0.539959	XAV939	WNT signaling	0.00792079
	1268_ENSG00000236886	0.26	2.08839	XAV939	WNT signaling	0.0891089
	1268_ENSG00000236894	-0.145	0.834043	XAV939	WNT signaling	0.00792079
	1268_ENSG00000237125	0.175	2.51169	XAV939	WNT signaling	0.19802
	1268_ENSG00000237286	-0.28	1.82129	XAV939	WNT signaling	0.039604
	1268_ENSG00000237445	0.1	0.233559	XAV939	WNT signaling	0.0138614
	1268_ENSG00000237768	0.14	0.849454	XAV939	WNT signaling	0.0316832
	1268_ENSG00000237844	-0.68	1.06363	XAV939	WNT signaling	0.0019802
	1268_ENSG00000237943	-0.245	2.24843	XAV939	WNT signaling	0.588119
	1268_ENSG00000237945	-0.2	1.07308	XAV939	WNT signaling	0.807921
	1268_ENSG00000238178	0.475	1.50127	XAV939	WNT signaling	0.29703
	1268_ENSG00000238198	-0.2	0.5645	XAV939	WNT signaling	0.552475
	1268_ENSG00000239572	0.48	1.54135	XAV939	WNT signaling	0.0257426
	1268_ENSG00000239677	0.125	3.19737	XAV939	WNT signaling	0.124752
	1268_ENSG00000239828	-0.3	0.812947	XAV939	WNT signaling	0.0970297
	1268_ENSG00000240175	-0.155	0.317703	XAV939	WNT signaling	0.0178218
	1268_ENSG00000240990	0.19	0.571935	XAV939	WNT signaling	0.530693
	1268_ENSG00000241135	0.19	0.747496	XAV939	WNT signaling	0.134653
	1268_ENSG00000241956	0.13	1.34225	XAV939	WNT signaling	0.867327
	1268_ENSG00000242770	-0.26	0.352603	XAV939	WNT signaling	0.0356436
	1268_ENSG00000243230	0.125	0.243654	XAV939	WNT signaling	0.241584
	1268_ENSG00000243305	-0.45	0.334314	XAV939	WNT signaling	0.00792079
	1268_ENSG00000243415	0.185	1.4422	XAV939	WNT signaling	0.186139
	1268_ENSG00000244036	-0.315	0.0180615	XAV939	WNT signaling	0.0415842
	1268_ENSG00000244564	0.2	1.234	XAV939	WNT signaling	0.0613861
	1268_ENSG00000244733	-0.205	0.312824	XAV939	WNT signaling	0.922772
	1268_ENSG00000244953	0.275	2.19155	XAV939	WNT signaling	0.019802
	1268_ENSG00000245248	-0.11	0.158102	XAV939	WNT signaling	0.663366
	1268_ENSG00000245768	-0.665	2.99288	XAV939	WNT signaling	0.0831683
	1268_ENSG00000245904	-0.115	0.668004	XAV939	WNT signaling	0.350495
	1268_ENSG00000246640	-0.12	2.01108	XAV939	WNT signaling	0.49505
	1268_ENSG00000247925	0.1	0.13978	XAV939	WNT signaling	0.0613861
	1268_ENSG00000247934	0.325	0.782679	XAV939	WNT signaling	0.758416
	1268_ENSG00000248027	0.19	2.22679	XAV939	WNT signaling	0.186139
	1268_ENSG00000248100	-0.165	1.32712	XAV939	WNT signaling	0.0653465
	1268_ENSG00000248240	-0.125	0.189444	XAV939	WNT signaling	0.251485
	1268_ENSG00000248243	0.15	0.35722	XAV939	WNT signaling	0.451485
	1268_ENSG00000248529	0.295	0.952852	XAV939	WNT signaling	0.0039604
	1268_ENSG00000248605	0.11	0.0129663	XAV939	WNT signaling	0.0930693
	1268_ENSG00000248656	-0.27	0.881381	XAV939	WNT signaling	0.0019802
	1268_ENSG00000248663	0.585	2.80499	XAV939	WNT signaling	0.255446
	1268_ENSG00000248690	0.14	0.75569	XAV939	WNT signaling	0.332673
	1268_ENSG00000248896	-0.57	0.596617	XAV939	WNT signaling	0.243564
	1268_ENSG00000248925	0.425	1.91539	XAV939	WNT signaling	0.225743
	1268_ENSG00000248995	0.395	0.0772819	XAV939	WNT signaling	0.0138614
	1268_ENSG00000249252	0.155	0.705369	XAV939	WNT signaling	0.110891
	1268_ENSG00000249421	0.14	2.45631	XAV939	WNT signaling	0.0613861
	1268_ENSG00000249637	0.325	1.51549	XAV939	WNT signaling	0.625743
	1268_ENSG00000249669	0.195	1.4331	XAV939	WNT signaling	0.162376
	1268_ENSG00000249743	0.125	1.02117	XAV939	WNT signaling	0.0910891
	1268_ENSG00000249825	-0.13	0.0721745	XAV939	WNT signaling	0.184158
	1268_ENSG00000250003	-0.34	0.779866	XAV939	WNT signaling	0.00792079
	1268_ENSG00000250007	0.11	0.416729	XAV939	WNT signaling	0.0792079
	1268_ENSG00000250379	-0.445	1.76201	XAV939	WNT signaling	0.039604
	1268_ENSG00000250603	0.185	1.18365	XAV939	WNT signaling	0.0158416
	1268_ENSG00000250786	0.955	2.68062	XAV939	WNT signaling	0.423762
	1268_ENSG00000250893	0.185	2.74679	XAV939	WNT signaling	0.110891
	1268_ENSG00000251151	0.13	1.06012	XAV939	WNT signaling	0.30495
	1268_ENSG00000251191	0.135	0.240024	XAV939	WNT signaling	0.19802
	1268_ENSG00000251325	-0.11	0.607774	XAV939	WNT signaling	0.0019802
	1268_ENSG00000251350	0.215	0.917073	XAV939	WNT signaling	0.283168
	1268_ENSG00000251377	-0.13	0.752324	XAV939	WNT signaling	0.029703
	1268_ENSG00000251381	-0.15	0.18032	XAV939	WNT signaling	0.433663
	1268_ENSG00000251577	0.235	1.33127	XAV939	WNT signaling	0.0772277
	1268_ENSG00000251602	0.25	1.9571	XAV939	WNT signaling	0.829703
	1268_ENSG00000251670	-0.275	0.958385	XAV939	WNT signaling	0.0019802
	1268_ENSG00000253125	0.5	1.40014	XAV939	WNT signaling	0.152475
	1268_ENSG00000253196	0.305	1.12132	XAV939	WNT signaling	0.0336634
	1268_ENSG00000253339	0.12	1.65172	XAV939	WNT signaling	0.049505
	1268_ENSG00000253343	-0.42	1.37563	XAV939	WNT signaling	0.0138614
	1268_ENSG00000253552	-0.155	1.62465	XAV939	WNT signaling	0.689109
	1268_ENSG00000253572	-0.475	1.35323	XAV939	WNT signaling	0.0039604
	1268_ENSG00000253608	0.135	0.635255	XAV939	WNT signaling	0.0673267
	1268_ENSG00000253613	0.14	0.720299	XAV939	WNT signaling	0.0019802
	1268_ENSG00000253720	0.22	0.528913	XAV939	WNT signaling	0.0415842
	1268_ENSG00000253768	0.365	2.37763	XAV939	WNT signaling	0.0277228
	1268_ENSG00000253802	-0.12	0.0660266	XAV939	WNT signaling	0.106931
	1268_ENSG00000253930	-0.445	2.35165	XAV939	WNT signaling	0.645545
	1268_ENSG00000253988	-0.23	0.893033	XAV939	WNT signaling	0.0019802
	1268_ENSG00000253992	0.11	0.520286	XAV939	WNT signaling	0.00990099
	1268_ENSG00000254002	-0.16	0.721248	XAV939	WNT signaling	0.039604
	1268_ENSG00000254024	-0.315	0.376799	XAV939	WNT signaling	0.106931
	1268_ENSG00000254084	0.11	1.33905	XAV939	WNT signaling	0.0237624
	1268_ENSG00000254153	-0.315	0.241893	XAV939	WNT signaling	0.358416
	1268_ENSG00000254254	-0.12	0.591034	XAV939	WNT signaling	0.532673
	1268_ENSG00000254261	0.26	0.736296	XAV939	WNT signaling	0.0178218
	1268_ENSG00000254290	0.235	1.26934	XAV939	WNT signaling	0.160396
	1268_ENSG00000254367	-0.175	0.625222	XAV939	WNT signaling	0.0891089
	1268_ENSG00000254404	0.125	0.262961	XAV939	WNT signaling	0.00990099
	1268_ENSG00000254429	0.1	2.59116	XAV939	WNT signaling	0.671287
	1268_ENSG00000254592	-0.115	0.823083	XAV939	WNT signaling	0.019802
	1268_ENSG00000254789	-0.27	0.790696	XAV939	WNT signaling	0.0019802
	1268_ENSG00000254951	-0.105	1.13223	XAV939	WNT signaling	0.233663
	1268_ENSG00000255146	-0.215	0.336548	XAV939	WNT signaling	0.0158416
	1268_ENSG00000255158	0.1	1.55268	XAV939	WNT signaling	0.20198
	1268_ENSG00000255237	0.225	0.49124	XAV939	WNT signaling	0.259406
	1268_ENSG00000255241	-0.145	0.967348	XAV939	WNT signaling	0.0534653
	1268_ENSG00000255345	-0.13	0.613719	XAV939	WNT signaling	0.0990099
	1268_ENSG00000255421	0.125	1.25125	XAV939	WNT signaling	0.172277
	1268_ENSG00000255474	0.62	1.51173	XAV939	WNT signaling	0.168317
	1268_ENSG00000255494	0.245	0.184664	XAV939	WNT signaling	0.0039604
	1268_ENSG00000255774	0.54	1.93031	XAV939	WNT signaling	0.130693
	1268_ENSG00000255871	-0.14	0.871239	XAV939	WNT signaling	0.0158416
	1268_ENSG00000255933	-0.115	0.496961	XAV939	WNT signaling	0.285149
	1268_ENSG00000255966	-0.15	0.993861	XAV939	WNT signaling	0.332673
	1268_ENSG00000256151	0.195	0.64162	XAV939	WNT signaling	0.144554
	1268_ENSG00000256469	-0.215	0.233773	XAV939	WNT signaling	0.0039604
	1268_ENSG00000256721	0.435	1.55609	XAV939	WNT signaling	0.00792079
	1268_ENSG00000256802	-0.415	1.90095	XAV939	WNT signaling	0.405941
	1268_ENSG00000257284	-0.275	0.52441	XAV939	WNT signaling	0.00594059
	1268_ENSG00000257458	-0.12	0.300779	XAV939	WNT signaling	0.0039604
	1268_ENSG00000257849	-0.155	0.627243	XAV939	WNT signaling	0.0118812
	1268_ENSG00000257918	-0.12	0.0451975	XAV939	WNT signaling	0.146535
	1268_ENSG00000258034	0.185	1.15341	XAV939	WNT signaling	0.0732673
	1268_ENSG00000258082	0.56	1.1983	XAV939	WNT signaling	0.162376
	1268_ENSG00000258162	0.305	1.81748	XAV939	WNT signaling	0.0158416
	1268_ENSG00000258249	-0.22	0.81031	XAV939	WNT signaling	0.0217822
	1268_ENSG00000258325	-0.215	0.112934	XAV939	WNT signaling	0.362376
	1268_ENSG00000258410	0.12	0.623326	XAV939	WNT signaling	0.461386
	1268_ENSG00000258479	-0.27	0.0507553	XAV939	WNT signaling	0.188119
	1268_ENSG00000258535	0.11	1.61609	XAV939	WNT signaling	0.213861
	1268_ENSG00000258616	0.73	1.7055	XAV939	WNT signaling	0.0594059
	1268_ENSG00000258661	-0.185	0.55319	XAV939	WNT signaling	0.154455
	1268_ENSG00000258667	0.29	1.03688	XAV939	WNT signaling	0.336634
	1268_ENSG00000258891	-0.19	0.446399	XAV939	WNT signaling	0.221782
	1268_ENSG00000259354	-0.105	0.866143	XAV939	WNT signaling	0.340594
	1268_ENSG00000259359	-0.325	1.3366	XAV939	WNT signaling	0.0574257
	1268_ENSG00000259367	0.2	1.74664	XAV939	WNT signaling	0.0455446
	1268_ENSG00000259438	0.145	0.645474	XAV939	WNT signaling	0.267327
	1268_ENSG00000259459	0.4	2.14491	XAV939	WNT signaling	0.108911
	1268_ENSG00000259485	0.11	0.634376	XAV939	WNT signaling	0.374257
	1268_ENSG00000259575	0.14	1.67522	XAV939	WNT signaling	0.0138614
	1268_ENSG00000259697	0.115	0.788662	XAV939	WNT signaling	0.00594059
	1268_ENSG00000259703	0.27	3.34624	XAV939	WNT signaling	0.0435644
	1268_ENSG00000259727	-0.345	2.30809	XAV939	WNT signaling	0.233663
	1268_ENSG00000259933	0.365	1.89055	XAV939	WNT signaling	0.481188
	1268_ENSG00000260015	-0.45	1.26241	XAV939	WNT signaling	0.0653465
	1268_ENSG00000260051	0.175	2.319	XAV939	WNT signaling	0.526733
	1268_ENSG00000260228	0.1	0.965132	XAV939	WNT signaling	0.128713
	1268_ENSG00000260231	0.69	3.13705	XAV939	WNT signaling	0.831683
	1268_ENSG00000260420	0.15	1.65179	XAV939	WNT signaling	0.039604
	1268_ENSG00000260476	0.405	0.78577	XAV939	WNT signaling	0.049505
	1268_ENSG00000260552	-0.12	0.556272	XAV939	WNT signaling	0.455446
	1268_ENSG00000260588	0.135	1.50981	XAV939	WNT signaling	0.582178
	1268_ENSG00000260630	0.105	0.869879	XAV939	WNT signaling	0.833663
	1268_ENSG00000260740	0.205	1.05625	XAV939	WNT signaling	0.0712871
	1268_ENSG00000261175	-0.265	1.54688	XAV939	WNT signaling	0.172277
	1268_ENSG00000261235	-0.175	1.5376	XAV939	WNT signaling	0.120792
	1268_ENSG00000261423	0.165	1.89168	XAV939	WNT signaling	0.590099
	1268_ENSG00000261460	0.4	2.35303	XAV939	WNT signaling	0.774257
	1268_ENSG00000261668	-0.18	0.160587	XAV939	WNT signaling	0.0930693
	1268_ENSG00000261790	-0.685	1.57409	XAV939	WNT signaling	0.00594059
	1268_ENSG00000262445	-0.275	0.216544	XAV939	WNT signaling	0.120792
	1268_ENSG00000262884	0.11	0.782473	XAV939	WNT signaling	0.150495
	1268_ENSG00000263154	0.365	2.09677	XAV939	WNT signaling	0.0514851
	1268_ENSG00000263316	-0.435	0.650858	XAV939	WNT signaling	0.162376
	1268_ENSG00000263394	-0.74	2.96457	XAV939	WNT signaling	0.108911
	1268_ENSG00000263450	0.1	0.44554	XAV939	WNT signaling	0.0039604
	1268_ENSG00000263766	-0.175	0.203925	XAV939	WNT signaling	0.510891
	1268_ENSG00000263990	-0.21	0.0255424	XAV939	WNT signaling	0.451485
	1268_ENSG00000264263	0.2	0.798466	XAV939	WNT signaling	0.0138614
	1268_ENSG00000264514	0.26	1.18434	XAV939	WNT signaling	0.118812
	1268_ENSG00000264577	0.17	0.0549974	XAV939	WNT signaling	0.966337
	1268_ENSG00000266521	-0.41	2.11223	XAV939	WNT signaling	0.0613861
	1268_ENSG00000266680	-0.15	1.14218	XAV939	WNT signaling	0.467327
	1268_ENSG00000266830	0.12	0.45404	XAV939	WNT signaling	0.029703
	1268_ENSG00000266844	-0.17	0.19883	XAV939	WNT signaling	0.0633663
	1268_ENSG00000266869	-0.64	1.29365	XAV939	WNT signaling	0.190099
	1268_ENSG00000266978	0.1	0.955281	XAV939	WNT signaling	0.0376238
	1268_ENSG00000267013	0.14	0.566926	XAV939	WNT signaling	0.0455446
	1268_ENSG00000267069	0.21	0.365429	XAV939	WNT signaling	0.0871287
	1268_ENSG00000267121	-0.565	4.42845	XAV939	WNT signaling	0.716832
	1268_ENSG00000267123	-0.95	3.04604	XAV939	WNT signaling	0.384158
	1268_ENSG00000267207	-0.1	0.610241	XAV939	WNT signaling	0.00594059
	1268_ENSG00000267440	-0.23	0.511253	XAV939	WNT signaling	0.0574257
	1268_ENSG00000267452	0.335	1.65069	XAV939	WNT signaling	0.0594059
	1268_ENSG00000267579	-0.115	0.721331	XAV939	WNT signaling	0.0118812
	1268_ENSG00000267593	-0.385	0.906965	XAV939	WNT signaling	0.0039604
	1268_ENSG00000267646	0.23	1.54847	XAV939	WNT signaling	0.049505
	1268_ENSG00000267658	0.26	1.2924	XAV939	WNT signaling	0.0831683
	1268_ENSG00000267696	-0.15	0.759928	XAV939	WNT signaling	0.831683
	1268_ENSG00000267934	0.725	1.92935	XAV939	WNT signaling	0.407921
	1268_ENSG00000268686	-0.12	0.838072	XAV939	WNT signaling	0.336634
	1268_ENSG00000268985	-0.315	0.898886	XAV939	WNT signaling	0.0019802
	1268_ENSG00000269072	0.22	0.989889	XAV939	WNT signaling	0.0732673
	1268_ENSG00000269927	-0.145	0.860437	XAV939	WNT signaling	0.160396
	1268_ENSG00000270755	-0.1	0.15743	XAV939	WNT signaling	0.0792079
	1268_ENSG00000270933	0.125	1.04163	XAV939	WNT signaling	0.39802
	1268_ENSG00000270964	0.185	1.20268	XAV939	WNT signaling	0.568317
	1268_ENSG00000271148	-0.11	0.607774	XAV939	WNT signaling	0.0019802
	1268_ENSG00000272205	-0.12	0.481603	XAV939	WNT signaling	0.352475
	1268_ENSG00000272235	0.27	4.15035	XAV939	WNT signaling	0.0752475
	1268_ENSG00000272425	0.18	1.93294	XAV939	WNT signaling	0.293069
	1268_ENSG00000272501	0.115	1.13863	XAV939	WNT signaling	0.916832
	1268_ENSG00000272549	0.48	2.35425	XAV939	WNT signaling	0.0534653
	1268_ENSG00000272558	-0.135	0.774191	XAV939	WNT signaling	0.0019802
	1268_ENSG00000272632	-0.14	1.40614	XAV939	WNT signaling	0.0415842
	1268_ENSG00000272755	-0.215	1.65875	XAV939	WNT signaling	0.467327
	1268_ENSG00000272767	-0.11	0.276259	XAV939	WNT signaling	0.576238
	1268_ENSG00000273348	0.12	0.128032	XAV939	WNT signaling	0.0376238
	211_ENSG00000152931	-0.185	1.23159	TL-2-105	ERK MAPK signaling	0.326733
	211_ENSG00000177822	0.65	4.25902	TL-2-105	ERK MAPK signaling	0.522772
	211_ENSG00000183242	-0.26	1.85406	TL-2-105	ERK MAPK signaling	0.281188
	211_ENSG00000184068	-0.11	3.43609	TL-2-105	ERK MAPK signaling	0.946535
	211_ENSG00000185904	0.37	1.81206	TL-2-105	ERK MAPK signaling	0.566337
	211_ENSG00000186594	1	12.5288	TL-2-105	ERK MAPK signaling	0.922772
	211_ENSG00000189316	-0.13	1.38495	TL-2-105	ERK MAPK signaling	0.0851485
	211_ENSG00000203446	0.135	2.60381	TL-2-105	ERK MAPK signaling	0.10099
	211_ENSG00000203497	-0.25	5.33303	TL-2-105	ERK MAPK signaling	0.724752
	211_ENSG00000203706	0.105	6.212	TL-2-105	ERK MAPK signaling	0.574257
	211_ENSG00000205890	0.1	3.04302	TL-2-105	ERK MAPK signaling	0.407921
	211_ENSG00000206417	-0.415	2.49377	TL-2-105	ERK MAPK signaling	0.790099
	211_ENSG00000214432	-0.285	2.25727	TL-2-105	ERK MAPK signaling	0.261386
	211_ENSG00000215246	-0.665	5.48292	TL-2-105	ERK MAPK signaling	0.364356
	211_ENSG00000223382	-0.14	0.115902	TL-2-105	ERK MAPK signaling	0.120792
	211_ENSG00000223960	-0.11	3.17814	TL-2-105	ERK MAPK signaling	0.946535
	211_ENSG00000224032	-0.555	5.15719	TL-2-105	ERK MAPK signaling	1
	211_ENSG00000224099	-0.585	2.4756	TL-2-105	ERK MAPK signaling	0.0514851
	211_ENSG00000224260	0.125	2.61763	TL-2-105	ERK MAPK signaling	0.0950495
	211_ENSG00000224342	0.12	0.634452	TL-2-105	ERK MAPK signaling	0.0316832
	211_ENSG00000224400	-0.29	4.14024	TL-2-105	ERK MAPK signaling	0.0158416
	211_ENSG00000224743	0.105	0.398205	TL-2-105	ERK MAPK signaling	0.0376238
	211_ENSG00000224844	0.21	0.401331	TL-2-105	ERK MAPK signaling	0.0693069
	211_ENSG00000225028	0.105	3.23347	TL-2-105	ERK MAPK signaling	0.0514851
	211_ENSG00000225313	0.13	2.11559	TL-2-105	ERK MAPK signaling	0.649505
	211_ENSG00000225595	-0.21	1.32375	TL-2-105	ERK MAPK signaling	0.0752475
	211_ENSG00000225778	0.59	0.435957	TL-2-105	ERK MAPK signaling	0.411881
	211_ENSG00000225886	0.16	1.99756	TL-2-105	ERK MAPK signaling	0.221782
	211_ENSG00000225938	0.185	1.07081	TL-2-105	ERK MAPK signaling	0.0831683
	211_ENSG00000225953	-0.115	0.748521	TL-2-105	ERK MAPK signaling	0.4
	211_ENSG00000226167	-0.3	4.43032	TL-2-105	ERK MAPK signaling	0.635644
	211_ENSG00000226312	0.45	3.85815	TL-2-105	ERK MAPK signaling	0.441584
	211_ENSG00000226482	-0.105	1.01346	TL-2-105	ERK MAPK signaling	0.0019802
	211_ENSG00000226622	0.115	1.06571	TL-2-105	ERK MAPK signaling	0.0178218
	211_ENSG00000226754	0.195	1.34607	TL-2-105	ERK MAPK signaling	0.362376
	211_ENSG00000226806	-0.17	1.29192	TL-2-105	ERK MAPK signaling	0.0910891
	211_ENSG00000226939	-0.41	2.18021	TL-2-105	ERK MAPK signaling	0.0118812
	211_ENSG00000227036	0.98	12.3774	TL-2-105	ERK MAPK signaling	0.823762
	211_ENSG00000227533	0.375	3.01352	TL-2-105	ERK MAPK signaling	0.532673
	211_ENSG00000227838	-0.24	0.997529	TL-2-105	ERK MAPK signaling	0.00792079
	211_ENSG00000228293	-0.145	1.78191	TL-2-105	ERK MAPK signaling	0.0633663
	211_ENSG00000228294	-0.2	0.99067	TL-2-105	ERK MAPK signaling	0.358416
	211_ENSG00000228401	-0.37	2.773	TL-2-105	ERK MAPK signaling	0.0415842
	211_ENSG00000228627	-0.345	1.46485	TL-2-105	ERK MAPK signaling	0.00594059
	211_ENSG00000228651	-0.13	1.42838	TL-2-105	ERK MAPK signaling	0.0514851
	211_ENSG00000228683	0.385	0.52405	TL-2-105	ERK MAPK signaling	0.0138614
	211_ENSG00000228750	-0.25	1.03595	TL-2-105	ERK MAPK signaling	0.0039604
	211_ENSG00000228933	0.135	1.86877	TL-2-105	ERK MAPK signaling	0.235644
	211_ENSG00000228952	0.245	4.07224	TL-2-105	ERK MAPK signaling	0.194059
	211_ENSG00000229167	0.11	4.674	TL-2-105	ERK MAPK signaling	0.324752
	211_ENSG00000229337	0.28	2.42513	TL-2-105	ERK MAPK signaling	0.029703
	211_ENSG00000229546	0.145	1.66865	TL-2-105	ERK MAPK signaling	0.00594059
	211_ENSG00000230115	-0.29	0.229212	TL-2-105	ERK MAPK signaling	0.00594059
	211_ENSG00000230155	-0.55	7.49445	TL-2-105	ERK MAPK signaling	0.225743
	211_ENSG00000230400	-0.19	0.301691	TL-2-105	ERK MAPK signaling	0.0633663
	211_ENSG00000230552	-0.285	2.61275	TL-2-105	ERK MAPK signaling	0.128713
	211_ENSG00000230838	-0.205	1.30415	TL-2-105	ERK MAPK signaling	0.029703
	211_ENSG00000230937	0.105	3.20563	TL-2-105	ERK MAPK signaling	0.322772
	211_ENSG00000230978	-0.105	0.419536	TL-2-105	ERK MAPK signaling	0.0158416
	211_ENSG00000231312	0.25	2.98198	TL-2-105	ERK MAPK signaling	0.946535
	211_ENSG00000231530	0.12	1.70351	TL-2-105	ERK MAPK signaling	0.291089
	211_ENSG00000231574	0.125	4.15679	TL-2-105	ERK MAPK signaling	0.215842
	211_ENSG00000231806	0.1	2.10474	TL-2-105	ERK MAPK signaling	0.605941
	211_ENSG00000232131	0.215	0.73632	TL-2-105	ERK MAPK signaling	0.019802
	211_ENSG00000232287	-0.12	1.14145	TL-2-105	ERK MAPK signaling	0.00594059
	211_ENSG00000232464	-0.6	2.09273	TL-2-105	ERK MAPK signaling	0.0138614
	211_ENSG00000233006	0.145	4.17167	TL-2-105	ERK MAPK signaling	0.817822
	211_ENSG00000233016	-0.105	2.75907	TL-2-105	ERK MAPK signaling	1
	211_ENSG00000233056	-0.715	2.82423	TL-2-105	ERK MAPK signaling	0.314851
	211_ENSG00000233101	0.255	4.48901	TL-2-105	ERK MAPK signaling	0.578218
	211_ENSG00000233237	0.3	6.92752	TL-2-105	ERK MAPK signaling	0.576238
	211_ENSG00000233338	-0.36	0.397133	TL-2-105	ERK MAPK signaling	0.0574257
	211_ENSG00000233429	0.16	2.17737	TL-2-105	ERK MAPK signaling	0.79802
	211_ENSG00000233532	0.1	3.77429	TL-2-105	ERK MAPK signaling	0.344554
	211_ENSG00000233643	-0.17	1.3538	TL-2-105	ERK MAPK signaling	0.039604
	211_ENSG00000233735	-0.225	0.841442	TL-2-105	ERK MAPK signaling	0.0039604
	211_ENSG00000233818	0.135	3.62404	TL-2-105	ERK MAPK signaling	0.334653
	211_ENSG00000234155	0.115	5.92492	TL-2-105	ERK MAPK signaling	0.429703
	211_ENSG00000234303	-0.105	0.966159	TL-2-105	ERK MAPK signaling	0.0039604
	211_ENSG00000234306	-0.1	1.28373	TL-2-105	ERK MAPK signaling	0.0039604
	211_ENSG00000234425	-0.155	0.738517	TL-2-105	ERK MAPK signaling	0.00990099
	211_ENSG00000234492	-0.11	2.12844	TL-2-105	ERK MAPK signaling	0.243564
	211_ENSG00000234577	0.27	2.06044	TL-2-105	ERK MAPK signaling	0.0356436
	211_ENSG00000234736	-0.3	1.09992	TL-2-105	ERK MAPK signaling	0.00792079
	211_ENSG00000234862	-0.1	0.189898	TL-2-105	ERK MAPK signaling	0.0118812
	211_ENSG00000235027	0.32	3.87738	TL-2-105	ERK MAPK signaling	0.70495
	211_ENSG00000235385	0.155	3.14203	TL-2-105	ERK MAPK signaling	0.269307
	211_ENSG00000235501	0.4	7.09807	TL-2-105	ERK MAPK signaling	0.691089
	211_ENSG00000235565	0.395	4.94218	TL-2-105	ERK MAPK signaling	0.411881
	211_ENSG00000235884	0.215	6.71389	TL-2-105	ERK MAPK signaling	0.594059
	211_ENSG00000236304	-0.32	1.77444	TL-2-105	ERK MAPK signaling	0.0574257
	211_ENSG00000236472	0.12	0.6155	TL-2-105	ERK MAPK signaling	0.0732673
	211_ENSG00000236499	-0.195	0.224725	TL-2-105	ERK MAPK signaling	0.358416
	211_ENSG00000236605	0.1	1.21888	TL-2-105	ERK MAPK signaling	0.0316832
	211_ENSG00000236824	0.38	3.76617	TL-2-105	ERK MAPK signaling	0.928713
	211_ENSG00000236894	-0.19	1.48631	TL-2-105	ERK MAPK signaling	0.00792079
	211_ENSG00000237424	-0.15	3.23965	TL-2-105	ERK MAPK signaling	0.910891
	211_ENSG00000237499	-0.515	1.28791	TL-2-105	ERK MAPK signaling	0.613861
	211_ENSG00000237512	0.205	2.31051	TL-2-105	ERK MAPK signaling	0.144554
	211_ENSG00000237523	0.905	10.4293	TL-2-105	ERK MAPK signaling	0.592079
	211_ENSG00000237588	0.16	1.43231	TL-2-105	ERK MAPK signaling	0.19604
	211_ENSG00000237737	-0.21	0.494315	TL-2-105	ERK MAPK signaling	0.217822
	211_ENSG00000237836	-0.11	1.35121	TL-2-105	ERK MAPK signaling	0.194059
	211_ENSG00000237844	-0.13	0.715005	TL-2-105	ERK MAPK signaling	0.0019802
	211_ENSG00000237943	-0.94	5.27377	TL-2-105	ERK MAPK signaling	0.588119
	211_ENSG00000237975	0.31	3.24985	TL-2-105	ERK MAPK signaling	0.435644
	211_ENSG00000237976	-0.205	5.08367	TL-2-105	ERK MAPK signaling	0.550495
	211_ENSG00000238099	-0.105	1.75895	TL-2-105	ERK MAPK signaling	0.0673267
	211_ENSG00000238201	0.165	0.752427	TL-2-105	ERK MAPK signaling	0.0019802
	211_ENSG00000240449	-0.175	1.11162	TL-2-105	ERK MAPK signaling	0.70297
	211_ENSG00000241345	-0.135	1.72646	TL-2-105	ERK MAPK signaling	0.00792079
	211_ENSG00000241684	0.265	1.64347	TL-2-105	ERK MAPK signaling	0.144554
	211_ENSG00000241956	-0.15	2.30966	TL-2-105	ERK MAPK signaling	0.867327
	211_ENSG00000242242	0.125	0.858591	TL-2-105	ERK MAPK signaling	0.255446
	211_ENSG00000242767	-0.15	0.956498	TL-2-105	ERK MAPK signaling	0.0792079
	211_ENSG00000242828	-0.12	1.01968	TL-2-105	ERK MAPK signaling	0.0415842
	211_ENSG00000244479	0.19	4.11392	TL-2-105	ERK MAPK signaling	0.792079
	211_ENSG00000245164	-0.83	5.46799	TL-2-105	ERK MAPK signaling	0.192079
	211_ENSG00000245694	-0.52	2.13874	TL-2-105	ERK MAPK signaling	0.936634
	211_ENSG00000245864	0.25	0.381738	TL-2-105	ERK MAPK signaling	0.0158416
	211_ENSG00000246792	-0.13	1.94464	TL-2-105	ERK MAPK signaling	0.358416
	211_ENSG00000246859	-0.21	2.72196	TL-2-105	ERK MAPK signaling	0.841584
	211_ENSG00000247809	0.185	5.92128	TL-2-105	ERK MAPK signaling	0.574257
	211_ENSG00000248243	-0.105	1.63742	TL-2-105	ERK MAPK signaling	0.451485
	211_ENSG00000248256	-0.26	1.99832	TL-2-105	ERK MAPK signaling	0.29901
	211_ENSG00000248307	-0.15	0.79622	TL-2-105	ERK MAPK signaling	0.0693069
	211_ENSG00000248323	0.185	4.12361	TL-2-105	ERK MAPK signaling	0.621782
	211_ENSG00000248388	0.13	1.11433	TL-2-105	ERK MAPK signaling	0.0455446
	211_ENSG00000248429	0.58	3.27088	TL-2-105	ERK MAPK signaling	0.368317
	211_ENSG00000248474	-0.2	0.191222	TL-2-105	ERK MAPK signaling	0.0178218
	211_ENSG00000248494	0.185	1.47875	TL-2-105	ERK MAPK signaling	0.0653465
	211_ENSG00000248605	-0.155	1.38878	TL-2-105	ERK MAPK signaling	0.0930693
	211_ENSG00000248810	0.17	2.75093	TL-2-105	ERK MAPK signaling	0.30297
	211_ENSG00000248866	-0.195	0.33231	TL-2-105	ERK MAPK signaling	0.740594
	211_ENSG00000248890	-0.315	0.919831	TL-2-105	ERK MAPK signaling	0.368317
	211_ENSG00000249307	-0.42	0.734783	TL-2-105	ERK MAPK signaling	0.451485
	211_ENSG00000250073	-0.145	1.69574	TL-2-105	ERK MAPK signaling	0.429703
	211_ENSG00000250786	0.97	11.2881	TL-2-105	ERK MAPK signaling	0.423762
	211_ENSG00000250885	-0.395	0.970498	TL-2-105	ERK MAPK signaling	0.0019802
	211_ENSG00000251169	0.13	4.74911	TL-2-105	ERK MAPK signaling	0.380198
	211_ENSG00000251218	0.235	0.319712	TL-2-105	ERK MAPK signaling	0.0039604
	211_ENSG00000251320	0.21	2.98276	TL-2-105	ERK MAPK signaling	0.0653465
	211_ENSG00000251387	-0.205	2.0083	TL-2-105	ERK MAPK signaling	0.049505
	211_ENSG00000251455	0.355	2.22608	TL-2-105	ERK MAPK signaling	0.382178
	211_ENSG00000251459	0.15	1.91889	TL-2-105	ERK MAPK signaling	0.0237624
	211_ENSG00000253102	-0.11	0.458833	TL-2-105	ERK MAPK signaling	0.0613861
	211_ENSG00000253699	0.255	0.85256	TL-2-105	ERK MAPK signaling	0.0019802
	211_ENSG00000253741	0.1	1.40737	TL-2-105	ERK MAPK signaling	0.459406
	211_ENSG00000253754	-0.15	1.66774	TL-2-105	ERK MAPK signaling	0.178218
	211_ENSG00000254153	0.12	0.372256	TL-2-105	ERK MAPK signaling	0.358416
	211_ENSG00000254254	-0.23	1.65589	TL-2-105	ERK MAPK signaling	0.532673
	211_ENSG00000254277	0.13	1.0205	TL-2-105	ERK MAPK signaling	0.00594059
	211_ENSG00000254626	0.125	1.05301	TL-2-105	ERK MAPK signaling	0.0138614
	211_ENSG00000254664	0.12	1.58746	TL-2-105	ERK MAPK signaling	0.0930693
	211_ENSG00000254951	0.43	3.30332	TL-2-105	ERK MAPK signaling	0.233663
	211_ENSG00000255572	-0.185	0.354019	TL-2-105	ERK MAPK signaling	0.0217822
	211_ENSG00000255745	0.13	0.0525183	TL-2-105	ERK MAPK signaling	0.0217822
	211_ENSG00000256128	0.29	5.09202	TL-2-105	ERK MAPK signaling	0.40396
	211_ENSG00000256209	-0.42	1.67321	TL-2-105	ERK MAPK signaling	0.0455446
	211_ENSG00000256542	0.265	4.45302	TL-2-105	ERK MAPK signaling	0.308911
	211_ENSG00000256802	0.1	3.40675	TL-2-105	ERK MAPK signaling	0.405941
	211_ENSG00000256940	0.88	8.71739	TL-2-105	ERK MAPK signaling	0.730693
	211_ENSG00000256947	-0.175	1.25468	TL-2-105	ERK MAPK signaling	0.0178218
	211_ENSG00000257004	-0.365	2.51415	TL-2-105	ERK MAPK signaling	0.108911
	211_ENSG00000257167	-0.1	3.10023	TL-2-105	ERK MAPK signaling	0.960396
	211_ENSG00000257270	-0.13	3.38582	TL-2-105	ERK MAPK signaling	0.859406
	211_ENSG00000257556	0.615	6.71813	TL-2-105	ERK MAPK signaling	0.510891
	211_ENSG00000257660	0.1	0.729594	TL-2-105	ERK MAPK signaling	0.180198
	211_ENSG00000257698	-0.195	4.46788	TL-2-105	ERK MAPK signaling	0.90099
	211_ENSG00000257702	0.355	4.62388	TL-2-105	ERK MAPK signaling	0.79604
	211_ENSG00000258048	0.16	1.90575	TL-2-105	ERK MAPK signaling	0.556436
	211_ENSG00000258114	-0.16	2.80797	TL-2-105	ERK MAPK signaling	0.019802
	211_ENSG00000258249	-0.48	2.30173	TL-2-105	ERK MAPK signaling	0.0217822
	211_ENSG00000258457	0.205	3.66521	TL-2-105	ERK MAPK signaling	0.605941
	211_ENSG00000258479	0.29	2.19441	TL-2-105	ERK MAPK signaling	0.188119
	211_ENSG00000258489	-0.62	1.03214	TL-2-105	ERK MAPK signaling	0.0019802
	211_ENSG00000258498	0.32	2.01902	TL-2-105	ERK MAPK signaling	0.211881
	211_ENSG00000258803	-0.27	1.22069	TL-2-105	ERK MAPK signaling	0.0158416
	211_ENSG00000259004	-0.2	2.62784	TL-2-105	ERK MAPK signaling	0.0475248
	211_ENSG00000259042	-0.635	5.49472	TL-2-105	ERK MAPK signaling	0.049505
	211_ENSG00000259097	-0.5	2.82535	TL-2-105	ERK MAPK signaling	0.0118812
	211_ENSG00000259238	-0.16	1.02602	TL-2-105	ERK MAPK signaling	0.19802
	211_ENSG00000259291	-0.425	3.62686	TL-2-105	ERK MAPK signaling	0.871287
	211_ENSG00000259354	0.15	4.78367	TL-2-105	ERK MAPK signaling	0.340594
	211_ENSG00000259426	0.155	4.4944	TL-2-105	ERK MAPK signaling	0.605941
	211_ENSG00000259459	-0.255	1.59802	TL-2-105	ERK MAPK signaling	0.108911
	211_ENSG00000259460	-0.105	1.08229	TL-2-105	ERK MAPK signaling	0.0772277
	211_ENSG00000259536	-0.11	1.24224	TL-2-105	ERK MAPK signaling	0.207921
	211_ENSG00000259583	0.19	3.95309	TL-2-105	ERK MAPK signaling	0.788119
	211_ENSG00000259654	0.35	1.37395	TL-2-105	ERK MAPK signaling	0.0831683
	211_ENSG00000259968	-0.48	0.678027	TL-2-105	ERK MAPK signaling	0.0039604
	211_ENSG00000260025	0.38	5.90919	TL-2-105	ERK MAPK signaling	0.481188
	211_ENSG00000260162	0.11	0.676437	TL-2-105	ERK MAPK signaling	0.0039604
	211_ENSG00000260517	-0.155	0.791482	TL-2-105	ERK MAPK signaling	0.209901
	211_ENSG00000260526	-0.11	1.41315	TL-2-105	ERK MAPK signaling	0.617822
	211_ENSG00000260552	0.165	4.09801	TL-2-105	ERK MAPK signaling	0.455446
	211_ENSG00000260564	-0.355	0.0119194	TL-2-105	ERK MAPK signaling	0.0039604
	211_ENSG00000260604	0.145	6.92435	TL-2-105	ERK MAPK signaling	0.481188
	211_ENSG00000260630	-0.15	1.83207	TL-2-105	ERK MAPK signaling	0.833663
	211_ENSG00000260773	-0.695	3.2863	TL-2-105	ERK MAPK signaling	0.473267
	211_ENSG00000260793	-0.32	4.80301	TL-2-105	ERK MAPK signaling	0.774257
	211_ENSG00000261039	0.275	2.2036	TL-2-105	ERK MAPK signaling	0.0871287
	211_ENSG00000261173	-0.255	1.65944	TL-2-105	ERK MAPK signaling	0.229703
	211_ENSG00000261238	0.355	0.848392	TL-2-105	ERK MAPK signaling	0.0792079
	211_ENSG00000261240	-0.675	4.47385	TL-2-105	ERK MAPK signaling	0.378218
	211_ENSG00000261618	0.32	2.06608	TL-2-105	ERK MAPK signaling	0.249505
	211_ENSG00000261672	0.38	0.770586	TL-2-105	ERK MAPK signaling	0.00594059
	211_ENSG00000262052	-0.55	2.39277	TL-2-105	ERK MAPK signaling	0.0356436
	211_ENSG00000262482	-0.135	1.59769	TL-2-105	ERK MAPK signaling	0.283168
	211_ENSG00000262703	-0.1	1.59244	TL-2-105	ERK MAPK signaling	0.637624
	211_ENSG00000262823	-0.43	0.949782	TL-2-105	ERK MAPK signaling	0.394059
	211_ENSG00000263325	0.19	4.47914	TL-2-105	ERK MAPK signaling	0.174257
	211_ENSG00000264044	-0.25	1.81632	TL-2-105	ERK MAPK signaling	0.215842
	211_ENSG00000264514	0.18	2.00636	TL-2-105	ERK MAPK signaling	0.118812
	211_ENSG00000265148	-0.75	4.97169	TL-2-105	ERK MAPK signaling	0.453465
	211_ENSG00000265489	-0.195	0.837713	TL-2-105	ERK MAPK signaling	0.0613861
	211_ENSG00000266680	0.28	4.45247	TL-2-105	ERK MAPK signaling	0.467327
	211_ENSG00000267069	0.17	2.9827	TL-2-105	ERK MAPK signaling	0.0871287
	211_ENSG00000267080	-0.11	2.42643	TL-2-105	ERK MAPK signaling	0.990099
	211_ENSG00000267121	-0.68	6.77536	TL-2-105	ERK MAPK signaling	0.716832
	211_ENSG00000267123	-0.12	0.934484	TL-2-105	ERK MAPK signaling	0.384158
	211_ENSG00000267131	-0.15	0.144469	TL-2-105	ERK MAPK signaling	0.0613861
	211_ENSG00000267169	-0.16	3.79729	TL-2-105	ERK MAPK signaling	0.924752
	211_ENSG00000267523	-0.22	2.67768	TL-2-105	ERK MAPK signaling	0.869307
	211_ENSG00000267530	0.15	5.97802	TL-2-105	ERK MAPK signaling	0.467327
	211_ENSG00000267559	-0.39	2.31289	TL-2-105	ERK MAPK signaling	0.00990099
	211_ENSG00000267603	-0.11	1.19967	TL-2-105	ERK MAPK signaling	0.0178218
	211_ENSG00000267653	-0.275	1.87312	TL-2-105	ERK MAPK signaling	0.00990099
	211_ENSG00000267764	-0.375	0.459706	TL-2-105	ERK MAPK signaling	0.126733
	211_ENSG00000268555	-0.165	0.191066	TL-2-105	ERK MAPK signaling	0.0574257
	211_ENSG00000268618	-0.61	1.06998	TL-2-105	ERK MAPK signaling	0.0019802
	211_ENSG00000268621	0.785	9.05042	TL-2-105	ERK MAPK signaling	0.368317
	211_ENSG00000269256	-0.1	0.494318	TL-2-105	ERK MAPK signaling	0.0019802
	211_ENSG00000269293	-0.37	3.38858	TL-2-105	ERK MAPK signaling	0.926733
	211_ENSG00000269893	-0.14	3.22718	TL-2-105	ERK MAPK signaling	1
	211_ENSG00000269985	-0.25	0.901891	TL-2-105	ERK MAPK signaling	0.0712871
	211_ENSG00000270504	0.695	9.58636	TL-2-105	ERK MAPK signaling	0.629703
	211_ENSG00000270607	0.1	5.02446	TL-2-105	ERK MAPK signaling	0.384158
	211_ENSG00000270933	-0.29	1.99005	TL-2-105	ERK MAPK signaling	0.39802
	211_ENSG00000271395	0.515	1.00571	TL-2-105	ERK MAPK signaling	0.0178218
	211_ENSG00000272274	0.105	0.0467383	TL-2-105	ERK MAPK signaling	0.0376238
	211_ENSG00000272341	0.15	3.25438	TL-2-105	ERK MAPK signaling	0.746535
	211_ENSG00000272501	-0.345	4.63729	TL-2-105	ERK MAPK signaling	0.916832
	211_ENSG00000272523	-0.335	0.868038	TL-2-105	ERK MAPK signaling	0.457426
	211_ENSG00000272763	0.15	3.73707	TL-2-105	ERK MAPK signaling	0.394059
	211_ENSG00000272784	0.295	1.51828	TL-2-105	ERK MAPK signaling	0.0455446
	211_ENSG00000273137	-0.15	4.9289	TL-2-105	ERK MAPK signaling	0.807921
	1262_ENSG00000100181	0.225	1.01082	UNC1215	other	0.922772
	1262_ENSG00000166770	0.225	1.46846	UNC1215	other	0.485149
	1262_ENSG00000177338	0.415	1.83385	UNC1215	other	0.019802
	1262_ENSG00000180458	0.29	0.765103	UNC1215	other	0.162376
	1262_ENSG00000183242	-0.135	2.68307	UNC1215	other	0.281188
	1262_ENSG00000185168	0.735	5.26354	UNC1215	other	0.419802
	1262_ENSG00000186056	0.325	2.75511	UNC1215	other	0.754455
	1262_ENSG00000186594	0.75	9.45376	UNC1215	other	0.922772
	1262_ENSG00000189238	0.105	1.57713	UNC1215	other	0.261386
	1262_ENSG00000197308	0.11	1.22396	UNC1215	other	0.144554
	1262_ENSG00000198106	-0.245	2.59124	UNC1215	other	0.312871
	1262_ENSG00000203499	0.235	10.1312	UNC1215	other	0.722772
	1262_ENSG00000204241	-0.155	2.48805	UNC1215	other	0.354455
	1262_ENSG00000204277	-0.135	1.842	UNC1215	other	0.142574
	1262_ENSG00000204706	0.135	2.55939	UNC1215	other	0.370297
	1262_ENSG00000206417	-0.1	0.984537	UNC1215	other	0.790099
	1262_ENSG00000214432	-0.5	1.12493	UNC1215	other	0.261386
	1262_ENSG00000215246	-0.19	7.43182	UNC1215	other	0.364356
	1262_ENSG00000215483	-0.2	1.50148	UNC1215	other	0.253465
	1262_ENSG00000216863	-0.335	11.861	UNC1215	other	0.10297
	1262_ENSG00000222043	0.1	1.2275	UNC1215	other	0.257426
	1262_ENSG00000223725	0.12	2.44261	UNC1215	other	0.277228
	1262_ENSG00000223808	0.335	1.74	UNC1215	other	0.0237624
	1262_ENSG00000223813	0.12	5.59956	UNC1215	other	0.417822
	1262_ENSG00000223960	-0.285	5.57419	UNC1215	other	0.946535
	1262_ENSG00000224063	0.145	2.98899	UNC1215	other	0.30495
	1262_ENSG00000224081	0.12	5.6468	UNC1215	other	0.752475
	1262_ENSG00000224649	0.32	1.67918	UNC1215	other	0.0831683
	1262_ENSG00000224805	0.355	2.20706	UNC1215	other	0.2
	1262_ENSG00000225087	-0.11	0.672847	UNC1215	other	0.144554
	1262_ENSG00000225313	0.11	3.90792	UNC1215	other	0.649505
	1262_ENSG00000225361	0.65	9.416	UNC1215	other	0.780198
	1262_ENSG00000225411	-0.48	4.15598	UNC1215	other	0.425743
	1262_ENSG00000225889	-0.51	3.03697	UNC1215	other	0.615842
	1262_ENSG00000226063	0.105	1.13953	UNC1215	other	0.00990099
	1262_ENSG00000226167	-0.3	1.22135	UNC1215	other	0.635644
	1262_ENSG00000226312	0.18	1.49006	UNC1215	other	0.441584
	1262_ENSG00000226571	-0.13	6.31661	UNC1215	other	0.0376238
	1262_ENSG00000226806	-0.225	4.46962	UNC1215	other	0.0910891
	1262_ENSG00000226812	0.155	1.73139	UNC1215	other	0.0831683
	1262_ENSG00000226835	0.29	2.63506	UNC1215	other	0.142574
	1262_ENSG00000226994	-0.41	0.664692	UNC1215	other	0.00594059
	1262_ENSG00000227036	0.385	9.32879	UNC1215	other	0.823762
	1262_ENSG00000227170	0.11	1.16264	UNC1215	other	0.0257426
	1262_ENSG00000227218	0.33	2.77664	UNC1215	other	0.49703
	1262_ENSG00000227258	0.255	2.04558	UNC1215	other	0.388119
	1262_ENSG00000227403	-0.16	2.04845	UNC1215	other	0.566337
	1262_ENSG00000227495	-0.285	1.50987	UNC1215	other	0.283168
	1262_ENSG00000227533	0.72	4.25366	UNC1215	other	0.532673
	1262_ENSG00000227869	-0.33	0.0133658	UNC1215	other	0.0237624
	1262_ENSG00000227907	0.13	0.295282	UNC1215	other	0.0118812
	1262_ENSG00000228035	0.11	0.567827	UNC1215	other	0.0356436
	1262_ENSG00000228293	-0.215	2.01682	UNC1215	other	0.0633663
	1262_ENSG00000228294	-0.155	0.694751	UNC1215	other	0.358416
	1262_ENSG00000228363	0.46	1.23101	UNC1215	other	0.625743
	1262_ENSG00000228528	0.14	1.28061	UNC1215	other	0.0316832
	1262_ENSG00000228613	0.12	1.99267	UNC1215	other	0.124752
	1262_ENSG00000228648	0.1	1.05697	UNC1215	other	0.019802
	1262_ENSG00000228863	-0.77	6.94153	UNC1215	other	0.0574257
	1262_ENSG00000228933	0.12	1.25478	UNC1215	other	0.235644
	1262_ENSG00000229444	-0.145	0.5384	UNC1215	other	0.0712871
	1262_ENSG00000229539	-0.235	1.23148	UNC1215	other	0.510891
	1262_ENSG00000229546	0.115	0.904242	UNC1215	other	0.00594059
	1262_ENSG00000229950	-0.2	0.340614	UNC1215	other	0.673267
	1262_ENSG00000229960	-0.16	0.0354174	UNC1215	other	0.029703
	1262_ENSG00000230014	-0.64	0.976582	UNC1215	other	0.0019802
	1262_ENSG00000230084	-0.335	4.19626	UNC1215	other	0.467327
	1262_ENSG00000230322	-0.425	3.26284	UNC1215	other	0.0356436
	1262_ENSG00000230400	-0.465	2.69656	UNC1215	other	0.0633663
	1262_ENSG00000230432	0.19	0.485335	UNC1215	other	0.0772277
	1262_ENSG00000230552	-0.14	2.20469	UNC1215	other	0.128713
	1262_ENSG00000230555	-0.155	1.12319	UNC1215	other	0.627723
	1262_ENSG00000230928	0.49	2.2422	UNC1215	other	0.190099
	1262_ENSG00000230978	0.25	0.236341	UNC1215	other	0.0158416
	1262_ENSG00000231054	0.115	0.731802	UNC1215	other	0.0415842
	1262_ENSG00000231312	0.14	3.654	UNC1215	other	0.946535
	1262_ENSG00000231393	-0.145	2.06205	UNC1215	other	0.192079
	1262_ENSG00000231648	-0.44	0.710159	UNC1215	other	0.0237624
	1262_ENSG00000232098	-0.115	1.1017	UNC1215	other	0.99604
	1262_ENSG00000232283	0.18	0.876669	UNC1215	other	0.0376238
	1262_ENSG00000232415	-0.345	0.578454	UNC1215	other	0.124752
	1262_ENSG00000232940	-0.1	2.34383	UNC1215	other	0.609901
	1262_ENSG00000233016	-0.15	2.10094	UNC1215	other	1
	1262_ENSG00000233033	-0.11	0.290837	UNC1215	other	0.0653465
	1262_ENSG00000233056	-0.135	1.78693	UNC1215	other	0.314851
	1262_ENSG00000233215	-0.1	0.216844	UNC1215	other	0.170297
	1262_ENSG00000233237	0.565	8.90639	UNC1215	other	0.576238
	1262_ENSG00000233296	-0.13	1.0289	UNC1215	other	0.4
	1262_ENSG00000233577	-0.26	1.66169	UNC1215	other	0.0475248
	1262_ENSG00000233589	0.2	1.84573	UNC1215	other	0.645545
	1262_ENSG00000233665	-0.195	12.2175	UNC1215	other	0.116832
	1262_ENSG00000233725	0.31	4.18735	UNC1215	other	0.142574
	1262_ENSG00000233735	0.255	1.38395	UNC1215	other	0.0039604
	1262_ENSG00000233864	-0.11	0.5	UNC1215	other	0.271287
	1262_ENSG00000233922	-0.125	3.99409	UNC1215	other	0.621782
	1262_ENSG00000233930	0.26	7.79729	UNC1215	other	0.310891
	1262_ENSG00000234149	0.195	0.149013	UNC1215	other	0.0138614
	1262_ENSG00000234155	0.105	4.77034	UNC1215	other	0.429703
	1262_ENSG00000234306	-0.175	1.22538	UNC1215	other	0.0039604
	1262_ENSG00000234323	0.5	3.03322	UNC1215	other	0.162376
	1262_ENSG00000234405	0.14	1.67805	UNC1215	other	0.281188
	1262_ENSG00000234492	-0.735	5.72025	UNC1215	other	0.243564
	1262_ENSG00000234915	-0.2	2.04293	UNC1215	other	0.0316832
	1262_ENSG00000235027	0.29	3.83336	UNC1215	other	0.70495
	1262_ENSG00000235123	0.225	1.74919	UNC1215	other	0.0712871
	1262_ENSG00000235204	0.135	0.367867	UNC1215	other	0.225743
	1262_ENSG00000235501	0.135	4.29789	UNC1215	other	0.691089
	1262_ENSG00000235659	0.12	1.22244	UNC1215	other	0.049505
	1262_ENSG00000235997	0.355	1.1175	UNC1215	other	0.0336634
	1262_ENSG00000236120	0.12	0.913715	UNC1215	other	0.0455446
	1262_ENSG00000236199	-0.17	3.20039	UNC1215	other	0.60396
	1262_ENSG00000236378	0.175	0.531072	UNC1215	other	0.0019802
	1262_ENSG00000236408	-0.25	0.940349	UNC1215	other	0.0019802
	1262_ENSG00000236543	0.105	1.30844	UNC1215	other	0.0039604
	1262_ENSG00000236886	0.35	1.31745	UNC1215	other	0.0891089
	1262_ENSG00000236961	-0.175	0.0823236	UNC1215	other	0.029703
	1262_ENSG00000237009	0.6	5.15392	UNC1215	other	0.0811881
	1262_ENSG00000237167	0.115	2.34903	UNC1215	other	0.0594059
	1262_ENSG00000237262	-0.43	3.01483	UNC1215	other	0.0178218
	1262_ENSG00000237352	-0.105	1.18764	UNC1215	other	0.0574257
	1262_ENSG00000237410	0.1	0.387522	UNC1215	other	0.0633663
	1262_ENSG00000237424	-0.66	7.2642	UNC1215	other	0.910891
	1262_ENSG00000237588	0.165	3.72668	UNC1215	other	0.19604
	1262_ENSG00000237664	0.155	1.64179	UNC1215	other	0.0336634
	1262_ENSG00000237670	-0.105	0.9549	UNC1215	other	0.0138614
	1262_ENSG00000237813	0.175	4.73999	UNC1215	other	0.289109
	1262_ENSG00000237938	-0.46	1.75372	UNC1215	other	0.524752
	1262_ENSG00000237943	-0.935	6.17011	UNC1215	other	0.588119
	1262_ENSG00000237945	-0.4	2.65655	UNC1215	other	0.807921
	1262_ENSG00000237976	-0.115	7.17162	UNC1215	other	0.550495
	1262_ENSG00000237989	-0.57	6.31183	UNC1215	other	0.267327
	1262_ENSG00000238279	0.465	7.82383	UNC1215	other	0.439604
	1262_ENSG00000239572	-0.12	0.363939	UNC1215	other	0.0257426
	1262_ENSG00000239677	0.27	1.85706	UNC1215	other	0.124752
	1262_ENSG00000240449	-0.105	1.28698	UNC1215	other	0.70297
	1262_ENSG00000240498	-0.475	0.91077	UNC1215	other	0.718812
	1262_ENSG00000240990	0.135	2.66684	UNC1215	other	0.530693
	1262_ENSG00000241135	0.2	0.94688	UNC1215	other	0.134653
	1262_ENSG00000241684	0.125	1.8126	UNC1215	other	0.144554
	1262_ENSG00000242759	0.16	2.52382	UNC1215	other	0.580198
	1262_ENSG00000243305	-0.14	1.43313	UNC1215	other	0.00792079
	1262_ENSG00000243491	-0.23	0.437586	UNC1215	other	0.148515
	1262_ENSG00000244161	0.275	7.97062	UNC1215	other	0.815842
	1262_ENSG00000244479	0.195	4.66517	UNC1215	other	0.792079
	1262_ENSG00000245156	-0.145	0.953904	UNC1215	other	0.790099
	1262_ENSG00000245768	-0.14	1.5836	UNC1215	other	0.0831683
	1262_ENSG00000245904	-0.19	0.755516	UNC1215	other	0.350495
	1262_ENSG00000246228	0.43	5.65255	UNC1215	other	0.445545
	1262_ENSG00000247131	-0.195	2.28213	UNC1215	other	0.039604
	1262_ENSG00000247134	-0.11	1.07944	UNC1215	other	0.590099
	1262_ENSG00000247853	-0.165	1.4086	UNC1215	other	0.691089
	1262_ENSG00000248323	0.13	4.56148	UNC1215	other	0.621782
	1262_ENSG00000248486	0.115	0.100844	UNC1215	other	0.00792079
	1262_ENSG00000248605	-0.205	1.048	UNC1215	other	0.0930693
	1262_ENSG00000248663	0.67	3.29944	UNC1215	other	0.255446
	1262_ENSG00000248690	0.315	4.24598	UNC1215	other	0.332673
	1262_ENSG00000248810	0.37	4.74274	UNC1215	other	0.30297
	1262_ENSG00000248890	-0.35	4.44966	UNC1215	other	0.368317
	1262_ENSG00000248925	0.1	0.51996	UNC1215	other	0.225743
	1262_ENSG00000248973	-0.35	3.06148	UNC1215	other	0.0910891
	1262_ENSG00000249000	0.155	1.12715	UNC1215	other	0.00594059
	1262_ENSG00000249042	0.685	7.15439	UNC1215	other	0.871287
	1262_ENSG00000249096	-0.19	2.58113	UNC1215	other	0.423762
	1262_ENSG00000249116	-0.105	0.0654633	UNC1215	other	0.0633663
	1262_ENSG00000249249	0.225	0.985137	UNC1215	other	0.350495
	1262_ENSG00000249252	0.105	1.18066	UNC1215	other	0.110891
	1262_ENSG00000249574	0.225	2.26751	UNC1215	other	0.140594
	1262_ENSG00000249669	0.185	1.78414	UNC1215	other	0.162376
	1262_ENSG00000249776	-0.485	1.31796	UNC1215	other	0.0633663
	1262_ENSG00000249786	0.1	0.463615	UNC1215	other	0.247525
	1262_ENSG00000249797	-0.335	0.0854461	UNC1215	other	0.0158416
	1262_ENSG00000249955	0.1	0.573669	UNC1215	other	0.0158416
	1262_ENSG00000250385	-0.18	0.868785	UNC1215	other	0.0217822
	1262_ENSG00000250529	0.235	0.464175	UNC1215	other	0.00594059
	1262_ENSG00000250635	0.12	0.766869	UNC1215	other	0.0712871
	1262_ENSG00000250842	0.12	0.430865	UNC1215	other	0.0356436
	1262_ENSG00000250893	0.345	3.9187	UNC1215	other	0.110891
	1262_ENSG00000251151	0.31	3.98012	UNC1215	other	0.30495
	1262_ENSG00000251169	0.195	6.72679	UNC1215	other	0.380198
	1262_ENSG00000251301	-0.125	7.23057	UNC1215	other	0.205941
	1262_ENSG00000251562	0.2	3.6954	UNC1215	other	1
	1262_ENSG00000251577	0.365	1.27959	UNC1215	other	0.0772277
	1262_ENSG00000253108	-0.115	2.16032	UNC1215	other	0.0257426
	1262_ENSG00000253125	0.51	1.96522	UNC1215	other	0.152475
	1262_ENSG00000253200	-0.145	1.90874	UNC1215	other	0.964356
	1262_ENSG00000253524	-0.455	0.908985	UNC1215	other	0.0138614
	1262_ENSG00000253572	0.145	0.630338	UNC1215	other	0.0039604
	1262_ENSG00000253688	-0.475	1.34358	UNC1215	other	0.0138614
	1262_ENSG00000254041	-0.14	0.657129	UNC1215	other	0.00792079
	1262_ENSG00000254258	0.305	1.41976	UNC1215	other	0.930693
	1262_ENSG00000254290	0.515	3.38733	UNC1215	other	0.160396
	1262_ENSG00000254404	0.325	0.672185	UNC1215	other	0.00990099
	1262_ENSG00000254580	-0.14	0.622634	UNC1215	other	0.0019802
	1262_ENSG00000254664	-0.15	0.567182	UNC1215	other	0.0930693
	1262_ENSG00000254847	-0.23	0.258253	UNC1215	other	0.0831683
	1262_ENSG00000254951	0.145	0.988323	UNC1215	other	0.233663
	1262_ENSG00000255108	0.165	2.02217	UNC1215	other	0.20396
	1262_ENSG00000255240	-0.285	2.42778	UNC1215	other	0.194059
	1262_ENSG00000255248	0.2	5.67746	UNC1215	other	0.594059
	1262_ENSG00000255250	0.305	2.13272	UNC1215	other	0.10099
	1262_ENSG00000255422	-0.2	1.12211	UNC1215	other	0.019802
	1262_ENSG00000255648	0.17	1.01692	UNC1215	other	0.0118812
	1262_ENSG00000255882	-0.765	3.5102	UNC1215	other	0.0415842
	1262_ENSG00000255933	-0.115	1.90804	UNC1215	other	0.285149
	1262_ENSG00000256448	-0.59	3.3639	UNC1215	other	0.136634
	1262_ENSG00000256542	0.175	4.28627	UNC1215	other	0.308911
	1262_ENSG00000256721	0.15	0.491742	UNC1215	other	0.00792079
	1262_ENSG00000257002	0.15	2.14784	UNC1215	other	0.029703
	1262_ENSG00000257337	0.33	5.85506	UNC1215	other	0.976238
	1262_ENSG00000257671	0.16	10.526	UNC1215	other	0.487129
	1262_ENSG00000257698	-0.85	10.1578	UNC1215	other	0.90099
	1262_ENSG00000258162	0.425	1.96276	UNC1215	other	0.0158416
	1262_ENSG00000258616	0.52	2.0407	UNC1215	other	0.0594059
	1262_ENSG00000258649	0.18	1.48696	UNC1215	other	0.0336634
	1262_ENSG00000258667	0.25	3.5342	UNC1215	other	0.336634
	1262_ENSG00000258738	-0.115	3.01365	UNC1215	other	0.811881
	1262_ENSG00000258853	-0.235	0.782058	UNC1215	other	0.0039604
	1262_ENSG00000258884	0.215	1.86163	UNC1215	other	0.235644
	1262_ENSG00000259107	-0.365	1.29067	UNC1215	other	0.0356436
	1262_ENSG00000259198	0.135	0.207135	UNC1215	other	0.0138614
	1262_ENSG00000259238	-0.175	1.12657	UNC1215	other	0.19802
	1262_ENSG00000259291	-0.105	2.94207	UNC1215	other	0.871287
	1262_ENSG00000259426	0.98	9.73061	UNC1215	other	0.605941
	1262_ENSG00000259434	0.19	0.325343	UNC1215	other	0.0118812
	1262_ENSG00000259459	0.165	1.47455	UNC1215	other	0.108911
	1262_ENSG00000259488	-0.145	2.83651	UNC1215	other	0.829703
	1262_ENSG00000259727	0.325	3.98851	UNC1215	other	0.233663
	1262_ENSG00000259826	0.11	0.172168	UNC1215	other	0.568317
	1262_ENSG00000259899	-0.23	0.749814	UNC1215	other	0.0712871
	1262_ENSG00000259974	0.25	0.691329	UNC1215	other	0.259406
	1262_ENSG00000260025	0.165	5.31179	UNC1215	other	0.481188
	1262_ENSG00000260077	0.21	3.32353	UNC1215	other	0.706931
	1262_ENSG00000260228	0.14	3.02832	UNC1215	other	0.128713
	1262_ENSG00000260372	-0.105	0.915013	UNC1215	other	0.184158
	1262_ENSG00000260476	0.26	2.01522	UNC1215	other	0.049505
	1262_ENSG00000260630	-0.115	0.838406	UNC1215	other	0.833663
	1262_ENSG00000260710	0.42	3.80453	UNC1215	other	0.124752
	1262_ENSG00000260763	-0.465	3.00793	UNC1215	other	0.138614
	1262_ENSG00000260834	0.165	1.44405	UNC1215	other	0.483168
	1262_ENSG00000260853	-0.12	1.78539	UNC1215	other	0.871287
	1262_ENSG00000261173	-0.23	1.1041	UNC1215	other	0.229703
	1262_ENSG00000261218	-0.275	9.92895	UNC1215	other	0.112871
	1262_ENSG00000261366	-0.38	4.02782	UNC1215	other	0.558416
	1262_ENSG00000261437	0.255	9.45475	UNC1215	other	0.342574
	1262_ENSG00000261460	0.11	0.657452	UNC1215	other	0.774257
	1262_ENSG00000261546	-0.165	4.41396	UNC1215	other	0.229703
	1262_ENSG00000261672	0.115	1.25655	UNC1215	other	0.00594059
	1262_ENSG00000261804	0.125	5.50053	UNC1215	other	0.667327
	1262_ENSG00000262420	-0.235	2.11427	UNC1215	other	0.314851
	1262_ENSG00000262703	-0.395	4.45639	UNC1215	other	0.637624
	1262_ENSG00000262801	0.26	2.00681	UNC1215	other	0.0673267
	1262_ENSG00000262950	-0.15	0.922472	UNC1215	other	0.0019802
	1262_ENSG00000262995	0.505	0.787835	UNC1215	other	0.00990099
	1262_ENSG00000263004	-0.1	1.60098	UNC1215	other	0.635644
	1262_ENSG00000263065	-0.21	2.37295	UNC1215	other	0.0237624
	1262_ENSG00000263325	0.105	4.77886	UNC1215	other	0.174257
	1262_ENSG00000263466	0.13	1.70173	UNC1215	other	0.142574
	1262_ENSG00000265148	-0.91	10.0046	UNC1215	other	0.453465
	1262_ENSG00000265349	-0.135	0.97386	UNC1215	other	0.0435644
	1262_ENSG00000265451	-0.35	3.84305	UNC1215	other	0.257426
	1262_ENSG00000265519	0.145	3.61356	UNC1215	other	0.439604
	1262_ENSG00000265766	-0.24	0.590252	UNC1215	other	0.110891
	1262_ENSG00000265992	0.175	4.03928	UNC1215	other	0.875248
	1262_ENSG00000266767	-0.24	0.993421	UNC1215	other	0.029703
	1262_ENSG00000266830	-0.16	0.538151	UNC1215	other	0.029703
	1262_ENSG00000266970	0.52	5.52635	UNC1215	other	0.368317
	1262_ENSG00000266998	-0.255	1.83987	UNC1215	other	0.134653
	1262_ENSG00000267040	-0.575	6.59254	UNC1215	other	0.726733
	1262_ENSG00000267051	0.18	0.80385	UNC1215	other	0.0514851
	1262_ENSG00000267081	-0.11	1.02589	UNC1215	other	0.0019802
	1262_ENSG00000267121	-0.63	8.11817	UNC1215	other	0.716832
	1262_ENSG00000267123	-0.18	1.41058	UNC1215	other	0.384158
	1262_ENSG00000267219	0.115	0.00370433	UNC1215	other	0.271287
	1262_ENSG00000267257	0.245	1.45305	UNC1215	other	0.148515
	1262_ENSG00000267299	0.225	0.638284	UNC1215	other	0.0237624
	1262_ENSG00000267440	0.1	1.21143	UNC1215	other	0.0574257
	1262_ENSG00000267530	0.655	8.39082	UNC1215	other	0.467327
	1262_ENSG00000267532	-0.15	0.382305	UNC1215	other	0.358416
	1262_ENSG00000267577	-0.145	0.262375	UNC1215	other	0.158416
	1262_ENSG00000267677	0.1	0.715328	UNC1215	other	0.0554455
	1262_ENSG00000267761	-0.565	2.34932	UNC1215	other	0.0435644
	1262_ENSG00000268388	0.15	0.909229	UNC1215	other	0.194059
	1262_ENSG00000268458	-0.29	1.33601	UNC1215	other	0.029703
	1262_ENSG00000268621	0.235	7.23452	UNC1215	other	0.368317
	1262_ENSG00000268985	0.105	0.709728	UNC1215	other	0.0019802
	1262_ENSG00000269148	-0.105	0.719829	UNC1215	other	0.423762
	1262_ENSG00000269893	-0.195	3.42704	UNC1215	other	1
	1262_ENSG00000271555	0.1	0.840291	UNC1215	other	0.188119
	1262_ENSG00000271824	0.1	0.997638	UNC1215	other	0.10297
	1262_ENSG00000271850	0.24	1.77929	UNC1215	other	0.0277228
	1262_ENSG00000272172	0.1	0.95631	UNC1215	other	0.285149
	1262_ENSG00000272189	0.125	4.26069	UNC1215	other	0.332673
	1262_ENSG00000272341	0.275	5.12484	UNC1215	other	0.746535
	1262_ENSG00000272369	-0.145	0.370591	UNC1215	other	0.261386
	1262_ENSG00000272568	0.145	2.3496	UNC1215	other	0.164356
	1262_ENSG00000272632	0.35	1.44797	UNC1215	other	0.0415842
	1262_ENSG00000272913	0.145	6.10822	UNC1215	other	0.679208
	1262_ENSG00000273098	-0.15	0.922472	UNC1215	other	0.0019802
	1262_ENSG00000275389	-0.19	0.816102	UNC1215	other	0.146535
	1261_ENSG00000100181	0.22	1.69548	rTRAIL	apoptosis regulation	0.922772
	1261_ENSG00000145063	0.105	1.56423	rTRAIL	apoptosis regulation	0.10495
	1261_ENSG00000175773	-0.1	0.9803	rTRAIL	apoptosis regulation	0.172277
	1261_ENSG00000177699	-0.13	1.17261	rTRAIL	apoptosis regulation	0.136634
	1261_ENSG00000177822	0.48	4.25407	rTRAIL	apoptosis regulation	0.522772
	1261_ENSG00000180139	0.12	0.349137	rTRAIL	apoptosis regulation	0.277228
	1261_ENSG00000185065	0.22	2.07077	rTRAIL	apoptosis regulation	0.621782
	1261_ENSG00000197099	0.11	0.453363	rTRAIL	apoptosis regulation	0.106931
	1261_ENSG00000197308	0.145	2.21242	rTRAIL	apoptosis regulation	0.144554
	1261_ENSG00000198358	-0.12	0.456135	rTRAIL	apoptosis regulation	0.174257
	1261_ENSG00000204706	0.235	2.55033	rTRAIL	apoptosis regulation	0.370297
	1261_ENSG00000205488	0.33	2.3305	rTRAIL	apoptosis regulation	0.2
	1261_ENSG00000213904	-0.15	0.638359	rTRAIL	apoptosis regulation	0.647525
	1261_ENSG00000214548	0.77	4.88324	rTRAIL	apoptosis regulation	0.441584
	1261_ENSG00000215246	-0.295	3.41191	rTRAIL	apoptosis regulation	0.364356
	1261_ENSG00000222042	-0.125	1.76004	rTRAIL	apoptosis regulation	0.029703
	1261_ENSG00000223548	-0.125	0.485721	rTRAIL	apoptosis regulation	0.00792079
	1261_ENSG00000223726	-0.52	0.854332	rTRAIL	apoptosis regulation	0.0138614
	1261_ENSG00000223946	-0.42	1.80193	rTRAIL	apoptosis regulation	0.019802
	1261_ENSG00000224101	-0.295	1.60536	rTRAIL	apoptosis regulation	0.00990099
	1261_ENSG00000224138	-0.135	0.610715	rTRAIL	apoptosis regulation	0.8
	1261_ENSG00000224251	-0.655	1.55397	rTRAIL	apoptosis regulation	0.255446
	1261_ENSG00000224509	0.125	1.39529	rTRAIL	apoptosis regulation	0.0752475
	1261_ENSG00000224658	-0.47	0.701549	rTRAIL	apoptosis regulation	0.00990099
	1261_ENSG00000224843	0.13	2.35649	rTRAIL	apoptosis regulation	0.431683
	1261_ENSG00000224853	-0.525	0.319089	rTRAIL	apoptosis regulation	0.0237624
	1261_ENSG00000225037	-0.22	1.96079	rTRAIL	apoptosis regulation	0.106931
	1261_ENSG00000225361	0.475	4.12774	rTRAIL	apoptosis regulation	0.780198
	1261_ENSG00000225431	0.17	2.92412	rTRAIL	apoptosis regulation	0.0792079
	1261_ENSG00000225506	0.22	0.804785	rTRAIL	apoptosis regulation	0.392079
	1261_ENSG00000225518	-0.15	0.0122733	rTRAIL	apoptosis regulation	0.453465
	1261_ENSG00000225611	0.12	0.616766	rTRAIL	apoptosis regulation	0.132673
	1261_ENSG00000225768	0.29	0.876242	rTRAIL	apoptosis regulation	0.0514851
	1261_ENSG00000225778	0.385	0.105026	rTRAIL	apoptosis regulation	0.411881
	1261_ENSG00000225886	0.115	0.927379	rTRAIL	apoptosis regulation	0.221782
	1261_ENSG00000226312	0.115	1.24978	rTRAIL	apoptosis regulation	0.441584
	1261_ENSG00000226377	-0.165	1.01422	rTRAIL	apoptosis regulation	0.136634
	1261_ENSG00000226659	-0.225	1.55609	rTRAIL	apoptosis regulation	0.213861
	1261_ENSG00000226754	0.21	0.891399	rTRAIL	apoptosis regulation	0.362376
	1261_ENSG00000226792	0.22	2.69683	rTRAIL	apoptosis regulation	0.106931
	1261_ENSG00000226835	0.52	2.02527	rTRAIL	apoptosis regulation	0.142574
	1261_ENSG00000226939	-0.2	0.682612	rTRAIL	apoptosis regulation	0.0118812
	1261_ENSG00000226968	-0.545	1.9417	rTRAIL	apoptosis regulation	0.0118812
	1261_ENSG00000227066	-0.185	0.950041	rTRAIL	apoptosis regulation	0.20396
	1261_ENSG00000227068	-0.48	0.332519	rTRAIL	apoptosis regulation	0.019802
	1261_ENSG00000227110	0.175	2.79248	rTRAIL	apoptosis regulation	0.49505
	1261_ENSG00000227258	-0.175	0.4697	rTRAIL	apoptosis regulation	0.388119
	1261_ENSG00000227338	0.135	0.653087	rTRAIL	apoptosis regulation	0.0138614
	1261_ENSG00000227869	-0.28	0.305681	rTRAIL	apoptosis regulation	0.0237624
	1261_ENSG00000228290	0.165	0.802415	rTRAIL	apoptosis regulation	0.0792079
	1261_ENSG00000228343	0.18	1.43224	rTRAIL	apoptosis regulation	0.946535
	1261_ENSG00000228648	0.1	1.46822	rTRAIL	apoptosis regulation	0.019802
	1261_ENSG00000228651	-0.195	0.74142	rTRAIL	apoptosis regulation	0.0514851
	1261_ENSG00000228686	-0.125	0.601418	rTRAIL	apoptosis regulation	0.136634
	1261_ENSG00000228697	0.11	1.72996	rTRAIL	apoptosis regulation	0.0851485
	1261_ENSG00000228734	-0.13	0.851245	rTRAIL	apoptosis regulation	0.0217822
	1261_ENSG00000228742	-0.175	0.878601	rTRAIL	apoptosis regulation	0.417822
	1261_ENSG00000228802	-0.44	0.480978	rTRAIL	apoptosis regulation	0.0910891
	1261_ENSG00000229271	-0.17	0.790696	rTRAIL	apoptosis regulation	0.0019802
	1261_ENSG00000229444	-0.145	0.623317	rTRAIL	apoptosis regulation	0.0712871
	1261_ENSG00000229546	0.205	0.966843	rTRAIL	apoptosis regulation	0.00594059
	1261_ENSG00000229619	0.375	2.27613	rTRAIL	apoptosis regulation	0.768317
	1261_ENSG00000230014	-0.32	0.928413	rTRAIL	apoptosis regulation	0.0019802
	1261_ENSG00000230387	-0.21	0.451582	rTRAIL	apoptosis regulation	0.122772
	1261_ENSG00000230400	-0.175	1.69312	rTRAIL	apoptosis regulation	0.0633663
	1261_ENSG00000230590	0.2	2.12136	rTRAIL	apoptosis regulation	0.942574
	1261_ENSG00000230606	0.34	1.02233	rTRAIL	apoptosis regulation	0.978218
	1261_ENSG00000230978	0.235	0.798923	rTRAIL	apoptosis regulation	0.0158416
	1261_ENSG00000231393	-0.135	0.294652	rTRAIL	apoptosis regulation	0.192079
	1261_ENSG00000231428	-0.1	0.774049	rTRAIL	apoptosis regulation	0.00792079
	1261_ENSG00000231720	0.115	1.94342	rTRAIL	apoptosis regulation	0.0336634
	1261_ENSG00000232283	0.35	1.32792	rTRAIL	apoptosis regulation	0.0376238
	1261_ENSG00000232415	-0.13	0.850404	rTRAIL	apoptosis regulation	0.124752
	1261_ENSG00000232684	-0.15	0.685881	rTRAIL	apoptosis regulation	0.0693069
	1261_ENSG00000232807	-0.135	0.406116	rTRAIL	apoptosis regulation	0.722772
	1261_ENSG00000233006	0.665	5.3692	rTRAIL	apoptosis regulation	0.817822
	1261_ENSG00000233183	0.17	1.55473	rTRAIL	apoptosis regulation	0.685149
	1261_ENSG00000233237	0.4	3.50341	rTRAIL	apoptosis regulation	0.576238
	1261_ENSG00000233340	0.19	0.0482776	rTRAIL	apoptosis regulation	0.00990099
	1261_ENSG00000233735	0.11	1.43026	rTRAIL	apoptosis regulation	0.0039604
	1261_ENSG00000233922	-0.34	2.09363	rTRAIL	apoptosis regulation	0.621782
	1261_ENSG00000234292	0.115	0.914241	rTRAIL	apoptosis regulation	0.142574
	1261_ENSG00000234303	-0.39	1.46681	rTRAIL	apoptosis regulation	0.0039604
	1261_ENSG00000234336	-0.195	0.617308	rTRAIL	apoptosis regulation	0.10495
	1261_ENSG00000234390	0.215	1.89212	rTRAIL	apoptosis regulation	0.623762
	1261_ENSG00000234614	0.175	0.225874	rTRAIL	apoptosis regulation	0.360396
	1261_ENSG00000234690	0.3	3.16492	rTRAIL	apoptosis regulation	0.182178
	1261_ENSG00000234869	0.22	2.09727	rTRAIL	apoptosis regulation	0.439604
	1261_ENSG00000234902	0.175	0.295699	rTRAIL	apoptosis regulation	0.229703
	1261_ENSG00000235097	0.22	1.10841	rTRAIL	apoptosis regulation	0.0356436
	1261_ENSG00000235198	0.22	1.23038	rTRAIL	apoptosis regulation	0.00594059
	1261_ENSG00000235277	-0.375	0.31955	rTRAIL	apoptosis regulation	0.0811881
	1261_ENSG00000235419	-0.14	1.18583	rTRAIL	apoptosis regulation	0.0891089
	1261_ENSG00000235426	-0.125	1.02989	rTRAIL	apoptosis regulation	0.0514851
	1261_ENSG00000235501	0.41	3.53027	rTRAIL	apoptosis regulation	0.691089
	1261_ENSG00000235535	0.11	1.0253	rTRAIL	apoptosis regulation	0.289109
	1261_ENSG00000235740	0.1	0.736764	rTRAIL	apoptosis regulation	0.039604
	1261_ENSG00000235997	0.115	0.87544	rTRAIL	apoptosis regulation	0.0336634
	1261_ENSG00000236013	-0.135	0.540885	rTRAIL	apoptosis regulation	0.0653465
	1261_ENSG00000236120	-0.14	0.152811	rTRAIL	apoptosis regulation	0.0455446
	1261_ENSG00000236197	-0.1	0.701699	rTRAIL	apoptosis regulation	0.0356436
	1261_ENSG00000236499	-0.38	1.07714	rTRAIL	apoptosis regulation	0.358416
	1261_ENSG00000236543	0.135	0.865748	rTRAIL	apoptosis regulation	0.0039604
	1261_ENSG00000236780	0.1	1.92884	rTRAIL	apoptosis regulation	0.116832
	1261_ENSG00000236885	-0.12	1.00456	rTRAIL	apoptosis regulation	0.00792079
	1261_ENSG00000237009	0.45	3.68962	rTRAIL	apoptosis regulation	0.0811881
	1261_ENSG00000237073	0.285	3.20289	rTRAIL	apoptosis regulation	0.166337
	1261_ENSG00000237167	0.365	2.93061	rTRAIL	apoptosis regulation	0.0594059
	1261_ENSG00000237248	-0.23	1.48513	rTRAIL	apoptosis regulation	0.128713
	1261_ENSG00000237262	-0.345	1.48554	rTRAIL	apoptosis regulation	0.0178218
	1261_ENSG00000237424	-0.585	3.58575	rTRAIL	apoptosis regulation	0.910891
	1261_ENSG00000237453	-0.68	1.55314	rTRAIL	apoptosis regulation	0.0356436
	1261_ENSG00000237609	0.41	2.21824	rTRAIL	apoptosis regulation	0.0910891
	1261_ENSG00000237943	-0.22	2.52837	rTRAIL	apoptosis regulation	0.588119
	1261_ENSG00000238005	-0.14	1.44085	rTRAIL	apoptosis regulation	0.338614
	1261_ENSG00000238057	-0.11	2.17894	rTRAIL	apoptosis regulation	0.168317
	1261_ENSG00000238178	0.12	1.28426	rTRAIL	apoptosis regulation	0.29703
	1261_ENSG00000238273	0.12	1.32529	rTRAIL	apoptosis regulation	0.558416
	1261_ENSG00000239572	-0.24	0.871179	rTRAIL	apoptosis regulation	0.0257426
	1261_ENSG00000239677	0.38	3.89844	rTRAIL	apoptosis regulation	0.124752
	1261_ENSG00000239799	-0.27	0.634452	rTRAIL	apoptosis regulation	0.0316832
	1261_ENSG00000239828	-0.16	0.196341	rTRAIL	apoptosis regulation	0.0970297
	1261_ENSG00000240093	-0.225	1.31166	rTRAIL	apoptosis regulation	0.0732673
	1261_ENSG00000240449	-0.775	1.83771	rTRAIL	apoptosis regulation	0.70297
	1261_ENSG00000242242	0.305	1.17251	rTRAIL	apoptosis regulation	0.255446
	1261_ENSG00000242759	0.245	0.888488	rTRAIL	apoptosis regulation	0.580198
	1261_ENSG00000242795	0.235	1.63945	rTRAIL	apoptosis regulation	0.019802
	1261_ENSG00000242973	-0.16	0.650211	rTRAIL	apoptosis regulation	0.0237624
	1261_ENSG00000244945	0.61	2.28059	rTRAIL	apoptosis regulation	0.594059
	1261_ENSG00000245060	-0.135	2.40488	rTRAIL	apoptosis regulation	0.958416
	1261_ENSG00000245149	0.28	1.30934	rTRAIL	apoptosis regulation	0.938614
	1261_ENSG00000246228	0.28	1.93049	rTRAIL	apoptosis regulation	0.445545
	1261_ENSG00000246526	-0.365	0.791466	rTRAIL	apoptosis regulation	0.308911
	1261_ENSG00000246560	0.11	0.355045	rTRAIL	apoptosis regulation	0.621782
	1261_ENSG00000246889	0.1	1.41757	rTRAIL	apoptosis regulation	0.734653
	1261_ENSG00000246982	0.11	1.34641	rTRAIL	apoptosis regulation	0.619802
	1261_ENSG00000247853	-0.16	0.768465	rTRAIL	apoptosis regulation	0.691089
	1261_ENSG00000248079	-0.38	1.67254	rTRAIL	apoptosis regulation	0.247525
	1261_ENSG00000248256	0.205	1.25091	rTRAIL	apoptosis regulation	0.29901
	1261_ENSG00000248551	0.275	1.55672	rTRAIL	apoptosis regulation	0.0138614
	1261_ENSG00000248656	0.155	0.694	rTRAIL	apoptosis regulation	0.0019802
	1261_ENSG00000248810	0.575	2.84094	rTRAIL	apoptosis regulation	0.30297
	1261_ENSG00000249022	-0.13	0.229887	rTRAIL	apoptosis regulation	0.0138614
	1261_ENSG00000249249	0.15	0.749734	rTRAIL	apoptosis regulation	0.350495
	1261_ENSG00000249502	0.195	1.72859	rTRAIL	apoptosis regulation	0.174257
	1261_ENSG00000249593	0.17	1.98716	rTRAIL	apoptosis regulation	0.174257
	1261_ENSG00000249628	-0.305	0.802062	rTRAIL	apoptosis regulation	0.334653
	1261_ENSG00000249637	-0.255	1.5937	rTRAIL	apoptosis regulation	0.625743
	1261_ENSG00000249752	-0.6	0.799635	rTRAIL	apoptosis regulation	0.00792079
	1261_ENSG00000249771	0.1	0.521553	rTRAIL	apoptosis regulation	0.00792079
	1261_ENSG00000249786	0.165	1.18621	rTRAIL	apoptosis regulation	0.247525
	1261_ENSG00000249797	-0.325	0.133801	rTRAIL	apoptosis regulation	0.0158416
	1261_ENSG00000249870	0.105	1.3756	rTRAIL	apoptosis regulation	0.0217822
	1261_ENSG00000249955	0.125	1.04748	rTRAIL	apoptosis regulation	0.0158416
	1261_ENSG00000250041	-0.185	0.904799	rTRAIL	apoptosis regulation	0.235644
	1261_ENSG00000250073	-0.205	0.473701	rTRAIL	apoptosis regulation	0.429703
	1261_ENSG00000250137	-0.345	0.691991	rTRAIL	apoptosis regulation	0.0435644
	1261_ENSG00000250241	-0.115	0.244671	rTRAIL	apoptosis regulation	0.186139
	1261_ENSG00000250337	-0.755	2.64548	rTRAIL	apoptosis regulation	0.524752
	1261_ENSG00000250390	0.115	0.648836	rTRAIL	apoptosis regulation	0.409901
	1261_ENSG00000250529	0.26	0.994449	rTRAIL	apoptosis regulation	0.00594059
	1261_ENSG00000250564	0.1	1.28757	rTRAIL	apoptosis regulation	0.106931
	1261_ENSG00000250602	0.685	3.39635	rTRAIL	apoptosis regulation	0.324752
	1261_ENSG00000250635	0.19	0.979739	rTRAIL	apoptosis regulation	0.0712871
	1261_ENSG00000250646	-0.625	1.7128	rTRAIL	apoptosis regulation	0.0039604
	1261_ENSG00000250706	-0.215	1.50634	rTRAIL	apoptosis regulation	0.019802
	1261_ENSG00000250740	0.17	2.26663	rTRAIL	apoptosis regulation	0.108911
	1261_ENSG00000250831	-0.325	0.750598	rTRAIL	apoptosis regulation	0.00990099
	1261_ENSG00000250842	0.425	1.42546	rTRAIL	apoptosis regulation	0.0356436
	1261_ENSG00000250961	-0.485	2.45358	rTRAIL	apoptosis regulation	0.0673267
	1261_ENSG00000251143	0.18	1.96617	rTRAIL	apoptosis regulation	0.708911
	1261_ENSG00000251151	0.675	2.24627	rTRAIL	apoptosis regulation	0.30495
	1261_ENSG00000251218	-0.605	1.03595	rTRAIL	apoptosis regulation	0.0039604
	1261_ENSG00000251239	-0.135	0.219042	rTRAIL	apoptosis regulation	0.0039604
	1261_ENSG00000251377	-0.21	1.23923	rTRAIL	apoptosis regulation	0.029703
	1261_ENSG00000251381	0.285	1.78943	rTRAIL	apoptosis regulation	0.433663
	1261_ENSG00000251438	-0.355	0.0923735	rTRAIL	apoptosis regulation	0.0138614
	1261_ENSG00000251562	0.215	3.59659	rTRAIL	apoptosis regulation	1
	1261_ENSG00000251577	0.485	1.27441	rTRAIL	apoptosis regulation	0.0772277
	1261_ENSG00000251611	0.2	2.31997	rTRAIL	apoptosis regulation	0.287129
	1261_ENSG00000251654	-0.53	0.318292	rTRAIL	apoptosis regulation	0.0237624
	1261_ENSG00000253108	-0.19	2.32909	rTRAIL	apoptosis regulation	0.0257426
	1261_ENSG00000253163	-0.16	0.137385	rTRAIL	apoptosis regulation	0.019802
	1261_ENSG00000253196	0.1	0.756034	rTRAIL	apoptosis regulation	0.0336634
	1261_ENSG00000253408	-0.18	0.174372	rTRAIL	apoptosis regulation	0.0732673
	1261_ENSG00000253477	0.275	5.08032	rTRAIL	apoptosis regulation	0.281188
	1261_ENSG00000253562	0.325	1.37459	rTRAIL	apoptosis regulation	0.0455446
	1261_ENSG00000253572	0.255	1.14031	rTRAIL	apoptosis regulation	0.0039604
	1261_ENSG00000253720	-0.29	0.874976	rTRAIL	apoptosis regulation	0.0415842
	1261_ENSG00000253930	-0.93	2.55078	rTRAIL	apoptosis regulation	0.645545
	1261_ENSG00000253959	-0.21	0.264732	rTRAIL	apoptosis regulation	0.0257426
	1261_ENSG00000254002	0.25	1.16015	rTRAIL	apoptosis regulation	0.039604
	1261_ENSG00000254024	0.115	0.427769	rTRAIL	apoptosis regulation	0.106931
	1261_ENSG00000254290	0.365	1.70598	rTRAIL	apoptosis regulation	0.160396
	1261_ENSG00000254350	-0.17	1.33699	rTRAIL	apoptosis regulation	0.0594059
	1261_ENSG00000254367	-0.54	2.45369	rTRAIL	apoptosis regulation	0.0891089
	1261_ENSG00000254404	0.175	1.34392	rTRAIL	apoptosis regulation	0.00990099
	1261_ENSG00000254626	-0.16	0.939748	rTRAIL	apoptosis regulation	0.0138614
	1261_ENSG00000254951	0.175	1.22369	rTRAIL	apoptosis regulation	0.233663
	1261_ENSG00000255198	-0.17	0.985409	rTRAIL	apoptosis regulation	0.833663
	1261_ENSG00000255446	-0.225	1.06857	rTRAIL	apoptosis regulation	0.10495
	1261_ENSG00000255572	0.15	0.920003	rTRAIL	apoptosis regulation	0.0217822
	1261_ENSG00000255648	0.14	0.866426	rTRAIL	apoptosis regulation	0.0118812
	1261_ENSG00000255745	-0.13	1.75673	rTRAIL	apoptosis regulation	0.0217822
	1261_ENSG00000255871	-0.14	0.72131	rTRAIL	apoptosis regulation	0.0158416
	1261_ENSG00000255882	-0.14	2.51597	rTRAIL	apoptosis regulation	0.0415842
	1261_ENSG00000255933	-0.125	1.55997	rTRAIL	apoptosis regulation	0.285149
	1261_ENSG00000256034	0.145	0.832235	rTRAIL	apoptosis regulation	0.0277228
	1261_ENSG00000256128	-0.2	0.582475	rTRAIL	apoptosis regulation	0.40396
	1261_ENSG00000256151	-0.37	1.27457	rTRAIL	apoptosis regulation	0.144554
	1261_ENSG00000256615	-0.145	0.421579	rTRAIL	apoptosis regulation	0.0633663
	1261_ENSG00000256633	0.175	1.03704	rTRAIL	apoptosis regulation	0.0534653
	1261_ENSG00000256721	0.29	1.39922	rTRAIL	apoptosis regulation	0.00792079
	1261_ENSG00000256969	-0.23	0.782174	rTRAIL	apoptosis regulation	0.0158416
	1261_ENSG00000257002	0.155	1.77335	rTRAIL	apoptosis regulation	0.029703
	1261_ENSG00000257337	0.155	3.26128	rTRAIL	apoptosis regulation	0.976238
	1261_ENSG00000257588	0.24	2.53472	rTRAIL	apoptosis regulation	0.172277
	1261_ENSG00000257642	0.765	4.05822	rTRAIL	apoptosis regulation	0.269307
	1261_ENSG00000257715	0.16	0.0901171	rTRAIL	apoptosis regulation	0.0178218
	1261_ENSG00000257906	-0.32	0.902347	rTRAIL	apoptosis regulation	0.0594059
	1261_ENSG00000258162	0.35	2.99553	rTRAIL	apoptosis regulation	0.0158416
	1261_ENSG00000258232	0.105	0.992014	rTRAIL	apoptosis regulation	0.340594
	1261_ENSG00000258413	-0.245	0.892508	rTRAIL	apoptosis regulation	0.0910891
	1261_ENSG00000258489	0.17	0.607774	rTRAIL	apoptosis regulation	0.0019802
	1261_ENSG00000258498	0.155	2.13009	rTRAIL	apoptosis regulation	0.211881
	1261_ENSG00000258633	0.16	0.901944	rTRAIL	apoptosis regulation	0.0554455
	1261_ENSG00000258646	0.145	1.45424	rTRAIL	apoptosis regulation	0.253465
	1261_ENSG00000258667	0.185	1.46425	rTRAIL	apoptosis regulation	0.336634
	1261_ENSG00000258766	-0.25	0.144507	rTRAIL	apoptosis regulation	0.049505
	1261_ENSG00000258793	0.1	1.59526	rTRAIL	apoptosis regulation	0.132673
	1261_ENSG00000258820	-0.4	0.524428	rTRAIL	apoptosis regulation	0.0277228
	1261_ENSG00000258837	0.135	1.34218	rTRAIL	apoptosis regulation	0.0891089
	1261_ENSG00000259434	0.115	0.436662	rTRAIL	apoptosis regulation	0.0118812
	1261_ENSG00000259457	0.255	2.01073	rTRAIL	apoptosis regulation	0.0415842
	1261_ENSG00000259459	0.57	1.4915	rTRAIL	apoptosis regulation	0.108911
	1261_ENSG00000259460	-0.665	1.46285	rTRAIL	apoptosis regulation	0.0772277
	1261_ENSG00000259617	0.13	1.17569	rTRAIL	apoptosis regulation	0.0653465
	1261_ENSG00000259647	0.11	0.652628	rTRAIL	apoptosis regulation	0.0217822
	1261_ENSG00000259697	-0.375	1.60089	rTRAIL	apoptosis regulation	0.00594059
	1261_ENSG00000259807	-0.41	2.17067	rTRAIL	apoptosis regulation	0.207921
	1261_ENSG00000259933	-0.105	0.220012	rTRAIL	apoptosis regulation	0.481188
	1261_ENSG00000259968	-0.18	0.924437	rTRAIL	apoptosis regulation	0.0039604
	1261_ENSG00000259974	0.24	0.280629	rTRAIL	apoptosis regulation	0.259406
	1261_ENSG00000260015	0.13	0.216987	rTRAIL	apoptosis regulation	0.0653465
	1261_ENSG00000260093	0.12	1.2106	rTRAIL	apoptosis regulation	0.0831683
	1261_ENSG00000260262	0.23	1.32781	rTRAIL	apoptosis regulation	0.019802
	1261_ENSG00000260276	0.215	0.744333	rTRAIL	apoptosis regulation	0.932673
	1261_ENSG00000260422	-0.13	1.48261	rTRAIL	apoptosis regulation	0.0356436
	1261_ENSG00000260493	-0.12	0.748221	rTRAIL	apoptosis regulation	0.243564
	1261_ENSG00000260517	-0.5	2.30463	rTRAIL	apoptosis regulation	0.209901
	1261_ENSG00000260593	-0.17	0.27121	rTRAIL	apoptosis regulation	0.0752475
	1261_ENSG00000260834	0.185	1.55242	rTRAIL	apoptosis regulation	0.483168
	1261_ENSG00000260880	-0.11	1.18645	rTRAIL	apoptosis regulation	0.0415842
	1261_ENSG00000260891	-0.205	1.00251	rTRAIL	apoptosis regulation	0.166337
	1261_ENSG00000260898	-0.215	1.36948	rTRAIL	apoptosis regulation	0.314851
	1261_ENSG00000260976	0.265	2.38623	rTRAIL	apoptosis regulation	0.0752475
	1261_ENSG00000261141	0.115	0.318024	rTRAIL	apoptosis regulation	0.156436
	1261_ENSG00000261298	-0.15	0.0183764	rTRAIL	apoptosis regulation	0.039604
	1261_ENSG00000261327	-0.16	0.872853	rTRAIL	apoptosis regulation	0.108911
	1261_ENSG00000261366	-0.13	0.569987	rTRAIL	apoptosis regulation	0.558416
	1261_ENSG00000261460	0.11	1.43104	rTRAIL	apoptosis regulation	0.774257
	1261_ENSG00000261501	0.2	1.24396	rTRAIL	apoptosis regulation	0.0118812
	1261_ENSG00000261586	0.18	2.8965	rTRAIL	apoptosis regulation	0.29703
	1261_ENSG00000261693	0.54	2.88919	rTRAIL	apoptosis regulation	0.20198
	1261_ENSG00000261742	-0.2	0.296089	rTRAIL	apoptosis regulation	0.0554455
	1261_ENSG00000262115	0.1	0.204797	rTRAIL	apoptosis regulation	0.20396
	1261_ENSG00000262370	-0.4	2.11084	rTRAIL	apoptosis regulation	0.176238
	1261_ENSG00000262619	0.215	1.61118	rTRAIL	apoptosis regulation	0.0990099
	1261_ENSG00000262801	0.275	2.91036	rTRAIL	apoptosis regulation	0.0673267
	1261_ENSG00000262995	0.25	0.853472	rTRAIL	apoptosis regulation	0.00990099
	1261_ENSG00000263388	-0.12	0.478077	rTRAIL	apoptosis regulation	0.0633663
	1261_ENSG00000264026	0.155	1.20611	rTRAIL	apoptosis regulation	0.0594059
	1261_ENSG00000264044	-0.15	0.11651	rTRAIL	apoptosis regulation	0.215842
	1261_ENSG00000264263	-0.25	0.685617	rTRAIL	apoptosis regulation	0.0138614
	1261_ENSG00000264595	-0.145	1.26763	rTRAIL	apoptosis regulation	0.0356436
	1261_ENSG00000265205	0.35	0.880054	rTRAIL	apoptosis regulation	0.586139
	1261_ENSG00000265688	-0.155	0.46198	rTRAIL	apoptosis regulation	0.90495
	1261_ENSG00000265766	-0.285	1.29534	rTRAIL	apoptosis regulation	0.110891
	1261_ENSG00000266970	0.185	2.68483	rTRAIL	apoptosis regulation	0.368317
	1261_ENSG00000267040	-0.485	2.42927	rTRAIL	apoptosis regulation	0.726733
	1261_ENSG00000267069	0.25	1.9495	rTRAIL	apoptosis regulation	0.0871287
	1261_ENSG00000267073	-0.105	1.11821	rTRAIL	apoptosis regulation	0.116832
	1261_ENSG00000267078	0.155	1.12704	rTRAIL	apoptosis regulation	0.178218
	1261_ENSG00000267121	-0.125	2.39207	rTRAIL	apoptosis regulation	0.716832
	1261_ENSG00000267123	-0.205	2.24938	rTRAIL	apoptosis regulation	0.384158
	1261_ENSG00000267131	0.13	1.10322	rTRAIL	apoptosis regulation	0.0613861
	1261_ENSG00000267193	-0.26	0.775563	rTRAIL	apoptosis regulation	0.0910891
	1261_ENSG00000267365	0.12	1.67989	rTRAIL	apoptosis regulation	0.233663
	1261_ENSG00000267452	0.32	1.95047	rTRAIL	apoptosis regulation	0.0594059
	1261_ENSG00000267650	-0.78	2.93766	rTRAIL	apoptosis regulation	0.0316832
	1261_ENSG00000267667	-0.13	0.866676	rTRAIL	apoptosis regulation	0.0435644
	1261_ENSG00000267698	0.135	0.454414	rTRAIL	apoptosis regulation	0.669307
	1261_ENSG00000267737	-0.29	1.03503	rTRAIL	apoptosis regulation	0.207921
	1261_ENSG00000267761	-0.25	1.86676	rTRAIL	apoptosis regulation	0.0435644
	1261_ENSG00000267934	0.145	2.07099	rTRAIL	apoptosis regulation	0.407921
	1261_ENSG00000268015	0.11	1.69193	rTRAIL	apoptosis regulation	0.0891089
	1261_ENSG00000268388	0.165	0.0388655	rTRAIL	apoptosis regulation	0.194059
	1261_ENSG00000268985	0.14	0.757842	rTRAIL	apoptosis regulation	0.0019802
	1261_ENSG00000269915	0.21	0.924938	rTRAIL	apoptosis regulation	0.207921
	1261_ENSG00000270022	-0.245	1.12999	rTRAIL	apoptosis regulation	0.0930693
	1261_ENSG00000270607	0.12	2.16637	rTRAIL	apoptosis regulation	0.384158
	1261_ENSG00000270755	0.385	1.79318	rTRAIL	apoptosis regulation	0.0792079
	1261_ENSG00000271824	0.27	3.11526	rTRAIL	apoptosis regulation	0.10297
	1261_ENSG00000271840	-0.185	1.50013	rTRAIL	apoptosis regulation	0.114851
	1261_ENSG00000271888	-0.245	0.749634	rTRAIL	apoptosis regulation	0.439604
	1261_ENSG00000272154	0.26	2.19042	rTRAIL	apoptosis regulation	0.122772
	1261_ENSG00000272209	0.105	2.82026	rTRAIL	apoptosis regulation	0.0950495
	1261_ENSG00000272369	-0.29	1.75999	rTRAIL	apoptosis regulation	0.261386
	1261_ENSG00000272384	-0.11	1.15853	rTRAIL	apoptosis regulation	0.160396
	1261_ENSG00000272463	-0.1	0.978057	rTRAIL	apoptosis regulation	0.253465
	1261_ENSG00000272620	-0.46	0.885024	rTRAIL	apoptosis regulation	0.629703
	1261_ENSG00000272622	0.105	0.0904138	rTRAIL	apoptosis regulation	0.332673
	1261_ENSG00000272902	0.1	1.88942	rTRAIL	apoptosis regulation	0.59604
	1261_ENSG00000273445	-0.235	0.818166	rTRAIL	apoptosis regulation	0.269307
	1261_ENSG00000275874	-0.335	0.582754	rTRAIL	apoptosis regulation	0.168317
	1149_ENSG00000100181	0.145	0.942673	TW 37	apoptosis regulation	0.922772
	1149_ENSG00000145063	0.125	1.18754	TW 37	apoptosis regulation	0.10495
	1149_ENSG00000152931	0.175	0.643045	TW 37	apoptosis regulation	0.326733
	1149_ENSG00000177133	-0.14	0.0967601	TW 37	apoptosis regulation	0.158416
	1149_ENSG00000177338	0.12	0.618347	TW 37	apoptosis regulation	0.019802
	1149_ENSG00000177406	0.19	2.28661	TW 37	apoptosis regulation	0.776238
	1149_ENSG00000177699	-0.415	0.891753	TW 37	apoptosis regulation	0.136634
	1149_ENSG00000179406	0.145	2.12857	TW 37	apoptosis regulation	0.976238
	1149_ENSG00000183535	-0.39	0.937251	TW 37	apoptosis regulation	0.0970297
	1149_ENSG00000183674	-0.245	1.79944	TW 37	apoptosis regulation	0.19802
	1149_ENSG00000183822	0.105	0.161231	TW 37	apoptosis regulation	0.039604
	1149_ENSG00000184068	-0.175	0.197134	TW 37	apoptosis regulation	0.946535
	1149_ENSG00000189316	0.21	0.898529	TW 37	apoptosis regulation	0.0851485
	1149_ENSG00000189419	0.11	1.23451	TW 37	apoptosis regulation	0.233663
	1149_ENSG00000197989	-0.72	0.767403	TW 37	apoptosis regulation	1
	1149_ENSG00000198358	-0.435	0.931752	TW 37	apoptosis regulation	0.174257
	1149_ENSG00000203362	-0.22	0.545285	TW 37	apoptosis regulation	0.623762
	1149_ENSG00000203499	0.695	7.24924	TW 37	apoptosis regulation	0.722772
	1149_ENSG00000204055	-0.265	0.268117	TW 37	apoptosis regulation	0.170297
	1149_ENSG00000204581	0.1	1.30408	TW 37	apoptosis regulation	0.166337
	1149_ENSG00000206140	0.13	1.83132	TW 37	apoptosis regulation	0.613861
	1149_ENSG00000206417	-0.335	0.657131	TW 37	apoptosis regulation	0.790099
	1149_ENSG00000213904	-0.125	0.829784	TW 37	apoptosis regulation	0.647525
	1149_ENSG00000214145	0.1	0.911316	TW 37	apoptosis regulation	0.617822
	1149_ENSG00000214432	-0.6	0.657958	TW 37	apoptosis regulation	0.261386
	1149_ENSG00000219410	-0.11	0.2557	TW 37	apoptosis regulation	0.445545
	1149_ENSG00000222030	-0.135	0.56096	TW 37	apoptosis regulation	0.0376238
	1149_ENSG00000223400	0.355	1.46888	TW 37	apoptosis regulation	0.0118812
	1149_ENSG00000223414	-0.595	1.59231	TW 37	apoptosis regulation	0.255446
	1149_ENSG00000223478	-0.195	2.23145	TW 37	apoptosis regulation	0.875248
	1149_ENSG00000223552	0.2	0.598903	TW 37	apoptosis regulation	0.108911
	1149_ENSG00000223685	0.115	3.04231	TW 37	apoptosis regulation	0.261386
	1149_ENSG00000223726	-0.165	0.498876	TW 37	apoptosis regulation	0.0138614
	1149_ENSG00000223749	-0.105	1.39514	TW 37	apoptosis regulation	0.768317
	1149_ENSG00000223808	0.215	1.68063	TW 37	apoptosis regulation	0.0237624
	1149_ENSG00000223813	0.525	6.06764	TW 37	apoptosis regulation	0.417822
	1149_ENSG00000223891	0.2	2.11074	TW 37	apoptosis regulation	0.90099
	1149_ENSG00000223923	0.125	0.818825	TW 37	apoptosis regulation	0.0990099
	1149_ENSG00000223947	0.105	0.442992	TW 37	apoptosis regulation	0.364356
	1149_ENSG00000223956	-0.135	0.334633	TW 37	apoptosis regulation	0.0910891
	1149_ENSG00000224032	-0.13	0.0158552	TW 37	apoptosis regulation	1
	1149_ENSG00000224081	0.23	1.83011	TW 37	apoptosis regulation	0.752475
	1149_ENSG00000224099	-0.315	1.06995	TW 37	apoptosis regulation	0.0514851
	1149_ENSG00000224272	0.185	1.76943	TW 37	apoptosis regulation	0.221782
	1149_ENSG00000224307	0.13	0.71072	TW 37	apoptosis regulation	0.0772277
	1149_ENSG00000224342	-0.36	1.82584	TW 37	apoptosis regulation	0.0316832
	1149_ENSG00000224424	-0.15	0.784872	TW 37	apoptosis regulation	0.714851
	1149_ENSG00000224812	0.62	1.62598	TW 37	apoptosis regulation	0.0851485
	1149_ENSG00000224817	-0.36	0.617548	TW 37	apoptosis regulation	0.120792
	1149_ENSG00000224849	-0.22	0.694284	TW 37	apoptosis regulation	0.00792079
	1149_ENSG00000224853	0.375	1.03042	TW 37	apoptosis regulation	0.0237624
	1149_ENSG00000224958	-0.25	0.730878	TW 37	apoptosis regulation	0.0257426
	1149_ENSG00000225194	-0.33	0.403865	TW 37	apoptosis regulation	0.0831683
	1149_ENSG00000225235	-0.255	1.52915	TW 37	apoptosis regulation	0.0455446
	1149_ENSG00000225335	0.15	1.10854	TW 37	apoptosis regulation	0.724752
	1149_ENSG00000225411	-0.12	0.751829	TW 37	apoptosis regulation	0.425743
	1149_ENSG00000225546	-0.11	0.878993	TW 37	apoptosis regulation	0.126733
	1149_ENSG00000225555	-0.16	0.593509	TW 37	apoptosis regulation	0.0455446
	1149_ENSG00000225822	0.11	0.4127	TW 37	apoptosis regulation	0.0930693
	1149_ENSG00000225886	0.505	1.1297	TW 37	apoptosis regulation	0.221782
	1149_ENSG00000225905	-0.395	0.3812	TW 37	apoptosis regulation	0.108911
	1149_ENSG00000226005	-0.13	0.296665	TW 37	apoptosis regulation	0.0118812
	1149_ENSG00000226009	-0.105	0.156901	TW 37	apoptosis regulation	0.386139
	1149_ENSG00000226051	0.155	2.13344	TW 37	apoptosis regulation	0.168317
	1149_ENSG00000226101	0.46	1.23956	TW 37	apoptosis regulation	0.110891
	1149_ENSG00000226172	0.545	0.41948	TW 37	apoptosis regulation	0.00792079
	1149_ENSG00000226239	-0.1	0.690506	TW 37	apoptosis regulation	0.156436
	1149_ENSG00000226312	0.21	1.17157	TW 37	apoptosis regulation	0.441584
	1149_ENSG00000226330	0.11	2.33833	TW 37	apoptosis regulation	0.39604
	1149_ENSG00000226471	0.335	2.23505	TW 37	apoptosis regulation	0.536634
	1149_ENSG00000226567	0.31	0.550479	TW 37	apoptosis regulation	0.0039604
	1149_ENSG00000226627	0.245	0.0508992	TW 37	apoptosis regulation	0.0851485
	1149_ENSG00000226688	-0.135	1.43127	TW 37	apoptosis regulation	0.924752
	1149_ENSG00000226733	-0.14	0.484843	TW 37	apoptosis regulation	0.00990099
	1149_ENSG00000226752	0.36	2.83185	TW 37	apoptosis regulation	0.988119
	1149_ENSG00000226754	0.135	0.317019	TW 37	apoptosis regulation	0.362376
	1149_ENSG00000226792	0.35	1.86572	TW 37	apoptosis regulation	0.106931
	1149_ENSG00000226812	0.535	2.8918	TW 37	apoptosis regulation	0.0831683
	1149_ENSG00000226835	-0.18	1.14722	TW 37	apoptosis regulation	0.142574
	1149_ENSG00000226851	-0.26	0.656077	TW 37	apoptosis regulation	0.190099
	1149_ENSG00000226913	-0.605	0.704179	TW 37	apoptosis regulation	0.223762
	1149_ENSG00000227145	-0.435	0.223254	TW 37	apoptosis regulation	0.0990099
	1149_ENSG00000227258	0.16	1.90642	TW 37	apoptosis regulation	0.388119
	1149_ENSG00000227297	-0.185	2.16468	TW 37	apoptosis regulation	0.0613861
	1149_ENSG00000227330	-0.115	0.107076	TW 37	apoptosis regulation	0.00594059
	1149_ENSG00000227356	0.35	1.66527	TW 37	apoptosis regulation	0.0772277
	1149_ENSG00000227372	-0.84	1.73112	TW 37	apoptosis regulation	0.817822
	1149_ENSG00000227409	0.11	0.0381776	TW 37	apoptosis regulation	0.0435644
	1149_ENSG00000227591	-0.24	1.25051	TW 37	apoptosis regulation	0.174257
	1149_ENSG00000227659	0.24	0.448827	TW 37	apoptosis regulation	0.0237624
	1149_ENSG00000227733	-0.13	0.0686685	TW 37	apoptosis regulation	0.235644
	1149_ENSG00000227907	0.51	0.862609	TW 37	apoptosis regulation	0.0118812
	1149_ENSG00000227947	0.16	1.89963	TW 37	apoptosis regulation	0.0277228
	1149_ENSG00000227959	0.14	1.01573	TW 37	apoptosis regulation	0.350495
	1149_ENSG00000228061	-0.255	0.671554	TW 37	apoptosis regulation	0.0811881
	1149_ENSG00000228084	0.295	0.000620755	TW 37	apoptosis regulation	0.362376
	1149_ENSG00000228271	0.515	1.43191	TW 37	apoptosis regulation	0.0871287
	1149_ENSG00000228302	0.365	0.00533156	TW 37	apoptosis regulation	0.849505
	1149_ENSG00000228323	0.24	0.852725	TW 37	apoptosis regulation	0.184158
	1149_ENSG00000228363	0.175	2.75209	TW 37	apoptosis regulation	0.625743
	1149_ENSG00000228439	-0.645	0.839706	TW 37	apoptosis regulation	0.776238
	1149_ENSG00000228528	0.185	0.629396	TW 37	apoptosis regulation	0.0316832
	1149_ENSG00000228541	-0.265	1.58936	TW 37	apoptosis regulation	0.0475248
	1149_ENSG00000228613	0.52	2.72685	TW 37	apoptosis regulation	0.124752
	1149_ENSG00000228620	0.49	1.17587	TW 37	apoptosis regulation	0.00594059
	1149_ENSG00000228623	-0.825	2.7989	TW 37	apoptosis regulation	0.550495
	1149_ENSG00000228627	-0.205	0.807932	TW 37	apoptosis regulation	0.00594059
	1149_ENSG00000228718	0.145	0.444469	TW 37	apoptosis regulation	0.0277228
	1149_ENSG00000228748	0.105	3.84755	TW 37	apoptosis regulation	0.570297
	1149_ENSG00000228750	0.635	0.698501	TW 37	apoptosis regulation	0.0039604
	1149_ENSG00000228789	-0.375	1.13308	TW 37	apoptosis regulation	0.0950495
	1149_ENSG00000229337	0.33	1.22418	TW 37	apoptosis regulation	0.029703
	1149_ENSG00000229372	0.2	1.13897	TW 37	apoptosis regulation	0.110891
	1149_ENSG00000229380	0.265	1.74082	TW 37	apoptosis regulation	0.0752475
	1149_ENSG00000229491	0.12	0.0143811	TW 37	apoptosis regulation	0.0257426
	1149_ENSG00000229546	-0.65	1.9802	TW 37	apoptosis regulation	0.00594059
	1149_ENSG00000229557	-0.13	0.0171121	TW 37	apoptosis regulation	0.0237624
	1149_ENSG00000229618	0.12	2.4031	TW 37	apoptosis regulation	0.346535
	1149_ENSG00000229619	0.47	2.02781	TW 37	apoptosis regulation	0.768317
	1149_ENSG00000229666	0.295	2.4574	TW 37	apoptosis regulation	0.336634
	1149_ENSG00000229941	-0.12	0.368221	TW 37	apoptosis regulation	0.049505
	1149_ENSG00000229960	0.305	0.454349	TW 37	apoptosis regulation	0.029703
	1149_ENSG00000229970	0.1	3.11317	TW 37	apoptosis regulation	0.350495
	1149_ENSG00000230014	0.46	0.715005	TW 37	apoptosis regulation	0.0019802
	1149_ENSG00000230024	0.275	0.707852	TW 37	apoptosis regulation	0.140594
	1149_ENSG00000230027	-0.195	1.49599	TW 37	apoptosis regulation	0.00990099
	1149_ENSG00000230054	-0.29	1.80841	TW 37	apoptosis regulation	0.0514851
	1149_ENSG00000230113	0.13	0.518316	TW 37	apoptosis regulation	0.0217822
	1149_ENSG00000230156	-0.105	0.315981	TW 37	apoptosis regulation	0.00990099
	1149_ENSG00000230316	0.155	1.41426	TW 37	apoptosis regulation	0.352475
	1149_ENSG00000230345	-0.25	1.02549	TW 37	apoptosis regulation	0.0613861
	1149_ENSG00000230368	-0.42	0.728936	TW 37	apoptosis regulation	0.257426
	1149_ENSG00000230387	-0.16	0.343917	TW 37	apoptosis regulation	0.122772
	1149_ENSG00000230555	-0.65	1.60811	TW 37	apoptosis regulation	0.627723
	1149_ENSG00000230628	-0.105	1.18967	TW 37	apoptosis regulation	0.122772
	1149_ENSG00000230631	-0.105	0.154668	TW 37	apoptosis regulation	0.0178218
	1149_ENSG00000230676	0.48	0.776713	TW 37	apoptosis regulation	0.0316832
	1149_ENSG00000230695	-0.775	2.6978	TW 37	apoptosis regulation	0.0574257
	1149_ENSG00000230838	0.105	0.313211	TW 37	apoptosis regulation	0.029703
	1149_ENSG00000230928	0.345	0.664669	TW 37	apoptosis regulation	0.190099
	1149_ENSG00000230978	0.17	1.12188	TW 37	apoptosis regulation	0.0158416
	1149_ENSG00000231024	0.13	1.2384	TW 37	apoptosis regulation	0.0514851
	1149_ENSG00000231226	0.145	3.34389	TW 37	apoptosis regulation	0.19604
	1149_ENSG00000231365	-0.205	0.128307	TW 37	apoptosis regulation	0.99802
	1149_ENSG00000231393	-0.19	1.07721	TW 37	apoptosis regulation	0.192079
	1149_ENSG00000231435	0.54	1.1636	TW 37	apoptosis regulation	0.0772277
	1149_ENSG00000231530	0.185	0.246381	TW 37	apoptosis regulation	0.291089
	1149_ENSG00000231560	0.105	0.222111	TW 37	apoptosis regulation	0.732673
	1149_ENSG00000231574	-0.23	0.0481791	TW 37	apoptosis regulation	0.215842
	1149_ENSG00000231648	-0.14	0.00354659	TW 37	apoptosis regulation	0.0237624
	1149_ENSG00000231720	0.115	0.474336	TW 37	apoptosis regulation	0.0336634
	1149_ENSG00000231851	0.13	1.52836	TW 37	apoptosis regulation	0.459406
	1149_ENSG00000231877	-0.22	0.830839	TW 37	apoptosis regulation	0.279208
	1149_ENSG00000231892	-0.16	0.406018	TW 37	apoptosis regulation	0.0257426
	1149_ENSG00000231920	0.18	2.29571	TW 37	apoptosis regulation	0.154455
	1149_ENSG00000232002	0.48	0.655517	TW 37	apoptosis regulation	0.00792079
	1149_ENSG00000232098	-0.34	0.341553	TW 37	apoptosis regulation	0.99604
	1149_ENSG00000232415	-0.14	0.788847	TW 37	apoptosis regulation	0.124752
	1149_ENSG00000232444	-0.25	0.318381	TW 37	apoptosis regulation	0.00990099
	1149_ENSG00000232524	-0.195	1.40048	TW 37	apoptosis regulation	0.0257426
	1149_ENSG00000232527	-0.155	2.49058	TW 37	apoptosis regulation	0.710891
	1149_ENSG00000232892	-0.145	0.0134027	TW 37	apoptosis regulation	0.0376238
	1149_ENSG00000232930	-0.155	0.790696	TW 37	apoptosis regulation	0.0019802
	1149_ENSG00000232956	-0.1	0.0799545	TW 37	apoptosis regulation	0.988119
	1149_ENSG00000233006	0.53	5.4716	TW 37	apoptosis regulation	0.817822
	1149_ENSG00000233016	-0.265	0.708911	TW 37	apoptosis regulation	1
	1149_ENSG00000233058	0.385	2.01941	TW 37	apoptosis regulation	0.510891
	1149_ENSG00000233101	0.115	0.624701	TW 37	apoptosis regulation	0.578218
	1149_ENSG00000233117	-0.35	3.45648	TW 37	apoptosis regulation	0.318812
	1149_ENSG00000233203	-0.455	0.567635	TW 37	apoptosis regulation	0.215842
	1149_ENSG00000233251	0.135	2.5685	TW 37	apoptosis regulation	0.984158
	1149_ENSG00000233255	0.355	2.92881	TW 37	apoptosis regulation	0.108911
	1149_ENSG00000233338	-0.735	3.29086	TW 37	apoptosis regulation	0.0574257
	1149_ENSG00000233340	0.51	0.533673	TW 37	apoptosis regulation	0.00990099
	1149_ENSG00000233456	0.295	0.856895	TW 37	apoptosis regulation	0.0158416
	1149_ENSG00000233521	-0.17	2.25707	TW 37	apoptosis regulation	0.239604
	1149_ENSG00000233589	0.165	1.90014	TW 37	apoptosis regulation	0.645545
	1149_ENSG00000233643	-0.205	1.61933	TW 37	apoptosis regulation	0.039604
	1149_ENSG00000233725	-0.39	0.0481575	TW 37	apoptosis regulation	0.142574
	1149_ENSG00000233735	0.2	0.123404	TW 37	apoptosis regulation	0.0039604
	1149_ENSG00000233893	0.48	0.779232	TW 37	apoptosis regulation	0.0455446
	1149_ENSG00000233922	-0.14	1.70812	TW 37	apoptosis regulation	0.621782
	1149_ENSG00000233930	0.155	6.03185	TW 37	apoptosis regulation	0.310891
	1149_ENSG00000234149	0.14	0.965793	TW 37	apoptosis regulation	0.0138614
	1149_ENSG00000234222	0.195	0.121118	TW 37	apoptosis regulation	0.568317
	1149_ENSG00000234286	0.55	1.82125	TW 37	apoptosis regulation	0.158416
	1149_ENSG00000234323	-0.64	2.82989	TW 37	apoptosis regulation	0.162376
	1149_ENSG00000234336	0.35	0.237853	TW 37	apoptosis regulation	0.10495
	1149_ENSG00000234377	0.195	1.121	TW 37	apoptosis regulation	0.150495
	1149_ENSG00000234425	-0.115	0.915641	TW 37	apoptosis regulation	0.00990099
	1149_ENSG00000234478	0.21	1.44119	TW 37	apoptosis regulation	0.348515
	1149_ENSG00000234520	-0.115	0.911901	TW 37	apoptosis regulation	0.435644
	1149_ENSG00000234699	-0.105	0.0817831	TW 37	apoptosis regulation	0.132673
	1149_ENSG00000234736	0.405	0.164419	TW 37	apoptosis regulation	0.00792079
	1149_ENSG00000234828	0.145	0.154218	TW 37	apoptosis regulation	0.211881
	1149_ENSG00000234869	0.445	1.68753	TW 37	apoptosis regulation	0.439604
	1149_ENSG00000234961	-0.235	3.27208	TW 37	apoptosis regulation	0.172277
	1149_ENSG00000234979	0.175	0.0728107	TW 37	apoptosis regulation	0.0039604
	1149_ENSG00000235049	0.145	0.28488	TW 37	apoptosis regulation	0.049505
	1149_ENSG00000235079	-0.46	0.609879	TW 37	apoptosis regulation	0.261386
	1149_ENSG00000235097	-0.165	0.138258	TW 37	apoptosis regulation	0.0356436
	1149_ENSG00000235106	-0.165	1.62002	TW 37	apoptosis regulation	0.990099
	1149_ENSG00000235142	0.135	0.00452666	TW 37	apoptosis regulation	0.20198
	1149_ENSG00000235314	0.145	0.584245	TW 37	apoptosis regulation	0.681188
	1149_ENSG00000235366	-0.11	0.0387083	TW 37	apoptosis regulation	0.039604
	1149_ENSG00000235426	0.13	0.614816	TW 37	apoptosis regulation	0.0514851
	1149_ENSG00000235434	0.15	0.214098	TW 37	apoptosis regulation	0.0118812
	1149_ENSG00000235576	-0.29	0.784712	TW 37	apoptosis regulation	0.0178218
	1149_ENSG00000235659	-0.305	0.67186	TW 37	apoptosis regulation	0.049505
	1149_ENSG00000235725	-0.14	0.650862	TW 37	apoptosis regulation	0.592079
	1149_ENSG00000235795	0.625	1.35155	TW 37	apoptosis regulation	0.291089
	1149_ENSG00000235897	-0.285	0.203047	TW 37	apoptosis regulation	0.627723
	1149_ENSG00000235904	-0.355	1.77758	TW 37	apoptosis regulation	0.154455
	1149_ENSG00000235958	0.15	0.0869179	TW 37	apoptosis regulation	0.392079
	1149_ENSG00000235997	0.54	0.622193	TW 37	apoptosis regulation	0.0336634
	1149_ENSG00000236008	0.33	2.27378	TW 37	apoptosis regulation	0.982178
	1149_ENSG00000236064	0.115	0.514419	TW 37	apoptosis regulation	0.108911
	1149_ENSG00000236256	0.17	1.01598	TW 37	apoptosis regulation	0.207921
	1149_ENSG00000236276	-0.265	0.19161	TW 37	apoptosis regulation	0.0138614
	1149_ENSG00000236318	0.19	0.511769	TW 37	apoptosis regulation	0.114851
	1149_ENSG00000236472	0.175	0.520897	TW 37	apoptosis regulation	0.0732673
	1149_ENSG00000236543	0.335	0.156077	TW 37	apoptosis regulation	0.0039604
	1149_ENSG00000236618	-0.295	1.04893	TW 37	apoptosis regulation	0.938614
	1149_ENSG00000236673	0.1	0.81052	TW 37	apoptosis regulation	0.382178
	1149_ENSG00000236780	-0.125	0.612981	TW 37	apoptosis regulation	0.116832
	1149_ENSG00000236869	-0.145	0.666309	TW 37	apoptosis regulation	0.30297
	1149_ENSG00000236894	-0.36	1.71106	TW 37	apoptosis regulation	0.00792079
	1149_ENSG00000236914	-0.125	1.33797	TW 37	apoptosis regulation	0.348515
	1149_ENSG00000236915	0.38	0.748062	TW 37	apoptosis regulation	0.0217822
	1149_ENSG00000237009	0.13	1.52096	TW 37	apoptosis regulation	0.0811881
	1149_ENSG00000237126	-0.15	0.0591467	TW 37	apoptosis regulation	0.564356
	1149_ENSG00000237222	0.53	2.14592	TW 37	apoptosis regulation	0.136634
	1149_ENSG00000237248	-0.19	1.12741	TW 37	apoptosis regulation	0.128713
	1149_ENSG00000237262	-0.45	0.942507	TW 37	apoptosis regulation	0.0178218
	1149_ENSG00000237380	-0.66	1.8453	TW 37	apoptosis regulation	0.431683
	1149_ENSG00000237445	-0.15	0.637915	TW 37	apoptosis regulation	0.0138614
	1149_ENSG00000237461	-0.17	0.0710152	TW 37	apoptosis regulation	0.148515
	1149_ENSG00000237588	0.36	1.21234	TW 37	apoptosis regulation	0.19604
	1149_ENSG00000237614	0.345	1.18392	TW 37	apoptosis regulation	0.0316832
	1149_ENSG00000237664	0.115	0.290702	TW 37	apoptosis regulation	0.0336634
	1149_ENSG00000237838	-0.215	0.144265	TW 37	apoptosis regulation	0.0554455
	1149_ENSG00000237883	0.145	0.248651	TW 37	apoptosis regulation	0.8
	1149_ENSG00000237919	0.405	1.07604	TW 37	apoptosis regulation	0.0277228
	1149_ENSG00000237938	-0.18	0.923325	TW 37	apoptosis regulation	0.524752
	1149_ENSG00000237941	0.345	0.255056	TW 37	apoptosis regulation	0.00594059
	1149_ENSG00000237976	-0.29	1.36728	TW 37	apoptosis regulation	0.550495
	1149_ENSG00000238058	0.1	0.401304	TW 37	apoptosis regulation	0.712871
	1149_ENSG00000238099	-0.195	0.970749	TW 37	apoptosis regulation	0.0673267
	1149_ENSG00000238198	-0.11	0.151779	TW 37	apoptosis regulation	0.552475
	1149_ENSG00000238242	-0.19	0.719912	TW 37	apoptosis regulation	0.00990099
	1149_ENSG00000238837	0.135	2.12853	TW 37	apoptosis regulation	0.019802
	1149_ENSG00000239828	-0.13	1.38692	TW 37	apoptosis regulation	0.0970297
	1149_ENSG00000240175	-0.16	0.622821	TW 37	apoptosis regulation	0.0178218
	1149_ENSG00000240571	-0.175	0.919043	TW 37	apoptosis regulation	0.277228
	1149_ENSG00000240591	0.11	0.367792	TW 37	apoptosis regulation	0.120792
	1149_ENSG00000240859	0.155	1.38674	TW 37	apoptosis regulation	0.451485
	1149_ENSG00000240875	0.37	1.97833	TW 37	apoptosis regulation	0.609901
	1149_ENSG00000240990	0.165	1.19551	TW 37	apoptosis regulation	0.530693
	1149_ENSG00000241131	-0.44	0.933079	TW 37	apoptosis regulation	0.00990099
	1149_ENSG00000241135	0.48	3.36804	TW 37	apoptosis regulation	0.134653
	1149_ENSG00000241155	-0.235	1.67706	TW 37	apoptosis regulation	0.388119
	1149_ENSG00000241158	0.12	0.405307	TW 37	apoptosis regulation	0.0891089
	1149_ENSG00000242242	-0.18	1.98011	TW 37	apoptosis regulation	0.255446
	1149_ENSG00000242317	0.125	1.01072	TW 37	apoptosis regulation	0.0475248
	1149_ENSG00000242536	-0.245	1.00514	TW 37	apoptosis regulation	0.0039604
	1149_ENSG00000242795	0.205	0.440036	TW 37	apoptosis regulation	0.019802
	1149_ENSG00000243150	-0.115	0.411385	TW 37	apoptosis regulation	0.0415842
	1149_ENSG00000243230	-0.22	0.7016	TW 37	apoptosis regulation	0.241584
	1149_ENSG00000243384	0.145	0.524786	TW 37	apoptosis regulation	0.029703
	1149_ENSG00000243415	0.11	0.0409801	TW 37	apoptosis regulation	0.186139
	1149_ENSG00000243885	-0.125	0.143749	TW 37	apoptosis regulation	0.114851
	1149_ENSG00000243944	-0.165	0.453455	TW 37	apoptosis regulation	0.0653465
	1149_ENSG00000244036	0.145	0.179729	TW 37	apoptosis regulation	0.0415842
	1149_ENSG00000244040	0.15	0.285892	TW 37	apoptosis regulation	0.217822
	1149_ENSG00000244137	0.12	0.0366255	TW 37	apoptosis regulation	0.0752475
	1149_ENSG00000244203	0.72	2.36692	TW 37	apoptosis regulation	0.039604
	1149_ENSG00000244349	-0.17	0.131878	TW 37	apoptosis regulation	0.283168
	1149_ENSG00000244479	0.41	3.6468	TW 37	apoptosis regulation	0.792079
	1149_ENSG00000245067	0.405	0.16196	TW 37	apoptosis regulation	0.0633663
	1149_ENSG00000245293	0.33	1.18852	TW 37	apoptosis regulation	0.136634
	1149_ENSG00000245384	-0.145	0.140616	TW 37	apoptosis regulation	0.0316832
	1149_ENSG00000245468	-0.125	0.143881	TW 37	apoptosis regulation	0.192079
	1149_ENSG00000245532	0.86	3.01075	TW 37	apoptosis regulation	1
	1149_ENSG00000245748	0.17	2.17441	TW 37	apoptosis regulation	0.322772
	1149_ENSG00000245970	0.105	0.135777	TW 37	apoptosis regulation	0.962376
	1149_ENSG00000246067	0.195	1.08116	TW 37	apoptosis regulation	0.990099
	1149_ENSG00000246334	-0.14	0.551642	TW 37	apoptosis regulation	0.792079
	1149_ENSG00000246430	0.115	1.52679	TW 37	apoptosis regulation	0.0752475
	1149_ENSG00000247131	0.115	0.378197	TW 37	apoptosis regulation	0.039604
	1149_ENSG00000247134	-0.415	3.5855	TW 37	apoptosis regulation	0.590099
	1149_ENSG00000247844	0.155	2.06577	TW 37	apoptosis regulation	0.291089
	1149_ENSG00000247853	-0.1	0.546608	TW 37	apoptosis regulation	0.691089
	1149_ENSG00000248027	0.355	2.58538	TW 37	apoptosis regulation	0.186139
	1149_ENSG00000248115	0.845	1.61702	TW 37	apoptosis regulation	0.156436
	1149_ENSG00000248238	-0.13	0.659378	TW 37	apoptosis regulation	0.164356
	1149_ENSG00000248256	-0.12	0.639135	TW 37	apoptosis regulation	0.29901
	1149_ENSG00000248363	-0.225	0.883156	TW 37	apoptosis regulation	0.039604
	1149_ENSG00000248428	-0.235	1.07455	TW 37	apoptosis regulation	0.0158416
	1149_ENSG00000248550	-0.19	0.227848	TW 37	apoptosis regulation	0.0514851
	1149_ENSG00000248554	-0.19	0.27925	TW 37	apoptosis regulation	0.641584
	1149_ENSG00000248656	-0.14	0.752427	TW 37	apoptosis regulation	0.0019802
	1149_ENSG00000248663	0.735	2.50838	TW 37	apoptosis regulation	0.255446
	1149_ENSG00000248779	0.5	0.966475	TW 37	apoptosis regulation	0.0277228
	1149_ENSG00000248890	-0.38	2.29771	TW 37	apoptosis regulation	0.368317
	1149_ENSG00000248994	-0.27	0.244478	TW 37	apoptosis regulation	0.0574257
	1149_ENSG00000248995	-0.215	0.418673	TW 37	apoptosis regulation	0.0138614
	1149_ENSG00000249042	0.245	4.22355	TW 37	apoptosis regulation	0.871287
	1149_ENSG00000249102	0.31	0.782507	TW 37	apoptosis regulation	0.0990099
	1149_ENSG00000249231	-0.16	0.107518	TW 37	apoptosis regulation	0.0376238
	1149_ENSG00000249252	0.15	1.84193	TW 37	apoptosis regulation	0.110891
	1149_ENSG00000249396	-0.135	0.827396	TW 37	apoptosis regulation	0.0613861
	1149_ENSG00000249407	0.22	1.57433	TW 37	apoptosis regulation	0.0693069
	1149_ENSG00000249421	-0.42	0.348829	TW 37	apoptosis regulation	0.0613861
	1149_ENSG00000249483	-0.105	1.05547	TW 37	apoptosis regulation	0.0257426
	1149_ENSG00000249502	0.195	2.56291	TW 37	apoptosis regulation	0.174257
	1149_ENSG00000249574	0.265	1.20951	TW 37	apoptosis regulation	0.140594
	1149_ENSG00000249593	0.44	3.31545	TW 37	apoptosis regulation	0.174257
	1149_ENSG00000249772	-0.16	1.10456	TW 37	apoptosis regulation	0.0237624
	1149_ENSG00000249776	-0.1	0.78324	TW 37	apoptosis regulation	0.0633663
	1149_ENSG00000249786	0.105	0.619797	TW 37	apoptosis regulation	0.247525
	1149_ENSG00000249797	0.215	1.21589	TW 37	apoptosis regulation	0.0158416
	1149_ENSG00000249835	-0.1	1.04803	TW 37	apoptosis regulation	0.0990099
	1149_ENSG00000249923	0.135	0.0942493	TW 37	apoptosis regulation	0.0910891
	1149_ENSG00000250056	0.215	0.739835	TW 37	apoptosis regulation	0.194059
	1149_ENSG00000250073	0.115	1.63866	TW 37	apoptosis regulation	0.429703
	1149_ENSG00000250101	0.385	0.72346	TW 37	apoptosis regulation	0.0851485
	1149_ENSG00000250137	-0.18	1.21553	TW 37	apoptosis regulation	0.0435644
	1149_ENSG00000250241	-0.13	1.63774	TW 37	apoptosis regulation	0.186139
	1149_ENSG00000250379	-0.1	0.613315	TW 37	apoptosis regulation	0.039604
	1149_ENSG00000250421	-0.115	0.123028	TW 37	apoptosis regulation	0.160396
	1149_ENSG00000250427	-0.39	1.26712	TW 37	apoptosis regulation	0.049505
	1149_ENSG00000250508	0.225	0.114271	TW 37	apoptosis regulation	0.372277
	1149_ENSG00000250522	0.51	3.62895	TW 37	apoptosis regulation	0.0554455
	1149_ENSG00000250564	-0.22	0.793144	TW 37	apoptosis regulation	0.106931
	1149_ENSG00000250646	-0.33	0.300779	TW 37	apoptosis regulation	0.0039604
	1149_ENSG00000250748	-0.12	2.16938	TW 37	apoptosis regulation	0.330693
	1149_ENSG00000250786	0.1	0.201956	TW 37	apoptosis regulation	0.423762
	1149_ENSG00000250934	-0.235	0.425072	TW 37	apoptosis regulation	0.0851485
	1149_ENSG00000250958	-0.345	0.960779	TW 37	apoptosis regulation	0.0277228
	1149_ENSG00000251138	-0.24	0.97606	TW 37	apoptosis regulation	0.229703
	1149_ENSG00000251165	-0.16	2.40219	TW 37	apoptosis regulation	0.0950495
	1149_ENSG00000251218	0.61	0.906965	TW 37	apoptosis regulation	0.0039604
	1149_ENSG00000251239	0.65	0.949068	TW 37	apoptosis regulation	0.0039604
	1149_ENSG00000251264	-0.43	0.615546	TW 37	apoptosis regulation	0.00594059
	1149_ENSG00000251314	-0.13	0.995189	TW 37	apoptosis regulation	0.0693069
	1149_ENSG00000251320	0.205	0.376388	TW 37	apoptosis regulation	0.0653465
	1149_ENSG00000251381	-0.47	0.568209	TW 37	apoptosis regulation	0.433663
	1149_ENSG00000251556	0.39	0.854209	TW 37	apoptosis regulation	0.192079
	1149_ENSG00000251577	0.185	1.64531	TW 37	apoptosis regulation	0.0772277
	1149_ENSG00000251611	0.63	3.77958	TW 37	apoptosis regulation	0.287129
	1149_ENSG00000253196	0.45	0.397506	TW 37	apoptosis regulation	0.0336634
	1149_ENSG00000253200	-0.47	0.683766	TW 37	apoptosis regulation	0.964356
	1149_ENSG00000253210	0.11	0.757954	TW 37	apoptosis regulation	0.679208
	1149_ENSG00000253395	0.405	1.91816	TW 37	apoptosis regulation	0.344554
	1149_ENSG00000253417	-0.16	0.756041	TW 37	apoptosis regulation	0.0930693
	1149_ENSG00000253420	0.295	1.53474	TW 37	apoptosis regulation	0.019802
	1149_ENSG00000253490	-0.175	0.970737	TW 37	apoptosis regulation	0.192079
	1149_ENSG00000253552	-0.11	0.256205	TW 37	apoptosis regulation	0.689109
	1149_ENSG00000253618	-0.1	0.140026	TW 37	apoptosis regulation	0.142574
	1149_ENSG00000253669	-0.165	1.47567	TW 37	apoptosis regulation	0.748515
	1149_ENSG00000253688	-0.115	1.47354	TW 37	apoptosis regulation	0.0138614
	1149_ENSG00000253708	-0.135	0.234923	TW 37	apoptosis regulation	0.0732673
	1149_ENSG00000253720	0.415	0.968711	TW 37	apoptosis regulation	0.0415842
	1149_ENSG00000253730	-0.115	1.47634	TW 37	apoptosis regulation	0.144554
	1149_ENSG00000253736	0.4	1.49198	TW 37	apoptosis regulation	0.0376238
	1149_ENSG00000253829	0.125	0.944907	TW 37	apoptosis regulation	0.322772
	1149_ENSG00000253842	-0.215	0.304005	TW 37	apoptosis regulation	0.019802
	1149_ENSG00000253875	-0.135	0.997288	TW 37	apoptosis regulation	0.0415842
	1149_ENSG00000253888	-0.145	0.134652	TW 37	apoptosis regulation	0.0118812
	1149_ENSG00000253939	-0.14	0.0240655	TW 37	apoptosis regulation	0.0118812
	1149_ENSG00000254041	0.66	0.112481	TW 37	apoptosis regulation	0.00792079
	1149_ENSG00000254111	0.12	0.497082	TW 37	apoptosis regulation	0.0217822
	1149_ENSG00000254261	0.15	1.16922	TW 37	apoptosis regulation	0.0178218
	1149_ENSG00000254290	0.18	0.607224	TW 37	apoptosis regulation	0.160396
	1149_ENSG00000254339	0.32	0.605282	TW 37	apoptosis regulation	0.0772277
	1149_ENSG00000254350	-0.11	2.82877	TW 37	apoptosis regulation	0.0594059
	1149_ENSG00000254417	0.475	1.62498	TW 37	apoptosis regulation	0.0554455
	1149_ENSG00000254489	0.125	1.21319	TW 37	apoptosis regulation	0.0257426
	1149_ENSG00000254592	-0.3	0.138027	TW 37	apoptosis regulation	0.019802
	1149_ENSG00000254626	-0.435	1.51826	TW 37	apoptosis regulation	0.0138614
	1149_ENSG00000254654	0.295	0.771941	TW 37	apoptosis regulation	0.00990099
	1149_ENSG00000254756	-0.11	0.0635971	TW 37	apoptosis regulation	0.291089
	1149_ENSG00000254757	0.38	1.27926	TW 37	apoptosis regulation	0.0831683
	1149_ENSG00000254760	0.1	0.0476468	TW 37	apoptosis regulation	0.182178
	1149_ENSG00000254934	0.65	1.1775	TW 37	apoptosis regulation	0.110891
	1149_ENSG00000254973	0.34	6.93893	TW 37	apoptosis regulation	0.318812
	1149_ENSG00000255028	-0.335	0.928927	TW 37	apoptosis regulation	0.0574257
	1149_ENSG00000255108	0.155	1.24111	TW 37	apoptosis regulation	0.20396
	1149_ENSG00000255135	-0.115	0.182576	TW 37	apoptosis regulation	0.974257
	1149_ENSG00000255224	-0.13	0.610993	TW 37	apoptosis regulation	0.754455
	1149_ENSG00000255250	0.495	1.11116	TW 37	apoptosis regulation	0.10099
	1149_ENSG00000255320	-0.275	0.253381	TW 37	apoptosis regulation	0.718812
	1149_ENSG00000255345	-0.115	0.353841	TW 37	apoptosis regulation	0.0990099
	1149_ENSG00000255422	-0.325	0.910397	TW 37	apoptosis regulation	0.019802
	1149_ENSG00000255467	0.19	0.814191	TW 37	apoptosis regulation	0.019802
	1149_ENSG00000255474	0.94	2.19959	TW 37	apoptosis regulation	0.168317
	1149_ENSG00000255494	0.28	1.0082	TW 37	apoptosis regulation	0.0039604
	1149_ENSG00000255572	-0.235	1.2571	TW 37	apoptosis regulation	0.0217822
	1149_ENSG00000255648	0.24	0.309709	TW 37	apoptosis regulation	0.0118812
	1149_ENSG00000255790	0.165	0.768021	TW 37	apoptosis regulation	0.0316832
	1149_ENSG00000255839	-0.26	0.961421	TW 37	apoptosis regulation	0.0237624
	1149_ENSG00000255856	0.245	0.650723	TW 37	apoptosis regulation	0.0653465
	1149_ENSG00000255857	-0.185	0.82862	TW 37	apoptosis regulation	0.968317
	1149_ENSG00000255866	-0.11	1.34891	TW 37	apoptosis regulation	0.0752475
	1149_ENSG00000255966	0.13	0.936761	TW 37	apoptosis regulation	0.332673
	1149_ENSG00000256195	-0.125	0.68174	TW 37	apoptosis regulation	0.0455446
	1149_ENSG00000256209	0.175	0.659172	TW 37	apoptosis regulation	0.0455446
	1149_ENSG00000256469	-0.63	0.068627	TW 37	apoptosis regulation	0.0039604
	1149_ENSG00000256824	0.105	1.44701	TW 37	apoptosis regulation	0.0792079
	1149_ENSG00000257002	0.155	1.12623	TW 37	apoptosis regulation	0.029703
	1149_ENSG00000257391	0.13	0.0887509	TW 37	apoptosis regulation	0.243564
	1149_ENSG00000257407	-0.53	0.629687	TW 37	apoptosis regulation	0.0039604
	1149_ENSG00000257433	-0.435	1.30382	TW 37	apoptosis regulation	0.625743
	1149_ENSG00000257514	0.43	0.489798	TW 37	apoptosis regulation	0.0019802
	1149_ENSG00000257647	-0.145	1.48083	TW 37	apoptosis regulation	0.429703
	1149_ENSG00000257663	0.295	0.490579	TW 37	apoptosis regulation	0.0316832
	1149_ENSG00000257698	-0.175	1.81041	TW 37	apoptosis regulation	0.90099
	1149_ENSG00000257702	0.265	0.692011	TW 37	apoptosis regulation	0.79604
	1149_ENSG00000257715	0.19	2.11696	TW 37	apoptosis regulation	0.0178218
	1149_ENSG00000257759	-0.17	0.100832	TW 37	apoptosis regulation	0.283168
	1149_ENSG00000257900	-0.135	0.162915	TW 37	apoptosis regulation	0.661386
	1149_ENSG00000257906	0.14	0.116633	TW 37	apoptosis regulation	0.0594059
	1149_ENSG00000258082	0.8	1.50929	TW 37	apoptosis regulation	0.162376
	1149_ENSG00000258325	-0.34	0.859923	TW 37	apoptosis regulation	0.362376
	1149_ENSG00000258413	-0.145	0.210504	TW 37	apoptosis regulation	0.0910891
	1149_ENSG00000258451	-0.175	0.366074	TW 37	apoptosis regulation	0.0811881
	1149_ENSG00000258489	-0.135	0.785177	TW 37	apoptosis regulation	0.0019802
	1149_ENSG00000258498	0.26	2.72459	TW 37	apoptosis regulation	0.211881
	1149_ENSG00000258535	0.255	1.45613	TW 37	apoptosis regulation	0.213861
	1149_ENSG00000258537	0.13	0.605493	TW 37	apoptosis regulation	0.0277228
	1149_ENSG00000258548	-0.18	0.807072	TW 37	apoptosis regulation	0.110891
	1149_ENSG00000258592	-0.155	0.392038	TW 37	apoptosis regulation	0.457426
	1149_ENSG00000258616	0.24	0.778257	TW 37	apoptosis regulation	0.0594059
	1149_ENSG00000258634	-0.345	0.424864	TW 37	apoptosis regulation	0.984158
	1149_ENSG00000258649	0.165	1.66862	TW 37	apoptosis regulation	0.0336634
	1149_ENSG00000258667	0.56	0.545148	TW 37	apoptosis regulation	0.336634
	1149_ENSG00000258717	-0.32	1.76346	TW 37	apoptosis regulation	0.0613861
	1149_ENSG00000258793	-0.17	0.149824	TW 37	apoptosis regulation	0.132673
	1149_ENSG00000258837	0.12	1.19033	TW 37	apoptosis regulation	0.0891089
	1149_ENSG00000258929	0.2	1.64104	TW 37	apoptosis regulation	0.564356
	1149_ENSG00000258942	0.255	0.593325	TW 37	apoptosis regulation	0.0792079
	1149_ENSG00000259107	-0.225	0.541105	TW 37	apoptosis regulation	0.0356436
	1149_ENSG00000259264	-0.32	0.168745	TW 37	apoptosis regulation	0.324752
	1149_ENSG00000259269	0.15	0.545128	TW 37	apoptosis regulation	0.0019802
	1149_ENSG00000259342	0.27	1.39522	TW 37	apoptosis regulation	0.350495
	1149_ENSG00000259353	0.395	0.205813	TW 37	apoptosis regulation	0.124752
	1149_ENSG00000259359	-0.205	0.376118	TW 37	apoptosis regulation	0.0574257
	1149_ENSG00000259437	-0.105	0.62212	TW 37	apoptosis regulation	0.00990099
	1149_ENSG00000259459	0.125	1.86883	TW 37	apoptosis regulation	0.108911
	1149_ENSG00000259654	0.265	0.260051	TW 37	apoptosis regulation	0.0831683
	1149_ENSG00000259672	-0.13	0.817457	TW 37	apoptosis regulation	0.126733
	1149_ENSG00000259720	-0.275	0.377088	TW 37	apoptosis regulation	0.00990099
	1149_ENSG00000259833	0.22	0.503407	TW 37	apoptosis regulation	0.0019802
	1149_ENSG00000259925	0.345	3.99778	TW 37	apoptosis regulation	0.108911
	1149_ENSG00000260009	-0.25	0.0232609	TW 37	apoptosis regulation	0.0118812
	1149_ENSG00000260015	0.12	0.482326	TW 37	apoptosis regulation	0.0653465
	1149_ENSG00000260051	0.38	1.32151	TW 37	apoptosis regulation	0.526733
	1149_ENSG00000260093	-0.13	0.0291498	TW 37	apoptosis regulation	0.0831683
	1149_ENSG00000260231	0.41	1.533	TW 37	apoptosis regulation	0.831683
	1149_ENSG00000260262	-0.215	0.539293	TW 37	apoptosis regulation	0.019802
	1149_ENSG00000260422	-0.12	1.00256	TW 37	apoptosis regulation	0.0356436
	1149_ENSG00000260423	-0.425	1.32168	TW 37	apoptosis regulation	0.560396
	1149_ENSG00000260476	0.67	2.05082	TW 37	apoptosis regulation	0.049505
	1149_ENSG00000260493	0.145	1.58506	TW 37	apoptosis regulation	0.243564
	1149_ENSG00000260530	-0.165	1.65324	TW 37	apoptosis regulation	0.0158416
	1149_ENSG00000260621	-0.185	0.0478529	TW 37	apoptosis regulation	0.019802
	1149_ENSG00000260693	0.23	0.86131	TW 37	apoptosis regulation	0.459406
	1149_ENSG00000260715	0.44	0.476336	TW 37	apoptosis regulation	0.0019802
	1149_ENSG00000260763	-0.7	0.776813	TW 37	apoptosis regulation	0.138614
	1149_ENSG00000260788	-0.11	0.720093	TW 37	apoptosis regulation	0.0257426
	1149_ENSG00000260793	-0.1	0.223793	TW 37	apoptosis regulation	0.774257
	1149_ENSG00000260834	0.225	0.891002	TW 37	apoptosis regulation	0.483168
	1149_ENSG00000260880	-0.205	0.945519	TW 37	apoptosis regulation	0.0415842
	1149_ENSG00000260992	0.155	1.37098	TW 37	apoptosis regulation	0.435644
	1149_ENSG00000261121	0.56	1.06014	TW 37	apoptosis regulation	0.0851485
	1149_ENSG00000261175	-0.24	0.914284	TW 37	apoptosis regulation	0.172277
	1149_ENSG00000261238	-0.695	1.9219	TW 37	apoptosis regulation	0.0792079
	1149_ENSG00000261369	0.74	1.85936	TW 37	apoptosis regulation	0.0316832
	1149_ENSG00000261437	0.795	9.69478	TW 37	apoptosis regulation	0.342574
	1149_ENSG00000261550	-0.265	1.00833	TW 37	apoptosis regulation	0.166337
	1149_ENSG00000261572	0.17	5.61185	TW 37	apoptosis regulation	0.437624
	1149_ENSG00000261693	0.295	1.99399	TW 37	apoptosis regulation	0.20198
	1149_ENSG00000261786	-0.175	1.90104	TW 37	apoptosis regulation	0.613861
	1149_ENSG00000261795	-0.21	0.0187441	TW 37	apoptosis regulation	0.0554455
	1149_ENSG00000261804	0.195	6.11127	TW 37	apoptosis regulation	0.667327
	1149_ENSG00000261823	0.24	1.53498	TW 37	apoptosis regulation	0.164356
	1149_ENSG00000262049	-0.36	0.111545	TW 37	apoptosis regulation	0.932673
	1149_ENSG00000262097	-0.455	0.6764	TW 37	apoptosis regulation	0.0237624
	1149_ENSG00000262115	0.13	2.2448	TW 37	apoptosis regulation	0.20396
	1149_ENSG00000262420	-0.145	0.530692	TW 37	apoptosis regulation	0.314851
	1149_ENSG00000262445	-0.25	0.0859892	TW 37	apoptosis regulation	0.120792
	1149_ENSG00000262801	0.205	0.531333	TW 37	apoptosis regulation	0.0673267
	1149_ENSG00000262995	0.545	0.0637751	TW 37	apoptosis regulation	0.00990099
	1149_ENSG00000263312	0.25	1.22668	TW 37	apoptosis regulation	0.00792079
	1149_ENSG00000263325	0.435	6.05798	TW 37	apoptosis regulation	0.174257
	1149_ENSG00000263327	0.265	1.19151	TW 37	apoptosis regulation	0.750495
	1149_ENSG00000263571	-0.14	0.0555835	TW 37	apoptosis regulation	0.00792079
	1149_ENSG00000263766	-0.165	0.672134	TW 37	apoptosis regulation	0.510891
	1149_ENSG00000263990	-0.145	0.0794207	TW 37	apoptosis regulation	0.451485
	1149_ENSG00000264016	-0.43	0.768606	TW 37	apoptosis regulation	0.0415842
	1149_ENSG00000264026	-0.425	0.578937	TW 37	apoptosis regulation	0.0594059
	1149_ENSG00000264304	0.14	0.507716	TW 37	apoptosis regulation	0.366337
	1149_ENSG00000264577	-0.485	1.04344	TW 37	apoptosis regulation	0.966337
[truncated: 73,134 more rows]

## Sheet: cancer-specific pairs
	Cancer-specific lncRNA-drug predictive pairs
	Drug ID	Drug	LncRNA	Predictive Score	Drug Category	interaction_type
	283	GSK2126458	ENSG00000254233	0.505	PI3K signaling	COAD_READ
	283	GSK2126458	ENSG00000183822	0.505	PI3K signaling	COAD_READ
	283	GSK2126458	ENSG00000269985	0.505	PI3K signaling	COAD_READ
	283	GSK2126458	ENSG00000231772	0.505	PI3K signaling	COAD_READ
	283	GSK2126458	ENSG00000230432	0.505	PI3K signaling	COAD_READ
	283	GSK2126458	ENSG00000254528	0.505	PI3K signaling	COAD_READ
	283	GSK2126458	ENSG00000241684	0.505	PI3K signaling	COAD_READ
	283	GSK2126458	ENSG00000265451	0.505	PI3K signaling	COAD_READ
	283	GSK2126458	ENSG00000258926	0.505	PI3K signaling	COAD_READ
	283	GSK2126458	ENSG00000233230	0.5	PI3K signaling	COAD_READ
	283	GSK2126458	ENSG00000249695	0.475	PI3K signaling	COAD_READ
	283	GSK2126458	ENSG00000249669	0.475	PI3K signaling	COAD_READ
	283	GSK2126458	ENSG00000270419	0.43	PI3K signaling	COAD_READ
	283	GSK2126458	ENSG00000250167	0.395	PI3K signaling	COAD_READ
	283	GSK2126458	ENSG00000261604	0.355	PI3K signaling	COAD_READ
	283	GSK2126458	ENSG00000272416	0.34	PI3K signaling	COAD_READ
	283	GSK2126458	ENSG00000248554	0.31	PI3K signaling	COAD_READ
	283	GSK2126458	ENSG00000257557	0.305	PI3K signaling	COAD_READ
	283	GSK2126458	ENSG00000234617	0.27	PI3K signaling	COAD_READ
	283	GSK2126458	ENSG00000186594	0.255	PI3K signaling	COAD_READ
	283	GSK2126458	ENSG00000259925	0.22	PI3K signaling	COAD_READ
	283	GSK2126458	ENSG00000256897	0.19	PI3K signaling	COAD_READ
	283	GSK2126458	ENSG00000245573	0.175	PI3K signaling	COAD_READ
	283	GSK2126458	ENSG00000253982	0.17	PI3K signaling	COAD_READ
	283	GSK2126458	ENSG00000236947	0.16	PI3K signaling	COAD_READ
	283	GSK2126458	ENSG00000225791	0.155	PI3K signaling	COAD_READ
	283	GSK2126458	ENSG00000171889	0.15	PI3K signaling	COAD_READ
	283	GSK2126458	ENSG00000253408	0.145	PI3K signaling	COAD_READ
	283	GSK2126458	ENSG00000236544	0.145	PI3K signaling	COAD_READ
	283	GSK2126458	ENSG00000251076	0.145	PI3K signaling	COAD_READ
	283	GSK2126458	ENSG00000250961	0.145	PI3K signaling	COAD_READ
	283	GSK2126458	ENSG00000257732	0.145	PI3K signaling	COAD_READ
	283	GSK2126458	ENSG00000265204	0.145	PI3K signaling	COAD_READ
	283	GSK2126458	ENSG00000255745	0.145	PI3K signaling	COAD_READ
	283	GSK2126458	ENSG00000231485	0.145	PI3K signaling	COAD_READ
	283	GSK2126458	ENSG00000223808	0.145	PI3K signaling	COAD_READ
	283	GSK2126458	ENSG00000243694	0.14	PI3K signaling	COAD_READ
	283	GSK2126458	ENSG00000267551	0.14	PI3K signaling	COAD_READ
	283	GSK2126458	ENSG00000272632	0.14	PI3K signaling	COAD_READ
	283	GSK2126458	ENSG00000232524	0.14	PI3K signaling	COAD_READ
	283	GSK2126458	ENSG00000267709	0.135	PI3K signaling	COAD_READ
	283	GSK2126458	ENSG00000235831	0.125	PI3K signaling	COAD_READ
	283	GSK2126458	ENSG00000272369	0.125	PI3K signaling	COAD_READ
	283	GSK2126458	ENSG00000235269	0.12	PI3K signaling	COAD_READ
	283	GSK2126458	ENSG00000228323	0.12	PI3K signaling	COAD_READ
	283	GSK2126458	ENSG00000231720	0.115	PI3K signaling	COAD_READ
	283	GSK2126458	ENSG00000224888	0.105	PI3K signaling	COAD_READ
	283	GSK2126458	ENSG00000265415	0.105	PI3K signaling	COAD_READ
	283	GSK2126458	ENSG00000272784	0.105	PI3K signaling	COAD_READ
	283	GSK2126458	ENSG00000260032	0.1	PI3K signaling	COAD_READ
	283	GSK2126458	ENSG00000226754	0.1	PI3K signaling	COAD_READ
	283	GSK2126458	ENSG00000266869	0.1	PI3K signaling	COAD_READ
	283	GSK2126458	ENSG00000236824	0.1	PI3K signaling	COAD_READ
	1259	Talazoparib	ENSG00000216863	0.57	Genome integrity	COAD_READ
	1259	Talazoparib	ENSG00000224844	0.47	Genome integrity	COAD_READ
	1259	Talazoparib	ENSG00000242808	0.425	Genome integrity	COAD_READ
	1259	Talazoparib	ENSG00000251191	0.395	Genome integrity	COAD_READ
	1259	Talazoparib	ENSG00000225708	0.39	Genome integrity	COAD_READ
	1259	Talazoparib	ENSG00000258844	0.335	Genome integrity	COAD_READ
	1259	Talazoparib	ENSG00000227220	0.33	Genome integrity	COAD_READ
	1259	Talazoparib	ENSG00000242828	0.33	Genome integrity	COAD_READ
	1259	Talazoparib	ENSG00000256196	0.305	Genome integrity	COAD_READ
	1259	Talazoparib	ENSG00000260517	0.26	Genome integrity	COAD_READ
	1259	Talazoparib	ENSG00000231881	0.25	Genome integrity	COAD_READ
	1259	Talazoparib	ENSG00000227409	0.24	Genome integrity	COAD_READ
	1259	Talazoparib	ENSG00000227659	0.185	Genome integrity	COAD_READ
	1259	Talazoparib	ENSG00000261586	0.16	Genome integrity	COAD_READ
	1259	Talazoparib	ENSG00000268061	0.11	Genome integrity	COAD_READ
	1259	Talazoparib	ENSG00000267013	0.105	Genome integrity	COAD_READ
	256	JW-7-24-1	ENSG00000227533	0.72	other	COAD_READ
	256	JW-7-24-1	ENSG00000230432	0.635	other	COAD_READ
	256	JW-7-24-1	ENSG00000183822	0.635	other	COAD_READ
	256	JW-7-24-1	ENSG00000231772	0.635	other	COAD_READ
	256	JW-7-24-1	ENSG00000223956	0.6	other	COAD_READ
	256	JW-7-24-1	ENSG00000241684	0.585	other	COAD_READ
	256	JW-7-24-1	ENSG00000223808	0.585	other	COAD_READ
	256	JW-7-24-1	ENSG00000231485	0.575	other	COAD_READ
	256	JW-7-24-1	ENSG00000254528	0.545	other	COAD_READ
	256	JW-7-24-1	ENSG00000254233	0.54	other	COAD_READ
	256	JW-7-24-1	ENSG00000225243	0.51	other	COAD_READ
	256	JW-7-24-1	ENSG00000233038	0.45	other	COAD_READ
	256	JW-7-24-1	ENSG00000236544	0.435	other	COAD_READ
	256	JW-7-24-1	ENSG00000225235	0.415	other	COAD_READ
	256	JW-7-24-1	ENSG00000224077	0.405	other	COAD_READ
	256	JW-7-24-1	ENSG00000224020	0.405	other	COAD_READ
	256	JW-7-24-1	ENSG00000229388	0.395	other	COAD_READ
	256	JW-7-24-1	ENSG00000203288	0.395	other	COAD_READ
	256	JW-7-24-1	ENSG00000258926	0.385	other	COAD_READ
	256	JW-7-24-1	ENSG00000225285	0.38	other	COAD_READ
	256	JW-7-24-1	ENSG00000234520	0.375	other	COAD_READ
	256	JW-7-24-1	ENSG00000225733	0.375	other	COAD_READ
	256	JW-7-24-1	ENSG00000228323	0.375	other	COAD_READ
	256	JW-7-24-1	ENSG00000231871	0.375	other	COAD_READ
	256	JW-7-24-1	ENSG00000251076	0.365	other	COAD_READ
	256	JW-7-24-1	ENSG00000250961	0.365	other	COAD_READ
	256	JW-7-24-1	ENSG00000253408	0.365	other	COAD_READ
	256	JW-7-24-1	ENSG00000224888	0.36	other	COAD_READ
	256	JW-7-24-1	ENSG00000231892	0.36	other	COAD_READ
	256	JW-7-24-1	ENSG00000231840	0.355	other	COAD_READ
	256	JW-7-24-1	ENSG00000223598	0.355	other	COAD_READ
	256	JW-7-24-1	ENSG00000258056	0.35	other	COAD_READ
	256	JW-7-24-1	ENSG00000223979	0.35	other	COAD_READ
	256	JW-7-24-1	ENSG00000227245	0.345	other	COAD_READ
	256	JW-7-24-1	ENSG00000265451	0.345	other	COAD_READ
	256	JW-7-24-1	ENSG00000198358	0.34	other	COAD_READ
	256	JW-7-24-1	ENSG00000197308	0.34	other	COAD_READ
	256	JW-7-24-1	ENSG00000230461	0.34	other	COAD_READ
	256	JW-7-24-1	ENSG00000255745	0.335	other	COAD_READ
	256	JW-7-24-1	ENSG00000228452	0.325	other	COAD_READ
	256	JW-7-24-1	ENSG00000250122	0.325	other	COAD_READ
	256	JW-7-24-1	ENSG00000229839	0.31	other	COAD_READ
	256	JW-7-24-1	ENSG00000230212	0.305	other	COAD_READ
	256	JW-7-24-1	ENSG00000234883	0.295	other	COAD_READ
	256	JW-7-24-1	ENSG00000186369	0.285	other	COAD_READ
	256	JW-7-24-1	ENSG00000224165	0.28	other	COAD_READ
	256	JW-7-24-1	ENSG00000263325	0.275	other	COAD_READ
	256	JW-7-24-1	ENSG00000267476	0.27	other	COAD_READ
	256	JW-7-24-1	ENSG00000223806	0.26	other	COAD_READ
	256	JW-7-24-1	ENSG00000224843	0.26	other	COAD_READ
	256	JW-7-24-1	ENSG00000237461	0.26	other	COAD_READ
	256	JW-7-24-1	ENSG00000223697	0.26	other	COAD_READ
	256	JW-7-24-1	ENSG00000227888	0.255	other	COAD_READ
	256	JW-7-24-1	ENSG00000220925	0.255	other	COAD_READ
	256	JW-7-24-1	ENSG00000269985	0.25	other	COAD_READ
	256	JW-7-24-1	ENSG00000225953	0.25	other	COAD_READ
	256	JW-7-24-1	ENSG00000229960	0.245	other	COAD_READ
	256	JW-7-24-1	ENSG00000226281	0.245	other	COAD_READ
	256	JW-7-24-1	ENSG00000231312	0.24	other	COAD_READ
	256	JW-7-24-1	ENSG00000227959	0.24	other	COAD_READ
	256	JW-7-24-1	ENSG00000234155	0.24	other	COAD_READ
	256	JW-7-24-1	ENSG00000235535	0.235	other	COAD_READ
	256	JW-7-24-1	ENSG00000228718	0.23	other	COAD_READ
	256	JW-7-24-1	ENSG00000223725	0.215	other	COAD_READ
	256	JW-7-24-1	ENSG00000226752	0.215	other	COAD_READ
	256	JW-7-24-1	ENSG00000224424	0.21	other	COAD_READ
	256	JW-7-24-1	ENSG00000229487	0.21	other	COAD_READ
	256	JW-7-24-1	ENSG00000225791	0.2	other	COAD_READ
	256	JW-7-24-1	ENSG00000231720	0.2	other	COAD_READ
	256	JW-7-24-1	ENSG00000227398	0.2	other	COAD_READ
	256	JW-7-24-1	ENSG00000227050	0.195	other	COAD_READ
	256	JW-7-24-1	ENSG00000226688	0.195	other	COAD_READ
	256	JW-7-24-1	ENSG00000235078	0.19	other	COAD_READ
	256	JW-7-24-1	ENSG00000204706	0.19	other	COAD_READ
	256	JW-7-24-1	ENSG00000228439	0.185	other	COAD_READ
	256	JW-7-24-1	ENSG00000229498	0.185	other	COAD_READ
	256	JW-7-24-1	ENSG00000257191	0.185	other	COAD_READ
	256	JW-7-24-1	ENSG00000226786	0.18	other	COAD_READ
	256	JW-7-24-1	ENSG00000228044	0.18	other	COAD_READ
	256	JW-7-24-1	ENSG00000250602	0.175	other	COAD_READ
	256	JW-7-24-1	ENSG00000225548	0.175	other	COAD_READ
	256	JW-7-24-1	ENSG00000237125	0.17	other	COAD_READ
	256	JW-7-24-1	ENSG00000224525	0.165	other	COAD_READ
	256	JW-7-24-1	ENSG00000237380	0.16	other	COAD_READ
	256	JW-7-24-1	ENSG00000226051	0.15	other	COAD_READ
	256	JW-7-24-1	ENSG00000255866	0.145	other	COAD_READ
	256	JW-7-24-1	ENSG00000228925	0.145	other	COAD_READ
	256	JW-7-24-1	ENSG00000225778	0.145	other	COAD_READ
	256	JW-7-24-1	ENSG00000265204	0.145	other	COAD_READ
	256	JW-7-24-1	ENSG00000234818	0.145	other	COAD_READ
	256	JW-7-24-1	ENSG00000224093	0.14	other	COAD_READ
	256	JW-7-24-1	ENSG00000223776	0.14	other	COAD_READ
	256	JW-7-24-1	ENSG00000248494	0.14	other	COAD_READ
	256	JW-7-24-1	ENSG00000232806	0.135	other	COAD_READ
	256	JW-7-24-1	ENSG00000269293	0.135	other	COAD_READ
	256	JW-7-24-1	ENSG00000229619	0.135	other	COAD_READ
	256	JW-7-24-1	ENSG00000228487	0.13	other	COAD_READ
	256	JW-7-24-1	ENSG00000228294	0.13	other	COAD_READ
	256	JW-7-24-1	ENSG00000237471	0.13	other	COAD_READ
	256	JW-7-24-1	ENSG00000240591	0.13	other	COAD_READ
	256	JW-7-24-1	ENSG00000248049	0.125	other	COAD_READ
	256	JW-7-24-1	ENSG00000224184	0.125	other	COAD_READ
	256	JW-7-24-1	ENSG00000221571	0.125	other	COAD_READ
	256	JW-7-24-1	ENSG00000261478	0.125	other	COAD_READ
	256	JW-7-24-1	ENSG00000261604	0.12	other	COAD_READ
	256	JW-7-24-1	ENSG00000226659	0.12	other	COAD_READ
	256	JW-7-24-1	ENSG00000224152	0.12	other	COAD_READ
	256	JW-7-24-1	ENSG00000228613	0.115	other	COAD_READ
	256	JW-7-24-1	ENSG00000235269	0.115	other	COAD_READ
	256	JW-7-24-1	ENSG00000226009	0.11	other	COAD_READ
	256	JW-7-24-1	ENSG00000240498	0.11	other	COAD_READ
	256	JW-7-24-1	ENSG00000237718	0.11	other	COAD_READ
	256	JW-7-24-1	ENSG00000223797	0.105	other	COAD_READ
	256	JW-7-24-1	ENSG00000226779	0.105	other	COAD_READ
	256	JW-7-24-1	ENSG00000248866	0.105	other	COAD_READ
	256	JW-7-24-1	ENSG00000225948	0.105	other	COAD_READ
	256	JW-7-24-1	ENSG00000224251	0.105	other	COAD_READ
	256	JW-7-24-1	ENSG00000223478	0.1	other	COAD_READ
	256	JW-7-24-1	ENSG00000225470	0.1	other	COAD_READ
	256	JW-7-24-1	ENSG00000247151	0.1	other	COAD_READ
	256	JW-7-24-1	ENSG00000226754	0.1	other	COAD_READ
	256	JW-7-24-1	ENSG00000227253	0.1	other	COAD_READ
	1529	MLN4924	ENSG00000228604	0.72	other	COAD_READ
	1529	MLN4924	ENSG00000204949	0.645	other	COAD_READ
	1529	MLN4924	ENSG00000221571	0.635	other	COAD_READ
	1529	MLN4924	ENSG00000224184	0.62	other	COAD_READ
	1529	MLN4924	ENSG00000228648	0.595	other	COAD_READ
	1529	MLN4924	ENSG00000225948	0.58	other	COAD_READ
	1529	MLN4924	ENSG00000226779	0.545	other	COAD_READ
	1529	MLN4924	ENSG00000230432	0.525	other	COAD_READ
	1529	MLN4924	ENSG00000227598	0.515	other	COAD_READ
	1529	MLN4924	ENSG00000224844	0.51	other	COAD_READ
	1529	MLN4924	ENSG00000183822	0.51	other	COAD_READ
	1529	MLN4924	ENSG00000233154	0.51	other	COAD_READ
	1529	MLN4924	ENSG00000231772	0.505	other	COAD_READ
	1529	MLN4924	ENSG00000233340	0.5	other	COAD_READ
	1529	MLN4924	ENSG00000225611	0.49	other	COAD_READ
	1529	MLN4924	ENSG00000216863	0.49	other	COAD_READ
	1529	MLN4924	ENSG00000225708	0.485	other	COAD_READ
	1529	MLN4924	ENSG00000177338	0.48	other	COAD_READ
	1529	MLN4924	ENSG00000228779	0.46	other	COAD_READ
	1529	MLN4924	ENSG00000249923	0.455	other	COAD_READ
	1529	MLN4924	ENSG00000257842	0.455	other	COAD_READ
	1529	MLN4924	ENSG00000253666	0.435	other	COAD_READ
	1529	MLN4924	ENSG00000225039	0.435	other	COAD_READ
	1529	MLN4924	ENSG00000234377	0.435	other	COAD_READ
	1529	MLN4924	ENSG00000223393	0.435	other	COAD_READ
	1529	MLN4924	ENSG00000227220	0.43	other	COAD_READ
	1529	MLN4924	ENSG00000247473	0.43	other	COAD_READ
	1529	MLN4924	ENSG00000227409	0.43	other	COAD_READ
	1529	MLN4924	ENSG00000204044	0.41	other	COAD_READ
	1529	MLN4924	ENSG00000244137	0.39	other	COAD_READ
	1529	MLN4924	ENSG00000251239	0.385	other	COAD_READ
	1529	MLN4924	ENSG00000228577	0.385	other	COAD_READ
	1529	MLN4924	ENSG00000250101	0.38	other	COAD_READ
	1529	MLN4924	ENSG00000227398	0.365	other	COAD_READ
	1529	MLN4924	ENSG00000179859	0.355	other	COAD_READ
	1529	MLN4924	ENSG00000272942	0.315	other	COAD_READ
	1529	MLN4924	ENSG00000269054	0.31	other	COAD_READ
	1529	MLN4924	ENSG00000227495	0.305	other	COAD_READ
	1529	MLN4924	ENSG00000227659	0.295	other	COAD_READ
	1529	MLN4924	ENSG00000228214	0.285	other	COAD_READ
	1529	MLN4924	ENSG00000227591	0.285	other	COAD_READ
	1529	MLN4924	ENSG00000248268	0.28	other	COAD_READ
	1529	MLN4924	ENSG00000232684	0.27	other	COAD_READ
	1529	MLN4924	ENSG00000232335	0.265	other	COAD_READ
	1529	MLN4924	ENSG00000235269	0.265	other	COAD_READ
	1529	MLN4924	ENSG00000249637	0.26	other	COAD_READ
	1529	MLN4924	ENSG00000257647	0.255	other	COAD_READ
	1529	MLN4924	ENSG00000228661	0.255	other	COAD_READ
	1529	MLN4924	ENSG00000204055	0.255	other	COAD_READ
	1529	MLN4924	ENSG00000232855	0.25	other	COAD_READ
	1529	MLN4924	ENSG00000228044	0.245	other	COAD_READ
	1529	MLN4924	ENSG00000226009	0.235	other	COAD_READ
	1529	MLN4924	ENSG00000234492	0.235	other	COAD_READ
	1529	MLN4924	ENSG00000233124	0.235	other	COAD_READ
	1529	MLN4924	ENSG00000214870	0.23	other	COAD_READ
	1529	MLN4924	ENSG00000224046	0.215	other	COAD_READ
	1529	MLN4924	ENSG00000226644	0.215	other	COAD_READ
	1529	MLN4924	ENSG00000223400	0.21	other	COAD_READ
	1529	MLN4924	ENSG00000233725	0.195	other	COAD_READ
	1529	MLN4924	ENSG00000258667	0.195	other	COAD_READ
	1529	MLN4924	ENSG00000232611	0.19	other	COAD_READ
	1529	MLN4924	ENSG00000229960	0.19	other	COAD_READ
	1529	MLN4924	ENSG00000224057	0.19	other	COAD_READ
	1529	MLN4924	ENSG00000226101	0.18	other	COAD_READ
	1529	MLN4924	ENSG00000260500	0.18	other	COAD_READ
	1529	MLN4924	ENSG00000206140	0.175	other	COAD_READ
	1529	MLN4924	ENSG00000230024	0.17	other	COAD_READ
	1529	MLN4924	ENSG00000270996	0.165	other	COAD_READ
	1529	MLN4924	ENSG00000204362	0.16	other	COAD_READ
	1529	MLN4924	ENSG00000227110	0.16	other	COAD_READ
	1529	MLN4924	ENSG00000228223	0.155	other	COAD_READ
	1529	MLN4924	ENSG00000228566	0.155	other	COAD_READ
	1529	MLN4924	ENSG00000196096	0.155	other	COAD_READ
	1529	MLN4924	ENSG00000231881	0.15	other	COAD_READ
	1529	MLN4924	ENSG00000176728	0.15	other	COAD_READ
	1529	MLN4924	ENSG00000186056	0.145	other	COAD_READ
	1529	MLN4924	ENSG00000237943	0.145	other	COAD_READ
	1529	MLN4924	ENSG00000236499	0.14	other	COAD_READ
	1529	MLN4924	ENSG00000273348	0.14	other	COAD_READ
	1529	MLN4924	ENSG00000232131	0.135	other	COAD_READ
	1529	MLN4924	ENSG00000233223	0.135	other	COAD_READ
	1529	MLN4924	ENSG00000235586	0.13	other	COAD_READ
	1529	MLN4924	ENSG00000234155	0.13	other	COAD_READ
	1529	MLN4924	ENSG00000205037	0.13	other	COAD_READ
	1529	MLN4924	ENSG00000224418	0.125	other	COAD_READ
	1529	MLN4924	ENSG00000241479	0.115	other	COAD_READ
	1529	MLN4924	ENSG00000225037	0.115	other	COAD_READ
	1529	MLN4924	ENSG00000259306	0.11	other	COAD_READ
	1529	MLN4924	ENSG00000247934	0.105	other	COAD_READ
	1529	MLN4924	ENSG00000241684	0.105	other	COAD_READ
	1529	MLN4924	ENSG00000234235	0.1	other	COAD_READ
	1529	MLN4924	ENSG00000227155	0.1	other	COAD_READ
	1529	MLN4924	ENSG00000214145	0.1	other	COAD_READ
	1529	MLN4924	ENSG00000231024	0.1	other	COAD_READ
	331	QL-X-138	ENSG00000230461	0.73	other	COAD_READ
	331	QL-X-138	ENSG00000183822	0.705	other	COAD_READ
	331	QL-X-138	ENSG00000225140	0.705	other	COAD_READ
	331	QL-X-138	ENSG00000224218	0.705	other	COAD_READ
	331	QL-X-138	ENSG00000225331	0.68	other	COAD_READ
	331	QL-X-138	ENSG00000230212	0.61	other	COAD_READ
	331	QL-X-138	ENSG00000225532	0.595	other	COAD_READ
	331	QL-X-138	ENSG00000225518	0.555	other	COAD_READ
	331	QL-X-138	ENSG00000186369	0.555	other	COAD_READ
	331	QL-X-138	ENSG00000223808	0.54	other	COAD_READ
	331	QL-X-138	ENSG00000225791	0.54	other	COAD_READ
	331	QL-X-138	ENSG00000216863	0.535	other	COAD_READ
	331	QL-X-138	ENSG00000183674	0.53	other	COAD_READ
	331	QL-X-138	ENSG00000230432	0.475	other	COAD_READ
	331	QL-X-138	ENSG00000224844	0.47	other	COAD_READ
	331	QL-X-138	ENSG00000223797	0.465	other	COAD_READ
	331	QL-X-138	ENSG00000229487	0.465	other	COAD_READ
	331	QL-X-138	ENSG00000227218	0.46	other	COAD_READ
	331	QL-X-138	ENSG00000226754	0.455	other	COAD_READ
	331	QL-X-138	ENSG00000186594	0.44	other	COAD_READ
	331	QL-X-138	ENSG00000229960	0.435	other	COAD_READ
	331	QL-X-138	ENSG00000228648	0.43	other	COAD_READ
	331	QL-X-138	ENSG00000257191	0.42	other	COAD_READ
	331	QL-X-138	ENSG00000204706	0.42	other	COAD_READ
	331	QL-X-138	ENSG00000224020	0.42	other	COAD_READ
	331	QL-X-138	ENSG00000220925	0.415	other	COAD_READ
	331	QL-X-138	ENSG00000198358	0.395	other	COAD_READ
	331	QL-X-138	ENSG00000223956	0.365	other	COAD_READ
	331	QL-X-138	ENSG00000247151	0.365	other	COAD_READ
	331	QL-X-138	ENSG00000223776	0.345	other	COAD_READ
	331	QL-X-138	ENSG00000231772	0.34	other	COAD_READ
	331	QL-X-138	ENSG00000229780	0.335	other	COAD_READ
	331	QL-X-138	ENSG00000225708	0.33	other	COAD_READ
	331	QL-X-138	ENSG00000250167	0.31	other	COAD_READ
	331	QL-X-138	ENSG00000240859	0.31	other	COAD_READ
	331	QL-X-138	ENSG00000223392	0.305	other	COAD_READ
	331	QL-X-138	ENSG00000224077	0.3	other	COAD_READ
	331	QL-X-138	ENSG00000223979	0.295	other	COAD_READ
	331	QL-X-138	ENSG00000231892	0.285	other	COAD_READ
	331	QL-X-138	ENSG00000227907	0.28	other	COAD_READ
	331	QL-X-138	ENSG00000233038	0.275	other	COAD_READ
	331	QL-X-138	ENSG00000248494	0.275	other	COAD_READ
	331	QL-X-138	ENSG00000177338	0.275	other	COAD_READ
	331	QL-X-138	ENSG00000166770	0.275	other	COAD_READ
	331	QL-X-138	ENSG00000227533	0.27	other	COAD_READ
	331	QL-X-138	ENSG00000234617	0.265	other	COAD_READ
	331	QL-X-138	ENSG00000226645	0.26	other	COAD_READ
	331	QL-X-138	ENSG00000224888	0.26	other	COAD_READ
	331	QL-X-138	ENSG00000223806	0.255	other	COAD_READ
	331	QL-X-138	ENSG00000198468	0.24	other	COAD_READ
	331	QL-X-138	ENSG00000223764	0.24	other	COAD_READ
	331	QL-X-138	ENSG00000225235	0.24	other	COAD_READ
	331	QL-X-138	ENSG00000225680	0.235	other	COAD_READ
	331	QL-X-138	ENSG00000223478	0.23	other	COAD_READ
	331	QL-X-138	ENSG00000269535	0.23	other	COAD_READ
	331	QL-X-138	ENSG00000205488	0.225	other	COAD_READ
	331	QL-X-138	ENSG00000260641	0.225	other	COAD_READ
	331	QL-X-138	ENSG00000204044	0.225	other	COAD_READ
	331	QL-X-138	ENSG00000226051	0.225	other	COAD_READ
	331	QL-X-138	ENSG00000223400	0.225	other	COAD_READ
	331	QL-X-138	ENSG00000203288	0.22	other	COAD_READ
	331	QL-X-138	ENSG00000223749	0.22	other	COAD_READ
	331	QL-X-138	ENSG00000171889	0.22	other	COAD_READ
	331	QL-X-138	ENSG00000255959	0.22	other	COAD_READ
	331	QL-X-138	ENSG00000224525	0.215	other	COAD_READ
	331	QL-X-138	ENSG00000203402	0.215	other	COAD_READ
	331	QL-X-138	ENSG00000223401	0.215	other	COAD_READ
	331	QL-X-138	ENSG00000228925	0.21	other	COAD_READ
	331	QL-X-138	ENSG00000254605	0.195	other	COAD_READ
	331	QL-X-138	ENSG00000175773	0.185	other	COAD_READ
	331	QL-X-138	ENSG00000225778	0.18	other	COAD_READ
	331	QL-X-138	ENSG00000241684	0.18	other	COAD_READ
	331	QL-X-138	ENSG00000203706	0.175	other	COAD_READ
	331	QL-X-138	ENSG00000223414	0.165	other	COAD_READ
	331	QL-X-138	ENSG00000227619	0.165	other	COAD_READ
	331	QL-X-138	ENSG00000178803	0.165	other	COAD_READ
	331	QL-X-138	ENSG00000177699	0.165	other	COAD_READ
	331	QL-X-138	ENSG00000249593	0.16	other	COAD_READ
	331	QL-X-138	ENSG00000203688	0.155	other	COAD_READ
	331	QL-X-138	ENSG00000197308	0.155	other	COAD_READ
	331	QL-X-138	ENSG00000241135	0.15	other	COAD_READ
	331	QL-X-138	ENSG00000228566	0.15	other	COAD_READ
	331	QL-X-138	ENSG00000228021	0.15	other	COAD_READ
	331	QL-X-138	ENSG00000225945	0.15	other	COAD_READ
	331	QL-X-138	ENSG00000235586	0.145	other	COAD_READ
	331	QL-X-138	ENSG00000214783	0.145	other	COAD_READ
	331	QL-X-138	ENSG00000234155	0.145	other	COAD_READ
	331	QL-X-138	ENSG00000225243	0.145	other	COAD_READ
	331	QL-X-138	ENSG00000225439	0.135	other	COAD_READ
	331	QL-X-138	ENSG00000249669	0.135	other	COAD_READ
	331	QL-X-138	ENSG00000249695	0.135	other	COAD_READ
	331	QL-X-138	ENSG00000223923	0.13	other	COAD_READ
	331	QL-X-138	ENSG00000223678	0.13	other	COAD_READ
	331	QL-X-138	ENSG00000258479	0.13	other	COAD_READ
	331	QL-X-138	ENSG00000261478	0.125	other	COAD_READ
	331	QL-X-138	ENSG00000223522	0.125	other	COAD_READ
	331	QL-X-138	ENSG00000223382	0.125	other	COAD_READ
	331	QL-X-138	ENSG00000234235	0.125	other	COAD_READ
	331	QL-X-138	ENSG00000226644	0.125	other	COAD_READ
	331	QL-X-138	ENSG00000174171	0.125	other	COAD_READ
	331	QL-X-138	ENSG00000227253	0.12	other	COAD_READ
	331	QL-X-138	ENSG00000228701	0.12	other	COAD_READ
	331	QL-X-138	ENSG00000189238	0.12	other	COAD_READ
	331	QL-X-138	ENSG00000224116	0.12	other	COAD_READ
	331	QL-X-138	ENSG00000258837	0.12	other	COAD_READ
	331	QL-X-138	ENSG00000173811	0.115	other	COAD_READ
	331	QL-X-138	ENSG00000204949	0.115	other	COAD_READ
	331	QL-X-138	ENSG00000214432	0.115	other	COAD_READ
	331	QL-X-138	ENSG00000189419	0.115	other	COAD_READ
	331	QL-X-138	ENSG00000248554	0.11	other	COAD_READ
	331	QL-X-138	ENSG00000256897	0.11	other	COAD_READ
	331	QL-X-138	ENSG00000228630	0.11	other	COAD_READ
	331	QL-X-138	ENSG00000229666	0.105	other	COAD_READ
	331	QL-X-138	ENSG00000224843	0.105	other	COAD_READ
	331	QL-X-138	ENSG00000214145	0.105	other	COAD_READ
	331	QL-X-138	ENSG00000188365	0.105	other	COAD_READ
	331	QL-X-138	ENSG00000186056	0.105	other	COAD_READ
	331	QL-X-138	ENSG00000228294	0.1	other	COAD_READ
	331	QL-X-138	ENSG00000196634	0.1	other	COAD_READ
	331	QL-X-138	ENSG00000183242	0.1	other	COAD_READ
	331	QL-X-138	ENSG00000203279	0.1	other	COAD_READ
	331	QL-X-138	ENSG00000250073	0.1	other	COAD_READ
	331	QL-X-138	ENSG00000227640	0.1	other	COAD_READ
	1011	Navitoclax	ENSG00000233818	0.29	apoptosis regulation	COAD_READ
	1011	Navitoclax	ENSG00000256196	0.285	apoptosis regulation	COAD_READ
	1011	Navitoclax	ENSG00000250770	0.255	apoptosis regulation	COAD_READ
	1011	Navitoclax	ENSG00000224592	0.245	apoptosis regulation	COAD_READ
	1011	Navitoclax	ENSG00000232415	0.225	apoptosis regulation	COAD_READ
	1011	Navitoclax	ENSG00000260209	0.205	apoptosis regulation	COAD_READ
	1011	Navitoclax	ENSG00000264514	0.205	apoptosis regulation	COAD_READ
	1011	Navitoclax	ENSG00000259807	0.205	apoptosis regulation	COAD_READ
	1011	Navitoclax	ENSG00000203446	0.205	apoptosis regulation	COAD_READ
	1011	Navitoclax	ENSG00000230773	0.205	apoptosis regulation	COAD_READ
	1011	Navitoclax	ENSG00000261327	0.205	apoptosis regulation	COAD_READ
	1011	Navitoclax	ENSG00000227297	0.205	apoptosis regulation	COAD_READ
	1011	Navitoclax	ENSG00000226806	0.205	apoptosis regulation	COAD_READ
	1011	Navitoclax	ENSG00000226953	0.205	apoptosis regulation	COAD_READ
	1011	Navitoclax	ENSG00000225938	0.205	apoptosis regulation	COAD_READ
	1011	Navitoclax	ENSG00000266978	0.205	apoptosis regulation	COAD_READ
	1011	Navitoclax	ENSG00000225555	0.205	apoptosis regulation	COAD_READ
	1011	Navitoclax	ENSG00000267175	0.205	apoptosis regulation	COAD_READ
	1011	Navitoclax	ENSG00000225106	0.205	apoptosis regulation	COAD_READ
	1011	Navitoclax	ENSG00000267577	0.205	apoptosis regulation	COAD_READ
	1011	Navitoclax	ENSG00000267774	0.205	apoptosis regulation	COAD_READ
	1011	Navitoclax	ENSG00000258955	0.205	apoptosis regulation	COAD_READ
	1011	Navitoclax	ENSG00000203434	0.205	apoptosis regulation	COAD_READ
	1011	Navitoclax	ENSG00000244564	0.205	apoptosis regulation	COAD_READ
	1011	Navitoclax	ENSG00000237768	0.205	apoptosis regulation	COAD_READ
	1011	Navitoclax	ENSG00000237989	0.205	apoptosis regulation	COAD_READ
	1011	Navitoclax	ENSG00000250241	0.205	apoptosis regulation	COAD_READ
	1011	Navitoclax	ENSG00000239572	0.205	apoptosis regulation	COAD_READ
	1011	Navitoclax	ENSG00000255020	0.205	apoptosis regulation	COAD_READ
	1011	Navitoclax	ENSG00000247134	0.2	apoptosis regulation	COAD_READ
	1011	Navitoclax	ENSG00000270607	0.155	apoptosis regulation	COAD_READ
	1011	Navitoclax	ENSG00000263657	0.155	apoptosis regulation	COAD_READ
	1011	Navitoclax	ENSG00000230730	0.155	apoptosis regulation	COAD_READ
	1011	Navitoclax	ENSG00000227409	0.14	apoptosis regulation	COAD_READ
	1011	Navitoclax	ENSG00000227220	0.14	apoptosis regulation	COAD_READ
	1011	Navitoclax	ENSG00000242808	0.14	apoptosis regulation	COAD_READ
	1011	Navitoclax	ENSG00000242828	0.14	apoptosis regulation	COAD_READ
	1011	Navitoclax	ENSG00000225708	0.14	apoptosis regulation	COAD_READ
	1011	Navitoclax	ENSG00000267013	0.14	apoptosis regulation	COAD_READ
	1011	Navitoclax	ENSG00000224844	0.14	apoptosis regulation	COAD_READ
	1011	Navitoclax	ENSG00000216863	0.14	apoptosis regulation	COAD_READ
	1011	Navitoclax	ENSG00000258844	0.14	apoptosis regulation	COAD_READ
	1011	Navitoclax	ENSG00000260517	0.14	apoptosis regulation	COAD_READ
	1011	Navitoclax	ENSG00000227659	0.14	apoptosis regulation	COAD_READ
	1011	Navitoclax	ENSG00000231881	0.14	apoptosis regulation	COAD_READ
	1011	Navitoclax	ENSG00000261586	0.14	apoptosis regulation	COAD_READ
	1011	Navitoclax	ENSG00000273030	0.14	apoptosis regulation	COAD_READ
	1011	Navitoclax	ENSG00000271774	0.135	apoptosis regulation	COAD_READ
	1011	Navitoclax	ENSG00000249906	0.135	apoptosis regulation	COAD_READ
	1011	Navitoclax	ENSG00000238242	0.135	apoptosis regulation	COAD_READ
	1011	Navitoclax	ENSG00000250343	0.135	apoptosis regulation	COAD_READ
	1011	Navitoclax	ENSG00000228061	0.135	apoptosis regulation	COAD_READ
	1011	Navitoclax	ENSG00000248779	0.135	apoptosis regulation	COAD_READ
	1011	Navitoclax	ENSG00000231574	0.135	apoptosis regulation	COAD_READ
	1011	Navitoclax	ENSG00000251387	0.135	apoptosis regulation	COAD_READ
	1011	Navitoclax	ENSG00000254847	0.135	apoptosis regulation	COAD_READ
	1011	Navitoclax	ENSG00000228541	0.135	apoptosis regulation	COAD_READ
	1011	Navitoclax	ENSG00000254695	0.135	apoptosis regulation	COAD_READ
	1011	Navitoclax	ENSG00000258018	0.135	apoptosis regulation	COAD_READ
	1011	Navitoclax	ENSG00000261786	0.115	apoptosis regulation	COAD_READ
	1011	Navitoclax	ENSG00000259775	0.11	apoptosis regulation	COAD_READ
	1011	Navitoclax	ENSG00000241313	0.105	apoptosis regulation	COAD_READ
	1011	Navitoclax	ENSG00000249669	0.105	apoptosis regulation	COAD_READ
	1011	Navitoclax	ENSG00000249695	0.105	apoptosis regulation	COAD_READ
	1011	Navitoclax	ENSG00000234617	0.105	apoptosis regulation	COAD_READ
	1011	Navitoclax	ENSG00000214432	0.105	apoptosis regulation	COAD_READ
	1011	Navitoclax	ENSG00000249797	0.105	apoptosis regulation	COAD_READ
	1011	Navitoclax	ENSG00000237453	0.1	apoptosis regulation	COAD_READ
	1010	Gefitinib	ENSG00000228484	0.425	EGFR signaling	COAD_READ
	1010	Gefitinib	ENSG00000227947	0.39	EGFR signaling	COAD_READ
	1010	Gefitinib	ENSG00000260051	0.335	EGFR signaling	COAD_READ
	1010	Gefitinib	ENSG00000233456	0.3	EGFR signaling	COAD_READ
	1010	Gefitinib	ENSG00000226828	0.3	EGFR signaling	COAD_READ
	1010	Gefitinib	ENSG00000253394	0.3	EGFR signaling	COAD_READ
	1010	Gefitinib	ENSG00000257002	0.3	EGFR signaling	COAD_READ
	1010	Gefitinib	ENSG00000263571	0.3	EGFR signaling	COAD_READ
	1010	Gefitinib	ENSG00000253230	0.3	EGFR signaling	COAD_READ
	1010	Gefitinib	ENSG00000235434	0.3	EGFR signaling	COAD_READ
	1010	Gefitinib	ENSG00000272372	0.3	EGFR signaling	COAD_READ
	1010	Gefitinib	ENSG00000242767	0.3	EGFR signaling	COAD_READ
	1010	Gefitinib	ENSG00000253196	0.3	EGFR signaling	COAD_READ
	1010	Gefitinib	ENSG00000260976	0.3	EGFR signaling	COAD_READ
	1010	Gefitinib	ENSG00000265739	0.3	EGFR signaling	COAD_READ
	1010	Gefitinib	ENSG00000235770	0.27	EGFR signaling	COAD_READ
	1010	Gefitinib	ENSG00000263004	0.255	EGFR signaling	COAD_READ
	1010	Gefitinib	ENSG00000272755	0.235	EGFR signaling	COAD_READ
	1010	Gefitinib	ENSG00000231249	0.19	EGFR signaling	COAD_READ
	1010	Gefitinib	ENSG00000260476	0.185	EGFR signaling	COAD_READ
	1010	Gefitinib	ENSG00000255422	0.18	EGFR signaling	COAD_READ
	1010	Gefitinib	ENSG00000250166	0.18	EGFR signaling	COAD_READ
	1010	Gefitinib	ENSG00000264785	0.18	EGFR signaling	COAD_READ
	1010	Gefitinib	ENSG00000275874	0.18	EGFR signaling	COAD_READ
	1010	Gefitinib	ENSG00000245468	0.175	EGFR signaling	COAD_READ
	1010	Gefitinib	ENSG00000254757	0.175	EGFR signaling	COAD_READ
	1010	Gefitinib	ENSG00000261411	0.13	EGFR signaling	COAD_READ
	1010	Gefitinib	ENSG00000267868	0.12	EGFR signaling	COAD_READ
	1010	Gefitinib	ENSG00000258017	0.105	EGFR signaling	COAD_READ
	1010	Gefitinib	ENSG00000225889	0.1	EGFR signaling	COAD_READ
	1170	CCT018159	ENSG00000259805	0.25	other	COAD_READ
	1170	CCT018159	ENSG00000228648	0.25	other	COAD_READ
	1170	CCT018159	ENSG00000177338	0.25	other	COAD_READ
	1170	CCT018159	ENSG00000233340	0.25	other	COAD_READ
	1170	CCT018159	ENSG00000267677	0.25	other	COAD_READ
	1170	CCT018159	ENSG00000230319	0.22	other	COAD_READ
	1170	CCT018159	ENSG00000270090	0.19	other	COAD_READ
	1170	CCT018159	ENSG00000258451	0.19	other	COAD_READ
	1170	CCT018159	ENSG00000234707	0.19	other	COAD_READ
	1170	CCT018159	ENSG00000270066	0.19	other	COAD_READ
	1170	CCT018159	ENSG00000258820	0.19	other	COAD_READ
	1170	CCT018159	ENSG00000226627	0.19	other	COAD_READ
	1170	CCT018159	ENSG00000260441	0.19	other	COAD_READ
	1170	CCT018159	ENSG00000230676	0.19	other	COAD_READ
	1170	CCT018159	ENSG00000232192	0.19	other	COAD_READ
	1170	CCT018159	ENSG00000183242	0.19	other	COAD_READ
	1170	CCT018159	ENSG00000257878	0.19	other	COAD_READ
	1170	CCT018159	ENSG00000243384	0.19	other	COAD_READ
	1170	CCT018159	ENSG00000232828	0.19	other	COAD_READ
	1170	CCT018159	ENSG00000230782	0.19	other	COAD_READ
	1170	CCT018159	ENSG00000196634	0.19	other	COAD_READ
	1170	CCT018159	ENSG00000254988	0.19	other	COAD_READ
	1170	CCT018159	ENSG00000261399	0.19	other	COAD_READ
	1170	CCT018159	ENSG00000230054	0.19	other	COAD_READ
	1170	CCT018159	ENSG00000236197	0.19	other	COAD_READ
	1170	CCT018159	ENSG00000249252	0.19	other	COAD_READ
	1170	CCT018159	ENSG00000224328	0.19	other	COAD_READ
	1170	CCT018159	ENSG00000264443	0.19	other	COAD_READ
	1170	CCT018159	ENSG00000234323	0.19	other	COAD_READ
	1170	CCT018159	ENSG00000254885	0.19	other	COAD_READ
	1170	CCT018159	ENSG00000267532	0.175	other	COAD_READ
	1170	CCT018159	ENSG00000237819	0.165	other	COAD_READ
	1170	CCT018159	ENSG00000223552	0.16	other	COAD_READ
	1170	CCT018159	ENSG00000264785	0.155	other	COAD_READ
	1170	CCT018159	ENSG00000255422	0.155	other	COAD_READ
	1170	CCT018159	ENSG00000250166	0.155	other	COAD_READ
	1170	CCT018159	ENSG00000275874	0.155	other	COAD_READ
	1170	CCT018159	ENSG00000231877	0.13	other	COAD_READ
	1170	CCT018159	ENSG00000231871	0.13	other	COAD_READ
	1170	CCT018159	ENSG00000256940	0.115	other	COAD_READ
	1170	CCT018159	ENSG00000258017	0.115	other	COAD_READ
	1170	CCT018159	ENSG00000227907	0.105	other	COAD_READ
	1170	CCT018159	ENSG00000237975	0.105	other	COAD_READ
	158	PF-562271	ENSG00000177410	0.78	cytoskeleton	COAD_READ
	158	PF-562271	ENSG00000183242	0.645	cytoskeleton	COAD_READ
	158	PF-562271	ENSG00000219410	0.58	cytoskeleton	COAD_READ
	158	PF-562271	ENSG00000225039	0.53	cytoskeleton	COAD_READ
	158	PF-562271	ENSG00000196634	0.51	cytoskeleton	COAD_READ
	158	PF-562271	ENSG00000216863	0.475	cytoskeleton	COAD_READ
	158	PF-562271	ENSG00000251191	0.43	cytoskeleton	COAD_READ
	158	PF-562271	ENSG00000198358	0.42	cytoskeleton	COAD_READ
	158	PF-562271	ENSG00000259727	0.39	cytoskeleton	COAD_READ
	158	PF-562271	ENSG00000228577	0.375	cytoskeleton	COAD_READ
	158	PF-562271	ENSG00000248429	0.36	cytoskeleton	COAD_READ
	158	PF-562271	ENSG00000186594	0.34	cytoskeleton	COAD_READ
	158	PF-562271	ENSG00000152931	0.335	cytoskeleton	COAD_READ
	158	PF-562271	ENSG00000224699	0.33	cytoskeleton	COAD_READ
	158	PF-562271	ENSG00000227076	0.33	cytoskeleton	COAD_READ
	158	PF-562271	ENSG00000232524	0.295	cytoskeleton	COAD_READ
	158	PF-562271	ENSG00000231064	0.285	cytoskeleton	COAD_READ
	158	PF-562271	ENSG00000214432	0.275	cytoskeleton	COAD_READ
	158	PF-562271	ENSG00000167912	0.27	cytoskeleton	COAD_READ
	158	PF-562271	ENSG00000224328	0.27	cytoskeleton	COAD_READ
	158	PF-562271	ENSG00000176728	0.265	cytoskeleton	COAD_READ
	158	PF-562271	ENSG00000224525	0.255	cytoskeleton	COAD_READ
	158	PF-562271	ENSG00000232335	0.25	cytoskeleton	COAD_READ
	158	PF-562271	ENSG00000258667	0.235	cytoskeleton	COAD_READ
	158	PF-562271	ENSG00000214145	0.225	cytoskeleton	COAD_READ
	158	PF-562271	ENSG00000230319	0.225	cytoskeleton	COAD_READ
	158	PF-562271	ENSG00000232415	0.21	cytoskeleton	COAD_READ
	158	PF-562271	ENSG00000219445	0.21	cytoskeleton	COAD_READ
	158	PF-562271	ENSG00000232684	0.2	cytoskeleton	COAD_READ
	158	PF-562271	ENSG00000225914	0.19	cytoskeleton	COAD_READ
	158	PF-562271	ENSG00000175773	0.19	cytoskeleton	COAD_READ
	158	PF-562271	ENSG00000223960	0.19	cytoskeleton	COAD_READ
	158	PF-562271	ENSG00000224844	0.185	cytoskeleton	COAD_READ
	158	PF-562271	ENSG00000225886	0.18	cytoskeleton	COAD_READ
	158	PF-562271	ENSG00000245904	0.18	cytoskeleton	COAD_READ
	158	PF-562271	ENSG00000250230	0.18	cytoskeleton	COAD_READ
	158	PF-562271	ENSG00000223482	0.17	cytoskeleton	COAD_READ
	158	PF-562271	ENSG00000248027	0.17	cytoskeleton	COAD_READ
	158	PF-562271	ENSG00000235488	0.17	cytoskeleton	COAD_READ
	158	PF-562271	ENSG00000226803	0.165	cytoskeleton	COAD_READ
	158	PF-562271	ENSG00000228343	0.165	cytoskeleton	COAD_READ
	158	PF-562271	ENSG00000243694	0.16	cytoskeleton	COAD_READ
	158	PF-562271	ENSG00000224032	0.155	cytoskeleton	COAD_READ
	158	PF-562271	ENSG00000177133	0.155	cytoskeleton	COAD_READ
	158	PF-562271	ENSG00000228554	0.15	cytoskeleton	COAD_READ
	158	PF-562271	ENSG00000182021	0.15	cytoskeleton	COAD_READ
	158	PF-562271	ENSG00000196096	0.145	cytoskeleton	COAD_READ
	158	PF-562271	ENSG00000230630	0.145	cytoskeleton	COAD_READ
	158	PF-562271	ENSG00000183308	0.145	cytoskeleton	COAD_READ
	158	PF-562271	ENSG00000233124	0.14	cytoskeleton	COAD_READ
	158	PF-562271	ENSG00000180139	0.14	cytoskeleton	COAD_READ
	158	PF-562271	ENSG00000225889	0.14	cytoskeleton	COAD_READ
	158	PF-562271	ENSG00000204581	0.135	cytoskeleton	COAD_READ
	158	PF-562271	ENSG00000236028	0.135	cytoskeleton	COAD_READ
	158	PF-562271	ENSG00000267764	0.135	cytoskeleton	COAD_READ
	158	PF-562271	ENSG00000197670	0.135	cytoskeleton	COAD_READ
	158	PF-562271	ENSG00000177640	0.13	cytoskeleton	COAD_READ
	158	PF-562271	ENSG00000256234	0.13	cytoskeleton	COAD_READ
	158	PF-562271	ENSG00000217258	0.13	cytoskeleton	COAD_READ
	158	PF-562271	ENSG00000246662	0.125	cytoskeleton	COAD_READ
	158	PF-562271	ENSG00000248896	0.125	cytoskeleton	COAD_READ
	158	PF-562271	ENSG00000226281	0.125	cytoskeleton	COAD_READ
	158	PF-562271	ENSG00000227220	0.125	cytoskeleton	COAD_READ
	158	PF-562271	ENSG00000226627	0.12	cytoskeleton	COAD_READ
	158	PF-562271	ENSG00000177699	0.12	cytoskeleton	COAD_READ
	158	PF-562271	ENSG00000236526	0.12	cytoskeleton	COAD_READ
	158	PF-562271	ENSG00000203499	0.12	cytoskeleton	COAD_READ
	158	PF-562271	ENSG00000170919	0.115	cytoskeleton	COAD_READ
	158	PF-562271	ENSG00000227857	0.115	cytoskeleton	COAD_READ
	158	PF-562271	ENSG00000228061	0.115	cytoskeleton	COAD_READ
	158	PF-562271	ENSG00000230155	0.115	cytoskeleton	COAD_READ
	158	PF-562271	ENSG00000197099	0.115	cytoskeleton	COAD_READ
	158	PF-562271	ENSG00000215039	0.115	cytoskeleton	COAD_READ
	158	PF-562271	ENSG00000236199	0.115	cytoskeleton	COAD_READ
	158	PF-562271	ENSG00000258793	0.11	cytoskeleton	COAD_READ
	158	PF-562271	ENSG00000225708	0.11	cytoskeleton	COAD_READ
	158	PF-562271	ENSG00000234185	0.11	cytoskeleton	COAD_READ
	158	PF-562271	ENSG00000223947	0.105	cytoskeleton	COAD_READ
	158	PF-562271	ENSG00000250600	0.1	cytoskeleton	COAD_READ
	158	PF-562271	ENSG00000223749	0.1	cytoskeleton	COAD_READ
	158	PF-562271	ENSG00000229780	0.1	cytoskeleton	COAD_READ
	158	PF-562271	ENSG00000197989	0.1	cytoskeleton	COAD_READ
	158	PF-562271	ENSG00000249593	0.1	cytoskeleton	COAD_READ
	158	PF-562271	ENSG00000259209	0.1	cytoskeleton	COAD_READ
	158	PF-562271	ENSG00000228288	0.1	cytoskeleton	COAD_READ
	158	PF-562271	ENSG00000177338	0.1	cytoskeleton	COAD_READ
	158	PF-562271	ENSG00000254814	0.1	cytoskeleton	COAD_READ
	158	PF-562271	ENSG00000225083	0.1	cytoskeleton	COAD_READ
	1268	XAV939	ENSG00000227356	0.2	WNT signaling	COAD_READ
	1268	XAV939	ENSG00000237813	0.195	WNT signaling	COAD_READ
	1268	XAV939	ENSG00000229491	0.195	WNT signaling	COAD_READ
	1268	XAV939	ENSG00000259805	0.15	WNT signaling	COAD_READ
	1268	XAV939	ENSG00000233340	0.15	WNT signaling	COAD_READ
	1268	XAV939	ENSG00000267677	0.15	WNT signaling	COAD_READ
	1268	XAV939	ENSG00000228648	0.15	WNT signaling	COAD_READ
	1268	XAV939	ENSG00000177338	0.15	WNT signaling	COAD_READ
	1268	XAV939	ENSG00000204362	0.14	WNT signaling	COAD_READ
	1268	XAV939	ENSG00000273493	0.12	WNT signaling	COAD_READ
	1268	XAV939	ENSG00000258999	0.12	WNT signaling	COAD_READ
	1268	XAV939	ENSG00000254592	0.11	WNT signaling	COAD_READ
	1268	XAV939	ENSG00000253554	0.1	WNT signaling	COAD_READ
	1114	Cetuximab	ENSG00000272416	0.555	EGFR signaling	COAD_READ
	1114	Cetuximab	ENSG00000262372	0.175	EGFR signaling	COAD_READ
	1114	Cetuximab	ENSG00000183822	0.16	EGFR signaling	COAD_READ
	1114	Cetuximab	ENSG00000230432	0.15	EGFR signaling	COAD_READ
	1114	Cetuximab	ENSG00000241684	0.135	EGFR signaling	COAD_READ
	1114	Cetuximab	ENSG00000254233	0.12	EGFR signaling	COAD_READ
	1114	Cetuximab	ENSG00000253666	0.115	EGFR signaling	COAD_READ
	1114	Cetuximab	ENSG00000254528	0.105	EGFR signaling	COAD_READ
	1114	Cetuximab	ENSG00000258084	0.1	EGFR signaling	COAD_READ
	1114	Cetuximab	ENSG00000261411	0.1	EGFR signaling	COAD_READ
	252	WZ3105	ENSG00000255517	0.71	other	COAD_READ
	252	WZ3105	ENSG00000258929	0.65	other	COAD_READ
	252	WZ3105	ENSG00000259146	0.64	other	COAD_READ
	252	WZ3105	ENSG00000255320	0.605	other	COAD_READ
	252	WZ3105	ENSG00000248554	0.605	other	COAD_READ
	252	WZ3105	ENSG00000176728	0.555	other	COAD_READ
	252	WZ3105	ENSG00000233230	0.51	other	COAD_READ
	252	WZ3105	ENSG00000255959	0.46	other	COAD_READ
	252	WZ3105	ENSG00000227533	0.435	other	COAD_READ
	252	WZ3105	ENSG00000254528	0.43	other	COAD_READ
	252	WZ3105	ENSG00000233058	0.42	other	COAD_READ
	252	WZ3105	ENSG00000254233	0.415	other	COAD_READ
	252	WZ3105	ENSG00000238123	0.41	other	COAD_READ
	252	WZ3105	ENSG00000258926	0.41	other	COAD_READ
	252	WZ3105	ENSG00000250167	0.405	other	COAD_READ
	252	WZ3105	ENSG00000248866	0.4	other	COAD_READ
	252	WZ3105	ENSG00000243694	0.4	other	COAD_READ
	252	WZ3105	ENSG00000241684	0.4	other	COAD_READ
	252	WZ3105	ENSG00000245060	0.385	other	COAD_READ
	252	WZ3105	ENSG00000267551	0.385	other	COAD_READ
	252	WZ3105	ENSG00000231892	0.38	other	COAD_READ
	252	WZ3105	ENSG00000241135	0.375	other	COAD_READ
	252	WZ3105	ENSG00000272632	0.365	other	COAD_READ
	252	WZ3105	ENSG00000232524	0.355	other	COAD_READ
	252	WZ3105	ENSG00000186594	0.355	other	COAD_READ
	252	WZ3105	ENSG00000228288	0.355	other	COAD_READ
	252	WZ3105	ENSG00000249695	0.355	other	COAD_READ
	252	WZ3105	ENSG00000240859	0.35	other	COAD_READ
	252	WZ3105	ENSG00000234617	0.35	other	COAD_READ
	252	WZ3105	ENSG00000241479	0.345	other	COAD_READ
	252	WZ3105	ENSG00000249669	0.345	other	COAD_READ
	252	WZ3105	ENSG00000265451	0.34	other	COAD_READ
	252	WZ3105	ENSG00000259536	0.33	other	COAD_READ
	252	WZ3105	ENSG00000259863	0.315	other	COAD_READ
	252	WZ3105	ENSG00000253972	0.315	other	COAD_READ
	252	WZ3105	ENSG00000234235	0.315	other	COAD_READ
	252	WZ3105	ENSG00000232229	0.305	other	COAD_READ
	252	WZ3105	ENSG00000250073	0.305	other	COAD_READ
	252	WZ3105	ENSG00000231772	0.3	other	COAD_READ
	252	WZ3105	ENSG00000259925	0.295	other	COAD_READ
	252	WZ3105	ENSG00000254635	0.295	other	COAD_READ
	252	WZ3105	ENSG00000269985	0.29	other	COAD_READ
	252	WZ3105	ENSG00000258702	0.28	other	COAD_READ
	252	WZ3105	ENSG00000204949	0.275	other	COAD_READ
	252	WZ3105	ENSG00000253754	0.275	other	COAD_READ
	252	WZ3105	ENSG00000251076	0.265	other	COAD_READ
	252	WZ3105	ENSG00000253408	0.265	other	COAD_READ
	252	WZ3105	ENSG00000229388	0.26	other	COAD_READ
	252	WZ3105	ENSG00000254044	0.255	other	COAD_READ
	252	WZ3105	ENSG00000206140	0.25	other	COAD_READ
	252	WZ3105	ENSG00000250961	0.25	other	COAD_READ
	252	WZ3105	ENSG00000270419	0.24	other	COAD_READ
	252	WZ3105	ENSG00000267709	0.24	other	COAD_READ
	252	WZ3105	ENSG00000265415	0.235	other	COAD_READ
	252	WZ3105	ENSG00000230432	0.23	other	COAD_READ
	252	WZ3105	ENSG00000171889	0.23	other	COAD_READ
	252	WZ3105	ENSG00000255745	0.225	other	COAD_READ
	252	WZ3105	ENSG00000258837	0.225	other	COAD_READ
	252	WZ3105	ENSG00000229619	0.22	other	COAD_READ
	252	WZ3105	ENSG00000262115	0.215	other	COAD_READ
	252	WZ3105	ENSG00000227218	0.215	other	COAD_READ
	252	WZ3105	ENSG00000183822	0.215	other	COAD_READ
	252	WZ3105	ENSG00000260328	0.205	other	COAD_READ
	252	WZ3105	ENSG00000257732	0.205	other	COAD_READ
	252	WZ3105	ENSG00000247516	0.205	other	COAD_READ
	252	WZ3105	ENSG00000236544	0.2	other	COAD_READ
	252	WZ3105	ENSG00000258410	0.2	other	COAD_READ
	252	WZ3105	ENSG00000236869	0.2	other	COAD_READ
	252	WZ3105	ENSG00000260593	0.195	other	COAD_READ
	252	WZ3105	ENSG00000260552	0.195	other	COAD_READ
	252	WZ3105	ENSG00000223923	0.195	other	COAD_READ
	252	WZ3105	ENSG00000265204	0.19	other	COAD_READ
	252	WZ3105	ENSG00000256196	0.19	other	COAD_READ
	252	WZ3105	ENSG00000238005	0.19	other	COAD_READ
	252	WZ3105	ENSG00000225733	0.19	other	COAD_READ
	252	WZ3105	ENSG00000231485	0.185	other	COAD_READ
	252	WZ3105	ENSG00000247903	0.185	other	COAD_READ
	252	WZ3105	ENSG00000261604	0.185	other	COAD_READ
	252	WZ3105	ENSG00000249996	0.185	other	COAD_READ
	252	WZ3105	ENSG00000215246	0.18	other	COAD_READ
	252	WZ3105	ENSG00000272971	0.18	other	COAD_READ
	252	WZ3105	ENSG00000250748	0.175	other	COAD_READ
	252	WZ3105	ENSG00000229111	0.175	other	COAD_READ
	252	WZ3105	ENSG00000236318	0.17	other	COAD_READ
	252	WZ3105	ENSG00000203288	0.17	other	COAD_READ
	252	WZ3105	ENSG00000236498	0.17	other	COAD_READ
	252	WZ3105	ENSG00000259884	0.17	other	COAD_READ
	252	WZ3105	ENSG00000224621	0.17	other	COAD_READ
	252	WZ3105	ENSG00000235106	0.165	other	COAD_READ
	252	WZ3105	ENSG00000276241	0.165	other	COAD_READ
	252	WZ3105	ENSG00000248494	0.165	other	COAD_READ
	252	WZ3105	ENSG00000265490	0.165	other	COAD_READ
	252	WZ3105	ENSG00000268416	0.16	other	COAD_READ
	252	WZ3105	ENSG00000258957	0.16	other	COAD_READ
	252	WZ3105	ENSG00000244733	0.16	other	COAD_READ
	252	WZ3105	ENSG00000247572	0.155	other	COAD_READ
	252	WZ3105	ENSG00000266120	0.155	other	COAD_READ
	252	WZ3105	ENSG00000250635	0.15	other	COAD_READ
	252	WZ3105	ENSG00000248256	0.15	other	COAD_READ
	252	WZ3105	ENSG00000259635	0.145	other	COAD_READ
	252	WZ3105	ENSG00000272416	0.145	other	COAD_READ
	252	WZ3105	ENSG00000196096	0.145	other	COAD_READ
	252	WZ3105	ENSG00000235590	0.145	other	COAD_READ
	252	WZ3105	ENSG00000257642	0.14	other	COAD_READ
	252	WZ3105	ENSG00000261039	0.14	other	COAD_READ
	252	WZ3105	ENSG00000264083	0.14	other	COAD_READ
	252	WZ3105	ENSG00000240875	0.14	other	COAD_READ
	252	WZ3105	ENSG00000247095	0.14	other	COAD_READ
	252	WZ3105	ENSG00000223808	0.14	other	COAD_READ
	252	WZ3105	ENSG00000242759	0.14	other	COAD_READ
	252	WZ3105	ENSG00000267365	0.135	other	COAD_READ
	252	WZ3105	ENSG00000254862	0.135	other	COAD_READ
	252	WZ3105	ENSG00000232725	0.135	other	COAD_READ
	252	WZ3105	ENSG00000236914	0.135	other	COAD_READ
	252	WZ3105	ENSG00000266980	0.135	other	COAD_READ
	252	WZ3105	ENSG00000231840	0.13	other	COAD_READ
	252	WZ3105	ENSG00000264026	0.13	other	COAD_READ
	252	WZ3105	ENSG00000233725	0.13	other	COAD_READ
	252	WZ3105	ENSG00000253982	0.13	other	COAD_READ
	252	WZ3105	ENSG00000231187	0.13	other	COAD_READ
	252	WZ3105	ENSG00000259238	0.13	other	COAD_READ
	252	WZ3105	ENSG00000249673	0.13	other	COAD_READ
	252	WZ3105	ENSG00000224195	0.125	other	COAD_READ
	252	WZ3105	ENSG00000261335	0.125	other	COAD_READ
	252	WZ3105	ENSG00000179859	0.125	other	COAD_READ
	252	WZ3105	ENSG00000258413	0.125	other	COAD_READ
	252	WZ3105	ENSG00000253666	0.125	other	COAD_READ
	252	WZ3105	ENSG00000245975	0.125	other	COAD_READ
	252	WZ3105	ENSG00000272384	0.125	other	COAD_READ
	252	WZ3105	ENSG00000233117	0.125	other	COAD_READ
	252	WZ3105	ENSG00000205890	0.125	other	COAD_READ
	252	WZ3105	ENSG00000258498	0.125	other	COAD_READ
	252	WZ3105	ENSG00000226281	0.12	other	COAD_READ
	252	WZ3105	ENSG00000273306	0.115	other	COAD_READ
	252	WZ3105	ENSG00000269890	0.115	other	COAD_READ
	252	WZ3105	ENSG00000273143	0.115	other	COAD_READ
	252	WZ3105	ENSG00000235192	0.115	other	COAD_READ
	252	WZ3105	ENSG00000271119	0.115	other	COAD_READ
	252	WZ3105	ENSG00000272902	0.11	other	COAD_READ
	252	WZ3105	ENSG00000260879	0.11	other	COAD_READ
	252	WZ3105	ENSG00000273270	0.11	other	COAD_READ
	252	WZ3105	ENSG00000183674	0.11	other	COAD_READ
	252	WZ3105	ENSG00000229618	0.11	other	COAD_READ
	252	WZ3105	ENSG00000234185	0.11	other	COAD_READ
	252	WZ3105	ENSG00000234694	0.11	other	COAD_READ
	252	WZ3105	ENSG00000237414	0.105	other	COAD_READ
	252	WZ3105	ENSG00000253554	0.105	other	COAD_READ
	252	WZ3105	ENSG00000264247	0.105	other	COAD_READ
	252	WZ3105	ENSG00000258232	0.105	other	COAD_READ
	252	WZ3105	ENSG00000272767	0.105	other	COAD_READ
	252	WZ3105	ENSG00000272913	0.105	other	COAD_READ
	252	WZ3105	ENSG00000233613	0.105	other	COAD_READ
	252	WZ3105	ENSG00000273004	0.1	other	COAD_READ
	252	WZ3105	ENSG00000233038	0.1	other	COAD_READ
	252	WZ3105	ENSG00000215424	0.1	other	COAD_READ
	252	WZ3105	ENSG00000227495	0.1	other	COAD_READ
	252	WZ3105	ENSG00000240449	0.1	other	COAD_READ
	252	WZ3105	ENSG00000234286	0.1	other	COAD_READ
	252	WZ3105	ENSG00000261423	0.1	other	COAD_READ
	304	SB52334	ENSG00000171889	0.395	RTK signaling	COAD_READ
	304	SB52334	ENSG00000246067	0.39	RTK signaling	COAD_READ
	304	SB52334	ENSG00000253666	0.345	RTK signaling	COAD_READ
	304	SB52334	ENSG00000272416	0.345	RTK signaling	COAD_READ
	304	SB52334	ENSG00000231877	0.27	RTK signaling	COAD_READ
	304	SB52334	ENSG00000256196	0.245	RTK signaling	COAD_READ
	304	SB52334	ENSG00000260219	0.24	RTK signaling	COAD_READ
	304	SB52334	ENSG00000237819	0.22	RTK signaling	COAD_READ
	304	SB52334	ENSG00000253982	0.2	RTK signaling	COAD_READ
	304	SB52334	ENSG00000272209	0.195	RTK signaling	COAD_READ
	304	SB52334	ENSG00000242078	0.165	RTK signaling	COAD_READ
	304	SB52334	ENSG00000233340	0.15	RTK signaling	COAD_READ
	304	SB52334	ENSG00000231871	0.145	RTK signaling	COAD_READ
	304	SB52334	ENSG00000253395	0.14	RTK signaling	COAD_READ
	304	SB52334	ENSG00000254545	0.14	RTK signaling	COAD_READ
	304	SB52334	ENSG00000225680	0.135	RTK signaling	COAD_READ
	304	SB52334	ENSG00000228648	0.135	RTK signaling	COAD_READ
	304	SB52334	ENSG00000245293	0.13	RTK signaling	COAD_READ
	304	SB52334	ENSG00000241684	0.125	RTK signaling	COAD_READ
	304	SB52334	ENSG00000259805	0.125	RTK signaling	COAD_READ
	304	SB52334	ENSG00000227533	0.12	RTK signaling	COAD_READ
	304	SB52334	ENSG00000230432	0.12	RTK signaling	COAD_READ
	304	SB52334	ENSG00000248554	0.12	RTK signaling	COAD_READ
	304	SB52334	ENSG00000228701	0.11	RTK signaling	COAD_READ
	304	SB52334	ENSG00000254233	0.11	RTK signaling	COAD_READ
	304	SB52334	ENSG00000261693	0.105	RTK signaling	COAD_READ
	304	SB52334	ENSG00000179859	0.105	RTK signaling	COAD_READ
	304	SB52334	ENSG00000177338	0.1	RTK signaling	COAD_READ
	304	SB52334	ENSG00000263843	0.1	RTK signaling	COAD_READ
	304	SB52334	ENSG00000233117	0.1	RTK signaling	COAD_READ
	304	SB52334	ENSG00000231772	0.1	RTK signaling	COAD_READ
	293	MP470	ENSG00000179447	0.67	RTK signaling	COAD_READ
	293	MP470	ENSG00000226237	0.655	RTK signaling	COAD_READ
	293	MP470	ENSG00000186369	0.615	RTK signaling	COAD_READ
	293	MP470	ENSG00000177699	0.615	RTK signaling	COAD_READ
	293	MP470	ENSG00000203288	0.58	RTK signaling	COAD_READ
	293	MP470	ENSG00000183822	0.58	RTK signaling	COAD_READ
	293	MP470	ENSG00000230432	0.48	RTK signaling	COAD_READ
	293	MP470	ENSG00000183308	0.475	RTK signaling	COAD_READ
	293	MP470	ENSG00000227533	0.45	RTK signaling	COAD_READ
	293	MP470	ENSG00000232682	0.445	RTK signaling	COAD_READ
	293	MP470	ENSG00000204044	0.435	RTK signaling	COAD_READ
	293	MP470	ENSG00000231772	0.425	RTK signaling	COAD_READ
	293	MP470	ENSG00000237943	0.415	RTK signaling	COAD_READ
	293	MP470	ENSG00000223598	0.41	RTK signaling	COAD_READ
	293	MP470	ENSG00000223806	0.4	RTK signaling	COAD_READ
	293	MP470	ENSG00000223382	0.38	RTK signaling	COAD_READ
	293	MP470	ENSG00000237461	0.37	RTK signaling	COAD_READ
	293	MP470	ENSG00000223343	0.37	RTK signaling	COAD_READ
	293	MP470	ENSG00000196096	0.355	RTK signaling	COAD_READ
	293	MP470	ENSG00000223678	0.335	RTK signaling	COAD_READ
	293	MP470	ENSG00000233038	0.33	RTK signaling	COAD_READ
	293	MP470	ENSG00000203362	0.325	RTK signaling	COAD_READ
	293	MP470	ENSG00000228554	0.325	RTK signaling	COAD_READ
	293	MP470	ENSG00000244998	0.32	RTK signaling	COAD_READ
	293	MP470	ENSG00000250122	0.315	RTK signaling	COAD_READ
	293	MP470	ENSG00000185168	0.29	RTK signaling	COAD_READ
	293	MP470	ENSG00000232065	0.29	RTK signaling	COAD_READ
	293	MP470	ENSG00000225226	0.29	RTK signaling	COAD_READ
	293	MP470	ENSG00000225446	0.285	RTK signaling	COAD_READ
	293	MP470	ENSG00000234185	0.27	RTK signaling	COAD_READ
	293	MP470	ENSG00000183674	0.26	RTK signaling	COAD_READ
	293	MP470	ENSG00000235621	0.255	RTK signaling	COAD_READ
	293	MP470	ENSG00000259240	0.255	RTK signaling	COAD_READ
	293	MP470	ENSG00000227253	0.25	RTK signaling	COAD_READ
	293	MP470	ENSG00000226965	0.25	RTK signaling	COAD_READ
	293	MP470	ENSG00000198358	0.25	RTK signaling	COAD_READ
	293	MP470	ENSG00000219445	0.245	RTK signaling	COAD_READ
	293	MP470	ENSG00000231851	0.245	RTK signaling	COAD_READ
	293	MP470	ENSG00000223956	0.245	RTK signaling	COAD_READ
	293	MP470	ENSG00000225243	0.245	RTK signaling	COAD_READ
	293	MP470	ENSG00000249637	0.245	RTK signaling	COAD_READ
	293	MP470	ENSG00000238266	0.24	RTK signaling	COAD_READ
	293	MP470	ENSG00000223725	0.23	RTK signaling	COAD_READ
	293	MP470	ENSG00000234614	0.225	RTK signaling	COAD_READ
	293	MP470	ENSG00000214772	0.22	RTK signaling	COAD_READ
	293	MP470	ENSG00000231057	0.22	RTK signaling	COAD_READ
	293	MP470	ENSG00000260588	0.21	RTK signaling	COAD_READ
	293	MP470	ENSG00000188660	0.205	RTK signaling	COAD_READ
	293	MP470	ENSG00000224418	0.2	RTK signaling	COAD_READ
	293	MP470	ENSG00000233854	0.195	RTK signaling	COAD_READ
	293	MP470	ENSG00000204832	0.19	RTK signaling	COAD_READ
	293	MP470	ENSG00000215483	0.19	RTK signaling	COAD_READ
	293	MP470	ENSG00000204055	0.185	RTK signaling	COAD_READ
	293	MP470	ENSG00000219410	0.185	RTK signaling	COAD_READ
	293	MP470	ENSG00000198106	0.175	RTK signaling	COAD_READ
	293	MP470	ENSG00000227888	0.17	RTK signaling	COAD_READ
	293	MP470	ENSG00000255670	0.165	RTK signaling	COAD_READ
	293	MP470	ENSG00000253395	0.165	RTK signaling	COAD_READ
	293	MP470	ENSG00000224984	0.165	RTK signaling	COAD_READ
	293	MP470	ENSG00000234883	0.165	RTK signaling	COAD_READ
	293	MP470	ENSG00000228613	0.16	RTK signaling	COAD_READ
	293	MP470	ENSG00000271840	0.16	RTK signaling	COAD_READ
	293	MP470	ENSG00000272416	0.155	RTK signaling	COAD_READ
	293	MP470	ENSG00000226101	0.15	RTK signaling	COAD_READ
	293	MP470	ENSG00000203499	0.15	RTK signaling	COAD_READ
	293	MP470	ENSG00000227050	0.14	RTK signaling	COAD_READ
	293	MP470	ENSG00000225313	0.14	RTK signaling	COAD_READ
	293	MP470	ENSG00000231527	0.135	RTK signaling	COAD_READ
	293	MP470	ENSG00000223697	0.135	RTK signaling	COAD_READ
	293	MP470	ENSG00000261235	0.135	RTK signaling	COAD_READ
	293	MP470	ENSG00000204581	0.135	RTK signaling	COAD_READ
	293	MP470	ENSG00000225792	0.135	RTK signaling	COAD_READ
	293	MP470	ENSG00000235888	0.13	RTK signaling	COAD_READ
	293	MP470	ENSG00000235204	0.125	RTK signaling	COAD_READ
	293	MP470	ENSG00000205181	0.125	RTK signaling	COAD_READ
	293	MP470	ENSG00000176840	0.125	RTK signaling	COAD_READ
	293	MP470	ENSG00000223808	0.125	RTK signaling	COAD_READ
	293	MP470	ENSG00000234902	0.12	RTK signaling	COAD_READ
	293	MP470	ENSG00000222043	0.12	RTK signaling	COAD_READ
	293	MP470	ENSG00000177640	0.12	RTK signaling	COAD_READ
	293	MP470	ENSG00000231485	0.12	RTK signaling	COAD_READ
	293	MP470	ENSG00000250056	0.12	RTK signaling	COAD_READ
	293	MP470	ENSG00000236318	0.115	RTK signaling	COAD_READ
	293	MP470	ENSG00000223374	0.115	RTK signaling	COAD_READ
	293	MP470	ENSG00000229388	0.115	RTK signaling	COAD_READ
	293	MP470	ENSG00000173811	0.11	RTK signaling	COAD_READ
	293	MP470	ENSG00000152931	0.11	RTK signaling	COAD_READ
	293	MP470	ENSG00000226312	0.11	RTK signaling	COAD_READ
	293	MP470	ENSG00000232524	0.105	RTK signaling	COAD_READ
	293	MP470	ENSG00000228293	0.105	RTK signaling	COAD_READ
	293	MP470	ENSG00000260545	0.105	RTK signaling	COAD_READ
	293	MP470	ENSG00000227495	0.105	RTK signaling	COAD_READ
	293	MP470	ENSG00000205037	0.105	RTK signaling	COAD_READ
	293	MP470	ENSG00000240449	0.105	RTK signaling	COAD_READ
	293	MP470	ENSG00000257900	0.1	RTK signaling	COAD_READ
	293	MP470	ENSG00000241684	0.1	RTK signaling	COAD_READ
	293	MP470	ENSG00000220925	0.1	RTK signaling	COAD_READ
	293	MP470	ENSG00000226853	0.1	RTK signaling	COAD_READ
	293	MP470	ENSG00000189238	0.1	RTK signaling	COAD_READ
	293	MP470	ENSG00000235385	0.1	RTK signaling	COAD_READ
	293	MP470	ENSG00000236935	0.1	RTK signaling	COAD_READ
	192	LFM-A13	ENSG00000216863	0.66	other	COAD_READ
	192	LFM-A13	ENSG00000214145	0.645	other	COAD_READ
	192	LFM-A13	ENSG00000177338	0.635	other	COAD_READ
	192	LFM-A13	ENSG00000196096	0.615	other	COAD_READ
	192	LFM-A13	ENSG00000214432	0.565	other	COAD_READ
	192	LFM-A13	ENSG00000224844	0.56	other	COAD_READ
	192	LFM-A13	ENSG00000225708	0.54	other	COAD_READ
	192	LFM-A13	ENSG00000189229	0.5	other	COAD_READ
	192	LFM-A13	ENSG00000247903	0.49	other	COAD_READ
	192	LFM-A13	ENSG00000226659	0.46	other	COAD_READ
	192	LFM-A13	ENSG00000197099	0.445	other	COAD_READ
	192	LFM-A13	ENSG00000197462	0.43	other	COAD_READ
	192	LFM-A13	ENSG00000176728	0.415	other	COAD_READ
	192	LFM-A13	ENSG00000228648	0.375	other	COAD_READ
	192	LFM-A13	ENSG00000204277	0.36	other	COAD_READ
	192	LFM-A13	ENSG00000204581	0.305	other	COAD_READ
	192	LFM-A13	ENSG00000235029	0.305	other	COAD_READ
	192	LFM-A13	ENSG00000203499	0.3	other	COAD_READ
	192	LFM-A13	ENSG00000227409	0.295	other	COAD_READ
	192	LFM-A13	ENSG00000227220	0.295	other	COAD_READ
	192	LFM-A13	ENSG00000230530	0.275	other	COAD_READ
	192	LFM-A13	ENSG00000226803	0.275	other	COAD_READ
	192	LFM-A13	ENSG00000197670	0.27	other	COAD_READ
	192	LFM-A13	ENSG00000227486	0.265	other	COAD_READ
	192	LFM-A13	ENSG00000260650	0.265	other	COAD_READ
	192	LFM-A13	ENSG00000186594	0.255	other	COAD_READ
	192	LFM-A13	ENSG00000223808	0.255	other	COAD_READ
	192	LFM-A13	ENSG00000225889	0.25	other	COAD_READ
	192	LFM-A13	ENSG00000223806	0.25	other	COAD_READ
	192	LFM-A13	ENSG00000273108	0.245	other	COAD_READ
	192	LFM-A13	ENSG00000235884	0.24	other	COAD_READ
	192	LFM-A13	ENSG00000227659	0.235	other	COAD_READ
	192	LFM-A13	ENSG00000233340	0.235	other	COAD_READ
	192	LFM-A13	ENSG00000203585	0.23	other	COAD_READ
	192	LFM-A13	ENSG00000227076	0.23	other	COAD_READ
	192	LFM-A13	ENSG00000225411	0.23	other	COAD_READ
	192	LFM-A13	ENSG00000224195	0.225	other	COAD_READ
	192	LFM-A13	ENSG00000219445	0.22	other	COAD_READ
	192	LFM-A13	ENSG00000268061	0.21	other	COAD_READ
	192	LFM-A13	ENSG00000215424	0.21	other	COAD_READ
	192	LFM-A13	ENSG00000225039	0.205	other	COAD_READ
	192	LFM-A13	ENSG00000180139	0.19	other	COAD_READ
	192	LFM-A13	ENSG00000232611	0.19	other	COAD_READ
	192	LFM-A13	ENSG00000214783	0.18	other	COAD_READ
	192	LFM-A13	ENSG00000198358	0.18	other	COAD_READ
	192	LFM-A13	ENSG00000223482	0.175	other	COAD_READ
	192	LFM-A13	ENSG00000189238	0.175	other	COAD_READ
	192	LFM-A13	ENSG00000251191	0.17	other	COAD_READ
	192	LFM-A13	ENSG00000254109	0.165	other	COAD_READ
	192	LFM-A13	ENSG00000224049	0.165	other	COAD_READ
	192	LFM-A13	ENSG00000167912	0.165	other	COAD_READ
	192	LFM-A13	ENSG00000177699	0.165	other	COAD_READ
	192	LFM-A13	ENSG00000229111	0.165	other	COAD_READ
	192	LFM-A13	ENSG00000219410	0.16	other	COAD_READ
	192	LFM-A13	ENSG00000250842	0.16	other	COAD_READ
	192	LFM-A13	ENSG00000177133	0.16	other	COAD_READ
	192	LFM-A13	ENSG00000236526	0.16	other	COAD_READ
	192	LFM-A13	ENSG00000171889	0.16	other	COAD_READ
	192	LFM-A13	ENSG00000226281	0.155	other	COAD_READ
	192	LFM-A13	ENSG00000248429	0.15	other	COAD_READ
	192	LFM-A13	ENSG00000177406	0.145	other	COAD_READ
	192	LFM-A13	ENSG00000225914	0.145	other	COAD_READ
	192	LFM-A13	ENSG00000228437	0.145	other	COAD_READ
	192	LFM-A13	ENSG00000223791	0.145	other	COAD_READ
	192	LFM-A13	ENSG00000225595	0.14	other	COAD_READ
	192	LFM-A13	ENSG00000228274	0.14	other	COAD_READ
	192	LFM-A13	ENSG00000205890	0.135	other	COAD_READ
	192	LFM-A13	ENSG00000224658	0.135	other	COAD_READ
	192	LFM-A13	ENSG00000173811	0.135	other	COAD_READ
	192	LFM-A13	ENSG00000223799	0.135	other	COAD_READ
	192	LFM-A13	ENSG00000232524	0.135	other	COAD_READ
	192	LFM-A13	ENSG00000223573	0.135	other	COAD_READ
	192	LFM-A13	ENSG00000231881	0.13	other	COAD_READ
	192	LFM-A13	ENSG00000225937	0.13	other	COAD_READ
	192	LFM-A13	ENSG00000177410	0.125	other	COAD_READ
	192	LFM-A13	ENSG00000188660	0.125	other	COAD_READ
	192	LFM-A13	ENSG00000170846	0.12	other	COAD_READ
	192	LFM-A13	ENSG00000232415	0.12	other	COAD_READ
	192	LFM-A13	ENSG00000244161	0.115	other	COAD_READ
	192	LFM-A13	ENSG00000258929	0.115	other	COAD_READ
	192	LFM-A13	ENSG00000228343	0.11	other	COAD_READ
	192	LFM-A13	ENSG00000183308	0.11	other	COAD_READ
	192	LFM-A13	ENSG00000256196	0.11	other	COAD_READ
	192	LFM-A13	ENSG00000246089	0.11	other	COAD_READ
	192	LFM-A13	ENSG00000245614	0.11	other	COAD_READ
	192	LFM-A13	ENSG00000234185	0.11	other	COAD_READ
	192	LFM-A13	ENSG00000253666	0.11	other	COAD_READ
	192	LFM-A13	ENSG00000228452	0.105	other	COAD_READ
	192	LFM-A13	ENSG00000223561	0.1	other	COAD_READ
	192	LFM-A13	ENSG00000225077	0.1	other	COAD_READ
	192	LFM-A13	ENSG00000228577	0.1	other	COAD_READ
	1021	Axitinib	ENSG00000223561	0.39	RTK signaling	COAD_READ
	1021	Axitinib	ENSG00000225206	0.37	RTK signaling	COAD_READ
	1021	Axitinib	ENSG00000250166	0.22	RTK signaling	COAD_READ
	1021	Axitinib	ENSG00000206129	0.185	RTK signaling	COAD_READ
	1021	Axitinib	ENSG00000250697	0.185	RTK signaling	COAD_READ
	1021	Axitinib	ENSG00000253438	0.18	RTK signaling	COAD_READ
	1021	Axitinib	ENSG00000226674	0.17	RTK signaling	COAD_READ
	1021	Axitinib	ENSG00000255422	0.155	RTK signaling	COAD_READ
	1021	Axitinib	ENSG00000250421	0.145	RTK signaling	COAD_READ
	1021	Axitinib	ENSG00000266256	0.145	RTK signaling	COAD_READ
	1021	Axitinib	ENSG00000264785	0.13	RTK signaling	COAD_READ
	1021	Axitinib	ENSG00000245526	0.125	RTK signaling	COAD_READ
	1021	Axitinib	ENSG00000233396	0.11	RTK signaling	COAD_READ
	1021	Axitinib	ENSG00000275874	0.11	RTK signaling	COAD_READ
	1021	Axitinib	ENSG00000258616	0.105	RTK signaling	COAD_READ
	1494	SN-38	ENSG00000216863	0.29	DNA replication	COAD_READ
	1494	SN-38	ENSG00000225708	0.29	DNA replication	COAD_READ
	1494	SN-38	ENSG00000224844	0.29	DNA replication	COAD_READ
	1494	SN-38	ENSG00000261586	0.29	DNA replication	COAD_READ
	1494	SN-38	ENSG00000273030	0.29	DNA replication	COAD_READ
	1494	SN-38	ENSG00000231881	0.29	DNA replication	COAD_READ
	1494	SN-38	ENSG00000242828	0.29	DNA replication	COAD_READ
	1494	SN-38	ENSG00000267013	0.29	DNA replication	COAD_READ
	1494	SN-38	ENSG00000242808	0.29	DNA replication	COAD_READ
	1494	SN-38	ENSG00000227220	0.29	DNA replication	COAD_READ
	1494	SN-38	ENSG00000227409	0.29	DNA replication	COAD_READ
	1494	SN-38	ENSG00000260517	0.29	DNA replication	COAD_READ
	1494	SN-38	ENSG00000227659	0.29	DNA replication	COAD_READ
	1494	SN-38	ENSG00000258844	0.29	DNA replication	COAD_READ
	1494	SN-38	ENSG00000223923	0.285	DNA replication	COAD_READ
	1494	SN-38	ENSG00000253754	0.285	DNA replication	COAD_READ
	1494	SN-38	ENSG00000256196	0.27	DNA replication	COAD_READ
	1494	SN-38	ENSG00000231024	0.215	DNA replication	COAD_READ
	1494	SN-38	ENSG00000250659	0.215	DNA replication	COAD_READ
	1494	SN-38	ENSG00000244040	0.215	DNA replication	COAD_READ
	1494	SN-38	ENSG00000232415	0.215	DNA replication	COAD_READ
	1494	SN-38	ENSG00000248362	0.215	DNA replication	COAD_READ
	1494	SN-38	ENSG00000254664	0.215	DNA replication	COAD_READ
	1494	SN-38	ENSG00000254533	0.215	DNA replication	COAD_READ
	1494	SN-38	ENSG00000272942	0.205	DNA replication	COAD_READ
	1494	SN-38	ENSG00000244137	0.15	DNA replication	COAD_READ
	1494	SN-38	ENSG00000261327	0.135	DNA replication	COAD_READ
	1494	SN-38	ENSG00000239572	0.135	DNA replication	COAD_READ
	1494	SN-38	ENSG00000203434	0.135	DNA replication	COAD_READ
	1494	SN-38	ENSG00000264514	0.135	DNA replication	COAD_READ
	1494	SN-38	ENSG00000267774	0.135	DNA replication	COAD_READ
	1494	SN-38	ENSG00000225938	0.135	DNA replication	COAD_READ
	1494	SN-38	ENSG00000227297	0.135	DNA replication	COAD_READ
	1494	SN-38	ENSG00000226953	0.135	DNA replication	COAD_READ
	1494	SN-38	ENSG00000258955	0.135	DNA replication	COAD_READ
	1494	SN-38	ENSG00000233818	0.135	DNA replication	COAD_READ
	1494	SN-38	ENSG00000267175	0.135	DNA replication	COAD_READ
	1494	SN-38	ENSG00000225555	0.135	DNA replication	COAD_READ
	1494	SN-38	ENSG00000237989	0.135	DNA replication	COAD_READ
	1494	SN-38	ENSG00000237768	0.135	DNA replication	COAD_READ
	1494	SN-38	ENSG00000226806	0.135	DNA replication	COAD_READ
	1494	SN-38	ENSG00000255020	0.135	DNA replication	COAD_READ
	1494	SN-38	ENSG00000267577	0.135	DNA replication	COAD_READ
	1494	SN-38	ENSG00000266978	0.135	DNA replication	COAD_READ
	1494	SN-38	ENSG00000225106	0.135	DNA replication	COAD_READ
	1494	SN-38	ENSG00000244564	0.135	DNA replication	COAD_READ
	1494	SN-38	ENSG00000230773	0.135	DNA replication	COAD_READ
	1494	SN-38	ENSG00000260209	0.135	DNA replication	COAD_READ
	1494	SN-38	ENSG00000203446	0.135	DNA replication	COAD_READ
	1494	SN-38	ENSG00000250241	0.135	DNA replication	COAD_READ
	1494	SN-38	ENSG00000259807	0.135	DNA replication	COAD_READ
	1494	SN-38	ENSG00000257052	0.125	DNA replication	COAD_READ
	1494	SN-38	ENSG00000249307	0.115	DNA replication	COAD_READ
	1494	SN-38	ENSG00000223414	0.105	DNA replication	COAD_READ
	1494	SN-38	ENSG00000235621	0.105	DNA replication	COAD_READ
	1526	RDEA119	ENSG00000267607	0.275	ERK MAPK signaling	COAD_READ
	1526	RDEA119	ENSG00000233237	0.275	ERK MAPK signaling	COAD_READ
	1526	RDEA119	ENSG00000264514	0.21	ERK MAPK signaling	COAD_READ
	1526	RDEA119	ENSG00000250241	0.21	ERK MAPK signaling	COAD_READ
	1526	RDEA119	ENSG00000225555	0.21	ERK MAPK signaling	COAD_READ
	1526	RDEA119	ENSG00000258955	0.21	ERK MAPK signaling	COAD_READ
	1526	RDEA119	ENSG00000226806	0.21	ERK MAPK signaling	COAD_READ
	1526	RDEA119	ENSG00000230773	0.21	ERK MAPK signaling	COAD_READ
	1526	RDEA119	ENSG00000259807	0.21	ERK MAPK signaling	COAD_READ
	1526	RDEA119	ENSG00000261327	0.21	ERK MAPK signaling	COAD_READ
	1526	RDEA119	ENSG00000255020	0.21	ERK MAPK signaling	COAD_READ
	1526	RDEA119	ENSG00000267175	0.21	ERK MAPK signaling	COAD_READ
	1526	RDEA119	ENSG00000237768	0.21	ERK MAPK signaling	COAD_READ
	1526	RDEA119	ENSG00000267774	0.21	ERK MAPK signaling	COAD_READ
	1526	RDEA119	ENSG00000203434	0.21	ERK MAPK signaling	COAD_READ
	1526	RDEA119	ENSG00000203446	0.21	ERK MAPK signaling	COAD_READ
	1526	RDEA119	ENSG00000227297	0.21	ERK MAPK signaling	COAD_READ
	1526	RDEA119	ENSG00000237989	0.21	ERK MAPK signaling	COAD_READ
	1526	RDEA119	ENSG00000225938	0.21	ERK MAPK signaling	COAD_READ
	1526	RDEA119	ENSG00000260209	0.21	ERK MAPK signaling	COAD_READ
	1526	RDEA119	ENSG00000267577	0.21	ERK MAPK signaling	COAD_READ
	1526	RDEA119	ENSG00000266978	0.21	ERK MAPK signaling	COAD_READ
	1526	RDEA119	ENSG00000244564	0.21	ERK MAPK signaling	COAD_READ
	1526	RDEA119	ENSG00000225106	0.21	ERK MAPK signaling	COAD_READ
	1526	RDEA119	ENSG00000226953	0.21	ERK MAPK signaling	COAD_READ
	1526	RDEA119	ENSG00000239572	0.21	ERK MAPK signaling	COAD_READ
	1526	RDEA119	ENSG00000272622	0.195	ERK MAPK signaling	COAD_READ
	1526	RDEA119	ENSG00000224116	0.19	ERK MAPK signaling	COAD_READ
	1526	RDEA119	ENSG00000230479	0.185	ERK MAPK signaling	COAD_READ
	1526	RDEA119	ENSG00000229941	0.175	ERK MAPK signaling	COAD_READ
	1526	RDEA119	ENSG00000269176	0.17	ERK MAPK signaling	COAD_READ
	1526	RDEA119	ENSG00000260063	0.165	ERK MAPK signaling	COAD_READ
	1526	RDEA119	ENSG00000185904	0.15	ERK MAPK signaling	COAD_READ
	1526	RDEA119	ENSG00000260740	0.15	ERK MAPK signaling	COAD_READ
	1526	RDEA119	ENSG00000259704	0.14	ERK MAPK signaling	COAD_READ
	1526	RDEA119	ENSG00000253417	0.135	ERK MAPK signaling	COAD_READ
	1526	RDEA119	ENSG00000244998	0.13	ERK MAPK signaling	COAD_READ
	1526	RDEA119	ENSG00000228323	0.13	ERK MAPK signaling	COAD_READ
	1526	RDEA119	ENSG00000233485	0.125	ERK MAPK signaling	COAD_READ
	1526	RDEA119	ENSG00000272632	0.125	ERK MAPK signaling	COAD_READ
	1526	RDEA119	ENSG00000243694	0.125	ERK MAPK signaling	COAD_READ
	1526	RDEA119	ENSG00000224099	0.125	ERK MAPK signaling	COAD_READ
	1526	RDEA119	ENSG00000256151	0.125	ERK MAPK signaling	COAD_READ
	1526	RDEA119	ENSG00000177133	0.125	ERK MAPK signaling	COAD_READ
	1526	RDEA119	ENSG00000233818	0.125	ERK MAPK signaling	COAD_READ
	1526	RDEA119	ENSG00000232524	0.125	ERK MAPK signaling	COAD_READ
	1526	RDEA119	ENSG00000267551	0.125	ERK MAPK signaling	COAD_READ
	1526	RDEA119	ENSG00000249797	0.11	ERK MAPK signaling	COAD_READ
	1526	RDEA119	ENSG00000247809	0.105	ERK MAPK signaling	COAD_READ
	1526	RDEA119	ENSG00000255248	0.105	ERK MAPK signaling	COAD_READ
	175	PAC-1	ENSG00000228648	0.67	apoptosis regulation	COAD_READ
	175	PAC-1	ENSG00000233340	0.59	apoptosis regulation	COAD_READ
	175	PAC-1	ENSG00000234478	0.565	apoptosis regulation	COAD_READ
	175	PAC-1	ENSG00000177338	0.44	apoptosis regulation	COAD_READ
	175	PAC-1	ENSG00000232386	0.44	apoptosis regulation	COAD_READ
	175	PAC-1	ENSG00000259727	0.42	apoptosis regulation	COAD_READ
	175	PAC-1	ENSG00000259805	0.385	apoptosis regulation	COAD_READ
	175	PAC-1	ENSG00000233878	0.32	apoptosis regulation	COAD_READ
	175	PAC-1	ENSG00000253395	0.295	apoptosis regulation	COAD_READ
	175	PAC-1	ENSG00000248554	0.27	apoptosis regulation	COAD_READ
	175	PAC-1	ENSG00000236975	0.245	apoptosis regulation	COAD_READ
	175	PAC-1	ENSG00000273143	0.215	apoptosis regulation	COAD_READ
	175	PAC-1	ENSG00000246089	0.21	apoptosis regulation	COAD_READ
	175	PAC-1	ENSG00000239508	0.205	apoptosis regulation	COAD_READ
	175	PAC-1	ENSG00000228701	0.2	apoptosis regulation	COAD_READ
	175	PAC-1	ENSG00000250413	0.195	apoptosis regulation	COAD_READ
	175	PAC-1	ENSG00000235501	0.19	apoptosis regulation	COAD_READ
	175	PAC-1	ENSG00000224049	0.19	apoptosis regulation	COAD_READ
	175	PAC-1	ENSG00000267677	0.185	apoptosis regulation	COAD_READ
	175	PAC-1	ENSG00000260145	0.18	apoptosis regulation	COAD_READ
	175	PAC-1	ENSG00000204277	0.18	apoptosis regulation	COAD_READ
	175	PAC-1	ENSG00000197099	0.17	apoptosis regulation	COAD_READ
	175	PAC-1	ENSG00000224658	0.17	apoptosis regulation	COAD_READ
	175	PAC-1	ENSG00000244036	0.15	apoptosis regulation	COAD_READ
	175	PAC-1	ENSG00000257270	0.15	apoptosis regulation	COAD_READ
	175	PAC-1	ENSG00000225937	0.145	apoptosis regulation	COAD_READ
	175	PAC-1	ENSG00000260588	0.145	apoptosis regulation	COAD_READ
	175	PAC-1	ENSG00000253574	0.145	apoptosis regulation	COAD_READ
	175	PAC-1	ENSG00000251320	0.14	apoptosis regulation	COAD_READ
	175	PAC-1	ENSG00000237017	0.135	apoptosis regulation	COAD_READ
	175	PAC-1	ENSG00000250842	0.135	apoptosis regulation	COAD_READ
	175	PAC-1	ENSG00000267696	0.13	apoptosis regulation	COAD_READ
	175	PAC-1	ENSG00000232065	0.125	apoptosis regulation	COAD_READ
	175	PAC-1	ENSG00000258048	0.12	apoptosis regulation	COAD_READ
	175	PAC-1	ENSG00000188660	0.115	apoptosis regulation	COAD_READ
	175	PAC-1	ENSG00000253708	0.11	apoptosis regulation	COAD_READ
	175	PAC-1	ENSG00000267122	0.105	apoptosis regulation	COAD_READ
	175	PAC-1	ENSG00000271840	0.1	apoptosis regulation	COAD_READ
	1161	ZG-10	ENSG00000250961	0.405	other	COAD_READ
	1161	ZG-10	ENSG00000255745	0.405	other	COAD_READ
	1161	ZG-10	ENSG00000223808	0.405	other	COAD_READ
	1161	ZG-10	ENSG00000231485	0.405	other	COAD_READ
	1161	ZG-10	ENSG00000236544	0.405	other	COAD_READ
	1161	ZG-10	ENSG00000251076	0.405	other	COAD_READ
	1161	ZG-10	ENSG00000253408	0.405	other	COAD_READ
	1161	ZG-10	ENSG00000265204	0.405	other	COAD_READ
	1161	ZG-10	ENSG00000236318	0.24	other	COAD_READ
	1161	ZG-10	ENSG00000243694	0.24	other	COAD_READ
	1161	ZG-10	ENSG00000272632	0.24	other	COAD_READ
	1161	ZG-10	ENSG00000232524	0.24	other	COAD_READ
	1161	ZG-10	ENSG00000267551	0.24	other	COAD_READ
	1161	ZG-10	ENSG00000268686	0.15	other	COAD_READ
	1161	ZG-10	ENSG00000264595	0.125	other	COAD_READ
	1161	ZG-10	ENSG00000265487	0.125	other	COAD_READ
	1161	ZG-10	ENSG00000260785	0.125	other	COAD_READ
	1161	ZG-10	ENSG00000249706	0.125	other	COAD_READ
	1161	ZG-10	ENSG00000224218	0.125	other	COAD_READ
	1161	ZG-10	ENSG00000256721	0.125	other	COAD_READ
	1161	ZG-10	ENSG00000258044	0.125	other	COAD_READ
	1161	ZG-10	ENSG00000267703	0.125	other	COAD_READ
	1161	ZG-10	ENSG00000225140	0.125	other	COAD_READ
	1161	ZG-10	ENSG00000227640	0.125	other	COAD_READ
	1161	ZG-10	ENSG00000235097	0.125	other	COAD_READ
	1161	ZG-10	ENSG00000225331	0.125	other	COAD_READ
	1161	ZG-10	ENSG00000265091	0.125	other	COAD_READ
	1161	ZG-10	ENSG00000232754	0.125	other	COAD_READ
	1161	ZG-10	ENSG00000225532	0.125	other	COAD_READ
	1161	ZG-10	ENSG00000271270	0.12	other	COAD_READ
	1161	ZG-10	ENSG00000204949	0.1	other	COAD_READ
	260	NG-25	ENSG00000258926	0.61	other	COAD_READ
	260	NG-25	ENSG00000230432	0.61	other	COAD_READ
	260	NG-25	ENSG00000254233	0.61	other	COAD_READ
	260	NG-25	ENSG00000265451	0.61	other	COAD_READ
	260	NG-25	ENSG00000254528	0.61	other	COAD_READ
	260	NG-25	ENSG00000241684	0.61	other	COAD_READ
	260	NG-25	ENSG00000231772	0.61	other	COAD_READ
	260	NG-25	ENSG00000183822	0.61	other	COAD_READ
	260	NG-25	ENSG00000269985	0.61	other	COAD_READ
	260	NG-25	ENSG00000259805	0.6	other	COAD_READ
	260	NG-25	ENSG00000267677	0.6	other	COAD_READ
	260	NG-25	ENSG00000228648	0.6	other	COAD_READ
	260	NG-25	ENSG00000177338	0.6	other	COAD_READ
	260	NG-25	ENSG00000233340	0.6	other	COAD_READ
	260	NG-25	ENSG00000233296	0.58	other	COAD_READ
	260	NG-25	ENSG00000225548	0.575	other	COAD_READ
	260	NG-25	ENSG00000253438	0.5	other	COAD_READ
	260	NG-25	ENSG00000235560	0.48	other	COAD_READ
	260	NG-25	ENSG00000249413	0.475	other	COAD_READ
	260	NG-25	ENSG00000231856	0.455	other	COAD_READ
	260	NG-25	ENSG00000232973	0.445	other	COAD_READ
	260	NG-25	ENSG00000250564	0.425	other	COAD_READ
	260	NG-25	ENSG00000267413	0.415	other	COAD_READ
	260	NG-25	ENSG00000260219	0.415	other	COAD_READ
	260	NG-25	ENSG00000227372	0.405	other	COAD_READ
	260	NG-25	ENSG00000269293	0.395	other	COAD_READ
	260	NG-25	ENSG00000197308	0.39	other	COAD_READ
	260	NG-25	ENSG00000246528	0.39	other	COAD_READ
	260	NG-25	ENSG00000251151	0.39	other	COAD_READ
	260	NG-25	ENSG00000236780	0.36	other	COAD_READ
	260	NG-25	ENSG00000226674	0.36	other	COAD_READ
	260	NG-25	ENSG00000203585	0.35	other	COAD_READ
	260	NG-25	ENSG00000224063	0.35	other	COAD_READ
	260	NG-25	ENSG00000223561	0.345	other	COAD_READ
	260	NG-25	ENSG00000235902	0.345	other	COAD_READ
	260	NG-25	ENSG00000261737	0.345	other	COAD_READ
	260	NG-25	ENSG00000225206	0.345	other	COAD_READ
	260	NG-25	ENSG00000238058	0.335	other	COAD_READ
	260	NG-25	ENSG00000248740	0.325	other	COAD_READ
	260	NG-25	ENSG00000261189	0.315	other	COAD_READ
	260	NG-25	ENSG00000267321	0.315	other	COAD_READ
	260	NG-25	ENSG00000234818	0.315	other	COAD_READ
	260	NG-25	ENSG00000206129	0.315	other	COAD_READ
	260	NG-25	ENSG00000228802	0.305	other	COAD_READ
	260	NG-25	ENSG00000249307	0.29	other	COAD_READ
	260	NG-25	ENSG00000179859	0.285	other	COAD_READ
	260	NG-25	ENSG00000224251	0.28	other	COAD_READ
	260	NG-25	ENSG00000267476	0.28	other	COAD_READ
	260	NG-25	ENSG00000235106	0.28	other	COAD_READ
	260	NG-25	ENSG00000237742	0.275	other	COAD_READ
	260	NG-25	ENSG00000273270	0.265	other	COAD_READ
	260	NG-25	ENSG00000259238	0.26	other	COAD_READ
	260	NG-25	ENSG00000267327	0.255	other	COAD_READ
	260	NG-25	ENSG00000248528	0.25	other	COAD_READ
	260	NG-25	ENSG00000248719	0.25	other	COAD_READ
	260	NG-25	ENSG00000235939	0.25	other	COAD_READ
	260	NG-25	ENSG00000227487	0.25	other	COAD_READ
	260	NG-25	ENSG00000237764	0.25	other	COAD_READ
	260	NG-25	ENSG00000237101	0.25	other	COAD_READ
	260	NG-25	ENSG00000237179	0.25	other	COAD_READ
	260	NG-25	ENSG00000246379	0.25	other	COAD_READ
	260	NG-25	ENSG00000253666	0.25	other	COAD_READ
	260	NG-25	ENSG00000247416	0.25	other	COAD_READ
	260	NG-25	ENSG00000237670	0.25	other	COAD_READ
	260	NG-25	ENSG00000248474	0.25	other	COAD_READ
	260	NG-25	ENSG00000248174	0.25	other	COAD_READ
	260	NG-25	ENSG00000234961	0.25	other	COAD_READ
	260	NG-25	ENSG00000226733	0.25	other	COAD_READ
	260	NG-25	ENSG00000236169	0.25	other	COAD_READ
	260	NG-25	ENSG00000238099	0.25	other	COAD_READ
	260	NG-25	ENSG00000250360	0.25	other	COAD_READ
	260	NG-25	ENSG00000231794	0.25	other	COAD_READ
	260	NG-25	ENSG00000249407	0.25	other	COAD_READ
	260	NG-25	ENSG00000249916	0.25	other	COAD_READ
	260	NG-25	ENSG00000232396	0.25	other	COAD_READ
	260	NG-25	ENSG00000230345	0.25	other	COAD_READ
	260	NG-25	ENSG00000240423	0.25	other	COAD_READ
	260	NG-25	ENSG00000250320	0.25	other	COAD_READ
	260	NG-25	ENSG00000228697	0.25	other	COAD_READ
	260	NG-25	ENSG00000250334	0.25	other	COAD_READ
	260	NG-25	ENSG00000243944	0.25	other	COAD_READ
	260	NG-25	ENSG00000231291	0.25	other	COAD_READ
	260	NG-25	ENSG00000229797	0.25	other	COAD_READ
	260	NG-25	ENSG00000230749	0.25	other	COAD_READ
	260	NG-25	ENSG00000248918	0.25	other	COAD_READ
	260	NG-25	ENSG00000249776	0.25	other	COAD_READ
	260	NG-25	ENSG00000259460	0.245	other	COAD_READ
	260	NG-25	ENSG00000260788	0.245	other	COAD_READ
	260	NG-25	ENSG00000251170	0.245	other	COAD_READ
	260	NG-25	ENSG00000224559	0.245	other	COAD_READ
	260	NG-25	ENSG00000250958	0.245	other	COAD_READ
	260	NG-25	ENSG00000260658	0.245	other	COAD_READ
	260	NG-25	ENSG00000255345	0.245	other	COAD_READ
	260	NG-25	ENSG00000267726	0.245	other	COAD_READ
	260	NG-25	ENSG00000261761	0.245	other	COAD_READ
	260	NG-25	ENSG00000260126	0.245	other	COAD_READ
	260	NG-25	ENSG00000267743	0.245	other	COAD_READ
	260	NG-25	ENSG00000268458	0.245	other	COAD_READ
	260	NG-25	ENSG00000260403	0.245	other	COAD_READ
	260	NG-25	ENSG00000258548	0.245	other	COAD_READ
	260	NG-25	ENSG00000214772	0.245	other	COAD_READ
	260	NG-25	ENSG00000224101	0.245	other	COAD_READ
	260	NG-25	ENSG00000257918	0.245	other	COAD_READ
	260	NG-25	ENSG00000265786	0.245	other	COAD_READ
	260	NG-25	ENSG00000225087	0.245	other	COAD_READ
	260	NG-25	ENSG00000204832	0.245	other	COAD_READ
	260	NG-25	ENSG00000224271	0.245	other	COAD_READ
	260	NG-25	ENSG00000275389	0.245	other	COAD_READ
	260	NG-25	ENSG00000270372	0.245	other	COAD_READ
	260	NG-25	ENSG00000261211	0.245	other	COAD_READ
	260	NG-25	ENSG00000263618	0.245	other	COAD_READ
	260	NG-25	ENSG00000176840	0.245	other	COAD_READ
	260	NG-25	ENSG00000267746	0.245	other	COAD_READ
	260	NG-25	ENSG00000253490	0.24	other	COAD_READ
	260	NG-25	ENSG00000255241	0.24	other	COAD_READ
	260	NG-25	ENSG00000223960	0.23	other	COAD_READ
	260	NG-25	ENSG00000240449	0.23	other	COAD_READ
	260	NG-25	ENSG00000238123	0.225	other	COAD_READ
	260	NG-25	ENSG00000226281	0.22	other	COAD_READ
	260	NG-25	ENSG00000229498	0.22	other	COAD_READ
	260	NG-25	ENSG00000266120	0.22	other	COAD_READ
	260	NG-25	ENSG00000225792	0.215	other	COAD_READ
	260	NG-25	ENSG00000256564	0.215	other	COAD_READ
	260	NG-25	ENSG00000227533	0.215	other	COAD_READ
	260	NG-25	ENSG00000235078	0.205	other	COAD_READ
	260	NG-25	ENSG00000246465	0.205	other	COAD_READ
	260	NG-25	ENSG00000224152	0.2	other	COAD_READ
	260	NG-25	ENSG00000224888	0.2	other	COAD_READ
	260	NG-25	ENSG00000229618	0.195	other	COAD_READ
	260	NG-25	ENSG00000257004	0.195	other	COAD_READ
	260	NG-25	ENSG00000234828	0.185	other	COAD_READ
	260	NG-25	ENSG00000267100	0.185	other	COAD_READ
	260	NG-25	ENSG00000230587	0.185	other	COAD_READ
	260	NG-25	ENSG00000254635	0.18	other	COAD_READ
	260	NG-25	ENSG00000228452	0.18	other	COAD_READ
	260	NG-25	ENSG00000260037	0.17	other	COAD_READ
	260	NG-25	ENSG00000232098	0.17	other	COAD_READ
	260	NG-25	ENSG00000228439	0.165	other	COAD_READ
	260	NG-25	ENSG00000277268	0.165	other	COAD_READ
	260	NG-25	ENSG00000237380	0.165	other	COAD_READ
	260	NG-25	ENSG00000259826	0.165	other	COAD_READ
	260	NG-25	ENSG00000260265	0.16	other	COAD_READ
	260	NG-25	ENSG00000259438	0.155	other	COAD_READ
	260	NG-25	ENSG00000229388	0.15	other	COAD_READ
	260	NG-25	ENSG00000245694	0.15	other	COAD_READ
	260	NG-25	ENSG00000240498	0.15	other	COAD_READ
	260	NG-25	ENSG00000250635	0.145	other	COAD_READ
	260	NG-25	ENSG00000272209	0.14	other	COAD_READ
	260	NG-25	ENSG00000236199	0.14	other	COAD_READ
	260	NG-25	ENSG00000253706	0.14	other	COAD_READ
	260	NG-25	ENSG00000251350	0.14	other	COAD_READ
	260	NG-25	ENSG00000262372	0.14	other	COAD_READ
	260	NG-25	ENSG00000225439	0.135	other	COAD_READ
	260	NG-25	ENSG00000256452	0.13	other	COAD_READ
	260	NG-25	ENSG00000254153	0.13	other	COAD_READ
	260	NG-25	ENSG00000262445	0.125	other	COAD_READ
	260	NG-25	ENSG00000251141	0.12	other	COAD_READ
	260	NG-25	ENSG00000235772	0.12	other	COAD_READ
	260	NG-25	ENSG00000237943	0.12	other	COAD_READ
	260	NG-25	ENSG00000247735	0.115	other	COAD_READ
	260	NG-25	ENSG00000258815	0.115	other	COAD_READ
	260	NG-25	ENSG00000259673	0.115	other	COAD_READ
	260	NG-25	ENSG00000233038	0.11	other	COAD_READ
	260	NG-25	ENSG00000259583	0.11	other	COAD_READ
	260	NG-25	ENSG00000223393	0.11	other	COAD_READ
	260	NG-25	ENSG00000258232	0.11	other	COAD_READ
	260	NG-25	ENSG00000225140	0.1	other	COAD_READ
	260	NG-25	ENSG00000264595	0.1	other	COAD_READ
	260	NG-25	ENSG00000265091	0.1	other	COAD_READ
	260	NG-25	ENSG00000265487	0.1	other	COAD_READ
	260	NG-25	ENSG00000256721	0.1	other	COAD_READ
	260	NG-25	ENSG00000227640	0.1	other	COAD_READ
	260	NG-25	ENSG00000257842	0.1	other	COAD_READ
	260	NG-25	ENSG00000258044	0.1	other	COAD_READ
	260	NG-25	ENSG00000260785	0.1	other	COAD_READ
	260	NG-25	ENSG00000232754	0.1	other	COAD_READ
	260	NG-25	ENSG00000249706	0.1	other	COAD_READ
	260	NG-25	ENSG00000235097	0.1	other	COAD_READ
	260	NG-25	ENSG00000250122	0.1	other	COAD_READ
	260	NG-25	ENSG00000261141	0.1	other	COAD_READ
	260	NG-25	ENSG00000267703	0.1	other	COAD_READ
	260	NG-25	ENSG00000225532	0.1	other	COAD_READ
	260	NG-25	ENSG00000225331	0.1	other	COAD_READ
	260	NG-25	ENSG00000224218	0.1	other	COAD_READ
	260	NG-25	ENSG00000240373	0.1	other	COAD_READ
	260	NG-25	ENSG00000269893	0.1	other	COAD_READ
	260	NG-25	ENSG00000259248	0.1	other	COAD_READ
	260	NG-25	ENSG00000254286	0.1	other	COAD_READ
	273	CUDC-101	ENSG00000235740	0.715	chromain histone acetylation	COAD_READ
	273	CUDC-101	ENSG00000258044	0.65	chromain histone acetylation	COAD_READ
	273	CUDC-101	ENSG00000249706	0.65	chromain histone acetylation	COAD_READ
	273	CUDC-101	ENSG00000264595	0.65	chromain histone acetylation	COAD_READ
	273	CUDC-101	ENSG00000227640	0.65	chromain histone acetylation	COAD_READ
	273	CUDC-101	ENSG00000256721	0.65	chromain histone acetylation	COAD_READ
	273	CUDC-101	ENSG00000225532	0.65	chromain histone acetylation	COAD_READ
	273	CUDC-101	ENSG00000225331	0.65	chromain histone acetylation	COAD_READ
	273	CUDC-101	ENSG00000232754	0.65	chromain histone acetylation	COAD_READ
	273	CUDC-101	ENSG00000260785	0.65	chromain histone acetylation	COAD_READ
	273	CUDC-101	ENSG00000265487	0.65	chromain histone acetylation	COAD_READ
	273	CUDC-101	ENSG00000265091	0.65	chromain histone acetylation	COAD_READ
	273	CUDC-101	ENSG00000267703	0.65	chromain histone acetylation	COAD_READ
	273	CUDC-101	ENSG00000235097	0.65	chromain histone acetylation	COAD_READ
	273	CUDC-101	ENSG00000225140	0.65	chromain histone acetylation	COAD_READ
	273	CUDC-101	ENSG00000224218	0.65	chromain histone acetylation	COAD_READ
	273	CUDC-101	ENSG00000233340	0.625	chromain histone acetylation	COAD_READ
	273	CUDC-101	ENSG00000177338	0.625	chromain histone acetylation	COAD_READ
	273	CUDC-101	ENSG00000259805	0.625	chromain histone acetylation	COAD_READ
	273	CUDC-101	ENSG00000267677	0.625	chromain histone acetylation	COAD_READ
	273	CUDC-101	ENSG00000228648	0.625	chromain histone acetylation	COAD_READ
	273	CUDC-101	ENSG00000272667	0.605	chromain histone acetylation	COAD_READ
	273	CUDC-101	ENSG00000267219	0.58	chromain histone acetylation	COAD_READ
	273	CUDC-101	ENSG00000247675	0.525	chromain histone acetylation	COAD_READ
	273	CUDC-101	ENSG00000152931	0.51	chromain histone acetylation	COAD_READ
	273	CUDC-101	ENSG00000267801	0.49	chromain histone acetylation	COAD_READ
	273	CUDC-101	ENSG00000215424	0.49	chromain histone acetylation	COAD_READ
	273	CUDC-101	ENSG00000228952	0.45	chromain histone acetylation	COAD_READ
	273	CUDC-101	ENSG00000247317	0.445	chromain histone acetylation	COAD_READ
	273	CUDC-101	ENSG00000250842	0.445	chromain histone acetylation	COAD_READ
	273	CUDC-101	ENSG00000271824	0.435	chromain histone acetylation	COAD_READ
	273	CUDC-101	ENSG00000259275	0.415	chromain histone acetylation	COAD_READ
	273	CUDC-101	ENSG00000235522	0.41	chromain histone acetylation	COAD_READ
	273	CUDC-101	ENSG00000260545	0.4	chromain histone acetylation	COAD_READ
	273	CUDC-101	ENSG00000256609	0.375	chromain histone acetylation	COAD_READ
	273	CUDC-101	ENSG00000228661	0.375	chromain histone acetylation	COAD_READ
	273	CUDC-101	ENSG00000258884	0.375	chromain histone acetylation	COAD_READ
	273	CUDC-101	ENSG00000261693	0.365	chromain histone acetylation	COAD_READ
	273	CUDC-101	ENSG00000242078	0.365	chromain histone acetylation	COAD_READ
	273	CUDC-101	ENSG00000250961	0.34	chromain histone acetylation	COAD_READ
	273	CUDC-101	ENSG00000236544	0.34	chromain histone acetylation	COAD_READ
	273	CUDC-101	ENSG00000265204	0.34	chromain histone acetylation	COAD_READ
	273	CUDC-101	ENSG00000223808	0.34	chromain histone acetylation	COAD_READ
	273	CUDC-101	ENSG00000231485	0.34	chromain histone acetylation	COAD_READ
	273	CUDC-101	ENSG00000255745	0.34	chromain histone acetylation	COAD_READ
	273	CUDC-101	ENSG00000251076	0.34	chromain histone acetylation	COAD_READ
	273	CUDC-101	ENSG00000253408	0.34	chromain histone acetylation	COAD_READ
	273	CUDC-101	ENSG00000247728	0.335	chromain histone acetylation	COAD_READ
	273	CUDC-101	ENSG00000249096	0.335	chromain histone acetylation	COAD_READ
	273	CUDC-101	ENSG00000245293	0.33	chromain histone acetylation	COAD_READ
	273	CUDC-101	ENSG00000237938	0.325	chromain histone acetylation	COAD_READ
	273	CUDC-101	ENSG00000248517	0.325	chromain histone acetylation	COAD_READ
	273	CUDC-101	ENSG00000203688	0.325	chromain histone acetylation	COAD_READ
	273	CUDC-101	ENSG00000235426	0.32	chromain histone acetylation	COAD_READ
	273	CUDC-101	ENSG00000237152	0.285	chromain histone acetylation	COAD_READ
	273	CUDC-101	ENSG00000246067	0.28	chromain histone acetylation	COAD_READ
	273	CUDC-101	ENSG00000236618	0.28	chromain histone acetylation	COAD_READ
	273	CUDC-101	ENSG00000229118	0.275	chromain histone acetylation	COAD_READ
	273	CUDC-101	ENSG00000235269	0.275	chromain histone acetylation	COAD_READ
	273	CUDC-101	ENSG00000230587	0.265	chromain histone acetylation	COAD_READ
	273	CUDC-101	ENSG00000259459	0.265	chromain histone acetylation	COAD_READ
	273	CUDC-101	ENSG00000235106	0.265	chromain histone acetylation	COAD_READ
	273	CUDC-101	ENSG00000223783	0.26	chromain histone acetylation	COAD_READ
	273	CUDC-101	ENSG00000272767	0.26	chromain histone acetylation	COAD_READ
	273	CUDC-101	ENSG00000255198	0.25	chromain histone acetylation	COAD_READ
	273	CUDC-101	ENSG00000255308	0.245	chromain histone acetylation	COAD_READ
	273	CUDC-101	ENSG00000230212	0.23	chromain histone acetylation	COAD_READ
	273	CUDC-101	ENSG00000259673	0.225	chromain histone acetylation	COAD_READ
	273	CUDC-101	ENSG00000246662	0.22	chromain histone acetylation	COAD_READ
	273	CUDC-101	ENSG00000237525	0.22	chromain histone acetylation	COAD_READ
	273	CUDC-101	ENSG00000250600	0.22	chromain histone acetylation	COAD_READ
	273	CUDC-101	ENSG00000236028	0.22	chromain histone acetylation	COAD_READ
	273	CUDC-101	ENSG00000235488	0.22	chromain histone acetylation	COAD_READ
	273	CUDC-101	ENSG00000237614	0.22	chromain histone acetylation	COAD_READ
	273	CUDC-101	ENSG00000233124	0.215	chromain histone acetylation	COAD_READ
	273	CUDC-101	ENSG00000261672	0.215	chromain histone acetylation	COAD_READ
	273	CUDC-101	ENSG00000257042	0.215	chromain histone acetylation	COAD_READ
	273	CUDC-101	ENSG00000259543	0.215	chromain histone acetylation	COAD_READ
	273	CUDC-101	ENSG00000259647	0.215	chromain histone acetylation	COAD_READ
	273	CUDC-101	ENSG00000228577	0.21	chromain histone acetylation	COAD_READ
	273	CUDC-101	ENSG00000232335	0.21	chromain histone acetylation	COAD_READ
	273	CUDC-101	ENSG00000232684	0.21	chromain histone acetylation	COAD_READ
	273	CUDC-101	ENSG00000225039	0.21	chromain histone acetylation	COAD_READ
	273	CUDC-101	ENSG00000256643	0.2	chromain histone acetylation	COAD_READ
	273	CUDC-101	ENSG00000235927	0.2	chromain histone acetylation	COAD_READ
	273	CUDC-101	ENSG00000259756	0.19	chromain histone acetylation	COAD_READ
	273	CUDC-101	ENSG00000231439	0.19	chromain histone acetylation	COAD_READ
	273	CUDC-101	ENSG00000268015	0.185	chromain histone acetylation	COAD_READ
	273	CUDC-101	ENSG00000243081	0.185	chromain histone acetylation	COAD_READ
	273	CUDC-101	ENSG00000261786	0.185	chromain histone acetylation	COAD_READ
	273	CUDC-101	ENSG00000253395	0.185	chromain histone acetylation	COAD_READ
	273	CUDC-101	ENSG00000179859	0.18	chromain histone acetylation	COAD_READ
	273	CUDC-101	ENSG00000264044	0.175	chromain histone acetylation	COAD_READ
	273	CUDC-101	ENSG00000231527	0.165	chromain histone acetylation	COAD_READ
	273	CUDC-101	ENSG00000251381	0.165	chromain histone acetylation	COAD_READ
	273	CUDC-101	ENSG00000267475	0.165	chromain histone acetylation	COAD_READ
	273	CUDC-101	ENSG00000258413	0.16	chromain histone acetylation	COAD_READ
	273	CUDC-101	ENSG00000205037	0.16	chromain histone acetylation	COAD_READ
	273	CUDC-101	ENSG00000237073	0.16	chromain histone acetylation	COAD_READ
	273	CUDC-101	ENSG00000258325	0.16	chromain histone acetylation	COAD_READ
	273	CUDC-101	ENSG00000260420	0.155	chromain histone acetylation	COAD_READ
	273	CUDC-101	ENSG00000225446	0.155	chromain histone acetylation	COAD_READ
	273	CUDC-101	ENSG00000267193	0.155	chromain histone acetylation	COAD_READ
	273	CUDC-101	ENSG00000223678	0.155	chromain histone acetylation	COAD_READ
	273	CUDC-101	ENSG00000255689	0.155	chromain histone acetylation	COAD_READ
	273	CUDC-101	ENSG00000243479	0.155	chromain histone acetylation	COAD_READ
	273	CUDC-101	ENSG00000248359	0.155	chromain histone acetylation	COAD_READ
	273	CUDC-101	ENSG00000249628	0.155	chromain histone acetylation	COAD_READ
	273	CUDC-101	ENSG00000235204	0.155	chromain histone acetylation	COAD_READ
	273	CUDC-101	ENSG00000253428	0.155	chromain histone acetylation	COAD_READ
	273	CUDC-101	ENSG00000225226	0.155	chromain histone acetylation	COAD_READ
	273	CUDC-101	ENSG00000255929	0.155	chromain histone acetylation	COAD_READ
	273	CUDC-101	ENSG00000239677	0.155	chromain histone acetylation	COAD_READ
	273	CUDC-101	ENSG00000243220	0.155	chromain histone acetylation	COAD_READ
	273	CUDC-101	ENSG00000262339	0.155	chromain histone acetylation	COAD_READ
	273	CUDC-101	ENSG00000258633	0.155	chromain histone acetylation	COAD_READ
	273	CUDC-101	ENSG00000257496	0.155	chromain histone acetylation	COAD_READ
	273	CUDC-101	ENSG00000256633	0.155	chromain histone acetylation	COAD_READ
	273	CUDC-101	ENSG00000237125	0.155	chromain histone acetylation	COAD_READ
	273	CUDC-101	ENSG00000236094	0.155	chromain histone acetylation	COAD_READ
	273	CUDC-101	ENSG00000250230	0.15	chromain histone acetylation	COAD_READ
	273	CUDC-101	ENSG00000231892	0.15	chromain histone acetylation	COAD_READ
	273	CUDC-101	ENSG00000273123	0.15	chromain histone acetylation	COAD_READ
	273	CUDC-101	ENSG00000177699	0.15	chromain histone acetylation	COAD_READ
	273	CUDC-101	ENSG00000259457	0.15	chromain histone acetylation	COAD_READ
	273	CUDC-101	ENSG00000228701	0.15	chromain histone acetylation	COAD_READ
	273	CUDC-101	ENSG00000265415	0.15	chromain histone acetylation	COAD_READ
	273	CUDC-101	ENSG00000259617	0.15	chromain histone acetylation	COAD_READ
	273	CUDC-101	ENSG00000240449	0.15	chromain histone acetylation	COAD_READ
	273	CUDC-101	ENSG00000260262	0.15	chromain histone acetylation	COAD_READ
	273	CUDC-101	ENSG00000183308	0.145	chromain histone acetylation	COAD_READ
	273	CUDC-101	ENSG00000258646	0.145	chromain histone acetylation	COAD_READ
	273	CUDC-101	ENSG00000237605	0.14	chromain histone acetylation	COAD_READ
	273	CUDC-101	ENSG00000273143	0.135	chromain histone acetylation	COAD_READ
	273	CUDC-101	ENSG00000262049	0.135	chromain histone acetylation	COAD_READ
	273	CUDC-101	ENSG00000248554	0.135	chromain histone acetylation	COAD_READ
	273	CUDC-101	ENSG00000226644	0.135	chromain histone acetylation	COAD_READ
	273	CUDC-101	ENSG00000258957	0.125	chromain histone acetylation	COAD_READ
	273	CUDC-101	ENSG00000260352	0.125	chromain histone acetylation	COAD_READ
	273	CUDC-101	ENSG00000171889	0.125	chromain histone acetylation	COAD_READ
	273	CUDC-101	ENSG00000256802	0.125	chromain histone acetylation	COAD_READ
	273	CUDC-101	ENSG00000251602	0.125	chromain histone acetylation	COAD_READ
	273	CUDC-101	ENSG00000260219	0.12	chromain histone acetylation	COAD_READ
	273	CUDC-101	ENSG00000258793	0.12	chromain histone acetylation	COAD_READ
	273	CUDC-101	ENSG00000223374	0.12	chromain histone acetylation	COAD_READ
	273	CUDC-101	ENSG00000178803	0.115	chromain histone acetylation	COAD_READ
	273	CUDC-101	ENSG00000234235	0.11	chromain histone acetylation	COAD_READ
	273	CUDC-101	ENSG00000254842	0.11	chromain histone acetylation	COAD_READ
	273	CUDC-101	ENSG00000269293	0.11	chromain histone acetylation	COAD_READ
	273	CUDC-101	ENSG00000238058	0.11	chromain histone acetylation	COAD_READ
	273	CUDC-101	ENSG00000253352	0.11	chromain histone acetylation	COAD_READ
	273	CUDC-101	ENSG00000255121	0.11	chromain histone acetylation	COAD_READ
	273	CUDC-101	ENSG00000263105	0.11	chromain histone acetylation	COAD_READ
	273	CUDC-101	ENSG00000259153	0.11	chromain histone acetylation	COAD_READ
	273	CUDC-101	ENSG00000259426	0.105	chromain histone acetylation	COAD_READ
	273	CUDC-101	ENSG00000247271	0.105	chromain histone acetylation	COAD_READ
	273	CUDC-101	ENSG00000226137	0.105	chromain histone acetylation	COAD_READ
	273	CUDC-101	ENSG00000246889	0.105	chromain histone acetylation	COAD_READ
	273	CUDC-101	ENSG00000269148	0.105	chromain histone acetylation	COAD_READ
	273	CUDC-101	ENSG00000238178	0.105	chromain histone acetylation	COAD_READ
	273	CUDC-101	ENSG00000225194	0.1	chromain histone acetylation	COAD_READ
	1029	AMG-706	ENSG00000250770	0.365	RTK signaling	COAD_READ
	1029	AMG-706	ENSG00000224592	0.35	RTK signaling	COAD_READ
	1029	AMG-706	ENSG00000264785	0.255	RTK signaling	COAD_READ
	1029	AMG-706	ENSG00000250166	0.255	RTK signaling	COAD_READ
	1029	AMG-706	ENSG00000255422	0.255	RTK signaling	COAD_READ
	1029	AMG-706	ENSG00000275874	0.255	RTK signaling	COAD_READ
	1029	AMG-706	ENSG00000229847	0.235	RTK signaling	COAD_READ
	1029	AMG-706	ENSG00000256196	0.23	RTK signaling	COAD_READ
	1029	AMG-706	ENSG00000270607	0.19	RTK signaling	COAD_READ
	1029	AMG-706	ENSG00000261823	0.17	RTK signaling	COAD_READ
	1029	AMG-706	ENSG00000233818	0.17	RTK signaling	COAD_READ
	1029	AMG-706	ENSG00000248515	0.17	RTK signaling	COAD_READ
	1029	AMG-706	ENSG00000214432	0.14	RTK signaling	COAD_READ
	1029	AMG-706	ENSG00000261202	0.135	RTK signaling	COAD_READ
	1029	AMG-706	ENSG00000265739	0.115	RTK signaling	COAD_READ
	1029	AMG-706	ENSG00000257002	0.115	RTK signaling	COAD_READ
	1029	AMG-706	ENSG00000260976	0.115	RTK signaling	COAD_READ
	1029	AMG-706	ENSG00000263571	0.115	RTK signaling	COAD_READ
	1029	AMG-706	ENSG00000253230	0.115	RTK signaling	COAD_READ
	1029	AMG-706	ENSG00000253394	0.115	RTK signaling	COAD_READ
	1029	AMG-706	ENSG00000272372	0.115	RTK signaling	COAD_READ
	1029	AMG-706	ENSG00000235434	0.11	RTK signaling	COAD_READ
	1029	AMG-706	ENSG00000232725	0.11	RTK signaling	COAD_READ
	1029	AMG-706	ENSG00000226828	0.11	RTK signaling	COAD_READ
	1029	AMG-706	ENSG00000233456	0.11	RTK signaling	COAD_READ
	1029	AMG-706	ENSG00000242767	0.11	RTK signaling	COAD_READ
	1029	AMG-706	ENSG00000253196	0.11	RTK signaling	COAD_READ
	1029	AMG-706	ENSG00000235770	0.1	RTK signaling	COAD_READ
	1060	PD-0325901	ENSG00000228554	0.795	ERK MAPK signaling	COAD_READ
	1060	PD-0325901	ENSG00000224649	0.68	ERK MAPK signaling	COAD_READ
	1060	PD-0325901	ENSG00000232524	0.67	ERK MAPK signaling	COAD_READ
	1060	PD-0325901	ENSG00000232259	0.665	ERK MAPK signaling	COAD_READ
	1060	PD-0325901	ENSG00000224844	0.655	ERK MAPK signaling	COAD_READ
	1060	PD-0325901	ENSG00000243694	0.655	ERK MAPK signaling	COAD_READ
	1060	PD-0325901	ENSG00000225708	0.625	ERK MAPK signaling	COAD_READ
	1060	PD-0325901	ENSG00000204277	0.61	ERK MAPK signaling	COAD_READ
	1060	PD-0325901	ENSG00000216863	0.61	ERK MAPK signaling	COAD_READ
	1060	PD-0325901	ENSG00000224049	0.605	ERK MAPK signaling	COAD_READ
	1060	PD-0325901	ENSG00000223808	0.6	ERK MAPK signaling	COAD_READ
	1060	PD-0325901	ENSG00000231485	0.58	ERK MAPK signaling	COAD_READ
	1060	PD-0325901	ENSG00000227220	0.57	ERK MAPK signaling	COAD_READ
	1060	PD-0325901	ENSG00000227409	0.55	ERK MAPK signaling	COAD_READ
	1060	PD-0325901	ENSG00000223960	0.54	ERK MAPK signaling	COAD_READ
	1060	PD-0325901	ENSG00000197099	0.54	ERK MAPK signaling	COAD_READ
	1060	PD-0325901	ENSG00000203362	0.535	ERK MAPK signaling	COAD_READ
	1060	PD-0325901	ENSG00000223400	0.515	ERK MAPK signaling	COAD_READ
	1060	PD-0325901	ENSG00000272942	0.51	ERK MAPK signaling	COAD_READ
	1060	PD-0325901	ENSG00000205037	0.505	ERK MAPK signaling	COAD_READ
	1060	PD-0325901	ENSG00000236544	0.5	ERK MAPK signaling	COAD_READ
	1060	PD-0325901	ENSG00000267551	0.495	ERK MAPK signaling	COAD_READ
	1060	PD-0325901	ENSG00000224658	0.495	ERK MAPK signaling	COAD_READ
	1060	PD-0325901	ENSG00000227659	0.485	ERK MAPK signaling	COAD_READ
	1060	PD-0325901	ENSG00000223478	0.48	ERK MAPK signaling	COAD_READ
	1060	PD-0325901	ENSG00000272632	0.455	ERK MAPK signaling	COAD_READ
	1060	PD-0325901	ENSG00000244137	0.445	ERK MAPK signaling	COAD_READ
	1060	PD-0325901	ENSG00000198106	0.44	ERK MAPK signaling	COAD_READ
	1060	PD-0325901	ENSG00000227253	0.44	ERK MAPK signaling	COAD_READ
	1060	PD-0325901	ENSG00000226101	0.42	ERK MAPK signaling	COAD_READ
	1060	PD-0325901	ENSG00000223799	0.41	ERK MAPK signaling	COAD_READ
	1060	PD-0325901	ENSG00000227959	0.4	ERK MAPK signaling	COAD_READ
	1060	PD-0325901	ENSG00000223749	0.395	ERK MAPK signaling	COAD_READ
	1060	PD-0325901	ENSG00000225937	0.39	ERK MAPK signaling	COAD_READ
	1060	PD-0325901	ENSG00000222043	0.39	ERK MAPK signaling	COAD_READ
	1060	PD-0325901	ENSG00000228613	0.385	ERK MAPK signaling	COAD_READ
	1060	PD-0325901	ENSG00000226816	0.375	ERK MAPK signaling	COAD_READ
	1060	PD-0325901	ENSG00000226051	0.37	ERK MAPK signaling	COAD_READ
	1060	PD-0325901	ENSG00000226281	0.37	ERK MAPK signaling	COAD_READ
	1060	PD-0325901	ENSG00000247516	0.37	ERK MAPK signaling	COAD_READ
	1060	PD-0325901	ENSG00000227733	0.36	ERK MAPK signaling	COAD_READ
	1060	PD-0325901	ENSG00000233154	0.345	ERK MAPK signaling	COAD_READ
	1060	PD-0325901	ENSG00000247473	0.34	ERK MAPK signaling	COAD_READ
	1060	PD-0325901	ENSG00000206417	0.34	ERK MAPK signaling	COAD_READ
	1060	PD-0325901	ENSG00000245105	0.335	ERK MAPK signaling	COAD_READ
	1060	PD-0325901	ENSG00000248810	0.33	ERK MAPK signaling	COAD_READ
	1060	PD-0325901	ENSG00000244998	0.325	ERK MAPK signaling	COAD_READ
	1060	PD-0325901	ENSG00000230024	0.32	ERK MAPK signaling	COAD_READ
	1060	PD-0325901	ENSG00000251239	0.315	ERK MAPK signaling	COAD_READ
	1060	PD-0325901	ENSG00000237471	0.31	ERK MAPK signaling	COAD_READ
	1060	PD-0325901	ENSG00000204362	0.31	ERK MAPK signaling	COAD_READ
	1060	PD-0325901	ENSG00000249637	0.305	ERK MAPK signaling	COAD_READ
	1060	PD-0325901	ENSG00000233056	0.305	ERK MAPK signaling	COAD_READ
	1060	PD-0325901	ENSG00000250961	0.3	ERK MAPK signaling	COAD_READ
	1060	PD-0325901	ENSG00000231024	0.3	ERK MAPK signaling	COAD_READ
	1060	PD-0325901	ENSG00000251076	0.3	ERK MAPK signaling	COAD_READ
	1060	PD-0325901	ENSG00000260641	0.295	ERK MAPK signaling	COAD_READ
	1060	PD-0325901	ENSG00000228439	0.295	ERK MAPK signaling	COAD_READ
	1060	PD-0325901	ENSG00000249923	0.29	ERK MAPK signaling	COAD_READ
	1060	PD-0325901	ENSG00000261369	0.285	ERK MAPK signaling	COAD_READ
	1060	PD-0325901	ENSG00000232065	0.285	ERK MAPK signaling	COAD_READ
	1060	PD-0325901	ENSG00000253829	0.285	ERK MAPK signaling	COAD_READ
	1060	PD-0325901	ENSG00000223374	0.275	ERK MAPK signaling	COAD_READ
	1060	PD-0325901	ENSG00000224078	0.27	ERK MAPK signaling	COAD_READ
	1060	PD-0325901	ENSG00000253408	0.255	ERK MAPK signaling	COAD_READ
	1060	PD-0325901	ENSG00000250101	0.25	ERK MAPK signaling	COAD_READ
	1060	PD-0325901	ENSG00000214432	0.25	ERK MAPK signaling	COAD_READ
	1060	PD-0325901	ENSG00000255933	0.25	ERK MAPK signaling	COAD_READ
	1060	PD-0325901	ENSG00000223725	0.24	ERK MAPK signaling	COAD_READ
	1060	PD-0325901	ENSG00000242759	0.24	ERK MAPK signaling	COAD_READ
	1060	PD-0325901	ENSG00000215246	0.235	ERK MAPK signaling	COAD_READ
	1060	PD-0325901	ENSG00000231881	0.225	ERK MAPK signaling	COAD_READ
	1060	PD-0325901	ENSG00000247151	0.215	ERK MAPK signaling	COAD_READ
	1060	PD-0325901	ENSG00000245532	0.21	ERK MAPK signaling	COAD_READ
	1060	PD-0325901	ENSG00000269176	0.205	ERK MAPK signaling	COAD_READ
	1060	PD-0325901	ENSG00000229780	0.205	ERK MAPK signaling	COAD_READ
	1060	PD-0325901	ENSG00000249275	0.205	ERK MAPK signaling	COAD_READ
	1060	PD-0325901	ENSG00000227495	0.195	ERK MAPK signaling	COAD_READ
	1060	PD-0325901	ENSG00000225077	0.195	ERK MAPK signaling	COAD_READ
	1060	PD-0325901	ENSG00000224509	0.195	ERK MAPK signaling	COAD_READ
	1060	PD-0325901	ENSG00000244040	0.195	ERK MAPK signaling	COAD_READ
	1060	PD-0325901	ENSG00000225680	0.19	ERK MAPK signaling	COAD_READ
	1060	PD-0325901	ENSG00000260500	0.19	ERK MAPK signaling	COAD_READ
	1060	PD-0325901	ENSG00000224032	0.19	ERK MAPK signaling	COAD_READ
	1060	PD-0325901	ENSG00000231892	0.185	ERK MAPK signaling	COAD_READ
	1060	PD-0325901	ENSG00000257660	0.185	ERK MAPK signaling	COAD_READ
	1060	PD-0325901	ENSG00000248362	0.18	ERK MAPK signaling	COAD_READ
	1060	PD-0325901	ENSG00000225205	0.175	ERK MAPK signaling	COAD_READ
	1060	PD-0325901	ENSG00000255745	0.175	ERK MAPK signaling	COAD_READ
	1060	PD-0325901	ENSG00000223806	0.175	ERK MAPK signaling	COAD_READ
	1060	PD-0325901	ENSG00000228925	0.17	ERK MAPK signaling	COAD_READ
	1060	PD-0325901	ENSG00000228604	0.165	ERK MAPK signaling	COAD_READ
	1060	PD-0325901	ENSG00000267015	0.16	ERK MAPK signaling	COAD_READ
	1060	PD-0325901	ENSG00000235426	0.16	ERK MAPK signaling	COAD_READ
	1060	PD-0325901	ENSG00000231064	0.16	ERK MAPK signaling	COAD_READ
	1060	PD-0325901	ENSG00000235314	0.16	ERK MAPK signaling	COAD_READ
	1060	PD-0325901	ENSG00000231226	0.16	ERK MAPK signaling	COAD_READ
	1060	PD-0325901	ENSG00000231187	0.155	ERK MAPK signaling	COAD_READ
	1060	PD-0325901	ENSG00000238042	0.155	ERK MAPK signaling	COAD_READ
	1060	PD-0325901	ENSG00000250166	0.155	ERK MAPK signaling	COAD_READ
	1060	PD-0325901	ENSG00000253389	0.155	ERK MAPK signaling	COAD_READ
	1060	PD-0325901	ENSG00000215483	0.15	ERK MAPK signaling	COAD_READ
	1060	PD-0325901	ENSG00000229666	0.15	ERK MAPK signaling	COAD_READ
	1060	PD-0325901	ENSG00000270996	0.15	ERK MAPK signaling	COAD_READ
	1060	PD-0325901	ENSG00000265933	0.15	ERK MAPK signaling	COAD_READ
	1060	PD-0325901	ENSG00000234883	0.15	ERK MAPK signaling	COAD_READ
	1060	PD-0325901	ENSG00000260063	0.145	ERK MAPK signaling	COAD_READ
	1060	PD-0325901	ENSG00000232284	0.145	ERK MAPK signaling	COAD_READ
	1060	PD-0325901	ENSG00000223797	0.14	ERK MAPK signaling	COAD_READ
	1060	PD-0325901	ENSG00000231057	0.14	ERK MAPK signaling	COAD_READ
	1060	PD-0325901	ENSG00000226754	0.14	ERK MAPK signaling	COAD_READ
	1060	PD-0325901	ENSG00000219410	0.14	ERK MAPK signaling	COAD_READ
	1060	PD-0325901	ENSG00000225822	0.135	ERK MAPK signaling	COAD_READ
	1060	PD-0325901	ENSG00000228109	0.135	ERK MAPK signaling	COAD_READ
	1060	PD-0325901	ENSG00000223382	0.135	ERK MAPK signaling	COAD_READ
	1060	PD-0325901	ENSG00000267764	0.135	ERK MAPK signaling	COAD_READ
	1060	PD-0325901	ENSG00000174171	0.135	ERK MAPK signaling	COAD_READ
	1060	PD-0325901	ENSG00000229539	0.13	ERK MAPK signaling	COAD_READ
	1060	PD-0325901	ENSG00000255422	0.13	ERK MAPK signaling	COAD_READ
	1060	PD-0325901	ENSG00000189229	0.13	ERK MAPK signaling	COAD_READ
	1060	PD-0325901	ENSG00000223678	0.13	ERK MAPK signaling	COAD_READ
	1060	PD-0325901	ENSG00000224046	0.13	ERK MAPK signaling	COAD_READ
	1060	PD-0325901	ENSG00000204055	0.125	ERK MAPK signaling	COAD_READ
	1060	PD-0325901	ENSG00000203585	0.125	ERK MAPK signaling	COAD_READ
	1060	PD-0325901	ENSG00000203706	0.125	ERK MAPK signaling	COAD_READ
	1060	PD-0325901	ENSG00000221571	0.125	ERK MAPK signaling	COAD_READ
	1060	PD-0325901	ENSG00000237686	0.125	ERK MAPK signaling	COAD_READ
	1060	PD-0325901	ENSG00000227486	0.125	ERK MAPK signaling	COAD_READ
	1060	PD-0325901	ENSG00000224184	0.125	ERK MAPK signaling	COAD_READ
	1060	PD-0325901	ENSG00000226312	0.125	ERK MAPK signaling	COAD_READ
	1060	PD-0325901	ENSG00000224621	0.12	ERK MAPK signaling	COAD_READ
	1060	PD-0325901	ENSG00000259704	0.12	ERK MAPK signaling	COAD_READ
	1060	PD-0325901	ENSG00000237298	0.12	ERK MAPK signaling	COAD_READ
	1060	PD-0325901	ENSG00000203288	0.12	ERK MAPK signaling	COAD_READ
	1060	PD-0325901	ENSG00000223392	0.12	ERK MAPK signaling	COAD_READ
	1060	PD-0325901	ENSG00000224738	0.115	ERK MAPK signaling	COAD_READ
	1060	PD-0325901	ENSG00000233101	0.115	ERK MAPK signaling	COAD_READ
	1060	PD-0325901	ENSG00000256234	0.115	ERK MAPK signaling	COAD_READ
	1060	PD-0325901	ENSG00000223598	0.115	ERK MAPK signaling	COAD_READ
	1060	PD-0325901	ENSG00000170919	0.115	ERK MAPK signaling	COAD_READ
	1060	PD-0325901	ENSG00000237594	0.11	ERK MAPK signaling	COAD_READ
	1060	PD-0325901	ENSG00000257671	0.11	ERK MAPK signaling	COAD_READ
	1060	PD-0325901	ENSG00000261366	0.11	ERK MAPK signaling	COAD_READ
	1060	PD-0325901	ENSG00000235419	0.105	ERK MAPK signaling	COAD_READ
	1060	PD-0325901	ENSG00000237414	0.105	ERK MAPK signaling	COAD_READ
	1060	PD-0325901	ENSG00000246792	0.1	ERK MAPK signaling	COAD_READ
	1060	PD-0325901	ENSG00000186594	0.1	ERK MAPK signaling	COAD_READ
	1060	PD-0325901	ENSG00000233175	0.1	ERK MAPK signaling	COAD_READ
	1060	PD-0325901	ENSG00000177699	0.1	ERK MAPK signaling	COAD_READ
	1060	PD-0325901	ENSG00000224950	0.1	ERK MAPK signaling	COAD_READ
	1060	PD-0325901	ENSG00000223923	0.1	ERK MAPK signaling	COAD_READ
	1058	GDC0941	ENSG00000258999	0.395	PI3K signaling	COAD_READ
	1058	GDC0941	ENSG00000273493	0.395	PI3K signaling	COAD_READ
	1058	GDC0941	ENSG00000261584	0.39	PI3K signaling	COAD_READ
	1058	GDC0941	ENSG00000226828	0.365	PI3K signaling	COAD_READ
	1058	GDC0941	ENSG00000263571	0.365	PI3K signaling	COAD_READ
	1058	GDC0941	ENSG00000257002	0.365	PI3K signaling	COAD_READ
	1058	GDC0941	ENSG00000265739	0.365	PI3K signaling	COAD_READ
	1058	GDC0941	ENSG00000272372	0.365	PI3K signaling	COAD_READ
	1058	GDC0941	ENSG00000253394	0.365	PI3K signaling	COAD_READ
	1058	GDC0941	ENSG00000233456	0.365	PI3K signaling	COAD_READ
	1058	GDC0941	ENSG00000260976	0.365	PI3K signaling	COAD_READ
	1058	GDC0941	ENSG00000253196	0.365	PI3K signaling	COAD_READ
	1058	GDC0941	ENSG00000253230	0.365	PI3K signaling	COAD_READ
	1058	GDC0941	ENSG00000235434	0.365	PI3K signaling	COAD_READ
	1058	GDC0941	ENSG00000242767	0.365	PI3K signaling	COAD_READ
	1058	GDC0941	ENSG00000232259	0.345	PI3K signaling	COAD_READ
	1058	GDC0941	ENSG00000228484	0.345	PI3K signaling	COAD_READ
	1058	GDC0941	ENSG00000237453	0.325	PI3K signaling	COAD_READ
	1058	GDC0941	ENSG00000224658	0.31	PI3K signaling	COAD_READ
	1058	GDC0941	ENSG00000253574	0.31	PI3K signaling	COAD_READ
	1058	GDC0941	ENSG00000267658	0.31	PI3K signaling	COAD_READ
	1058	GDC0941	ENSG00000251320	0.31	PI3K signaling	COAD_READ
	1058	GDC0941	ENSG00000270124	0.31	PI3K signaling	COAD_READ
	1058	GDC0941	ENSG00000239508	0.31	PI3K signaling	COAD_READ
	1058	GDC0941	ENSG00000236975	0.31	PI3K signaling	COAD_READ
	1058	GDC0941	ENSG00000204277	0.31	PI3K signaling	COAD_READ
	1058	GDC0941	ENSG00000233878	0.31	PI3K signaling	COAD_READ
	1058	GDC0941	ENSG00000253708	0.31	PI3K signaling	COAD_READ
	1058	GDC0941	ENSG00000261273	0.31	PI3K signaling	COAD_READ
	1058	GDC0941	ENSG00000225937	0.31	PI3K signaling	COAD_READ
	1058	GDC0941	ENSG00000256155	0.31	PI3K signaling	COAD_READ
	1058	GDC0941	ENSG00000250413	0.31	PI3K signaling	COAD_READ
	1058	GDC0941	ENSG00000244036	0.31	PI3K signaling	COAD_READ
	1058	GDC0941	ENSG00000224049	0.31	PI3K signaling	COAD_READ
	1058	GDC0941	ENSG00000197099	0.31	PI3K signaling	COAD_READ
	1058	GDC0941	ENSG00000262370	0.265	PI3K signaling	COAD_READ
	1058	GDC0941	ENSG00000269176	0.25	PI3K signaling	COAD_READ
	1058	GDC0941	ENSG00000263657	0.205	PI3K signaling	COAD_READ
	1058	GDC0941	ENSG00000230730	0.2	PI3K signaling	COAD_READ
	1058	GDC0941	ENSG00000227947	0.195	PI3K signaling	COAD_READ
	1058	GDC0941	ENSG00000215483	0.19	PI3K signaling	COAD_READ
	1058	GDC0941	ENSG00000261235	0.175	PI3K signaling	COAD_READ
	1058	GDC0941	ENSG00000246859	0.16	PI3K signaling	COAD_READ
	1058	GDC0941	ENSG00000261170	0.155	PI3K signaling	COAD_READ
	1058	GDC0941	ENSG00000254429	0.14	PI3K signaling	COAD_READ
	1058	GDC0941	ENSG00000247516	0.135	PI3K signaling	COAD_READ
	1058	GDC0941	ENSG00000261707	0.135	PI3K signaling	COAD_READ
	1058	GDC0941	ENSG00000266521	0.13	PI3K signaling	COAD_READ
	1058	GDC0941	ENSG00000225083	0.12	PI3K signaling	COAD_READ
	1058	GDC0941	ENSG00000249275	0.115	PI3K signaling	COAD_READ
	1058	GDC0941	ENSG00000237414	0.115	PI3K signaling	COAD_READ
	1058	GDC0941	ENSG00000264785	0.1	PI3K signaling	COAD_READ
	1058	GDC0941	ENSG00000272632	0.1	PI3K signaling	COAD_READ
	1058	GDC0941	ENSG00000243694	0.1	PI3K signaling	COAD_READ
	1058	GDC0941	ENSG00000232524	0.1	PI3K signaling	COAD_READ
	1058	GDC0941	ENSG00000250166	0.1	PI3K signaling	COAD_READ
	1058	GDC0941	ENSG00000226237	0.1	PI3K signaling	COAD_READ
	1058	GDC0941	ENSG00000275874	0.1	PI3K signaling	COAD_READ
	1058	GDC0941	ENSG00000267551	0.1	PI3K signaling	COAD_READ
	1058	GDC0941	ENSG00000255422	0.1	PI3K signaling	COAD_READ
	1058	GDC0941	ENSG00000179447	0.1	PI3K signaling	COAD_READ
	332	XMD15-27	ENSG00000177338	0.235	other	COAD_READ
	332	XMD15-27	ENSG00000267677	0.235	other	COAD_READ
	332	XMD15-27	ENSG00000233340	0.235	other	COAD_READ
	332	XMD15-27	ENSG00000228648	0.235	other	COAD_READ
	332	XMD15-27	ENSG00000259805	0.235	other	COAD_READ
	332	XMD15-27	ENSG00000269985	0.155	other	COAD_READ
	332	XMD15-27	ENSG00000241684	0.155	other	COAD_READ
	332	XMD15-27	ENSG00000230432	0.155	other	COAD_READ
	332	XMD15-27	ENSG00000231772	0.155	other	COAD_READ
	332	XMD15-27	ENSG00000254233	0.155	other	COAD_READ
	332	XMD15-27	ENSG00000258926	0.155	other	COAD_READ
	332	XMD15-27	ENSG00000254528	0.155	other	COAD_READ
	332	XMD15-27	ENSG00000265451	0.155	other	COAD_READ
	332	XMD15-27	ENSG00000183822	0.155	other	COAD_READ
	332	XMD15-27	ENSG00000233296	0.145	other	COAD_READ
	332	XMD15-27	ENSG00000235560	0.125	other	COAD_READ
	332	XMD15-27	ENSG00000267476	0.12	other	COAD_READ
	332	XMD15-27	ENSG00000235078	0.12	other	COAD_READ
	332	XMD15-27	ENSG00000238058	0.105	other	COAD_READ
	332	XMD15-27	ENSG00000238123	0.105	other	COAD_READ
	332	XMD15-27	ENSG00000229498	0.1	other	COAD_READ
	332	XMD15-27	ENSG00000231856	0.1	other	COAD_READ
	330	XMD13-2	ENSG00000271840	0.245	other	COAD_READ
	330	XMD13-2	ENSG00000254528	0.22	other	COAD_READ
	330	XMD13-2	ENSG00000231772	0.22	other	COAD_READ
	330	XMD13-2	ENSG00000183822	0.22	other	COAD_READ
	330	XMD13-2	ENSG00000265451	0.22	other	COAD_READ
	330	XMD13-2	ENSG00000241684	0.22	other	COAD_READ
	330	XMD13-2	ENSG00000254233	0.22	other	COAD_READ
	330	XMD13-2	ENSG00000230432	0.22	other	COAD_READ
	330	XMD13-2	ENSG00000258926	0.22	other	COAD_READ
	330	XMD13-2	ENSG00000269985	0.22	other	COAD_READ
	330	XMD13-2	ENSG00000227533	0.195	other	COAD_READ
	330	XMD13-2	ENSG00000179447	0.175	other	COAD_READ
	330	XMD13-2	ENSG00000226237	0.175	other	COAD_READ
	330	XMD13-2	ENSG00000233038	0.16	other	COAD_READ
	330	XMD13-2	ENSG00000267100	0.16	other	COAD_READ
	330	XMD13-2	ENSG00000272416	0.155	other	COAD_READ
	330	XMD13-2	ENSG00000238123	0.135	other	COAD_READ
	330	XMD13-2	ENSG00000223414	0.125	other	COAD_READ
	330	XMD13-2	ENSG00000253395	0.125	other	COAD_READ
	330	XMD13-2	ENSG00000240373	0.125	other	COAD_READ
	330	XMD13-2	ENSG00000145063	0.105	other	COAD_READ
	196	Phenformin	ENSG00000272142	0.245	metabolism	COAD_READ
	196	Phenformin	ENSG00000259635	0.175	metabolism	COAD_READ
	196	Phenformin	ENSG00000230432	0.135	metabolism	COAD_READ
	196	Phenformin	ENSG00000231772	0.13	metabolism	COAD_READ
	196	Phenformin	ENSG00000183822	0.125	metabolism	COAD_READ
	196	Phenformin	ENSG00000234902	0.115	metabolism	COAD_READ
	196	Phenformin	ENSG00000241684	0.11	metabolism	COAD_READ
	196	Phenformin	ENSG00000273348	0.105	metabolism	COAD_READ
	1262	UNC1215	ENSG00000267774	0.455	other	COAD_READ
	1262	UNC1215	ENSG00000225555	0.455	other	COAD_READ
	1262	UNC1215	ENSG00000237768	0.455	other	COAD_READ
	1262	UNC1215	ENSG00000258955	0.455	other	COAD_READ
	1262	UNC1215	ENSG00000225938	0.455	other	COAD_READ
	1262	UNC1215	ENSG00000267577	0.455	other	COAD_READ
	1262	UNC1215	ENSG00000237989	0.455	other	COAD_READ
	1262	UNC1215	ENSG00000250241	0.455	other	COAD_READ
	1262	UNC1215	ENSG00000266978	0.455	other	COAD_READ
	1262	UNC1215	ENSG00000264514	0.455	other	COAD_READ
	1262	UNC1215	ENSG00000203446	0.455	other	COAD_READ
	1262	UNC1215	ENSG00000203434	0.455	other	COAD_READ
	1262	UNC1215	ENSG00000261327	0.455	other	COAD_READ
	1262	UNC1215	ENSG00000239572	0.455	other	COAD_READ
	1262	UNC1215	ENSG00000267175	0.455	other	COAD_READ
	1262	UNC1215	ENSG00000225106	0.455	other	COAD_READ
	1262	UNC1215	ENSG00000255020	0.455	other	COAD_READ
	1262	UNC1215	ENSG00000259807	0.455	other	COAD_READ
	1262	UNC1215	ENSG00000226806	0.455	other	COAD_READ
	1262	UNC1215	ENSG00000227297	0.455	other	COAD_READ
	1262	UNC1215	ENSG00000230773	0.455	other	COAD_READ
	1262	UNC1215	ENSG00000260209	0.455	other	COAD_READ
	1262	UNC1215	ENSG00000226953	0.455	other	COAD_READ
	1262	UNC1215	ENSG00000244564	0.455	other	COAD_READ
	1262	UNC1215	ENSG00000256196	0.39	other	COAD_READ
	1262	UNC1215	ENSG00000270607	0.355	other	COAD_READ
	1262	UNC1215	ENSG00000233818	0.35	other	COAD_READ
	1262	UNC1215	ENSG00000256151	0.335	other	COAD_READ
	1262	UNC1215	ENSG00000267677	0.265	other	COAD_READ
	1262	UNC1215	ENSG00000259805	0.265	other	COAD_READ
	1262	UNC1215	ENSG00000233340	0.265	other	COAD_READ
	1262	UNC1215	ENSG00000177338	0.265	other	COAD_READ
	1262	UNC1215	ENSG00000228648	0.265	other	COAD_READ
	1262	UNC1215	ENSG00000248890	0.215	other	COAD_READ
	1262	UNC1215	ENSG00000233117	0.175	other	COAD_READ
	1262	UNC1215	ENSG00000229847	0.14	other	COAD_READ
	1262	UNC1215	ENSG00000253666	0.135	other	COAD_READ
	1262	UNC1215	ENSG00000231877	0.135	other	COAD_READ
	1262	UNC1215	ENSG00000241684	0.125	other	COAD_READ
	1262	UNC1215	ENSG00000231772	0.125	other	COAD_READ
	1262	UNC1215	ENSG00000254233	0.125	other	COAD_READ
	1262	UNC1215	ENSG00000269985	0.125	other	COAD_READ
	1262	UNC1215	ENSG00000183822	0.125	other	COAD_READ
	1262	UNC1215	ENSG00000258926	0.125	other	COAD_READ
	1262	UNC1215	ENSG00000262372	0.125	other	COAD_READ
	1262	UNC1215	ENSG00000230432	0.125	other	COAD_READ
	1262	UNC1215	ENSG00000254528	0.125	other	COAD_READ
	1262	UNC1215	ENSG00000265451	0.12	other	COAD_READ
	341	EX-527	ENSG00000230319	0.25	other	COAD_READ
	341	EX-527	ENSG00000228648	0.21	other	COAD_READ
	341	EX-527	ENSG00000233340	0.21	other	COAD_READ
	341	EX-527	ENSG00000259805	0.21	other	COAD_READ
	341	EX-527	ENSG00000267677	0.21	other	COAD_READ
	341	EX-527	ENSG00000177338	0.21	other	COAD_READ
	341	EX-527	ENSG00000237819	0.185	other	COAD_READ
	341	EX-527	ENSG00000233818	0.18	other	COAD_READ
	341	EX-527	ENSG00000251191	0.155	other	COAD_READ
	341	EX-527	ENSG00000231877	0.135	other	COAD_READ
	341	EX-527	ENSG00000257052	0.13	other	COAD_READ
	341	EX-527	ENSG00000225106	0.12	other	COAD_READ
	341	EX-527	ENSG00000227297	0.12	other	COAD_READ
	341	EX-527	ENSG00000244564	0.12	other	COAD_READ
	341	EX-527	ENSG00000225555	0.12	other	COAD_READ
	341	EX-527	ENSG00000261327	0.12	other	COAD_READ
	341	EX-527	ENSG00000260209	0.12	other	COAD_READ
	341	EX-527	ENSG00000237989	0.12	other	COAD_READ
	341	EX-527	ENSG00000267175	0.12	other	COAD_READ
	341	EX-527	ENSG00000250241	0.12	other	COAD_READ
	341	EX-527	ENSG00000203446	0.12	other	COAD_READ
	341	EX-527	ENSG00000203434	0.12	other	COAD_READ
	341	EX-527	ENSG00000226806	0.12	other	COAD_READ
	341	EX-527	ENSG00000230773	0.12	other	COAD_READ
	341	EX-527	ENSG00000259807	0.12	other	COAD_READ
	341	EX-527	ENSG00000267774	0.12	other	COAD_READ
	341	EX-527	ENSG00000258955	0.12	other	COAD_READ
	341	EX-527	ENSG00000267577	0.12	other	COAD_READ
	341	EX-527	ENSG00000266978	0.12	other	COAD_READ
	341	EX-527	ENSG00000255020	0.12	other	COAD_READ
	341	EX-527	ENSG00000239572	0.12	other	COAD_READ
	341	EX-527	ENSG00000264514	0.12	other	COAD_READ
	341	EX-527	ENSG00000225938	0.12	other	COAD_READ
	341	EX-527	ENSG00000237768	0.12	other	COAD_READ
	341	EX-527	ENSG00000226953	0.12	other	COAD_READ
	341	EX-527	ENSG00000256196	0.115	other	COAD_READ
	341	EX-527	ENSG00000267532	0.105	other	COAD_READ
	173	FH535	ENSG00000266120	0.42	other	COAD_READ
	173	FH535	ENSG00000226281	0.42	other	COAD_READ
	173	FH535	ENSG00000243694	0.295	other	COAD_READ
	173	FH535	ENSG00000272632	0.295	other	COAD_READ
	173	FH535	ENSG00000267551	0.295	other	COAD_READ
	173	FH535	ENSG00000232524	0.295	other	COAD_READ
	173	FH535	ENSG00000203585	0.225	other	COAD_READ
	173	FH535	ENSG00000205890	0.22	other	COAD_READ
	173	FH535	ENSG00000249790	0.19	other	COAD_READ
	173	FH535	ENSG00000263826	0.16	other	COAD_READ
	173	FH535	ENSG00000272763	0.125	other	COAD_READ
	173	FH535	ENSG00000185904	0.105	other	COAD_READ
	302	PI-103	ENSG00000259275	0.6	PI3K signaling	COAD_READ
	302	PI-103	ENSG00000269293	0.55	PI3K signaling	COAD_READ
	302	PI-103	ENSG00000243701	0.525	PI3K signaling	COAD_READ
	302	PI-103	ENSG00000249502	0.495	PI3K signaling	COAD_READ
	302	PI-103	ENSG00000261335	0.45	PI3K signaling	COAD_READ
	302	PI-103	ENSG00000235106	0.435	PI3K signaling	COAD_READ
	302	PI-103	ENSG00000183674	0.435	PI3K signaling	COAD_READ
	302	PI-103	ENSG00000236869	0.435	PI3K signaling	COAD_READ
	302	PI-103	ENSG00000225439	0.4	PI3K signaling	COAD_READ
	302	PI-103	ENSG00000224843	0.385	PI3K signaling	COAD_READ
	302	PI-103	ENSG00000255248	0.385	PI3K signaling	COAD_READ
	302	PI-103	ENSG00000231652	0.385	PI3K signaling	COAD_READ
	302	PI-103	ENSG00000237813	0.365	PI3K signaling	COAD_READ
	302	PI-103	ENSG00000232229	0.35	PI3K signaling	COAD_READ
	302	PI-103	ENSG00000227533	0.35	PI3K signaling	COAD_READ
	302	PI-103	ENSG00000272523	0.34	PI3K signaling	COAD_READ
	302	PI-103	ENSG00000262188	0.33	PI3K signaling	COAD_READ
	302	PI-103	ENSG00000178803	0.33	PI3K signaling	COAD_READ
	302	PI-103	ENSG00000237807	0.32	PI3K signaling	COAD_READ
	302	PI-103	ENSG00000229491	0.305	PI3K signaling	COAD_READ
	302	PI-103	ENSG00000250635	0.305	PI3K signaling	COAD_READ
	302	PI-103	ENSG00000233058	0.3	PI3K signaling	COAD_READ
	302	PI-103	ENSG00000257732	0.29	PI3K signaling	COAD_READ
	302	PI-103	ENSG00000233340	0.285	PI3K signaling	COAD_READ
	302	PI-103	ENSG00000259805	0.285	PI3K signaling	COAD_READ
	302	PI-103	ENSG00000247735	0.285	PI3K signaling	COAD_READ
	302	PI-103	ENSG00000177338	0.285	PI3K signaling	COAD_READ
	302	PI-103	ENSG00000267677	0.285	PI3K signaling	COAD_READ
	302	PI-103	ENSG00000228648	0.285	PI3K signaling	COAD_READ
	302	PI-103	ENSG00000228439	0.28	PI3K signaling	COAD_READ
[truncated: 112,577 more rows]
