# Supplementary material for: Systematic identification of non-coding pharmacogenomic landscape in cancer
Source: Nat Commun. 2018 Aug 9;9:3192. doi: 10.1038/s41467-018-05495-9 (PMC6085336; doi:10.1038/s41467-018-05495-9)
Supplement: Supplementary file 7 — Supplementary Data 4 [file 41467_2018_5495_MOESM7_ESM.xlsx]

## Sheet: Model performance (pan-can)
	Final model performance (Pan-cancer models)
		Drug Name	Pearson r	Pearson p.	Model Type
	PAN_LN_IC50_1050	I-BET-762	0.716464	72.9288	Pan-cancer
	PAN_LN_IC50_298	BX-912	0.713005	72.3132	Pan-cancer
	PAN_LN_IC50_290	GSK1070916	0.714733	70.8866	Pan-cancer
	PAN_LN_IC50_1043	XMD14-99	0.69944	68.5668	Pan-cancer
	PAN_LN_IC50_1018	T0901317	0.698256	67.2832	Pan-cancer
	PAN_LN_IC50_344	KIN001-260	0.689995	65.5351	Pan-cancer
	PAN_LN_IC50_180	KIN001-236	0.678743	63.1068	Pan-cancer
	PAN_LN_IC50_91	XMD15-27	0.675942	62.2959	Pan-cancer
	PAN_LN_IC50_167	GSK429286A	0.669384	61.2113	Pan-cancer
	PAN_LN_IC50_261	Tubastatin A	0.673139	60.9696	Pan-cancer
	PAN_LN_IC50_332	Methotrexate	0.690302	58.5349	Pan-cancer
	PAN_LN_IC50_1016	NPK76-II-72-1	0.656119	57.39	Pan-cancer
	PAN_LN_IC50_1371	selumetinib	0.655487	57.2876	Pan-cancer
	PAN_LN_IC50_1242	Zibotentan	0.653821	57.0681	Pan-cancer
	PAN_LN_IC50_269	QL-XI-92	0.655959	56.9422	Pan-cancer
	PAN_LN_IC50_229	TL-1-85	0.655311	56.4371	Pan-cancer
	PAN_LN_IC50_1236	FK866	0.658667	56.2881	Pan-cancer
	PAN_LN_IC50_1529	TPCA-1	0.647616	56.1855	Pan-cancer
	PAN_LN_IC50_1049	OSI-930	0.648338	55.7024	Pan-cancer
	PAN_LN_IC50_266	Y-39983	0.644709	55.6447	Pan-cancer
	PAN_LN_IC50_1494	PHA-793887	0.645053	55.161	Pan-cancer
	PAN_LN_IC50_59	BHG712	0.643642	54.966	Pan-cancer
	PAN_LN_IC50_1264	Trametinib	0.648873	54.7851	Pan-cancer
	PAN_LN_IC50_53	KIN001-270	0.643375	54.7267	Pan-cancer
	PAN_LN_IC50_301	BMS-708163	0.644419	54.5959	Pan-cancer
	PAN_LN_IC50_140	Vorinostat	0.67179	54.3357	Pan-cancer
	PAN_LN_IC50_283	EX-527	0.6457	53.6224	Pan-cancer
	PAN_LN_IC50_1170	TL-2-105	0.635248	52.8893	Pan-cancer
	PAN_LN_IC50_32	TG101348	0.637949	52.8171	Pan-cancer
	PAN_LN_IC50_94	RDEA119	0.645237	52.5044	Pan-cancer
	PAN_LN_IC50_308	XMD13-2	0.634964	52.5	Pan-cancer
	PAN_LN_IC50_1377	STF-62247	0.635751	52.3727	Pan-cancer
	PAN_LN_IC50_1203	GSK690693	0.633439	52.279	Pan-cancer
	PAN_LN_IC50_1039	BIX02189	0.630283	51.8057	Pan-cancer
	PAN_LN_IC50_288	FMK	0.656914	51.4173	Pan-cancer
	PAN_LN_IC50_171	CH5424802	0.642905	51.352	Pan-cancer
	PAN_LN_IC50_6	JQ1	0.631299	51.1496	Pan-cancer
	PAN_LN_IC50_37	UNC1215	0.629363	51.0786	Pan-cancer
	PAN_LN_IC50_302	Nutlin-3a (-)	0.650445	50.7235	Pan-cancer
	PAN_LN_IC50_231	BX-795	0.649266	50.6484	Pan-cancer
	PAN_LN_IC50_309	(5Z)-7-Oxozeaenol	0.618998	49.1021	Pan-cancer
	PAN_LN_IC50_83	PIK-93	0.622247	48.9169	Pan-cancer
	PAN_LN_IC50_1149	Nilotinib	0.662214	48.6457	Pan-cancer
	PAN_LN_IC50_186	VNLG/124	0.636102	48.4269	Pan-cancer
	PAN_LN_IC50_1375	NG-25	0.613198	48.2781	Pan-cancer
	PAN_LN_IC50_277	KIN001-102	0.614787	47.9486	Pan-cancer
	PAN_LN_IC50_164	PLX4720	0.638312	47.7255	Pan-cancer
	PAN_LN_IC50_345	SB590885	0.647358	47.6408	Pan-cancer
	PAN_LN_IC50_1164	Dabrafenib	0.631163	47.6329	Pan-cancer
	PAN_LN_IC50_204	AICAR	0.644629	47.5711	Pan-cancer
	PAN_LN_IC50_1241	KIN001-244	0.60699	47.5113	Pan-cancer
	PAN_LN_IC50_226	Axitinib	0.637951	47.4017	Pan-cancer
	PAN_LN_IC50_196	WZ3105	0.610451	47.2954	Pan-cancer
	PAN_LN_IC50_179	Navitoclax	0.638244	46.7303	Pan-cancer
	PAN_LN_IC50_5	BMS345541	0.604559	46.5441	Pan-cancer
	PAN_LN_IC50_255	AC220	0.603343	45.7095	Pan-cancer
	PAN_LN_IC50_1239	MPS-1-IN-1	0.595416	44.5017	Pan-cancer
	PAN_LN_IC50_9	CAL-101	0.589925	44.0396	Pan-cancer
	PAN_LN_IC50_310	TAK-715	0.585923	43.4804	Pan-cancer
	PAN_LN_IC50_253	VX-11e	0.588663	43.3914	Pan-cancer
	PAN_LN_IC50_1373	PLX4720	0.588268	43.3414	Pan-cancer
	PAN_LN_IC50_54	Temozolomide	0.58951	43.2662	Pan-cancer
	PAN_LN_IC50_245	AT-7519	0.586718	43.2114	Pan-cancer
	PAN_LN_IC50_1268	SNX-2112	0.585191	42.9563	Pan-cancer
	PAN_LN_IC50_163	Bicalutamide	0.59504	42.9128	Pan-cancer
	PAN_LN_IC50_63	Genentech Cpd 10	0.585883	42.824	Pan-cancer
	PAN_LN_IC50_173	YM201636	0.588441	42.6341	Pan-cancer
	PAN_LN_IC50_333	Afatinib	0.591767	42.4683	Pan-cancer
	PAN_LN_IC50_225	Veliparib	0.61014	42.0173	Pan-cancer
	PAN_LN_IC50_305	CX-5461	0.581295	41.9463	Pan-cancer
	PAN_LN_IC50_1030	17-AAG	0.6064	41.9194	Pan-cancer
	PAN_LN_IC50_104	SN-38	0.574632	41.7178	Pan-cancer
	PAN_LN_IC50_221	PD-0332991	0.61309	41.7094	Pan-cancer
	PAN_LN_IC50_1052	5-Fluorouracil	0.584479	41.6732	Pan-cancer
	PAN_LN_IC50_151	CP466722	0.577401	41.3961	Pan-cancer
	PAN_LN_IC50_254	CI-1040	0.605152	41.2383	Pan-cancer
	PAN_LN_IC50_1199	HG-6-64-1	0.578659	41.1866	Pan-cancer
	PAN_LN_IC50_52	AZD8055	0.61279	41.1169	Pan-cancer
	PAN_LN_IC50_329	Etoposide	0.577427	40.7698	Pan-cancer
	PAN_LN_IC50_35	Bleomycin (50 uM)	0.567363	40.7541	Pan-cancer
	PAN_LN_IC50_1028	Afatinib	0.598667	39.6327	Pan-cancer
	PAN_LN_IC50_165	JW-7-24-1	0.567353	39.6209	Pan-cancer
	PAN_LN_IC50_1218	DMOG	0.568146	39.5156	Pan-cancer
	PAN_LN_IC50_235	Ispinesib Mesylate	0.565311	39.4254	Pan-cancer
	PAN_LN_IC50_193	Camptothecin	0.59784	39.1868	Pan-cancer
	PAN_LN_IC50_260	THZ-2-102-1	0.566863	39.1276	Pan-cancer
	PAN_LN_IC50_1248	FR-180204	0.563855	38.9218	Pan-cancer
	PAN_LN_IC50_86	CUDC-101	0.563646	38.7204	Pan-cancer
	PAN_LN_IC50_273	THZ-2-49	0.561045	38.6101	Pan-cancer
	PAN_LN_IC50_38	Gefitinib	0.590761	38.5299	Pan-cancer
	PAN_LN_IC50_1059	Masitinib	0.560187	38.4999	Pan-cancer
	PAN_LN_IC50_1194	AS605240	0.558792	38.497	Pan-cancer
	PAN_LN_IC50_17	ZM-447439	0.591848	38.2949	Pan-cancer
	PAN_LN_IC50_1006	QL-X-138	0.558726	38.2772	Pan-cancer
	PAN_LN_IC50_328	UNC0638	0.56647	38.2739	Pan-cancer
	PAN_LN_IC50_185	VX-702	0.591743	38.0159	Pan-cancer
	PAN_LN_IC50_292	ATRA	0.591104	37.9539	Pan-cancer
	PAN_LN_IC50_1009	AP-24534	0.566241	37.7978	Pan-cancer
	PAN_LN_IC50_1026	CAY10603	0.556039	37.4903	Pan-cancer
	PAN_LN_IC50_293	RDEA119	0.581422	37.3876	Pan-cancer
	PAN_LN_IC50_265	ZSTK474	0.556171	37.2815	Pan-cancer
	PAN_LN_IC50_1142	PI-103	0.551396	37.0985	Pan-cancer
	PAN_LN_IC50_1219	SGC0946	0.5527	36.7948	Pan-cancer
	PAN_LN_IC50_295	EKB-569	0.553642	36.7574	Pan-cancer
	PAN_LN_IC50_312	MLN4924	0.597137	36.3609	Pan-cancer
	PAN_LN_IC50_258	Tivozanib	0.559756	36.2893	Pan-cancer
	PAN_LN_IC50_134	BAY 61-3606	0.55332	36.1896	Pan-cancer
	PAN_LN_IC50_192	Lenalidomide	0.57534	36.1096	Pan-cancer
	PAN_LN_IC50_205	SL 0101-1	0.571052	36.0835	Pan-cancer
	PAN_LN_IC50_56	Bosutinib	0.571049	35.8819	Pan-cancer
	PAN_LN_IC50_282	EHT 1864	0.540893	35.7835	Pan-cancer
	PAN_LN_IC50_197	OSI-027	0.543672	35.7366	Pan-cancer
	PAN_LN_IC50_1259	Embelin	0.556363	35.5136	Pan-cancer
	PAN_LN_IC50_346	AZD7762	0.569969	35.175	Pan-cancer
	PAN_LN_IC50_222	Vinblastine	0.569002	34.8658	Pan-cancer
	PAN_LN_IC50_1526	Phenformin	0.547102	34.7847	Pan-cancer
	PAN_LN_IC50_272	GDC0449	0.57389	34.6931	Pan-cancer
	PAN_LN_IC50_1005	PFI-1	0.531874	34.6815	Pan-cancer
	PAN_LN_IC50_1	Foretinib	0.531154	34.4906	Pan-cancer
	PAN_LN_IC50_1019	CEP-701	0.56445	34.4205	Pan-cancer
	PAN_LN_IC50_202	TW 37	0.548294	34.3496	Pan-cancer
	PAN_LN_IC50_190	Epothilone B	0.539217	34.3429	Pan-cancer
	PAN_LN_IC50_1029	Docetaxel	0.55841	34.0786	Pan-cancer
	PAN_LN_IC50_1022	GSK269962A	0.528942	33.9736	Pan-cancer
	PAN_LN_IC50_224	Shikonin	0.540477	33.8603	Pan-cancer
	PAN_LN_IC50_1372	NU-7441	0.554205	33.8108	Pan-cancer
	PAN_LN_IC50_208	Cytarabine	0.556414	33.5851	Pan-cancer
	PAN_LN_IC50_1013	KU-55933	0.553368	33.5583	Pan-cancer
	PAN_LN_IC50_206	IPA-3	0.536773	33.4701	Pan-cancer
	PAN_LN_IC50_1031	Belinostat	0.531189	33.4229	Pan-cancer
	PAN_LN_IC50_1192	KIN001-055	0.532262	33.3847	Pan-cancer
	PAN_LN_IC50_87	QS11	0.532822	33.3305	Pan-cancer
	PAN_LN_IC50_60	Vinorelbine	0.531998	33.3019	Pan-cancer
	PAN_LN_IC50_276	Gemcitabine	0.533289	33.1934	Pan-cancer
	PAN_LN_IC50_331	AR-42	0.529918	33.161	Pan-cancer
	PAN_LN_IC50_1037	CHIR-99021	0.523683	33.0819	Pan-cancer
	PAN_LN_IC50_152	KIN001-266	0.524498	32.8696	Pan-cancer
	PAN_LN_IC50_11	Pazopanib	0.53223	32.7044	Pan-cancer
	PAN_LN_IC50_1036	PD-173074	0.543373	32.0562	Pan-cancer
	PAN_LN_IC50_1047	Olaparib	0.544277	31.8101	Pan-cancer
	PAN_LN_IC50_1527	SB 505124	0.515628	31.7769	Pan-cancer
	PAN_LN_IC50_306	BMS-754807	0.524973	31.6938	Pan-cancer
	PAN_LN_IC50_41	Tamoxifen	0.518462	31.6619	Pan-cancer
	PAN_LN_IC50_127	PD-0325901	0.542164	31.547	Pan-cancer
	PAN_LN_IC50_111	BMS-536924	0.519671	31.4615	Pan-cancer
	PAN_LN_IC50_1010	BEZ235	0.542638	31.4117	Pan-cancer
	PAN_LN_IC50_275	Elesclomol	0.540752	31.3984	Pan-cancer
	PAN_LN_IC50_1011	Lisitinib	0.523058	31.2597	Pan-cancer
	PAN_LN_IC50_200	SB52334	0.512716	31.0858	Pan-cancer
	PAN_LN_IC50_1012	Bleomycin	0.520022	30.9904	Pan-cancer
	PAN_LN_IC50_1502	JNJ-26854165	0.519711	30.7217	Pan-cancer
	PAN_LN_IC50_30	GSK2126458	0.508124	30.3542	Pan-cancer
	PAN_LN_IC50_34	Doxorubicin	0.510625	30.3145	Pan-cancer
	PAN_LN_IC50_281	PAC-1	0.512308	30.2338	Pan-cancer
	PAN_LN_IC50_1161	XL-184	0.50193	30.1409	Pan-cancer
	PAN_LN_IC50_150	Cisplatin	0.529478	30.0516	Pan-cancer
	PAN_LN_IC50_176	Talazoparib	0.506385	30.0305	Pan-cancer
	PAN_LN_IC50_230	Midostaurin	0.504443	29.9655	Pan-cancer
	PAN_LN_IC50_51	AZD6482	0.517053	29.7383	Pan-cancer
	PAN_LN_IC50_299	UNC0638	0.497011	29.7296	Pan-cancer
	PAN_LN_IC50_1033	JQ12	0.50721	29.38	Pan-cancer
	PAN_LN_IC50_1054	LFM-A13	0.503705	29.3602	Pan-cancer
	PAN_LN_IC50_1032	AG-014699	0.503837	29.3298	Pan-cancer
	PAN_LN_IC50_291	Bicalutamide	0.503226	29.2829	Pan-cancer
	PAN_LN_IC50_119	Thapsigargin	0.511731	29.2117	Pan-cancer
	PAN_LN_IC50_286	GSK1904529A	0.502447	29.1383	Pan-cancer
	PAN_LN_IC50_71	IOX2	0.503219	29.0098	Pan-cancer
	PAN_LN_IC50_159	MK-2206	0.515285	27.7046	Pan-cancer
	PAN_LN_IC50_166	XAV939	0.483461	27.686	Pan-cancer
	PAN_LN_IC50_3	PF-562271	0.493865	27.521	Pan-cancer
	PAN_LN_IC50_263	LY317615	0.481137	27.4329	Pan-cancer
	PAN_LN_IC50_1060	QL-XII-47	0.489857	27.3751	Pan-cancer
	PAN_LN_IC50_89	Tipifarnib	0.493303	27.3201	Pan-cancer
	PAN_LN_IC50_199	Parthenolide	0.695414	27.3045	Pan-cancer
	PAN_LN_IC50_219	Obatoclax Mesylate	0.497738	27.2488	Pan-cancer
	PAN_LN_IC50_136	GW-2580	0.484485	27.0731	Pan-cancer
	PAN_LN_IC50_1020	JQ1	0.480063	26.7478	Pan-cancer
	PAN_LN_IC50_274	OSU-03012	0.481874	26.5701	Pan-cancer
	PAN_LN_IC50_341	CCT018159	0.479477	26.5685	Pan-cancer
	PAN_LN_IC50_1057	Mitomycin C	0.485532	26.3557	Pan-cancer
	PAN_LN_IC50_228	GDC0941	0.499452	26.2051	Pan-cancer
	PAN_LN_IC50_175	NSC-207895	0.475031	26.1871	Pan-cancer
	PAN_LN_IC50_1062	GSK-650394	0.485873	26.1603	Pan-cancer
	PAN_LN_IC50_106	rTRAIL	0.477992	26.0178	Pan-cancer
	PAN_LN_IC50_147	Ruxolitinib	0.479166	25.8783	Pan-cancer
	PAN_LN_IC50_155	RO-3306	0.492895	25.5747	Pan-cancer
	PAN_LN_IC50_256	SB 216763	0.51887	25.5703	Pan-cancer
	PAN_LN_IC50_1067	AUY922	0.48892	25.544	Pan-cancer
	PAN_LN_IC50_1114	JNK Inhibitor VIII	0.493086	25.5392	Pan-cancer
	PAN_LN_IC50_170	MP470	0.465534	25.2959	Pan-cancer
	PAN_LN_IC50_1053	Olaparib	0.463797	24.7497	Pan-cancer
	PAN_LN_IC50_1261	selumetinib	0.501624	24.4669	Pan-cancer
	PAN_LN_IC50_271	piperlongumine	0.479177	24.33	Pan-cancer
	PAN_LN_IC50_203	Cetuximab	0.473421	24.0866	Pan-cancer
	PAN_LN_IC50_300	XMD8-85	0.670504	23.9861	Pan-cancer
	PAN_LN_IC50_1003	CP724714	0.46166	23.713	Pan-cancer
	PAN_LN_IC50_1058	AZ628	0.670085	23.6765	Pan-cancer
	PAN_LN_IC50_1008	TGX221	0.671328	23.5488	Pan-cancer
	PAN_LN_IC50_178	GDC0941	0.456151	23.492	Pan-cancer
	PAN_LN_IC50_62	Linifanib	0.469251	23.35	Pan-cancer
	PAN_LN_IC50_1046	FTI-277	0.461284	23.341	Pan-cancer
	PAN_LN_IC50_257	Temsirolimus	0.472468	23.2109	Pan-cancer
	PAN_LN_IC50_154	LAQ824	0.448688	22.9257	Pan-cancer
	PAN_LN_IC50_156	Cyclopamine	0.655798	22.8328	Pan-cancer
	PAN_LN_IC50_268	Crizotinib	0.639932	22.6271	Pan-cancer
	PAN_LN_IC50_45	Bryostatin 1	0.451008	22.4141	Pan-cancer
	PAN_LN_IC50_249	YK 4-279	0.463491	22.073	Pan-cancer
	PAN_LN_IC50_287	CGP-082996	0.635543	21.8552	Pan-cancer
	PAN_LN_IC50_184	PF-4708671	0.439399	21.6938	Pan-cancer
	PAN_LN_IC50_330	681640	0.469352	21.4736	Pan-cancer
	PAN_LN_IC50_110	AS601245	0.438499	21.4355	Pan-cancer
	PAN_LN_IC50_1061	BIRB 0796	0.488827	21.395	Pan-cancer
	PAN_LN_IC50_1007	XMD11-85h	0.589369	21.2729	Pan-cancer
	PAN_LN_IC50_1066	Bexarotene	0.437965	21.0082	Pan-cancer
	PAN_LN_IC50_135	XMD8-92	0.585726	20.7081	Pan-cancer
	PAN_LN_IC50_157	Roscovitine	0.625915	20.5193	Pan-cancer
	PAN_LN_IC50_1378	ZG-10	0.584242	20.5158	Pan-cancer
	PAN_LN_IC50_1014	Paclitaxel	0.628839	20.3034	Pan-cancer
	PAN_LN_IC50_294	GW843682X	0.628721	20.2314	Pan-cancer
	PAN_LN_IC50_172	CHIR-99021	0.426068	19.8103	Pan-cancer
	PAN_LN_IC50_303	JNK-9L	0.444247	19.5683	Pan-cancer
	PAN_LN_IC50_1025	BMS-708163	0.426624	19.4531	Pan-cancer
	PAN_LN_IC50_1021	QL-XII-61	0.576675	19.1574	Pan-cancer
	PAN_LN_IC50_238	AZD6482	0.424954	19.0322	Pan-cancer
	PAN_LN_IC50_211	Sunitinib	0.601219	18.6559	Pan-cancer
	PAN_LN_IC50_177	FH535	0.411898	18.5948	Pan-cancer
	PAN_LN_IC50_88	Salubrinal	0.602431	18.5933	Pan-cancer
	PAN_LN_IC50_1091	NSC-87877	0.416699	18.3079	Pan-cancer
	PAN_LN_IC50_1017	A-770041	0.59704	18.2396	Pan-cancer
	PAN_LN_IC50_133	CCT007093	0.397349	18.0129	Pan-cancer
	PAN_LN_IC50_1262	MS-275	0.590989	17.7114	Pan-cancer
	PAN_LN_IC50_153	BI-2536	0.584557	17.5098	Pan-cancer
	PAN_LN_IC50_55	BMS-509744	0.588675	17.361	Pan-cancer
	PAN_LN_IC50_1038	GW 441756	0.424185	17.1541	Pan-cancer
	PAN_LN_IC50_1024	TAE684	0.572624	16.8908	Pan-cancer
	PAN_LN_IC50_1001	A-443654	0.565102	16.2813	Pan-cancer
	PAN_LN_IC50_1158	S-Trityl-L-cysteine	0.559341	15.9339	Pan-cancer
	PAN_LN_IC50_64	HG-5-113-01	0.524092	15.6905	Pan-cancer
	PAN_LN_IC50_1129	Z-LLNle-CHO	0.566137	15.6025	Pan-cancer
	PAN_LN_IC50_1015	WZ-1-84	0.583983	15.5089	Pan-cancer
	PAN_LN_IC50_1143	CGP-60474	0.564075	15.3451	Pan-cancer
	PAN_LN_IC50_1069	HG-5-88-01	0.517625	15.1238	Pan-cancer
	PAN_LN_IC50_1495	Bortezomib	0.570628	15.1046	Pan-cancer
	PAN_LN_IC50_158	YM155	0.372247	14.8998	Pan-cancer
	PAN_LN_IC50_1166	Dasatinib	0.544025	14.2022	Pan-cancer
	PAN_LN_IC50_1042	BMS-536924	0.542167	13.832	Pan-cancer
	PAN_LN_IC50_1230	AKT inhibitor VIII	0.358935	13.7402	Pan-cancer
	PAN_LN_IC50_1175	KIN001-135	0.534399	13.4083	Pan-cancer
	PAN_LN_IC50_1023	VX-680	0.545777	13.282	Pan-cancer
	PAN_LN_IC50_1072	QL-VIII-58	0.482066	13.2087	Pan-cancer
	PAN_LN_IC50_1498	Imatinib	0.527511	13.1072	Pan-cancer
	PAN_LN_IC50_29	Pyrimethamine	0.535839	13.0641	Pan-cancer
	PAN_LN_IC50_182	Sorafenib	0.510753	12.4872	Pan-cancer
	PAN_LN_IC50_279	GSK269962A	0.510259	12.3131	Pan-cancer
	PAN_LN_IC50_207	JW-7-52-1	0.50621	12.2336	Pan-cancer
	PAN_LN_IC50_1133	CMK	0.489654	11.7702	Pan-cancer
	PAN_LN_IC50_304	GNF-2	0.496229	11.1658	Pan-cancer
	PAN_LN_IC50_252	Saracatinib	0.473742	10.8146	Pan-cancer
	PAN_LN_IC50_223	WH-4-023	0.474896	10.7253	Pan-cancer
	PAN_LN_IC50_194	AMG-706	0.320701	10.3309	Pan-cancer
	PAN_LN_IC50_1004	MG-132	0.44774	9.382	Pan-cancer
	PAN_LN_IC50_201	PHA-665752	0.463761	9.11755	Pan-cancer
	PAN_LN_IC50_262	Rapamycin	0.406579	7.19951	Pan-cancer
	PAN_LN_IC50_326	Lapatinib	-0.221659	2.13004	Pan-cancer
	PAN_LN_IC50_1243	Erlotinib	-0.204612	1.77884	Pan-cancer

## Sheet: Model performance (Can-speci)
	Final model performance (Cancer-specific models)
		Drug Name	Pearson r	Pearson p.	Model Type
	COAD_READ_LN_IC50_1050	HG-6-64-1	0.912933	16.6492	LUAD
	COAD_READ_LN_IC50_298	(5Z)-7-Oxozeaenol	0.890601	14.6765	LUAD
	COAD_READ_LN_IC50_290	NU-7441	0.923255	14.383	LUAD
	COAD_READ_LN_IC50_1043	ZSTK474	0.930693	13.7704	BRCA
	COAD_READ_LN_IC50_1018	PHA-793887	0.887785	13.6291	LUAD
	COAD_READ_LN_IC50_344	GDC0941	0.916232	13.5795	LUAD
	COAD_READ_LN_IC50_180	KIN001-266	0.885919	13.3395	LUAD
	COAD_READ_LN_IC50_167	Ispinesib Mesylate	0.88143	12.99	LUAD
	COAD_READ_LN_IC50_261	AR-42	0.870552	12.9882	LUAD
	COAD_READ_LN_IC50_332	FMK	0.879739	12.8575	LUAD
	COAD_READ_LN_IC50_1016	CX-5461	0.941932	12.6439	BRCA
	COAD_READ_LN_IC50_1371	Cisplatin	0.931267	12.4661	BRCA
	COAD_READ_LN_IC50_1242	JQ1	0.866018	12.4272	LUAD
	COAD_READ_LN_IC50_269	OSI-930	0.978585	12.2666	COAD_READ
	COAD_READ_LN_IC50_229	GSK269962A	0.862976	12.191	LUAD
	COAD_READ_LN_IC50_1236	SN-38	0.926963	12.0805	BRCA
	COAD_READ_LN_IC50_1529	NSC-87877	0.858699	12.0697	LUAD
	COAD_READ_LN_IC50_1049	GSK1070916	0.849834	12.0566	LUAD
	COAD_READ_LN_IC50_266	XL-184	0.96889	12.0271	SCLC
	COAD_READ_LN_IC50_1494	Bexarotene	0.851448	11.9353	LUAD
	COAD_READ_LN_IC50_1264	Bleomycin (50 uM)	0.921078	11.8701	BRCA
	COAD_READ_LN_IC50_301	Trametinib	0.869709	11.8442	LUAD
	COAD_READ_LN_IC50_140	JQ12	0.851087	11.842	LUAD
	COAD_READ_LN_IC50_283	TL-1-85	0.849344	11.8393	LUAD
	COAD_READ_LN_IC50_1170	GDC0941	0.856634	11.7986	LUAD
	COAD_READ_LN_IC50_308	Talazoparib	0.922622	11.6733	BRCA
	COAD_READ_LN_IC50_1377	Vorinostat	0.891463	11.6494	LUAD
	COAD_READ_LN_IC50_1039	Linifanib	0.846218	11.6424	LUAD
	COAD_READ_LN_IC50_288	CP724714	0.848664	11.5761	LUAD
	COAD_READ_LN_IC50_171	VX-11e	0.97238	11.5072	COAD_READ
	COAD_READ_LN_IC50_302	XMD14-99	0.851756	11.471	LUAD
	COAD_READ_LN_IC50_231	BIRB 0796	0.879804	11.4182	LUAD
	COAD_READ_LN_IC50_309	GSK269962A	0.917298	11.4132	BRCA
	COAD_READ_LN_IC50_1149	THZ-2-102-1	0.904595	11.2564	BRCA
	COAD_READ_LN_IC50_186	Y-39983	0.845287	11.2215	LUAD
	COAD_READ_LN_IC50_1375	Olaparib	0.914655	11.2112	BRCA
	COAD_READ_LN_IC50_277	OSI-930	0.906457	11.1948	BRCA
	COAD_READ_LN_IC50_164	Bicalutamide	0.866498	11.1619	LUAD
	COAD_READ_LN_IC50_345	Tamoxifen	0.840588	11.0854	LUAD
	COAD_READ_LN_IC50_1164	AUY922	0.846443	11.085	LUAD
	COAD_READ_LN_IC50_204	QL-X-138	0.975225	10.8776	GBM
	COAD_READ_LN_IC50_1241	SB52334	0.847713	10.822	LUAD
	COAD_READ_LN_IC50_226	Gefitinib	0.87717	10.8011	LUAD
	COAD_READ_LN_IC50_196	VNLG/124	0.825097	10.6479	LUAD
	COAD_READ_LN_IC50_179	BAY 61-3606	0.831347	10.6119	LUAD
	COAD_READ_LN_IC50_255	Elesclomol	0.906013	10.609	BRCA
	COAD_READ_LN_IC50_1239	Bryostatin 1	0.827165	10.5846	LUAD
	COAD_READ_LN_IC50_310	MPS-1-IN-1	0.978062	10.4864	GBM
	COAD_READ_LN_IC50_253	TW 37	0.947933	10.4646	SCLC
	COAD_READ_LN_IC50_1373	KIN001-266	0.977812	10.458	ESCA
	COAD_READ_LN_IC50_245	Temozolomide	0.980994	10.4348	GBM
	COAD_READ_LN_IC50_1268	CEP-701	0.907939	10.4274	BRCA
	COAD_READ_LN_IC50_163	AZD7762	0.965407	10.3629	SKCM
	COAD_READ_LN_IC50_173	EKB-569	0.833559	10.298	LUAD
	COAD_READ_LN_IC50_333	GDC0941	0.949433	10.1464	SCLC
	COAD_READ_LN_IC50_225	Elesclomol	0.950919	10.1367	SCLC
	COAD_READ_LN_IC50_305	PHA-793887	0.952365	10.1313	SKCM
	COAD_READ_LN_IC50_1030	UNC0638	0.939594	10.1101	SKCM
	COAD_READ_LN_IC50_221	TW 37	0.890532	10.0192	BRCA
	COAD_READ_LN_IC50_1052	AC220	0.960857	10.0173	SCLC
	COAD_READ_LN_IC50_151	NPK76-II-72-1	0.82188	9.98571	LUAD
	COAD_READ_LN_IC50_254	KIN001-055	0.816583	9.91424	LUAD
	COAD_READ_LN_IC50_1199	CHIR-99021	0.811554	9.90434	LUAD
	COAD_READ_LN_IC50_329	CGP-60474	0.977128	9.90432	LAML
	COAD_READ_LN_IC50_1028	BMS-708163	0.956288	9.89148	COAD_READ
	COAD_READ_LN_IC50_165	CX-5461	0.986325	9.88808	DLBC
	COAD_READ_LN_IC50_1218	CHIR-99021	0.888106	9.88219	BRCA
	COAD_READ_LN_IC50_235	MP470	0.884471	9.86881	BRCA
	COAD_READ_LN_IC50_193	SL 0101-1	0.912879	9.85433	BRCA
	COAD_READ_LN_IC50_260	YM201636	0.811726	9.81085	LUAD
	COAD_READ_LN_IC50_1248	AS605240	0.819871	9.80279	LUAD
	COAD_READ_LN_IC50_273	Obatoclax Mesylate	0.947496	9.78	SKCM
	COAD_READ_LN_IC50_1059	Epothilone B	0.879395	9.75391	BRCA
	COAD_READ_LN_IC50_1194	BMS-708163	0.800047	9.74395	LUAD
	COAD_READ_LN_IC50_1006	FR-180204	0.944604	9.73143	SCLC
	COAD_READ_LN_IC50_328	TPCA-1	0.815126	9.71808	LUAD
	COAD_READ_LN_IC50_185	EHT 1864	0.880251	9.70513	BRCA
	COAD_READ_LN_IC50_292	NPK76-II-72-1	0.949756	9.65648	COAD_READ
	COAD_READ_LN_IC50_1009	YM201636	0.86429	9.63532	BRCA
	COAD_READ_LN_IC50_1026	Cytarabine	0.948703	9.62447	SCLC
	COAD_READ_LN_IC50_293	CH5424802	0.817417	9.60508	LUAD
	COAD_READ_LN_IC50_265	UNC0638	0.96468	9.59587	GBM
	COAD_READ_LN_IC50_1142	UNC0638	0.928113	9.54157	COAD_READ
	COAD_READ_LN_IC50_1219	MK-2206	0.955851	9.54004	SCLC
	COAD_READ_LN_IC50_295	TG101348	0.949877	9.5372	SCLC
	COAD_READ_LN_IC50_312	VX-11e	0.818192	9.53138	LUAD
	COAD_READ_LN_IC50_258	Epothilone B	0.80121	9.50525	LUAD
	COAD_READ_LN_IC50_134	Camptothecin	0.880588	9.43873	BRCA
	COAD_READ_LN_IC50_192	UNC0638	0.808653	9.35966	LUAD
	COAD_READ_LN_IC50_205	KIN001-270	0.871607	9.35281	BRCA
	COAD_READ_LN_IC50_282	Olaparib	0.868783	9.34496	LUAD
	COAD_READ_LN_IC50_197	EHT 1864	0.815222	9.33413	LUAD
	COAD_READ_LN_IC50_1259	QL-XI-92	0.951018	9.33059	COAD_READ
	COAD_READ_LN_IC50_346	LFM-A13	0.798441	9.30662	LUAD
	COAD_READ_LN_IC50_222	IOX2	0.806804	9.25995	LUAD
	COAD_READ_LN_IC50_1526	RDEA119	0.795464	9.23509	LUAD
	COAD_READ_LN_IC50_272	Foretinib	0.937413	9.22864	SCLC
	COAD_READ_LN_IC50_1005	VX-11e	0.939221	9.22506	SCLC
	COAD_READ_LN_IC50_1019	PIK-93	0.860827	9.20178	BRCA
	COAD_READ_LN_IC50_202	GW 441756	0.878168	9.166	BRCA
	COAD_READ_LN_IC50_190	(5Z)-7-Oxozeaenol	0.964418	9.15748	LAML
	COAD_READ_LN_IC50_1029	IPA-3	0.79298	9.15696	LUAD
	COAD_READ_LN_IC50_1022	Olaparib	0.926231	9.1158	COAD_READ
	COAD_READ_LN_IC50_224	Axitinib	0.963667	9.11444	GBM
	COAD_READ_LN_IC50_1372	IPA-3	0.853233	9.08666	BRCA
	COAD_READ_LN_IC50_208	PF-4708671	0.962714	9.07357	LAML
	COAD_READ_LN_IC50_1013	FTI-277	0.811867	9.07242	LUAD
	COAD_READ_LN_IC50_206	UNC0638	0.887825	9.05196	BRCA
	COAD_READ_LN_IC50_1031	RDEA119	0.833476	9.0176	LUAD
	COAD_READ_LN_IC50_1192	Afatinib	0.884301	9.00824	BRCA
	COAD_READ_LN_IC50_276	JNJ-26854165	0.866429	8.99436	BRCA
	COAD_READ_LN_IC50_331	piperlongumine	0.916363	8.97912	SKCM
	COAD_READ_LN_IC50_1037	GSK1070916	0.963521	8.97827	ESCA
	COAD_READ_LN_IC50_152	EKB-569	0.93536	8.9706	SKCM
	COAD_READ_LN_IC50_1036	AZD7762	0.870828	8.95738	BRCA
	COAD_READ_LN_IC50_1047	AKT inhibitor VIII	0.962385	8.95295	LAML
	COAD_READ_LN_IC50_1527	Temsirolimus	0.883176	8.94511	BRCA
	COAD_READ_LN_IC50_306	BX-912	0.778142	8.93665	LUAD
	COAD_READ_LN_IC50_1010	XMD15-27	0.959205	8.868	ESCA
	COAD_READ_LN_IC50_275	SGC0946	0.794771	8.84186	LUAD
	COAD_READ_LN_IC50_1011	PLX4720	0.821154	8.79823	LUAD
	COAD_READ_LN_IC50_200	Masitinib	0.938497	8.79176	SCLC
	COAD_READ_LN_IC50_1012	NSC-207895	0.779682	8.78179	LUAD
	COAD_READ_LN_IC50_1502	NSC-207895	0.851369	8.76834	BRCA
	COAD_READ_LN_IC50_281	PAC-1	0.779214	8.7631	LUAD
	COAD_READ_LN_IC50_1161	Thapsigargin	0.785232	8.75661	LUAD
	COAD_READ_LN_IC50_150	PD-0332991	0.888072	8.7546	BRCA
	COAD_READ_LN_IC50_176	Elesclomol	0.900085	8.7479	LUAD
	COAD_READ_LN_IC50_230	JQ1	0.859386	8.73243	BRCA
	COAD_READ_LN_IC50_299	GSK690693	0.944368	8.73054	COAD_READ
	COAD_READ_LN_IC50_1033	piperlongumine	0.786069	8.69722	LUAD
	COAD_READ_LN_IC50_1054	Temsirolimus	0.835815	8.69707	LUAD
	COAD_READ_LN_IC50_1032	Bicalutamide	0.947374	8.67817	SKCM
	COAD_READ_LN_IC50_291	LY317615	0.780846	8.6749	LUAD
	COAD_READ_LN_IC50_286	Shikonin	0.860529	8.66991	BRCA
	COAD_READ_LN_IC50_159	SB590885	0.82566	8.65476	LUAD
	COAD_READ_LN_IC50_166	Navitoclax	0.949127	8.63943	GBM
	COAD_READ_LN_IC50_263	AZD6482	0.876134	8.62756	BRCA
	COAD_READ_LN_IC50_1060	JQ1	0.957299	8.62066	GBM
	COAD_READ_LN_IC50_199	Z-LLNle-CHO	0.974877	8.62063	LAML
	COAD_READ_LN_IC50_219	rTRAIL	0.854112	8.60392	BRCA
	COAD_READ_LN_IC50_136	NPK76-II-72-1	0.927624	8.60271	SCLC
	COAD_READ_LN_IC50_1020	Belinostat	0.777	8.57289	LUAD
	COAD_READ_LN_IC50_274	JQ1	0.932635	8.54626	SKCM
	COAD_READ_LN_IC50_341	T0901317	0.765749	8.54615	LUAD
	COAD_READ_LN_IC50_1057	QL-XII-47	0.960671	8.53575	ESCA
	COAD_READ_LN_IC50_228	SNX-2112	0.770761	8.52662	LUAD
	COAD_READ_LN_IC50_175	BMS-536924	0.850415	8.47128	BRCA
	COAD_READ_LN_IC50_1062	AS601245	0.774522	8.46842	LUAD
	COAD_READ_LN_IC50_147	XMD14-99	0.933828	8.44909	COAD_READ
	COAD_READ_LN_IC50_155	AT-7519	0.930445	8.4365	COAD_READ
	COAD_READ_LN_IC50_256	Etoposide	0.962156	8.4094	DLBC
	COAD_READ_LN_IC50_1067	KIN001-236	0.762976	8.40551	LUAD
	COAD_READ_LN_IC50_1114	Etoposide	0.926914	8.40396	SCLC
	COAD_READ_LN_IC50_170	SB 505124	0.791097	8.39558	LUAD
	COAD_READ_LN_IC50_1053	Nutlin-3a (-)	0.87244	8.39172	BRCA
	COAD_READ_LN_IC50_1261	BX-912	0.867132	8.3543	BRCA
	COAD_READ_LN_IC50_271	Dabrafenib	0.968863	8.34159	DLBC
	COAD_READ_LN_IC50_203	XMD13-2	0.762755	8.30281	LUAD
	COAD_READ_LN_IC50_300	Ispinesib Mesylate	0.930379	8.29881	COAD_READ
	COAD_READ_LN_IC50_1003	Thapsigargin	0.922394	8.27758	SCLC
	COAD_READ_LN_IC50_1058	CP466722	0.93252	8.26634	COAD_READ
	COAD_READ_LN_IC50_1008	Trametinib	0.922054	8.26119	SCLC
	COAD_READ_LN_IC50_178	KIN001-244	0.924212	8.25877	SKCM
	COAD_READ_LN_IC50_1046	STF-62247	0.762783	8.23284	LUAD
	COAD_READ_LN_IC50_257	YK 4-279	0.883218	8.2288	BRCA
	COAD_READ_LN_IC50_154	(5Z)-7-Oxozeaenol	0.907385	8.21227	SCLC
	COAD_READ_LN_IC50_156	GDC0941	0.953019	8.20536	LAML
	COAD_READ_LN_IC50_268	CP466722	0.952848	8.20205	ESCA
	COAD_READ_LN_IC50_249	WZ3105	0.757476	8.20082	LUAD
	COAD_READ_LN_IC50_287	XMD14-99	0.949798	8.18844	GBM
	COAD_READ_LN_IC50_184	Nilotinib	0.845415	8.1866	LUAD
	COAD_READ_LN_IC50_330	FR-180204	0.922896	8.18566	SKCM
	COAD_READ_LN_IC50_1061	Lisitinib	0.756353	8.16811	LUAD
	COAD_READ_LN_IC50_1007	PFI-1	0.949078	8.12503	GBM
	COAD_READ_LN_IC50_1066	Embelin	0.923451	8.12255	SCLC
	COAD_READ_LN_IC50_135	rTRAIL	0.780029	8.12129	LUAD
	COAD_READ_LN_IC50_157	CP466722	0.826574	8.10217	BRCA
	COAD_READ_LN_IC50_1378	WZ3105	0.924447	8.09526	COAD_READ
	COAD_READ_LN_IC50_1014	GW-2580	0.784574	8.09421	LUAD
	COAD_READ_LN_IC50_294	Bortezomib	0.951617	8.08618	SCLC
	COAD_READ_LN_IC50_172	AUY922	0.836057	8.0838	BRCA
	COAD_READ_LN_IC50_303	PHA-793887	0.849042	8.04954	BRCA
	COAD_READ_LN_IC50_1025	BAY 61-3606	0.834609	8.03566	BRCA
	COAD_READ_LN_IC50_1021	Bleomycin	0.967448	8.02349	COAD_READ
	COAD_READ_LN_IC50_238	BMS-536924	0.754226	8.01372	LUAD
	COAD_READ_LN_IC50_211	AZD6482	0.921396	7.99776	SKCM
	COAD_READ_LN_IC50_177	Bicalutamide	0.821486	7.96206	BRCA
	COAD_READ_LN_IC50_1091	Masitinib	0.967898	7.95257	DLBC
	COAD_READ_LN_IC50_1017	BIRB 0796	0.940993	7.93969	SKCM
	COAD_READ_LN_IC50_133	Midostaurin	0.830775	7.93755	BRCA
	COAD_READ_LN_IC50_1262	BAY 61-3606	0.915904	7.92675	SKCM
	COAD_READ_LN_IC50_153	Vinblastine	0.809695	7.91687	LUAD
	COAD_READ_LN_IC50_1038	Shikonin	0.956161	7.90272	ESCA
	COAD_READ_LN_IC50_1024	CAL-101	0.945076	7.8959	ESCA
	COAD_READ_LN_IC50_1001	KIN001-270	0.748102	7.8911	LUAD
	COAD_READ_LN_IC50_1158	Nutlin-3a (-)	0.798505	7.89058	LUAD
	COAD_READ_LN_IC50_1129	Olaparib	0.766357	7.89003	LUAD
	COAD_READ_LN_IC50_1015	AZD8055	0.803105	7.88393	LUAD
	COAD_READ_LN_IC50_1143	AKT inhibitor VIII	0.75068	7.88068	LUAD
	COAD_READ_LN_IC50_1069	KIN001-260	0.757209	7.86941	LUAD
	COAD_READ_LN_IC50_1495	Vinorelbine	0.750238	7.86419	LUAD
	COAD_READ_LN_IC50_158	WZ3105	0.920961	7.84618	SCLC
	COAD_READ_LN_IC50_1166	GW 441756	0.908658	7.8339	SCLC
	COAD_READ_LN_IC50_1042	CP724714	0.916666	7.83141	COAD_READ
	COAD_READ_LN_IC50_1230	YM155	0.963436	7.82885	LAML
	COAD_READ_LN_IC50_1175	THZ-2-49	0.834352	7.79346	BRCA
	COAD_READ_LN_IC50_1023	Masitinib	0.744227	7.78868	LUAD
	COAD_READ_LN_IC50_1072	PFI-1	0.823998	7.76334	BRCA
	COAD_READ_LN_IC50_1498	Masitinib	0.912637	7.75936	BRCA
	COAD_READ_LN_IC50_182	Tipifarnib	0.907403	7.74725	SCLC
	COAD_READ_LN_IC50_279	TW 37	0.904667	7.7316	SKCM
	COAD_READ_LN_IC50_207	UNC1215	0.838809	7.72353	BRCA
	COAD_READ_LN_IC50_1133	AZD6482	0.948029	7.70865	GBM
	COAD_READ_LN_IC50_304	selumetinib	0.840437	7.69698	BRCA
	COAD_READ_LN_IC50_252	Ruxolitinib	0.736238	7.675	LUAD
	COAD_READ_LN_IC50_223	Dabrafenib	0.771376	7.67267	LUAD
	COAD_READ_LN_IC50_194	AT-7519	0.738768	7.66944	LUAD
	COAD_READ_LN_IC50_1004	Erlotinib	0.943149	7.66773	LAML
	COAD_READ_LN_IC50_201	BHG712	0.915398	7.65435	COAD_READ
	COAD_READ_LN_IC50_262	AS605240	0.934344	7.64894	GBM
	COAD_READ_LN_IC50_326	EKB-569	0.943121	7.64342	ESCA
	COAD_READ_LN_IC50_1243	WZ3105	0.910036	7.62701	SKCM
	LAML_LN_IC50_298	NU-7441	0.958308	7.6237	GBM
	LAML_LN_IC50_290	THZ-2-49	0.737354	7.61999	LUAD
	LAML_LN_IC50_1018	VX-702	0.945027	7.61911	COAD_READ
	LAML_LN_IC50_344	AS605240	0.945417	7.61644	LAML
	LAML_LN_IC50_180	Lenalidomide	0.800985	7.6075	LUAD
	LAML_LN_IC50_91	AS601245	0.948181	7.60076	GBM
	LAML_LN_IC50_167	PFI-1	0.897213	7.56272	SCLC
	LAML_LN_IC50_261	MP470	0.746361	7.54629	LUAD
	LAML_LN_IC50_332	AKT inhibitor VIII	0.907248	7.54329	SCLC
	LAML_LN_IC50_1016	XMD14-99	0.939741	7.52656	ESCA
	LAML_LN_IC50_1371	GDC0449	0.834144	7.52367	BRCA
	LAML_LN_IC50_1242	QL-X-138	0.910612	7.51003	COAD_READ
	LAML_LN_IC50_269	QL-XI-92	0.742311	7.50675	LUAD
	LAML_LN_IC50_229	Bryostatin 1	0.909484	7.49093	SCLC
	LAML_LN_IC50_1236	Genentech Cpd 10	0.908254	7.48114	SCLC
	LAML_LN_IC50_1529	BMS-754807	0.808988	7.46748	BRCA
	LAML_LN_IC50_266	UNC0638	0.930893	7.46264	GBM
	LAML_LN_IC50_1494	Camptothecin	0.921205	7.46019	SKCM
	LAML_LN_IC50_59	LAQ824	0.900509	7.45222	SKCM
	LAML_LN_IC50_1264	TL-1-85	0.94851	7.44612	ESCA
	LAML_LN_IC50_53	Bexarotene	0.952214	7.4442	ESCA
	LAML_LN_IC50_301	JNJ-26854165	0.910147	7.44395	SCLC
	LAML_LN_IC50_140	Axitinib	0.83718	7.44066	BRCA
	LAML_LN_IC50_283	JQ1	0.754825	7.43829	LUAD
	LAML_LN_IC50_1170	CCT007093	0.758421	7.43741	LUAD
	LAML_LN_IC50_32	selumetinib	0.933327	7.43545	COAD_READ
	LAML_LN_IC50_94	Gefitinib	0.831536	7.43404	BRCA
	LAML_LN_IC50_308	TAK-715	0.732983	7.43015	LUAD
	LAML_LN_IC50_1377	KIN001-266	0.947608	7.42944	GBM
	LAML_LN_IC50_288	YK 4-279	0.896442	7.428	SCLC
	LAML_LN_IC50_171	NU-7441	0.864046	7.42785	BRCA
	LAML_LN_IC50_6	KIN001-260	0.910969	7.41741	COAD_READ
	LAML_LN_IC50_37	Camptothecin	0.79494	7.40823	LUAD
	LAML_LN_IC50_302	Foretinib	0.932322	7.38849	GBM
	LAML_LN_IC50_231	CGP-082996	0.93863	7.38631	LAML
	LAML_LN_IC50_309	Shikonin	0.900006	7.36837	SCLC
	LAML_LN_IC50_83	I-BET-762	0.89938	7.36682	SCLC
	LAML_LN_IC50_1149	BIX02189	0.926171	7.36296	GBM
	LAML_LN_IC50_186	Masitinib	0.914165	7.36122	COAD_READ
	LAML_LN_IC50_1375	PD-0332991	0.801563	7.35765	LUAD
	LAML_LN_IC50_277	LFM-A13	0.951511	7.35658	LAML
	LAML_LN_IC50_164	JQ12	0.954878	7.35587	LAML
	LAML_LN_IC50_345	MPS-1-IN-1	0.731521	7.3514	LUAD
	LAML_LN_IC50_204	QL-XII-47	0.908672	7.34921	COAD_READ
	LAML_LN_IC50_1241	Cytarabine	0.826951	7.33969	BRCA
	LAML_LN_IC50_226	AICAR	0.921903	7.33264	SCLC
	LAML_LN_IC50_196	JW-7-24-1	0.929683	7.32856	GBM
	LAML_LN_IC50_179	OSU-03012	0.956296	7.29998	COAD_READ
	LAML_LN_IC50_5	GSK2126458	0.896386	7.2988	SKCM
	LAML_LN_IC50_255	KIN001-244	0.731148	7.29665	LUAD
	LAML_LN_IC50_1239	AZ628	0.938526	7.29282	LAML
	LAML_LN_IC50_9	GDC0449	0.955444	7.2916	ESCA
	LAML_LN_IC50_310	QS11	0.945406	7.28656	ESCA
	LAML_LN_IC50_253	Bleomycin	0.908219	7.28488	SKCM
	LAML_LN_IC50_1373	Dabrafenib	0.923609	7.28445	SKCM
	LAML_LN_IC50_54	Ispinesib Mesylate	0.940589	7.27501	ESCA
	LAML_LN_IC50_245	PI-103	0.751164	7.2749	LUAD
	LAML_LN_IC50_1268	Shikonin	0.897228	7.26891	SKCM
	LAML_LN_IC50_163	GSK269962A	0.882526	7.2658	COAD_READ
	LAML_LN_IC50_63	GDC0941	0.916761	7.26405	SKCM
	LAML_LN_IC50_173	Foretinib	0.730084	7.2605	LUAD
	LAML_LN_IC50_333	CHIR-99021	0.756738	7.25442	LUAD
	LAML_LN_IC50_225	XMD15-27	0.72377	7.24762	LUAD
	LAML_LN_IC50_305	5-Fluorouracil	0.935225	7.2425	ESCA
	LAML_LN_IC50_104	SB52334	0.802868	7.24053	BRCA
	LAML_LN_IC50_221	Tivozanib	0.719754	7.23566	LUAD
	LAML_LN_IC50_151	RO-3306	0.925038	7.22808	GBM
	LAML_LN_IC50_254	PAC-1	0.908802	7.21992	SCLC
	LAML_LN_IC50_1199	VX-702	0.836975	7.2175	BRCA
	LAML_LN_IC50_52	TW 37	0.752667	7.21318	LUAD
	LAML_LN_IC50_329	CHIR-99021	0.908284	7.19652	SKCM
	LAML_LN_IC50_35	CCT007093	0.809041	7.19411	BRCA
	LAML_LN_IC50_1028	CHIR-99021	0.927295	7.19245	GBM
	LAML_LN_IC50_165	BMS345541	0.901262	7.18528	SCLC
	LAML_LN_IC50_1218	CX-5461	0.724286	7.18318	LUAD
	LAML_LN_IC50_235	PD-173074	0.906372	7.17962	SCLC
	LAML_LN_IC50_193	Afatinib	0.809851	7.17024	BRCA
	LAML_LN_IC50_260	PF-562271	0.822974	7.16437	BRCA
	LAML_LN_IC50_1248	Doxorubicin	0.931605	7.16391	GBM
	LAML_LN_IC50_86	BIX02189	0.796015	7.15918	BRCA
	LAML_LN_IC50_273	HG-5-88-01	0.85324	7.15155	LUAD
	LAML_LN_IC50_38	ATRA	0.793614	7.14022	LUAD
	LAML_LN_IC50_1194	KIN001-102	0.931474	7.13075	COAD_READ
	LAML_LN_IC50_17	BIX02189	0.731606	7.11994	LUAD
	LAML_LN_IC50_1006	piperlongumine	0.805149	7.11955	BRCA
	LAML_LN_IC50_328	BMS-708163	0.743981	7.10571	LUAD
	LAML_LN_IC50_185	VNLG/124	0.956496	7.0918	DLBC
	LAML_LN_IC50_292	BMS-754807	0.928522	7.09005	GBM
	LAML_LN_IC50_1009	Trametinib	0.815203	7.08952	BRCA
	LAML_LN_IC50_293	Navitoclax	0.854194	7.08927	BRCA
	LAML_LN_IC50_265	Y-39983	0.902302	7.07947	SCLC
	LAML_LN_IC50_1219	selumetinib	0.796534	7.07884	LUAD
	LAML_LN_IC50_295	Foretinib	0.79841	7.07785	BRCA
	LAML_LN_IC50_312	EX-527	0.743684	7.07353	LUAD
	LAML_LN_IC50_258	SB52334	0.904221	7.07048	COAD_READ
	LAML_LN_IC50_134	Obatoclax Mesylate	0.729962	7.06945	LUAD
	LAML_LN_IC50_192	TGX221	0.929787	7.06902	LAML
	LAML_LN_IC50_205	Embelin	0.888977	7.05106	SKCM
	LAML_LN_IC50_56	Vinblastine	0.890806	7.04806	SCLC
	LAML_LN_IC50_282	Gefitinib	0.929621	7.04779	GBM
	LAML_LN_IC50_197	FK866	0.90875	7.04771	SKCM
	LAML_LN_IC50_1259	JQ1	0.869813	7.04329	COAD_READ
	LAML_LN_IC50_346	Bryostatin 1	0.937878	7.04018	LAML
	LAML_LN_IC50_222	Tivozanib	0.918812	7.03619	GBM
	LAML_LN_IC50_1526	KIN001-055	0.889571	7.03375	SKCM
	LAML_LN_IC50_272	DMOG	0.941363	7.02499	DLBC
	LAML_LN_IC50_1005	Tubastatin A	0.720386	7.01831	LUAD
	LAML_LN_IC50_1	AT-7519	0.931346	7.01779	GBM
	LAML_LN_IC50_1019	UNC0638	0.878027	7.00976	SCLC
	LAML_LN_IC50_202	Lapatinib	0.931612	7.00749	LAML
	LAML_LN_IC50_190	JNK-9L	0.928973	6.99626	GBM
	LAML_LN_IC50_1022	TPCA-1	0.894619	6.98829	SKCM
	LAML_LN_IC50_224	17-AAG	0.830719	6.98276	BRCA
	LAML_LN_IC50_1372	Bleomycin	0.943033	6.98073	GBM
	LAML_LN_IC50_208	GSK-650394	0.891096	6.98043	SCLC
	LAML_LN_IC50_1013	TG101348	0.898634	6.97896	COAD_READ
	LAML_LN_IC50_206	CAL-101	0.926506	6.97726	LAML
	LAML_LN_IC50_1031	TPCA-1	0.9252	6.97414	GBM
	LAML_LN_IC50_1192	FK866	0.714259	6.97331	LUAD
	LAML_LN_IC50_87	Dabrafenib	0.877679	6.96883	COAD_READ
	LAML_LN_IC50_60	THZ-2-49	0.93846	6.96537	ESCA
	LAML_LN_IC50_276	TAK-715	0.897469	6.96151	SKCM
	LAML_LN_IC50_331	Midostaurin	0.890879	6.95262	SKCM
	LAML_LN_IC50_152	PLX4720	0.726665	6.94853	LUAD
	LAML_LN_IC50_11	Phenformin	0.940869	6.93902	LAML
	LAML_LN_IC50_1527	THZ-2-102-1	0.712319	6.92982	LUAD
	LAML_LN_IC50_306	Vorinostat	0.952286	6.92883	ESCA
	LAML_LN_IC50_41	KU-55933	0.771797	6.92251	LUAD
	LAML_LN_IC50_127	Tubastatin A	0.91486	6.92143	COAD_READ
	LAML_LN_IC50_111	SB590885	0.907841	6.92061	SCLC
	LAML_LN_IC50_1010	XL-184	0.747237	6.91347	LUAD
	LAML_LN_IC50_275	KIN001-244	0.92984	6.91246	ESCA
	LAML_LN_IC50_200	Cytarabine	0.928759	6.90637	GBM
	LAML_LN_IC50_1012	Linifanib	0.928839	6.90515	ESCA
	LAML_LN_IC50_1502	681640	0.919641	6.8936	SKCM
	LAML_LN_IC50_30	VNLG/124	0.894279	6.88545	COAD_READ
	LAML_LN_IC50_34	GSK-650394	0.709114	6.88384	LUAD
	LAML_LN_IC50_281	Axitinib	0.924952	6.88179	SKCM
	LAML_LN_IC50_150	PIK-93	0.725232	6.88151	LUAD
	LAML_LN_IC50_176	PF-562271	0.893462	6.86389	SKCM
	LAML_LN_IC50_230	Ispinesib Mesylate	0.79201	6.86238	BRCA
	LAML_LN_IC50_51	ZM-447439	0.902172	6.85929	SKCM
	LAML_LN_IC50_299	KIN001-102	0.89975	6.85751	SCLC
	LAML_LN_IC50_1033	Bicalutamide	0.936554	6.8562	ESCA
	LAML_LN_IC50_1032	UNC0638	0.885555	6.84825	SKCM
	LAML_LN_IC50_291	A-770041	0.944169	6.84368	LAML
	LAML_LN_IC50_119	RDEA119	0.928067	6.84151	GBM
	LAML_LN_IC50_286	(5Z)-7-Oxozeaenol	0.863317	6.83766	COAD_READ
	LAML_LN_IC50_71	SB 216763	0.820058	6.83735	LUAD
	LAML_LN_IC50_159	FK866	0.91631	6.83687	GBM
	LAML_LN_IC50_166	rTRAIL	0.865217	6.82428	COAD_READ
	LAML_LN_IC50_3	17-AAG	0.896439	6.82168	SCLC
	LAML_LN_IC50_263	FK866	0.815684	6.81084	BRCA
	LAML_LN_IC50_89	RDEA119	0.832272	6.79669	BRCA
	LAML_LN_IC50_199	17-AAG	0.918406	6.79041	GBM
	LAML_LN_IC50_219	BMS345541	0.706923	6.7873	LUAD
	LAML_LN_IC50_136	GW-2580	0.945112	6.76642	DLBC
	LAML_LN_IC50_1020	QL-XI-92	0.923603	6.76337	ESCA
	LAML_LN_IC50_274	Methotrexate	0.884736	6.7574	SCLC
	LAML_LN_IC50_341	Zibotentan	0.704433	6.75178	LUAD
	LAML_LN_IC50_228	UNC1215	0.923429	6.75073	LAML
	LAML_LN_IC50_175	Embelin	0.720332	6.75072	LUAD
	LAML_LN_IC50_106	AZD7762	0.775979	6.74512	LUAD
	LAML_LN_IC50_147	PD-0325901	0.82744	6.74122	BRCA
	LAML_LN_IC50_155	Shikonin	0.944132	6.73748	LAML
	LAML_LN_IC50_256	Shikonin	0.72046	6.7325	LUAD
	LAML_LN_IC50_1067	CCT007093	0.926531	6.73244	GBM
	LAML_LN_IC50_1114	QL-XII-47	0.716162	6.73045	LUAD
	LAML_LN_IC50_170	AMG-706	0.855287	6.72798	BRCA
	LAML_LN_IC50_1261	GSK690693	0.7867	6.72209	BRCA
	LAML_LN_IC50_271	GW 441756	0.942614	6.70974	ESCA
	LAML_LN_IC50_203	FH535	0.88113	6.69592	SKCM
	LAML_LN_IC50_300	GSK1070916	0.881513	6.69391	SKCM
	LAML_LN_IC50_1003	THZ-2-102-1	0.888783	6.68633	COAD_READ
	LAML_LN_IC50_1008	5-Fluorouracil	0.701876	6.68128	LUAD
	LAML_LN_IC50_178	TG101348	0.880543	6.68033	SKCM
	LAML_LN_IC50_62	BMS-754807	0.942099	6.67839	COAD_READ
	LAML_LN_IC50_257	CUDC-101	0.948387	6.67725	LAML
	LAML_LN_IC50_154	AS605240	0.910727	6.66687	SKCM
	LAML_LN_IC50_156	CEP-701	0.76257	6.65753	LUAD
	LAML_LN_IC50_268	Methotrexate	0.766104	6.65683	LUAD
	LAML_LN_IC50_45	MLN4924	0.78467	6.64381	LUAD
	LAML_LN_IC50_249	NU-7441	0.908556	6.63638	SKCM
	LAML_LN_IC50_287	EHT 1864	0.867491	6.62291	SKCM
	LAML_LN_IC50_184	Cetuximab	0.865382	6.62173	SCLC
	LAML_LN_IC50_330	BX-795	0.825132	6.60962	BRCA
	LAML_LN_IC50_110	Gemcitabine	0.875001	6.60555	SKCM
	LAML_LN_IC50_1007	AG-014699	0.795734	6.60516	BRCA
	LAML_LN_IC50_1066	Docetaxel	0.759634	6.5989	LUAD
	LAML_LN_IC50_135	GSK690693	0.906951	6.59861	GBM
	LAML_LN_IC50_157	AZD6482	0.726437	6.58603	LUAD
	LAML_LN_IC50_1378	GSK-650394	0.878022	6.58306	SKCM
	LAML_LN_IC50_294	BIX02189	0.874973	6.57991	SKCM
	LAML_LN_IC50_172	JQ12	0.893819	6.57104	SKCM
	LAML_LN_IC50_303	VX-702	0.910049	6.5691	SCLC
	LAML_LN_IC50_1025	5-Fluorouracil	0.942657	6.56717	DLBC
	LAML_LN_IC50_1021	Epothilone B	0.881993	6.56611	SCLC
	LAML_LN_IC50_238	TAK-715	0.930533	6.56034	ESCA
	LAML_LN_IC50_211	PLX4720	0.788622	6.55975	BRCA
	LAML_LN_IC50_177	AZD6482	0.953356	6.55697	LAML
	LAML_LN_IC50_88	GSK269962A	0.917978	6.5551	SCLC
	LAML_LN_IC50_1091	CH5424802	0.916953	6.5477	LAML
	LAML_LN_IC50_1017	TAK-715	0.915172	6.53612	GBM
	LAML_LN_IC50_133	THZ-2-102-1	0.905882	6.52814	GBM
	LAML_LN_IC50_1262	Navitoclax	0.891414	6.52538	SCLC
	LAML_LN_IC50_153	Elesclomol	0.940082	6.5211	LAML
	LAML_LN_IC50_55	NG-25	0.878409	6.51765	SKCM
	LAML_LN_IC50_1024	BMS-708163	0.881793	6.51386	COAD_READ
	LAML_LN_IC50_1001	Dabrafenib	0.9159	6.5075	GBM
	LAML_LN_IC50_64	Tamoxifen	0.856183	6.50578	COAD_READ
	LAML_LN_IC50_1129	HG-6-64-1	0.874257	6.50404	SCLC
	LAML_LN_IC50_1015	Camptothecin	0.929073	6.50131	GBM
	LAML_LN_IC50_1069	Saracatinib	0.924417	6.49607	LAML
	LAML_LN_IC50_1495	I-BET-762	0.916298	6.48538	ESCA
	LAML_LN_IC50_158	VNLG/124	0.922642	6.48112	ESCA
	LAML_LN_IC50_1230	Afatinib	0.760465	6.47904	LUAD
	LAML_LN_IC50_1175	Methotrexate	0.799812	6.47281	BRCA
	LAML_LN_IC50_1023	JNJ-26854165	0.71632	6.47037	LUAD
	LAML_LN_IC50_1072	PLX4720	0.915579	6.46328	GBM
	LAML_LN_IC50_1498	Mitomycin C	0.869587	6.46045	SKCM
	LAML_LN_IC50_29	Genentech Cpd 10	0.887982	6.45822	COAD_READ
	LAML_LN_IC50_182	ATRA	0.793026	6.45166	BRCA
	LAML_LN_IC50_279	AS601245	0.926908	6.4422	LAML
	LAML_LN_IC50_207	TG101348	0.918982	6.44124	LAML
	LAML_LN_IC50_1133	STF-62247	0.877798	6.44101	SKCM
	LAML_LN_IC50_304	PFI-1	0.694343	6.43074	LUAD
	LAML_LN_IC50_252	Tipifarnib	0.938018	6.42084	COAD_READ
	LAML_LN_IC50_223	FR-180204	0.886599	6.41145	COAD_READ
	LAML_LN_IC50_194	AZD8055	0.884301	6.40714	SCLC
	LAML_LN_IC50_1004	UNC0638	0.695546	6.40711	LUAD
	LAML_LN_IC50_201	TAK-715	0.940893	6.40426	DLBC
	LAML_LN_IC50_262	CX-5461	0.929826	6.39344	LAML
	LAML_LN_IC50_326	AR-42	0.887576	6.39293	SCLC
	LAML_LN_IC50_1243	Epothilone B	0.91024	6.39045	GBM
	SKCM_LN_IC50_1050	KIN001-270	0.939492	6.3871	DLBC
	SKCM_LN_IC50_298	PLX4720	0.89789	6.38337	SCLC
	SKCM_LN_IC50_290	AICAR	0.938094	6.37927	LAML
	SKCM_LN_IC50_1043	AG-014699	0.910733	6.36962	LAML
	SKCM_LN_IC50_1018	GSK269962A	0.862206	6.36073	SKCM
	SKCM_LN_IC50_344	Linifanib	0.877482	6.3553	COAD_READ
	SKCM_LN_IC50_180	GDC0941	0.887189	6.35358	SCLC
	SKCM_LN_IC50_167	CCT018159	0.785699	6.34662	BRCA
	SKCM_LN_IC50_261	GSK269962A	0.91309	6.34486	LAML
	SKCM_LN_IC50_332	GSK690693	0.693281	6.33165	LUAD
	SKCM_LN_IC50_1016	AS605240	0.876283	6.3224	COAD_READ
	SKCM_LN_IC50_1371	YM155	0.940235	6.31865	DLBC
	SKCM_LN_IC50_1242	QS11	0.688615	6.31469	LUAD
	SKCM_LN_IC50_269	CEP-701	0.907125	6.31093	COAD_READ
	SKCM_LN_IC50_229	Gemcitabine	0.774478	6.30772	BRCA
	SKCM_LN_IC50_1236	THZ-2-49	0.888594	6.30113	COAD_READ
	SKCM_LN_IC50_1529	Vinblastine	0.945233	6.29958	ESCA
	SKCM_LN_IC50_1049	Temozolomide	0.92803	6.29047	ESCA
	SKCM_LN_IC50_266	Lisitinib	0.770331	6.28986	BRCA
	SKCM_LN_IC50_1494	PF-562271	0.909973	6.28637	GBM
	SKCM_LN_IC50_1264	LAQ824	0.925148	6.28374	LAML
	SKCM_LN_IC50_301	TL-1-85	0.873078	6.28249	COAD_READ
	SKCM_LN_IC50_140	Mitomycin C	0.690311	6.27018	LUAD
	SKCM_LN_IC50_283	KIN001-244	0.879915	6.26916	COAD_READ
	SKCM_LN_IC50_1170	QL-XII-61	0.825308	6.26547	LUAD
	SKCM_LN_IC50_308	Linifanib	0.932474	6.26168	DLBC
	SKCM_LN_IC50_1377	CX-5461	0.880779	6.25638	SCLC
	SKCM_LN_IC50_1039	BIX02189	0.908502	6.25327	ESCA
	SKCM_LN_IC50_288	AP-24534	0.925182	6.25302	ESCA
	SKCM_LN_IC50_171	SGC0946	0.916618	6.25299	LAML
	SKCM_LN_IC50_302	(5Z)-7-Oxozeaenol	0.821591	6.24628	BRCA
	SKCM_LN_IC50_231	Lisitinib	0.936473	6.24176	DLBC
	SKCM_LN_IC50_309	GDC0449	0.883843	6.2287	SKCM
	SKCM_LN_IC50_1149	IPA-3	0.863469	6.22718	SKCM
	SKCM_LN_IC50_186	BX-795	0.900529	6.22666	GBM
	SKCM_LN_IC50_1375	MLN4924	0.922996	6.221	LAML
	SKCM_LN_IC50_277	Bicalutamide	0.687956	6.21612	LUAD
	SKCM_LN_IC50_164	GSK-650394	0.922366	6.21575	ESCA
	SKCM_LN_IC50_345	Etoposide	0.86276	6.21536	SKCM
	SKCM_LN_IC50_1164	YM201636	0.875622	6.21382	COAD_READ
	SKCM_LN_IC50_204	Ispinesib Mesylate	0.898524	6.21275	GBM
	SKCM_LN_IC50_1241	GDC0941	0.910741	6.21158	GBM
	SKCM_LN_IC50_226	PIK-93	0.862809	6.20545	SKCM
	SKCM_LN_IC50_196	PAC-1	0.928857	6.20473	COAD_READ
	SKCM_LN_IC50_179	BHG712	0.680809	6.20152	LUAD
	SKCM_LN_IC50_255	CCT018159	0.760302	6.20083	LUAD
	SKCM_LN_IC50_1239	FTI-277	0.917687	6.20004	DLBC
	SKCM_LN_IC50_310	I-BET-762	0.760225	6.19932	BRCA
	SKCM_LN_IC50_253	SN-38	0.840274	6.19872	SKCM
	SKCM_LN_IC50_1373	Phenformin	0.899908	6.17361	GBM
	SKCM_LN_IC50_245	FR-180204	0.765723	6.16622	BRCA
	SKCM_LN_IC50_1268	PI-103	0.874039	6.16119	COAD_READ
	SKCM_LN_IC50_163	Vinblastine	0.893252	6.15736	COAD_READ
	SKCM_LN_IC50_173	Cytarabine	0.739731	6.15526	LUAD
	SKCM_LN_IC50_333	FK866	0.861444	6.1513	SCLC
	SKCM_LN_IC50_225	Afatinib	0.861623	6.14802	SCLC
	SKCM_LN_IC50_305	XMD13-2	0.767798	6.1407	BRCA
	SKCM_LN_IC50_1030	PI-103	0.773031	6.13713	BRCA
	SKCM_LN_IC50_221	BMS345541	0.927962	6.13638	DLBC
	SKCM_LN_IC50_1052	HG-6-64-1	0.920729	6.1337	ESCA
	SKCM_LN_IC50_151	PFI-1	0.837715	6.12784	SKCM
	SKCM_LN_IC50_254	XMD15-27	0.764872	6.12551	BRCA
	SKCM_LN_IC50_1199	HG-5-113-01	0.815265	6.12138	LUAD
	SKCM_LN_IC50_329	IPA-3	0.924694	6.11934	ESCA
	SKCM_LN_IC50_1028	Midostaurin	0.685329	6.11239	LUAD
	SKCM_LN_IC50_165	BMS345541	0.90259	6.10917	ESCA
	SKCM_LN_IC50_1218	Obatoclax Mesylate	0.928382	6.10754	LAML
	SKCM_LN_IC50_235	TL-2-105	0.683291	6.10054	LUAD
	SKCM_LN_IC50_193	Cisplatin	0.892882	6.09233	SKCM
	SKCM_LN_IC50_260	Trametinib	0.927477	6.09209	LAML
	SKCM_LN_IC50_1248	Vorinostat	0.777525	6.07693	BRCA
	SKCM_LN_IC50_273	CHIR-99021	0.840963	6.07537	COAD_READ
	SKCM_LN_IC50_1059	XL-184	0.755209	6.06931	BRCA
	SKCM_LN_IC50_1194	EKB-569	0.76199	6.06032	BRCA
	SKCM_LN_IC50_1006	TPCA-1	0.86241	6.06026	SCLC
	SKCM_LN_IC50_328	STF-62247	0.899236	6.05554	GBM
	SKCM_LN_IC50_185	AICAR	0.901327	6.04843	GBM
	SKCM_LN_IC50_292	STF-62247	0.756623	6.04246	BRCA
	SKCM_LN_IC50_1009	Tipifarnib	0.914187	6.04233	LAML
	SKCM_LN_IC50_1026	Genentech Cpd 10	0.693852	6.04129	LUAD
	SKCM_LN_IC50_293	OSI-027	0.870172	6.0408	SCLC
	SKCM_LN_IC50_265	Tubastatin A	0.86642	6.03969	SCLC
	SKCM_LN_IC50_1142	AT-7519	0.876144	6.03691	SCLC
	SKCM_LN_IC50_1219	PHA-793887	0.874661	6.03269	SCLC
	SKCM_LN_IC50_295	RDEA119	0.783332	6.02938	BRCA
	SKCM_LN_IC50_312	VX-11e	0.900388	6.02875	GBM
	SKCM_LN_IC50_258	AMG-706	0.743946	6.02689	LUAD
	SKCM_LN_IC50_134	ZSTK474	0.681878	6.02327	LUAD
	SKCM_LN_IC50_192	HG-6-64-1	0.91818	6.02276	DLBC
	SKCM_LN_IC50_205	KIN001-055	0.901782	6.0219	ESCA
	SKCM_LN_IC50_282	SB 505124	0.839366	6.01712	COAD_READ
	SKCM_LN_IC50_197	KIN001-260	0.91018	6.013	ESCA
	SKCM_LN_IC50_1259	AUY922	0.94879	6.01179	LAML
	SKCM_LN_IC50_346	UNC1215	0.901633	6.01	GBM
	SKCM_LN_IC50_222	rTRAIL	0.917637	6.00907	GBM
	SKCM_LN_IC50_1526	GSK269962A	0.902086	6.00841	ESCA
	SKCM_LN_IC50_272	piperlongumine	0.910754	6.00579	LAML
	SKCM_LN_IC50_1005	KIN001-236	0.763126	6.0013	BRCA
	SKCM_LN_IC50_1019	I-BET-762	0.677217	6.00127	LUAD
	SKCM_LN_IC50_202	WZ3105	0.928233	5.99851	LAML
	SKCM_LN_IC50_190	RDEA119	0.887493	5.98858	COAD_READ
	SKCM_LN_IC50_1029	GDC0449	0.856532	5.97934	SCLC
	SKCM_LN_IC50_1022	KIN001-236	0.864908	5.97497	COAD_READ
	SKCM_LN_IC50_224	Foretinib	0.872183	5.97364	SKCM
	SKCM_LN_IC50_1372	BIRB 0796	0.92957	5.96925	ESCA
	SKCM_LN_IC50_208	Midostaurin	0.926024	5.96914	LAML
	SKCM_LN_IC50_1013	Temozolomide	0.879027	5.9678	SKCM
	SKCM_LN_IC50_206	JW-7-24-1	0.907786	5.96619	LAML
	SKCM_LN_IC50_1031	TG101348	0.888866	5.96571	GBM
	SKCM_LN_IC50_1192	OSI-930	0.856399	5.96112	SKCM
	SKCM_LN_IC50_276	Talazoparib	0.899761	5.95605	GBM
	SKCM_LN_IC50_331	Bosutinib	0.851499	5.94365	SCLC
	SKCM_LN_IC50_1037	NSC-207895	0.920314	5.93828	ESCA
	SKCM_LN_IC50_152	5-Fluorouracil	0.869668	5.92716	COAD_READ
	SKCM_LN_IC50_1036	Ispinesib Mesylate	0.872223	5.92497	SCLC
	SKCM_LN_IC50_1047	FH535	0.904867	5.91324	GBM
	SKCM_LN_IC50_1527	GSK429286A	0.875092	5.90793	SCLC
	SKCM_LN_IC50_306	KIN001-260	0.861424	5.90608	SCLC
	SKCM_LN_IC50_1010	PI-103	0.900572	5.895	GBM
	SKCM_LN_IC50_275	KIN001-270	0.858357	5.89256	SKCM
	SKCM_LN_IC50_1011	XMD13-2	0.920306	5.88237	DLBC
	SKCM_LN_IC50_200	GSK2126458	0.921284	5.8799	DLBC
	SKCM_LN_IC50_1012	KIN001-266	0.851153	5.87907	SKCM
	SKCM_LN_IC50_1502	VX-702	0.736204	5.8773	LUAD
	SKCM_LN_IC50_281	AICAR	0.747819	5.8767	LUAD
	SKCM_LN_IC50_1161	CGP-60474	0.908516	5.87028	SCLC
	SKCM_LN_IC50_150	Nutlin-3a (-)	0.913907	5.86865	DLBC
	SKCM_LN_IC50_176	Mitomycin C	0.927542	5.86762	DLBC
	SKCM_LN_IC50_230	CAY10603	0.682605	5.86453	LUAD
	SKCM_LN_IC50_299	Tipifarnib	0.672149	5.86219	LUAD
	SKCM_LN_IC50_1033	Bexarotene	0.856878	5.85881	SCLC
	SKCM_LN_IC50_1054	GSK1070916	0.900477	5.85595	SCLC
	SKCM_LN_IC50_1032	Vorinostat	0.900901	5.85115	SCLC
	SKCM_LN_IC50_291	XAV939	0.688424	5.83876	LUAD
	SKCM_LN_IC50_286	Y-39983	0.858522	5.8346	COAD_READ
	SKCM_LN_IC50_159	Olaparib	0.874779	5.83276	SKCM
	SKCM_LN_IC50_166	Doxorubicin	0.90733	5.82995	ESCA
	SKCM_LN_IC50_263	CHIR-99021	0.755631	5.82952	BRCA
	SKCM_LN_IC50_1060	17-AAG	0.720076	5.82013	LUAD
	SKCM_LN_IC50_199	KIN001-236	0.926214	5.81678	DLBC
	SKCM_LN_IC50_219	XMD8-92	0.809728	5.81257	LUAD
	SKCM_LN_IC50_136	TW 37	0.908651	5.80409	ESCA
	SKCM_LN_IC50_1020	Masitinib	0.889107	5.80358	GBM
	SKCM_LN_IC50_274	SL 0101-1	0.889603	5.79908	GBM
	SKCM_LN_IC50_341	SB52334	0.883276	5.79623	GBM
	SKCM_LN_IC50_1057	Tipifarnib	0.908435	5.79224	ESCA
	SKCM_LN_IC50_228	PF-4708671	0.884447	5.78811	GBM
	SKCM_LN_IC50_175	Belinostat	0.892254	5.78414	GBM
	SKCM_LN_IC50_1062	Navitoclax	0.916981	5.78354	ESCA
	SKCM_LN_IC50_147	Tamoxifen	0.891121	5.7804	GBM
	SKCM_LN_IC50_155	BHG712	0.850143	5.77721	SKCM
	SKCM_LN_IC50_256	Shikonin	0.89777	5.77672	GBM
	SKCM_LN_IC50_1067	VX-11e	0.854938	5.76971	SKCM
	SKCM_LN_IC50_1114	AZD8055	0.908216	5.76934	DLBC
	SKCM_LN_IC50_170	17-AAG	0.90584	5.76673	DLBC
	SKCM_LN_IC50_1053	KIN001-055	0.902023	5.76637	COAD_READ
	SKCM_LN_IC50_1261	XMD15-27	0.860949	5.75952	SCLC
	SKCM_LN_IC50_271	NSC-87877	0.91988	5.75778	DLBC
	SKCM_LN_IC50_203	YK 4-279	0.894328	5.74934	SKCM
	SKCM_LN_IC50_300	Phenformin	0.69171	5.73903	LUAD
	SKCM_LN_IC50_1003	AZD6482	0.688157	5.73461	LUAD
	SKCM_LN_IC50_1058	XMD14-99	0.757437	5.72376	BRCA
	SKCM_LN_IC50_1008	AZD7762	0.844372	5.72224	SCLC
	SKCM_LN_IC50_178	FTI-277	0.857124	5.71904	SKCM
	SKCM_LN_IC50_1046	TG101348	0.771767	5.71718	BRCA
	SKCM_LN_IC50_257	GDC0941	0.909064	5.71532	ESCA
	SKCM_LN_IC50_154	YM155	0.87073	5.70915	COAD_READ
	SKCM_LN_IC50_156	Bexarotene	0.859423	5.70465	SKCM
	SKCM_LN_IC50_268	Cetuximab	0.770694	5.69957	BRCA
	SKCM_LN_IC50_249	Axitinib	0.928933	5.69832	LAML
	SKCM_LN_IC50_287	SB590885	0.88104	5.69545	COAD_READ
	SKCM_LN_IC50_184	HG-5-88-01	0.914972	5.68136	SKCM
	SKCM_LN_IC50_330	XMD13-2	0.86706	5.68122	SKCM
	SKCM_LN_IC50_1061	Linifanib	0.88955	5.68027	LAML
	SKCM_LN_IC50_1007	GSK1070916	0.878402	5.67923	GBM
	SKCM_LN_IC50_1066	Midostaurin	0.910698	5.67692	ESCA
	SKCM_LN_IC50_135	NSC-207895	0.859853	5.67477	COAD_READ
	SKCM_LN_IC50_157	Temozolomide	0.762424	5.66951	BRCA
	SKCM_LN_IC50_1378	AS601245	0.84666	5.65994	SKCM
	SKCM_LN_IC50_1014	TAK-715	0.860709	5.655	COAD_READ
	SKCM_LN_IC50_294	AT-7519	0.895355	5.65333	ESCA
	SKCM_LN_IC50_172	FH535	0.919599	5.65222	DLBC
	SKCM_LN_IC50_303	Tubastatin A	0.887995	5.64956	ESCA
	SKCM_LN_IC50_1025	Pazopanib	0.918757	5.64402	COAD_READ
	SKCM_LN_IC50_1021	AP-24534	0.662135	5.63744	LUAD
	SKCM_LN_IC50_238	AKT inhibitor VIII	0.914716	5.62968	COAD_READ
	SKCM_LN_IC50_211	PF-4708671	0.673461	5.62524	LUAD
	SKCM_LN_IC50_177	XMD11-85h	0.911295	5.61571	COAD_READ
	SKCM_LN_IC50_1091	Pazopanib	0.90262	5.61334	ESCA
	SKCM_LN_IC50_1017	WZ3105	0.912366	5.6094	DLBC
	SKCM_LN_IC50_133	PI-103	0.898357	5.60898	ESCA
	SKCM_LN_IC50_1262	TAE684	0.889483	5.60483	LAML
	SKCM_LN_IC50_153	VX-11e	0.733962	5.59717	BRCA
	SKCM_LN_IC50_1038	JW-7-52-1	0.891364	5.597	LAML
	SKCM_LN_IC50_1024	Foretinib	0.888839	5.59327	ESCA
	SKCM_LN_IC50_1001	KIN001-260	0.838234	5.59284	SKCM
	SKCM_LN_IC50_1158	Tipifarnib	0.840725	5.58338	SKCM
	SKCM_LN_IC50_1129	OSU-03012	0.679461	5.58288	LUAD
	SKCM_LN_IC50_1015	QL-XI-92	0.887501	5.58249	LAML
	SKCM_LN_IC50_1143	FMK	0.911934	5.58212	LAML
	SKCM_LN_IC50_1069	NSC-87877	0.842482	5.58094	SCLC
	SKCM_LN_IC50_1495	BHG712	0.733534	5.57215	BRCA
	SKCM_LN_IC50_158	Temsirolimus	0.861744	5.56745	SKCM
	SKCM_LN_IC50_1166	QL-X-138	0.651906	5.5671	LUAD
	SKCM_LN_IC50_1042	GSK690693	0.843221	5.56179	SKCM
	SKCM_LN_IC50_1230	AC220	0.8486	5.56021	COAD_READ
	SKCM_LN_IC50_1175	IPA-3	0.913574	5.55713	DLBC
	SKCM_LN_IC50_1023	XL-184	0.846634	5.55347	SKCM
	SKCM_LN_IC50_1072	BMS-754807	0.874924	5.55286	SCLC
	SKCM_LN_IC50_1498	Midostaurin	0.886292	5.5519	GBM
	SKCM_LN_IC50_182	AZD6482	0.897489	5.55087	LAML
	SKCM_LN_IC50_279	XAV939	0.819448	5.55054	COAD_READ
	SKCM_LN_IC50_207	AZD6482	0.869177	5.54319	SCLC
	SKCM_LN_IC50_1133	NG-25	0.682643	5.53822	LUAD
	SKCM_LN_IC50_304	Epothilone B	0.898551	5.53493	ESCA
	SKCM_LN_IC50_252	OSI-027	0.651242	5.53424	LUAD
	SKCM_LN_IC50_223	OSI-027	0.847221	5.53378	COAD_READ
	SKCM_LN_IC50_194	QL-XI-92	0.83692	5.53117	SKCM
	SKCM_LN_IC50_1004	BMS-536924	0.893392	5.52734	LAML
	SKCM_LN_IC50_201	KIN001-236	0.83565	5.52541	SKCM
	SKCM_LN_IC50_262	IOX2	0.882392	5.52265	LAML
	SKCM_LN_IC50_326	BEZ235	0.904011	5.5224	DLBC
	SKCM_LN_IC50_1243	Ruxolitinib	0.736816	5.52048	BRCA
	ESCA_LN_IC50_1050	VX-680	0.908697	5.51897	SCLC
	ESCA_LN_IC50_298	selumetinib	0.676272	5.51797	LUAD
	ESCA_LN_IC50_290	XMD13-2	0.846281	5.51186	SCLC
	ESCA_LN_IC50_1043	Tipifarnib	0.726628	5.51129	BRCA
	ESCA_LN_IC50_1018	Gefitinib	0.880698	5.50511	SKCM
	ESCA_LN_IC50_344	FTI-277	0.836888	5.50207	SCLC
	ESCA_LN_IC50_180	QS11	0.737463	5.50093	BRCA
	ESCA_LN_IC50_167	FH535	0.654494	5.49926	LUAD
	ESCA_LN_IC50_261	GW843682X	0.894324	5.4986	SCLC
	ESCA_LN_IC50_332	Etoposide	0.743987	5.49153	BRCA
	ESCA_LN_IC50_1016	BMS-536924	0.828484	5.48791	SCLC
	ESCA_LN_IC50_1371	Tivozanib	0.917289	5.48459	DLBC
	ESCA_LN_IC50_1242	rTRAIL	0.883873	5.48072	LAML
	ESCA_LN_IC50_269	THZ-2-49	0.832379	5.47068	SKCM
	ESCA_LN_IC50_229	BI-2536	0.950548	5.46395	LAML
	ESCA_LN_IC50_1236	NSC-87877	0.838461	5.46304	SKCM
	ESCA_LN_IC50_266	Trametinib	0.880751	5.46142	GBM
	ESCA_LN_IC50_1494	SB 505124	0.813569	5.45999	SKCM
	ESCA_LN_IC50_1264	SNX-2112	0.735978	5.45811	BRCA
	ESCA_LN_IC50_301	BMS-708163	0.820896	5.45649	SKCM
	ESCA_LN_IC50_140	BX-795	0.695363	5.45119	LUAD
	ESCA_LN_IC50_283	AP-24534	0.885258	5.45094	GBM
	ESCA_LN_IC50_1170	Thapsigargin	0.907467	5.44832	COAD_READ
	ESCA_LN_IC50_308	GSK429286A	0.897265	5.44456	ESCA
	ESCA_LN_IC50_1377	Bryostatin 1	0.905503	5.44402	DLBC
	ESCA_LN_IC50_1039	AR-42	0.738122	5.44221	BRCA
	ESCA_LN_IC50_288	GDC0941	0.897316	5.44146	DLBC
	ESCA_LN_IC50_171	XMD14-99	0.869827	5.43748	SCLC
	ESCA_LN_IC50_302	CX-5461	0.878468	5.42928	GBM
	ESCA_LN_IC50_309	KU-55933	0.781135	5.42039	BRCA
	ESCA_LN_IC50_1149	Olaparib	0.834364	5.41733	SCLC
	ESCA_LN_IC50_186	BMS345541	0.719103	5.41709	BRCA
	ESCA_LN_IC50_1375	PF-562271	0.685268	5.41647	LUAD
	ESCA_LN_IC50_277	STF-62247	0.887602	5.41294	ESCA
	ESCA_LN_IC50_164	XAV939	0.87853	5.41134	LAML
	ESCA_LN_IC50_345	GSK690693	0.87792	5.41066	ESCA
	ESCA_LN_IC50_204	EX-527	0.903006	5.40874	LAML
	ESCA_LN_IC50_1241	681640	0.891255	5.40829	COAD_READ
	ESCA_LN_IC50_226	GDC0449	0.864638	5.40607	COAD_READ
	ESCA_LN_IC50_196	AKT inhibitor VIII	0.881618	5.40604	GBM
	ESCA_LN_IC50_179	Talazoparib	0.805142	5.38494	COAD_READ
	ESCA_LN_IC50_255	AZD6482	0.730434	5.38439	BRCA
	ESCA_LN_IC50_1239	AZ628	0.881532	5.37948	SCLC
	ESCA_LN_IC50_310	AG-014699	0.660158	5.37462	LUAD
	ESCA_LN_IC50_253	Embelin	0.906331	5.37319	COAD_READ
	ESCA_LN_IC50_1373	Afatinib	0.81508	5.36826	SCLC
	ESCA_LN_IC50_245	Cisplatin	0.907104	5.36654	ESCA
	ESCA_LN_IC50_1268	GSK2126458	0.726359	5.36593	BRCA
	ESCA_LN_IC50_163	XMD15-27	0.880634	5.36302	LAML
	ESCA_LN_IC50_173	MK-2206	0.771525	5.36163	BRCA
	ESCA_LN_IC50_333	Phenformin	0.846304	5.3614	SCLC
	ESCA_LN_IC50_225	Pazopanib	0.740433	5.35559	BRCA
	ESCA_LN_IC50_305	FMK	0.872514	5.35155	GBM
	ESCA_LN_IC50_1030	QL-X-138	0.917225	5.34809	DLBC
	ESCA_LN_IC50_221	Afatinib	0.882523	5.34721	GBM
	ESCA_LN_IC50_1052	AP-24534	0.91157	5.34602	DLBC
	ESCA_LN_IC50_151	Docetaxel	0.754519	5.34482	BRCA
	ESCA_LN_IC50_254	VX-680	0.890855	5.34191	LAML
	ESCA_LN_IC50_1199	CHIR-99021	0.891901	5.34096	LAML
	ESCA_LN_IC50_329	UNC0638	0.840305	5.33783	COAD_READ
	ESCA_LN_IC50_1028	AP-24534	0.840658	5.33086	SCLC
	ESCA_LN_IC50_165	CHIR-99021	0.884005	5.32468	GBM
	ESCA_LN_IC50_1218	BX-912	0.882566	5.32414	LAML
	ESCA_LN_IC50_235	PI-103	0.83724	5.30854	SKCM
	ESCA_LN_IC50_193	Docetaxel	0.904457	5.30589	ESCA
	ESCA_LN_IC50_260	NSC-87877	0.899407	5.29488	GBM
	ESCA_LN_IC50_1248	Parthenolide	0.883276	5.28593	LAML
	ESCA_LN_IC50_273	PHA-665752	0.87893	5.28126	LAML
	ESCA_LN_IC50_1059	YM155	0.71384	5.2806	BRCA
	ESCA_LN_IC50_1194	Epothilone B	0.904016	5.27169	COAD_READ
	ESCA_LN_IC50_1006	JNJ-26854165	0.874479	5.27119	LAML
	ESCA_LN_IC50_328	TPCA-1	0.891136	5.26998	LAML
	ESCA_LN_IC50_185	XAV939	0.87659	5.26501	GBM
	ESCA_LN_IC50_292	TAE684	0.89742	5.25993	SCLC
	ESCA_LN_IC50_1009	JNK Inhibitor VIII	0.683358	5.25989	LUAD
	ESCA_LN_IC50_1026	Bexarotene	0.763604	5.25964	BRCA
	ESCA_LN_IC50_293	NSC-87877	0.922646	5.25604	ESCA
	ESCA_LN_IC50_265	PF-562271	0.849145	5.24925	SCLC
	ESCA_LN_IC50_1219	BMS-708163	0.874226	5.24041	LAML
	ESCA_LN_IC50_295	AUY922	0.911227	5.23321	ESCA
	ESCA_LN_IC50_312	CH5424802	0.721812	5.23107	BRCA
	ESCA_LN_IC50_258	Dabrafenib	0.819173	5.22962	SCLC
	ESCA_LN_IC50_134	AP-24534	0.77801	5.22259	BRCA
	ESCA_LN_IC50_192	CP724714	0.82541	5.21378	SKCM
	ESCA_LN_IC50_205	NPK76-II-72-1	0.757908	5.20687	BRCA
	ESCA_LN_IC50_282	OSI-027	0.863074	5.20357	GBM
	ESCA_LN_IC50_197	KIN001-260	0.744237	5.1937	BRCA
	ESCA_LN_IC50_1259	VNLG/124	0.715576	5.19289	BRCA
	ESCA_LN_IC50_346	Thapsigargin	0.89744	5.18173	ESCA
	ESCA_LN_IC50_222	Bexarotene	0.904603	5.18002	DLBC
	ESCA_LN_IC50_1526	GSK690693	0.832287	5.17579	SCLC
	ESCA_LN_IC50_272	AZD6482	0.841567	5.17192	COAD_READ
	ESCA_LN_IC50_1005	MS-275	0.903548	5.1621	SCLC
	ESCA_LN_IC50_1019	KIN001-135	0.916304	5.16026	LAML
	ESCA_LN_IC50_202	HG-6-64-1	0.87802	5.15715	GBM
	ESCA_LN_IC50_190	ATRA	0.842323	5.15591	SKCM
	ESCA_LN_IC50_1029	KIN001-270	0.855407	5.15588	GBM
	ESCA_LN_IC50_1022	MG-132	0.873536	5.15204	SCLC
	ESCA_LN_IC50_224	FK866	0.88956	5.14675	ESCA
	ESCA_LN_IC50_1372	Vinorelbine	0.945781	5.14246	COAD_READ
	ESCA_LN_IC50_208	TL-1-85	0.862051	5.14212	GBM
	ESCA_LN_IC50_1013	AT-7519	0.870434	5.14209	LAML
	ESCA_LN_IC50_206	EKB-569	0.872736	5.13803	LAML
	ESCA_LN_IC50_1031	SGC0946	0.877128	5.13773	GBM
	ESCA_LN_IC50_1192	GW843682X	0.86868	5.13649	LAML
	ESCA_LN_IC50_276	VNLG/124	0.857575	5.13371	GBM
	ESCA_LN_IC50_331	NPK76-II-72-1	0.81724	5.1336	SKCM
	ESCA_LN_IC50_1037	KIN001-055	0.869449	5.12827	GBM
	ESCA_LN_IC50_152	Obatoclax Mesylate	0.708472	5.12799	BRCA
	ESCA_LN_IC50_1036	XMD11-85h	0.791239	5.12465	LUAD
	ESCA_LN_IC50_1047	DMOG	0.649435	5.12362	LUAD
	ESCA_LN_IC50_1527	SL 0101-1	0.70221	5.12346	LUAD
	ESCA_LN_IC50_306	ZM-447439	0.75104	5.11858	LUAD
	ESCA_LN_IC50_1010	EX-527	0.814491	5.11844	SCLC
	ESCA_LN_IC50_275	Tubastatin A	0.821285	5.11652	SKCM
	ESCA_LN_IC50_1011	PLX4720	0.818696	5.11585	COAD_READ
	ESCA_LN_IC50_200	GSK2126458	0.866565	5.1091	ESCA
	ESCA_LN_IC50_1012	PFI-1	0.799623	5.10883	COAD_READ
	ESCA_LN_IC50_1502	GNF-2	0.888455	5.10464	SCLC
	ESCA_LN_IC50_281	JW-7-52-1	0.880003	5.10272	SCLC
	ESCA_LN_IC50_150	WH-4-023	0.867252	5.09955	LAML
	ESCA_LN_IC50_176	CAY10603	0.844222	5.09896	SKCM
	ESCA_LN_IC50_230	PLX4720	0.880131	5.09506	ESCA
	ESCA_LN_IC50_299	rTRAIL	0.789693	5.08381	SKCM
	ESCA_LN_IC50_1033	JNK Inhibitor VIII	0.857569	5.08283	SKCM
	ESCA_LN_IC50_1054	SL 0101-1	0.861097	5.07878	SKCM
	ESCA_LN_IC50_1032	piperlongumine	0.809417	5.07582	COAD_READ
	ESCA_LN_IC50_291	Doxorubicin	0.811399	5.07422	SCLC
	ESCA_LN_IC50_286	Bleomycin	0.892338	5.06967	DLBC
	ESCA_LN_IC50_159	BX-912	0.814439	5.06819	SKCM
	ESCA_LN_IC50_166	TG101348	0.666183	5.06598	LUAD
	ESCA_LN_IC50_263	CCT007093	0.878775	5.06277	ESCA
	ESCA_LN_IC50_1060	PD-173074	0.888129	5.0592	DLBC
	ESCA_LN_IC50_199	Bleomycin (50 uM)	0.798699	5.05446	COAD_READ
	ESCA_LN_IC50_219	ZSTK474	0.853079	5.05393	GBM
	ESCA_LN_IC50_136	PHA-793887	0.866091	5.04706	ESCA
	ESCA_LN_IC50_1020	RDEA119	0.890159	5.04397	ESCA
	ESCA_LN_IC50_274	CAL-101	0.810457	5.043	SKCM
	ESCA_LN_IC50_341	VX-702	0.893346	5.03297	LAML
	ESCA_LN_IC50_1057	BX-795	0.846592	5.03229	SKCM
	ESCA_LN_IC50_228	BMS-536924	0.787641	5.02252	COAD_READ
	ESCA_LN_IC50_175	Lisitinib	0.866143	5.02126	GBM
	ESCA_LN_IC50_1062	CHIR-99021	0.897891	5.02117	DLBC
	ESCA_LN_IC50_147	Pazopanib	0.623799	5.01457	LUAD
	ESCA_LN_IC50_155	Pazopanib	0.893619	5.01034	DLBC
	ESCA_LN_IC50_256	JNJ-26854165	0.863891	5.0084	GBM
	ESCA_LN_IC50_1067	FH535	0.874803	5.00288	LAML
	ESCA_LN_IC50_1114	YK 4-279	0.865155	4.99955	LAML
	ESCA_LN_IC50_170	MG-132	0.863105	4.99634	LAML
	ESCA_LN_IC50_1053	Vinblastine	0.727591	4.99583	BRCA
	ESCA_LN_IC50_1261	Nilotinib	0.92799	4.9952	LAML
	ESCA_LN_IC50_271	JQ12	0.720685	4.99292	BRCA
	ESCA_LN_IC50_203	JNK-9L	0.848015	4.98165	SKCM
	ESCA_LN_IC50_300	KIN001-244	0.748574	4.97972	BRCA
	ESCA_LN_IC50_1003	BMS-708163	0.897978	4.97871	GBM
	ESCA_LN_IC50_1058	GW-2580	0.860828	4.97666	ESCA
	ESCA_LN_IC50_1008	SNX-2112	0.819837	4.97661	SKCM
	ESCA_LN_IC50_178	Bicalutamide	0.89192	4.97615	LAML
	ESCA_LN_IC50_257	BMS-754807	0.618726	4.97572	LUAD
	ESCA_LN_IC50_154	SNX-2112	0.820843	4.97152	COAD_READ
	ESCA_LN_IC50_156	YM201636	0.878747	4.97028	GBM
	ESCA_LN_IC50_268	AZD6482	0.789962	4.96466	SCLC
	ESCA_LN_IC50_249	UNC1215	0.67561	4.96427	LUAD
	ESCA_LN_IC50_287	YM155	0.87517	4.96319	ESCA
	ESCA_LN_IC50_184	EKB-569	0.84809	4.96185	GBM
	ESCA_LN_IC50_330	A-770041	0.89891	4.94804	SCLC
	ESCA_LN_IC50_1061	AMG-706	0.888444	4.94748	ESCA
	ESCA_LN_IC50_1007	Bleomycin	0.637557	4.94739	LUAD
	ESCA_LN_IC50_1066	Bryostatin 1	0.805146	4.94664	SKCM
	ESCA_LN_IC50_135	Saracatinib	0.881135	4.93861	SCLC
	ESCA_LN_IC50_157	KIN001-135	0.872553	4.93784	SCLC
	ESCA_LN_IC50_1378	Lenalidomide	0.730679	4.93396	BRCA
	ESCA_LN_IC50_1014	Bleomycin	0.828873	4.93231	SCLC
	ESCA_LN_IC50_294	LAQ824	0.70513	4.93112	BRCA
	ESCA_LN_IC50_172	XMD8-85	0.857264	4.92776	LAML
	ESCA_LN_IC50_303	AZD7762	0.866008	4.91048	GBM
	ESCA_LN_IC50_1021	JQ12	0.891229	4.90396	COAD_READ
	ESCA_LN_IC50_238	AR-42	0.837484	4.9023	COAD_READ
	ESCA_LN_IC50_211	GW 441756	0.685011	4.88967	LUAD
	ESCA_LN_IC50_177	Pazopanib	0.822234	4.88824	SKCM
	ESCA_LN_IC50_1091	RDEA119	0.872249	4.88463	ESCA
	ESCA_LN_IC50_1017	Docetaxel	0.897204	4.88443	LAML
	ESCA_LN_IC50_133	FMK	0.873876	4.88206	SCLC
	ESCA_LN_IC50_1262	LY317615	0.883015	4.88067	ESCA
	ESCA_LN_IC50_153	PIK-93	0.86889	4.87884	LAML
	ESCA_LN_IC50_1038	Zibotentan	0.80206	4.8734	SCLC
	ESCA_LN_IC50_1024	Shikonin	0.8754	4.86728	DLBC
	ESCA_LN_IC50_1001	681640	0.806824	4.86698	BRCA
	ESCA_LN_IC50_1129	Olaparib	0.78979	4.86423	SCLC
	ESCA_LN_IC50_1015	BX-795	0.817256	4.86124	SCLC
	ESCA_LN_IC50_1069	Bicalutamide	0.807544	4.8599	COAD_READ
	ESCA_LN_IC50_1495	Vinorelbine	0.874663	4.85758	DLBC
	ESCA_LN_IC50_158	GDC0941	0.735562	4.85595	BRCA
	ESCA_LN_IC50_1042	TG101348	0.85556	4.85581	ESCA
	ESCA_LN_IC50_1230	GSK429286A	0.894556	4.85571	DLBC
	ESCA_LN_IC50_1175	GSK429286A	0.87168	4.85532	GBM
	ESCA_LN_IC50_1023	Rapamycin	0.865283	4.85215	LAML
	ESCA_LN_IC50_1072	CAL-101	0.817347	4.85098	COAD_READ
	ESCA_LN_IC50_1498	UNC1215	0.88354	4.84521	ESCA
	ESCA_LN_IC50_182	AKT inhibitor VIII	0.697929	4.84075	BRCA
	ESCA_LN_IC50_279	Temsirolimus	0.886893	4.83225	ESCA
	ESCA_LN_IC50_207	CH5424802	0.836246	4.82801	SKCM
	ESCA_LN_IC50_1133	KU-55933	0.825584	4.82782	SKCM
	ESCA_LN_IC50_304	CHIR-99021	0.86711	4.8242	ESCA
	ESCA_LN_IC50_252	CAL-101	0.816174	4.82374	SCLC
	ESCA_LN_IC50_223	TL-1-85	0.804911	4.82362	SKCM
	ESCA_LN_IC50_194	Bosutinib	0.882535	4.82187	ESCA
	ESCA_LN_IC50_1004	Bicalutamide	0.856649	4.82177	GBM
	ESCA_LN_IC50_201	KIN001-055	0.814141	4.81605	SCLC
	ESCA_LN_IC50_262	Elesclomol	0.882333	4.81592	ESCA
	ESCA_LN_IC50_326	JW-7-24-1	0.70473	4.8141	BRCA
	ESCA_LN_IC50_1243	CCT018159	0.881463	4.81285	DLBC
	DLBC_LN_IC50_1050	PD-0325901	0.81318	4.80994	SCLC
	DLBC_LN_IC50_298	VX-11e	0.852127	4.80429	ESCA
	DLBC_LN_IC50_290	AZD6482	0.838492	4.80216	SKCM
	DLBC_LN_IC50_1043	CP466722	0.816205	4.80145	SKCM
	DLBC_LN_IC50_344	FR-180204	0.86112	4.79379	ESCA
	DLBC_LN_IC50_180	XMD13-2	0.843964	4.79327	GBM
	DLBC_LN_IC50_167	LAQ824	0.875337	4.79298	ESCA
	DLBC_LN_IC50_261	Cetuximab	0.639354	4.79207	LUAD
	DLBC_LN_IC50_332	CX-5461	0.818553	4.78567	COAD_READ
	DLBC_LN_IC50_1371	Gefitinib	0.888748	4.78478	ESCA
	DLBC_LN_IC50_1242	AMG-706	0.838486	4.7843	GBM
	DLBC_LN_IC50_269	MPS-1-IN-1	0.850962	4.78289	ESCA
	DLBC_LN_IC50_229	TL-1-85	0.888286	4.76995	DLBC
	DLBC_LN_IC50_1236	BMS-536924	0.884004	4.76759	ESCA
	DLBC_LN_IC50_1049	T0901317	0.857338	4.7654	GBM
	DLBC_LN_IC50_266	NG-25	0.692603	4.76508	BRCA
	DLBC_LN_IC50_1494	PAC-1	0.799371	4.76057	SKCM
	DLBC_LN_IC50_1264	CI-1040	0.811054	4.75348	SCLC
	DLBC_LN_IC50_301	AC220	0.849187	4.75322	LAML
	DLBC_LN_IC50_140	KIN001-236	0.89586	4.74614	LAML
	DLBC_LN_IC50_283	Roscovitine	0.84741	4.74604	LAML
	DLBC_LN_IC50_1170	WZ3105	0.703969	4.74594	BRCA
	DLBC_LN_IC50_308	KIN001-244	0.800599	4.74319	SCLC
	DLBC_LN_IC50_1377	THZ-2-49	0.871419	4.73787	GBM
	DLBC_LN_IC50_1039	BHG712	0.79514	4.7369	SCLC
	DLBC_LN_IC50_288	Tubastatin A	0.849947	4.73673	GBM
	DLBC_LN_IC50_171	T0901317	0.85039	4.73671	ESCA
	DLBC_LN_IC50_309	IPA-3	0.887469	4.72918	COAD_READ
	DLBC_LN_IC50_1149	KIN001-266	0.873239	4.72857	LAML
	DLBC_LN_IC50_186	KIN001-236	0.816398	4.72829	SCLC
	DLBC_LN_IC50_1375	BEZ235	0.740507	4.7282	BRCA
	DLBC_LN_IC50_277	NG-25	0.854332	4.72605	ESCA
	DLBC_LN_IC50_164	Afatinib	0.82193	4.72291	SKCM
	DLBC_LN_IC50_345	Vinorelbine	0.704385	4.72269	BRCA
	DLBC_LN_IC50_204	CH5424802	0.808094	4.71043	COAD_READ
	DLBC_LN_IC50_1241	Nutlin-3a (-)	0.843288	4.70894	GBM
	DLBC_LN_IC50_196	OSI-930	0.86044	4.70709	GBM
	DLBC_LN_IC50_179	CUDC-101	0.615143	4.70483	LUAD
	DLBC_LN_IC50_255	QL-XII-47	0.890825	4.70044	LAML
	DLBC_LN_IC50_310	CCT018159	0.867683	4.69958	ESCA
	DLBC_LN_IC50_253	Midostaurin	0.877776	4.69811	COAD_READ
	DLBC_LN_IC50_1373	Midostaurin	0.792581	4.69142	SCLC
	DLBC_LN_IC50_245	CHIR-99021	0.851118	4.69037	LAML
	DLBC_LN_IC50_163	XL-184	0.835398	4.68928	GBM
	DLBC_LN_IC50_173	ZM-447439	0.763338	4.6877	BRCA
	DLBC_LN_IC50_333	CP724714	0.712325	4.68453	BRCA
	DLBC_LN_IC50_225	BX-795	0.884162	4.67881	ESCA
	DLBC_LN_IC50_305	CHIR-99021	0.791456	4.6734	SCLC
	DLBC_LN_IC50_1030	PLX4720	0.856656	4.67247	LAML
	DLBC_LN_IC50_221	XAV939	0.784331	4.67142	SCLC
	DLBC_LN_IC50_1052	Veliparib	0.842198	4.66869	COAD_READ
	DLBC_LN_IC50_151	Axitinib	0.875467	4.66529	COAD_READ
	DLBC_LN_IC50_254	S-Trityl-L-cysteine	0.864983	4.66456	LAML
	DLBC_LN_IC50_1199	LAQ824	0.875547	4.66341	COAD_READ
	DLBC_LN_IC50_329	SB 505124	0.848598	4.66201	LAML
	DLBC_LN_IC50_165	KIN001-244	0.873831	4.66136	GBM
	DLBC_LN_IC50_1218	PF-562271	0.875593	4.6572	ESCA
	DLBC_LN_IC50_235	UNC1215	0.804411	4.65495	SKCM
	DLBC_LN_IC50_193	Bosutinib	0.876898	4.65152	LAML
	DLBC_LN_IC50_260	NG-25	0.802994	4.64929	COAD_READ
	DLBC_LN_IC50_273	MPS-1-IN-1	0.812016	4.64731	COAD_READ
	DLBC_LN_IC50_1059	OSU-03012	0.794327	4.64545	SKCM
	DLBC_LN_IC50_1194	AZD8055	0.834887	4.63867	SKCM
	DLBC_LN_IC50_328	Genentech Cpd 10	0.858749	4.63089	ESCA
	DLBC_LN_IC50_185	KIN001-266	0.826118	4.62882	COAD_READ
	DLBC_LN_IC50_292	CHIR-99021	0.872791	4.62442	COAD_READ
	DLBC_LN_IC50_1026	PD-0325901	0.859043	4.62426	DLBC
	DLBC_LN_IC50_293	17-AAG	0.8717	4.62419	ESCA
	DLBC_LN_IC50_265	Dabrafenib	0.851936	4.61786	LAML
	DLBC_LN_IC50_1219	THZ-2-49	0.795513	4.61696	SCLC
	DLBC_LN_IC50_295	Vinblastine	0.841676	4.61247	GBM
	DLBC_LN_IC50_312	Embelin	0.870251	4.61241	ESCA
	DLBC_LN_IC50_258	Gemcitabine	0.605681	4.60985	LUAD
	DLBC_LN_IC50_134	PLX4720	0.833968	4.60786	COAD_READ
	DLBC_LN_IC50_192	Navitoclax	0.881631	4.60602	DLBC
	DLBC_LN_IC50_205	SL 0101-1	0.826983	4.60461	COAD_READ
	DLBC_LN_IC50_282	CX-5461	0.796194	4.60248	SKCM
	DLBC_LN_IC50_197	Tivozanib	0.738065	4.59486	BRCA
	DLBC_LN_IC50_1259	BAY 61-3606	0.859613	4.59457	LAML
	DLBC_LN_IC50_346	Phenformin	0.846002	4.59335	ESCA
	DLBC_LN_IC50_222	Etoposide	0.845642	4.58847	GBM
	DLBC_LN_IC50_272	Bleomycin (50 uM)	0.88361	4.58763	DLBC
	DLBC_LN_IC50_202	Ispinesib Mesylate	0.869882	4.57785	DLBC
	DLBC_LN_IC50_190	SNX-2112	0.843855	4.57589	ESCA
	DLBC_LN_IC50_1029	BEZ235	0.872753	4.57115	ESCA
	DLBC_LN_IC50_224	Tipifarnib	0.872366	4.56888	DLBC
	DLBC_LN_IC50_1372	CUDC-101	0.682966	4.5677	BRCA
	DLBC_LN_IC50_208	GSK1070916	0.686599	4.56732	BRCA
	DLBC_LN_IC50_206	CP466722	0.802772	4.56401	SCLC
	DLBC_LN_IC50_1192	JQ12	0.861026	4.55423	DLBC
	DLBC_LN_IC50_276	FR-180204	0.82659	4.55108	GBM
	DLBC_LN_IC50_331	Bosutinib	0.717093	4.53981	BRCA
	DLBC_LN_IC50_1037	PD-173074	0.663729	4.53972	LUAD
	DLBC_LN_IC50_152	AZD7762	0.884238	4.53561	ESCA
	DLBC_LN_IC50_1036	Doxorubicin	0.789858	4.53129	SKCM
	DLBC_LN_IC50_1047	CI-1040	0.873775	4.52958	LAML
	DLBC_LN_IC50_306	JQ1	0.694142	4.52875	BRCA
	DLBC_LN_IC50_275	JNJ-26854165	0.790361	4.52022	COAD_READ
	DLBC_LN_IC50_1011	XL-184	0.872336	4.51373	DLBC
	DLBC_LN_IC50_200	Y-39983	0.673134	4.51309	BRCA
	DLBC_LN_IC50_281	GDC0941	0.7227	4.5091	BRCA
	DLBC_LN_IC50_150	JNK Inhibitor VIII	0.792877	4.50763	SCLC
	DLBC_LN_IC50_176	SN-38	0.870651	4.50674	DLBC
	DLBC_LN_IC50_230	AZD8055	0.727998	4.5034	BRCA
	DLBC_LN_IC50_299	AC220	0.872964	4.502	DLBC
	DLBC_LN_IC50_1054	TL-1-85	0.850084	4.49895	LAML
	DLBC_LN_IC50_291	Obatoclax Mesylate	0.866601	4.49685	COAD_READ
	DLBC_LN_IC50_286	QL-XI-92	0.821831	4.49536	GBM
	DLBC_LN_IC50_159	Mitomycin C	0.877642	4.49138	COAD_READ
	DLBC_LN_IC50_166	CI-1040	0.690078	4.4902	LUAD
	DLBC_LN_IC50_263	SNX-2112	0.786431	4.48183	SCLC
	DLBC_LN_IC50_1060	ATRA	0.78235	4.48165	SCLC
	DLBC_LN_IC50_199	Vinblastine	0.865706	4.48099	LAML
	DLBC_LN_IC50_219	Olaparib	0.90134	4.47861	ESCA
	DLBC_LN_IC50_136	YM201636	0.847516	4.47759	SKCM
	DLBC_LN_IC50_274	THZ-2-49	0.848652	4.47711	LAML
	DLBC_LN_IC50_341	VNLG/124	0.900861	4.47416	LAML
	DLBC_LN_IC50_1057	MP470	0.826978	4.47022	GBM
	DLBC_LN_IC50_228	TW 37	0.783947	4.46851	COAD_READ
	DLBC_LN_IC50_175	BIRB 0796	0.819472	4.46646	COAD_READ
	DLBC_LN_IC50_1062	AMG-706	0.810572	4.46488	SCLC
	DLBC_LN_IC50_147	Sorafenib	0.833382	4.46352	SCLC
	DLBC_LN_IC50_155	Bosutinib	0.661177	4.46339	LUAD
	DLBC_LN_IC50_256	Olaparib	0.875739	4.46204	DLBC
	DLBC_LN_IC50_170	Parthenolide	0.845586	4.45999	SCLC
	DLBC_LN_IC50_1053	Linifanib	0.799652	4.45671	SCLC
	DLBC_LN_IC50_1261	BAY 61-3606	0.865523	4.45127	COAD_READ
	DLBC_LN_IC50_271	CP466722	0.591649	4.45085	LUAD
	DLBC_LN_IC50_203	KIN001-270	0.793386	4.4484	COAD_READ
	DLBC_LN_IC50_300	I-BET-762	0.828307	4.44031	COAD_READ
	DLBC_LN_IC50_1058	UNC0638	0.683491	4.43918	BRCA
	DLBC_LN_IC50_178	Afatinib	0.757388	4.42903	SKCM
	DLBC_LN_IC50_1046	Etoposide	0.87906	4.42828	COAD_READ
	DLBC_LN_IC50_257	Axitinib	0.788603	4.42809	SCLC
	DLBC_LN_IC50_154	SGC0946	0.772034	4.42601	SCLC
	DLBC_LN_IC50_156	Vinblastine	0.80832	4.42426	SKCM
	DLBC_LN_IC50_268	WZ-1-84	0.832338	4.41788	LAML
	DLBC_LN_IC50_249	Tubastatin A	0.6732	4.41414	BRCA
	DLBC_LN_IC50_287	OSI-930	0.801284	4.41293	SCLC
	DLBC_LN_IC50_184	UNC1215	0.765568	4.41235	SCLC
	DLBC_LN_IC50_330	Talazoparib	0.783808	4.41069	SCLC
	DLBC_LN_IC50_1061	ATRA	0.865731	4.41	COAD_READ
	DLBC_LN_IC50_157	SB52334	0.848369	4.40613	LAML
	DLBC_LN_IC50_1378	Bosutinib	0.82078	4.39192	COAD_READ
	DLBC_LN_IC50_1014	Cetuximab	0.883695	4.38657	GBM
	DLBC_LN_IC50_294	I-BET-762	0.82773	4.38217	GBM
	DLBC_LN_IC50_172	Foretinib	0.847509	4.37361	LAML
	DLBC_LN_IC50_303	MK-2206	0.864954	4.37149	ESCA
	DLBC_LN_IC50_238	SB590885	0.742348	4.3658	BRCA
	DLBC_LN_IC50_211	TPCA-1	0.844787	4.36471	ESCA
	DLBC_LN_IC50_177	VX-11e	0.903679	4.3622	DLBC
	DLBC_LN_IC50_1091	CAL-101	0.584495	4.35832	LUAD
	DLBC_LN_IC50_133	PAC-1	0.850787	4.35692	LAML
	DLBC_LN_IC50_1262	Nilotinib	0.728985	4.35661	BRCA
	DLBC_LN_IC50_153	rTRAIL	0.84747	4.35636	ESCA
	DLBC_LN_IC50_1038	PD-0332991	0.833851	4.35485	SKCM
	DLBC_LN_IC50_1129	WH-4-023	0.846989	4.35448	SCLC
	DLBC_LN_IC50_1495	LFM-A13	0.78767	4.34798	SCLC
	DLBC_LN_IC50_158	Cyclopamine	0.836708	4.34126	SCLC
	DLBC_LN_IC50_1230	CAL-101	0.860745	4.33943	DLBC
	DLBC_LN_IC50_1175	PHA-793887	0.817137	4.33202	GBM
	DLBC_LN_IC50_1498	QL-XII-47	0.789192	4.33097	SCLC
	DLBC_LN_IC50_182	GSK1904529A	0.861612	4.33062	COAD_READ
	DLBC_LN_IC50_279	Docetaxel	0.774995	4.32968	SCLC
	DLBC_LN_IC50_207	Axitinib	0.656843	4.32001	LUAD
	DLBC_LN_IC50_1133	QS11	0.777529	4.31745	SKCM
	DLBC_LN_IC50_304	PF-562271	0.859381	4.316	COAD_READ
	DLBC_LN_IC50_252	Etoposide	0.599925	4.31534	LUAD
	DLBC_LN_IC50_223	Doxorubicin	0.859028	4.31414	COAD_READ
	DLBC_LN_IC50_194	Belinostat	0.853427	4.31377	LAML
	DLBC_LN_IC50_201	EHT 1864	0.860378	4.30994	LAML
	DLBC_LN_IC50_262	Gemcitabine	0.860062	4.30731	LAML
	DLBC_LN_IC50_1243	XMD8-85	0.834038	4.30545	SCLC
	GBM_LN_IC50_1050	PD-0325901	0.632019	4.3054	LUAD
	GBM_LN_IC50_298	OSU-03012	0.77599	4.30076	SCLC
	GBM_LN_IC50_290	5-Fluorouracil	0.779636	4.30011	SCLC
	GBM_LN_IC50_1043	5-Fluorouracil	0.691896	4.29939	BRCA
	GBM_LN_IC50_1018	Bryostatin 1	0.841098	4.29462	ESCA
	GBM_LN_IC50_344	Bleomycin (50 uM)	0.820646	4.29239	GBM
	GBM_LN_IC50_180	WZ-1-84	0.840687	4.28824	SCLC
	GBM_LN_IC50_167	Gefitinib	0.827646	4.28636	COAD_READ
	GBM_LN_IC50_261	NU-7441	0.858328	4.28417	ESCA
	GBM_LN_IC50_332	YM155	0.785511	4.28278	SKCM
	GBM_LN_IC50_1016	GSK429286A	0.634544	4.28205	LUAD
	GBM_LN_IC50_1371	VX-702	0.860142	4.28044	ESCA
	GBM_LN_IC50_1242	Talazoparib	0.858913	4.27768	DLBC
	GBM_LN_IC50_269	MP470	0.801103	4.27527	COAD_READ
	GBM_LN_IC50_229	GSK1904529A	0.662071	4.27434	BRCA
	GBM_LN_IC50_1236	GW-2580	0.663721	4.27087	BRCA
	GBM_LN_IC50_1049	FTI-277	0.67512	4.26819	BRCA
	GBM_LN_IC50_266	QL-XI-92	0.857275	4.2645	DLBC
	GBM_LN_IC50_1494	Bleomycin (50 uM)	0.743056	4.26218	SKCM
	GBM_LN_IC50_1264	GSK269962A	0.758399	4.25687	SCLC
	GBM_LN_IC50_301	BMS345541	0.766668	4.25483	SKCM
	GBM_LN_IC50_140	ZM-447439	0.856588	4.25172	ESCA
	GBM_LN_IC50_283	TPCA-1	0.78435	4.25067	COAD_READ
	GBM_LN_IC50_1170	SB52334	0.789901	4.25041	SKCM
	GBM_LN_IC50_308	OSI-027	0.848254	4.24891	ESCA
	GBM_LN_IC50_1377	AZD6482	0.8375	4.24824	DLBC
	GBM_LN_IC50_1039	Navitoclax	0.635924	4.24606	LUAD
	GBM_LN_IC50_288	XMD15-27	0.854582	4.24451	DLBC
	GBM_LN_IC50_171	Axitinib	0.857287	4.24258	ESCA
	GBM_LN_IC50_302	Methotrexate	0.809572	4.24044	COAD_READ
	GBM_LN_IC50_231	TL-1-85	0.657216	4.23847	BRCA
	GBM_LN_IC50_309	AS601245	0.860124	4.23785	ESCA
	GBM_LN_IC50_1149	CI-1040	0.806052	4.23745	COAD_READ
	GBM_LN_IC50_186	5-Fluorouracil	0.767724	4.2366	SKCM
	GBM_LN_IC50_1375	GSK-650394	0.854627	4.23553	COAD_READ
	GBM_LN_IC50_277	OSU-03012	0.844867	4.23502	ESCA
	GBM_LN_IC50_164	BMS-536924	0.839079	4.23428	SCLC
	GBM_LN_IC50_345	Belinostat	0.676819	4.22904	BRCA
	GBM_LN_IC50_204	BMS-509744	0.84131	4.22774	LAML
	GBM_LN_IC50_1241	NG-25	0.841797	4.22685	LAML
	GBM_LN_IC50_226	TG101348	0.921986	4.22357	DLBC
	GBM_LN_IC50_196	Zibotentan	0.853025	4.22009	DLBC
	GBM_LN_IC50_179	GSK2126458	0.781261	4.21519	COAD_READ
	GBM_LN_IC50_255	MPS-1-IN-1	0.765893	4.21112	SCLC
	GBM_LN_IC50_1239	Salubrinal	0.818648	4.20552	LAML
	GBM_LN_IC50_310	T0901317	0.660477	4.19984	BRCA
	GBM_LN_IC50_253	AKT inhibitor VIII	0.777895	4.19832	SKCM
	GBM_LN_IC50_1373	AP-24534	0.832009	4.19316	LAML
	GBM_LN_IC50_245	AUY922	0.819371	4.1925	GBM
	GBM_LN_IC50_1268	ZSTK474	0.818387	4.19169	LAML
	GBM_LN_IC50_163	JNK Inhibitor VIII	0.836603	4.18851	DLBC
	GBM_LN_IC50_173	SN-38	0.832841	4.18749	LAML
	GBM_LN_IC50_333	AT-7519	0.653088	4.18741	BRCA
	GBM_LN_IC50_225	Ruxolitinib	0.784193	4.18715	SCLC
	GBM_LN_IC50_305	BIRB 0796	0.829075	4.18644	GBM
	GBM_LN_IC50_1030	CAY10603	0.7951	4.18568	SCLC
	GBM_LN_IC50_221	Genentech Cpd 10	0.774236	4.16879	SKCM
	GBM_LN_IC50_1052	Doxorubicin	0.648255	4.16876	BRCA
	GBM_LN_IC50_151	TAK-715	0.660423	4.16777	BRCA
	GBM_LN_IC50_254	CAY10603	0.831094	4.16396	LAML
	GBM_LN_IC50_1199	Ruxolitinib	0.822579	4.16361	ESCA
	GBM_LN_IC50_329	TW 37	0.851592	4.1576	DLBC
	GBM_LN_IC50_1028	KIN001-266	0.662947	4.15297	BRCA
	GBM_LN_IC50_165	LY317615	0.760874	4.14262	SKCM
	GBM_LN_IC50_1218	KIN001-102	0.800423	4.13626	GBM
	GBM_LN_IC50_235	Trametinib	0.777532	4.13565	SKCM
	GBM_LN_IC50_193	Pazopanib	0.830922	4.13129	LAML
	GBM_LN_IC50_260	CP724714	0.830847	4.13067	GBM
	GBM_LN_IC50_1248	PAC-1	0.819297	4.12707	GBM
	GBM_LN_IC50_273	AUY922	0.762241	4.12649	SCLC
	GBM_LN_IC50_1059	selumetinib	0.81241	4.12067	LAML
	GBM_LN_IC50_1194	CUDC-101	0.813533	4.11759	ESCA
	GBM_LN_IC50_1006	Belinostat	0.820948	4.1151	ESCA
	GBM_LN_IC50_328	CMK	0.846457	4.10988	SCLC
	GBM_LN_IC50_185	Temozolomide	0.745828	4.10622	SCLC
	GBM_LN_IC50_292	Nutlin-3a (-)	0.81714	4.1054	COAD_READ
	GBM_LN_IC50_1009	Navitoclax	0.790505	4.1054	SKCM
	GBM_LN_IC50_1026	AZD7762	0.798098	4.10221	COAD_READ
	GBM_LN_IC50_293	Sunitinib	0.816245	4.10139	LAML
	GBM_LN_IC50_265	GSK1070916	0.849665	4.1003	LAML
	GBM_LN_IC50_1219	BMS-754807	0.885327	4.09903	DLBC
	GBM_LN_IC50_295	JW-7-24-1	0.593086	4.09801	LUAD
	GBM_LN_IC50_312	PHA-793887	0.827953	4.09389	LAML
	GBM_LN_IC50_258	IPA-3	0.830094	4.09249	LAML
	GBM_LN_IC50_134	BMS-708163	0.802731	4.0908	GBM
	GBM_LN_IC50_192	BMS345541	0.813715	4.08431	LAML
	GBM_LN_IC50_205	FR-180204	0.575788	4.08339	LUAD
	GBM_LN_IC50_282	CCT018159	0.827849	4.07226	GBM
	GBM_LN_IC50_197	T0901317	0.78889	4.0702	COAD_READ
	GBM_LN_IC50_1259	5-Fluorouracil	0.794698	4.06917	GBM
	GBM_LN_IC50_346	MPS-1-IN-1	0.760645	4.06684	SKCM
	GBM_LN_IC50_222	Vinorelbine	0.76641	4.06645	SKCM
	GBM_LN_IC50_1526	Y-39983	0.812786	4.05336	ESCA
	GBM_LN_IC50_272	CHIR-99021	0.832134	4.05325	DLBC
	GBM_LN_IC50_1005	AC220	0.814107	4.04924	ESCA
	GBM_LN_IC50_1019	Obatoclax Mesylate	0.754601	4.04704	SCLC
	GBM_LN_IC50_202	LFM-A13	0.853239	4.04313	DLBC
	GBM_LN_IC50_190	DMOG	0.825474	4.0413	ESCA
	GBM_LN_IC50_1029	Zibotentan	0.808105	4.04111	ESCA
	GBM_LN_IC50_1022	TL-1-85	0.768651	4.03972	SCLC
	GBM_LN_IC50_224	SN-38	0.792889	4.03949	GBM
	GBM_LN_IC50_1372	Rapamycin	0.831547	4.03311	SCLC
	GBM_LN_IC50_208	PD-0325901	0.828554	4.03145	GBM
	GBM_LN_IC50_1013	PF-4708671	0.738413	4.03108	SKCM
	GBM_LN_IC50_206	YM155	0.816878	4.0274	SCLC
	GBM_LN_IC50_1031	BEZ235	0.622791	4.02657	LUAD
	GBM_LN_IC50_1192	SGC0946	0.843333	4.02545	DLBC
	GBM_LN_IC50_276	Temozolomide	0.579611	4.02417	LUAD
	GBM_LN_IC50_331	ZSTK474	0.877881	4.01952	DLBC
	GBM_LN_IC50_1037	PF-4708671	0.739669	4.01512	SCLC
	GBM_LN_IC50_152	I-BET-762	0.760223	4.01431	SKCM
	GBM_LN_IC50_1036	SB590885	0.832285	4.01146	DLBC
	GBM_LN_IC50_1047	Genentech Cpd 10	0.809341	4.00977	LAML
	GBM_LN_IC50_1527	Vorinostat	0.809666	4.0096	GBM
	GBM_LN_IC50_306	piperlongumine	0.735962	4.0087	SCLC
	GBM_LN_IC50_1010	Dasatinib	0.84334	4.00843	LAML
	GBM_LN_IC50_275	Bosutinib	0.809286	4.00063	GBM
	GBM_LN_IC50_1011	GSK1070916	0.768018	3.99964	COAD_READ
	GBM_LN_IC50_200	A-443654	0.807678	3.99786	LAML
	GBM_LN_IC50_1012	JQ1	0.841739	3.99709	DLBC
	GBM_LN_IC50_1502	BMS345541	0.763349	3.99446	COAD_READ
	GBM_LN_IC50_281	HG-6-64-1	0.760807	3.99196	SKCM
	GBM_LN_IC50_150	VNLG/124	0.749634	3.99013	SKCM
	GBM_LN_IC50_176	OSI-930	0.807765	3.98843	ESCA
	GBM_LN_IC50_230	Cytarabine	0.819781	3.98567	SKCM
	GBM_LN_IC50_299	Methotrexate	0.779085	3.985	SKCM
	GBM_LN_IC50_1033	GSK269962A	0.806238	3.98258	GBM
	GBM_LN_IC50_1054	Lenalidomide	0.779885	3.98194	SKCM
	GBM_LN_IC50_1032	(5Z)-7-Oxozeaenol	0.841245	3.97846	DLBC
	GBM_LN_IC50_291	CHIR-99021	0.82941	3.97497	ESCA
	GBM_LN_IC50_286	CI-1040	0.673001	3.97444	BRCA
	GBM_LN_IC50_159	Salubrinal	0.805117	3.9729	SCLC
	GBM_LN_IC50_166	BX-912	0.792141	3.97162	GBM
	GBM_LN_IC50_263	XMD13-2	0.821167	3.9638	ESCA
	GBM_LN_IC50_1060	BMS-708163	0.811151	3.96097	ESCA
	GBM_LN_IC50_199	PIK-93	0.763606	3.95459	SCLC
	GBM_LN_IC50_219	GDC0449	0.805132	3.95439	GBM
	GBM_LN_IC50_136	PIK-93	0.757731	3.95351	COAD_READ
	GBM_LN_IC50_1020	AZD6482	0.84539	3.94346	ESCA
	GBM_LN_IC50_274	Bicalutamide	0.757106	3.94063	SCLC
	GBM_LN_IC50_341	Belinostat	0.78642	3.92721	SKCM
	GBM_LN_IC50_1057	KIN001-102	0.629963	3.92656	BRCA
	GBM_LN_IC50_228	PFI-1	0.846503	3.92436	DLBC
	GBM_LN_IC50_175	BMS-708163	0.63898	3.9233	BRCA
	GBM_LN_IC50_1062	NPK76-II-72-1	0.828487	3.91841	ESCA
	GBM_LN_IC50_147	CP724714	0.791022	3.91418	SCLC
	GBM_LN_IC50_155	Embelin	0.901141	3.9134	GBM
	GBM_LN_IC50_256	FK866	0.716607	3.90717	COAD_READ
	GBM_LN_IC50_1067	RO-3306	0.600911	3.90475	LUAD
	GBM_LN_IC50_1114	AUY922	0.834545	3.89827	COAD_READ
	GBM_LN_IC50_170	selumetinib	0.841489	3.89593	DLBC
	GBM_LN_IC50_1053	GSK429286A	0.747126	3.89421	SKCM
	GBM_LN_IC50_1261	Epothilone B	0.752297	3.8913	SKCM
	GBM_LN_IC50_271	TPCA-1	0.630032	3.89121	BRCA
	GBM_LN_IC50_203	Bleomycin	0.642621	3.88603	BRCA
	GBM_LN_IC50_300	ZM-447439	0.76996	3.88036	SCLC
	GBM_LN_IC50_1003	STF-62247	0.834371	3.87972	DLBC
	GBM_LN_IC50_1058	selumetinib	0.753096	3.87508	SKCM
	GBM_LN_IC50_1008	piperlongumine	0.834611	3.87269	DLBC
	GBM_LN_IC50_178	TL-2-105	0.831651	3.87031	DLBC
	GBM_LN_IC50_1046	MK-2206	0.813238	3.86756	GBM
	GBM_LN_IC50_257	IOX2	0.743955	3.86467	BRCA
	GBM_LN_IC50_154	VX-11e	0.82457	3.86197	LAML
	GBM_LN_IC50_156	CCT007093	0.729807	3.85232	SCLC
	GBM_LN_IC50_268	AZD6482	0.823549	3.84941	GBM
	GBM_LN_IC50_249	QL-XI-92	0.763462	3.84199	SCLC
	GBM_LN_IC50_287	Linifanib	0.782086	3.84185	SKCM
	GBM_LN_IC50_184	MLN4924	0.756788	3.83944	BRCA
	GBM_LN_IC50_330	YM155	0.563607	3.83903	LUAD
	GBM_LN_IC50_1061	Bicalutamide	0.800072	3.83704	GBM
	GBM_LN_IC50_1007	UNC0638	0.828052	3.83624	DLBC
	GBM_LN_IC50_1066	TL-2-105	0.801186	3.83621	ESCA
	GBM_LN_IC50_135	MP470	0.769701	3.83574	SCLC
	GBM_LN_IC50_157	AKT inhibitor VIII	0.854467	3.83443	DLBC
	GBM_LN_IC50_1378	JQ1	0.811351	3.83376	ESCA
	GBM_LN_IC50_1014	KIN001-244	0.833205	3.83329	DLBC
	GBM_LN_IC50_294	selumetinib	0.828563	3.83004	DLBC
	GBM_LN_IC50_172	AC220	0.784913	3.8245	GBM
	GBM_LN_IC50_303	GW 441756	0.800921	3.824	GBM
	GBM_LN_IC50_1025	BAY 61-3606	0.819972	3.82076	ESCA
	GBM_LN_IC50_1021	Bleomycin	0.811252	3.81653	LAML
	GBM_LN_IC50_238	Ruxolitinib	0.828599	3.81262	LAML
	GBM_LN_IC50_211	LAQ824	0.571937	3.81189	LUAD
	GBM_LN_IC50_177	THZ-2-102-1	0.80796	3.80879	ESCA
	GBM_LN_IC50_1091	Bexarotene	0.818015	3.80233	LAML
	GBM_LN_IC50_1017	CP724714	0.792475	3.80105	LAML
	GBM_LN_IC50_133	Gefitinib	0.83746	3.80027	LAML
	GBM_LN_IC50_1262	Etoposide	0.809429	3.79731	ESCA
	GBM_LN_IC50_153	AS601245	0.841348	3.79625	COAD_READ
	GBM_LN_IC50_1038	LAQ824	0.752369	3.79436	SCLC
	GBM_LN_IC50_1024	GSK-650394	0.793652	3.79253	GBM
	GBM_LN_IC50_1001	I-BET-762	0.807783	3.79197	LAML
	GBM_LN_IC50_1129	Talazoparib	0.812267	3.78961	ESCA
	GBM_LN_IC50_1015	BMS-754807	0.738221	3.78877	SKCM
	GBM_LN_IC50_1069	JQ1	0.759669	3.78763	SCLC
	GBM_LN_IC50_1495	Cytarabine	0.824265	3.7812	LAML
	GBM_LN_IC50_158	YM201636	0.753547	3.77547	SCLC
	GBM_LN_IC50_1042	GSK429286A	0.751773	3.77476	COAD_READ
	GBM_LN_IC50_1230	Y-39983	0.780601	3.77391	GBM
	GBM_LN_IC50_1175	EX-527	0.779126	3.76759	GBM
	GBM_LN_IC50_1023	IOX2	0.82759	3.76217	GBM
	GBM_LN_IC50_1072	VX-702	0.789662	3.76044	GBM
	GBM_LN_IC50_1498	BX-912	0.744557	3.75266	SCLC
	GBM_LN_IC50_182	NU-7441	0.775086	3.75221	COAD_READ
	GBM_LN_IC50_279	JNJ-26854165	0.826965	3.75185	DLBC
	GBM_LN_IC50_207	NSC-87877	0.821123	3.74809	COAD_READ
	GBM_LN_IC50_1133	LFM-A13	0.790609	3.74773	GBM
	GBM_LN_IC50_304	JQ1	0.802596	3.74502	GBM
	GBM_LN_IC50_252	QL-XII-47	0.825449	3.74342	DLBC
	GBM_LN_IC50_223	MP470	0.810777	3.74207	LAML
	GBM_LN_IC50_194	WZ3105	0.772528	3.74011	GBM
	GBM_LN_IC50_1004	GDC0941	0.77785	3.73889	SKCM
	GBM_LN_IC50_201	BIX02189	0.742983	3.73821	COAD_READ
	GBM_LN_IC50_262	17-AAG	0.777992	3.73689	COAD_READ
	GBM_LN_IC50_326	Bleomycin (50 uM)	0.812766	3.7337	LAML
	GBM_LN_IC50_1243	PD-173074	0.680246	3.73122	BRCA
	LUAD_LN_IC50_1050	Cytarabine	0.784643	3.72901	COAD_READ
	LUAD_LN_IC50_298	CAY10603	0.790326	3.72843	ESCA
	LUAD_LN_IC50_290	OSI-930	0.55421	3.72813	LUAD
	LUAD_LN_IC50_1043	AZD6482	0.842679	3.725	COAD_READ
	LUAD_LN_IC50_1018	Gemcitabine	0.82257	3.72382	GBM
	LUAD_LN_IC50_344	GSK2126458	0.788849	3.71766	LAML
	LUAD_LN_IC50_180	TL-2-105	0.748108	3.71145	COAD_READ
	LUAD_LN_IC50_167	BX-912	0.796492	3.71117	ESCA
	LUAD_LN_IC50_261	TL-2-105	0.769883	3.71036	SCLC
	LUAD_LN_IC50_332	Masitinib	0.819972	3.70245	LAML
	LUAD_LN_IC50_1016	Zibotentan	0.755062	3.70165	COAD_READ
	LUAD_LN_IC50_1371	CX-5461	0.784196	3.70121	ESCA
	LUAD_LN_IC50_1242	Docetaxel	0.761539	3.70044	SKCM
	LUAD_LN_IC50_269	Cetuximab	0.783426	3.69305	LAML
	LUAD_LN_IC50_229	KU-55933	0.742263	3.68766	SCLC
	LUAD_LN_IC50_1236	KIN001-244	0.819876	3.67993	LAML
	LUAD_LN_IC50_1529	ZM-447439	0.773025	3.67939	GBM
	LUAD_LN_IC50_1049	Bosutinib	0.760142	3.67756	SKCM
	LUAD_LN_IC50_266	GSK690693	0.788536	3.67737	LAML
	LUAD_LN_IC50_1494	Zibotentan	0.755071	3.67699	SKCM
	LUAD_LN_IC50_1264	Linifanib	0.772586	3.67042	GBM
	LUAD_LN_IC50_301	KIN001-102	0.807674	3.66186	LAML
	LUAD_LN_IC50_140	TW 37	0.769031	3.65983	GBM
	LUAD_LN_IC50_283	Crizotinib	0.788088	3.65774	LAML
	LUAD_LN_IC50_1170	Gemcitabine	0.76689	3.65721	SCLC
	LUAD_LN_IC50_308	QL-VIII-58	0.68663	3.65154	LUAD
	LUAD_LN_IC50_1377	S-Trityl-L-cysteine	0.802099	3.64893	SCLC
	LUAD_LN_IC50_1203	GSK1904529A	0.743425	3.64772	SCLC
	LUAD_LN_IC50_1039	Thapsigargin	0.723208	3.64397	SKCM
	LUAD_LN_IC50_288	GSK-650394	0.622534	3.64272	BRCA
	LUAD_LN_IC50_171	NPK76-II-72-1	0.766887	3.64169	GBM
	LUAD_LN_IC50_302	Ispinesib Mesylate	0.739819	3.63391	SKCM
	LUAD_LN_IC50_231	AS601245	0.720369	3.6336	SCLC
	LUAD_LN_IC50_309	QL-X-138	0.780434	3.63302	ESCA
	LUAD_LN_IC50_1149	KIN001-055	0.629354	3.62782	BRCA
	LUAD_LN_IC50_186	BEZ235	0.752728	3.62692	SCLC
	LUAD_LN_IC50_1375	KIN001-266	0.813671	3.62189	DLBC
	LUAD_LN_IC50_277	Tivozanib	0.780873	3.62152	ESCA
	LUAD_LN_IC50_164	CCT007093	0.711521	3.61739	SKCM
	LUAD_LN_IC50_345	Olaparib	0.814484	3.6142	LAML
	LUAD_LN_IC50_1164	ZSTK474	0.735339	3.61256	SCLC
	LUAD_LN_IC50_204	AT-7519	0.822504	3.61237	DLBC
	LUAD_LN_IC50_1241	KIN001-102	0.818182	3.61118	DLBC
	LUAD_LN_IC50_226	GSK2126458	0.542435	3.60834	LUAD
	LUAD_LN_IC50_196	Gemcitabine	0.821486	3.60745	COAD_READ
	LUAD_LN_IC50_179	FTI-277	0.795154	3.60695	ESCA
	LUAD_LN_IC50_255	Gefitinib	0.731521	3.60356	SCLC
	LUAD_LN_IC50_1239	Vorinostat	0.761047	3.59822	COAD_READ
	LUAD_LN_IC50_310	Nilotinib	0.759711	3.59564	SKCM
	LUAD_LN_IC50_253	IPA-3	0.78144	3.59407	GBM
	LUAD_LN_IC50_1373	EKB-569	0.738851	3.59301	COAD_READ
	LUAD_LN_IC50_245	NSC-87877	0.77975	3.59283	LAML
	LUAD_LN_IC50_1268	BMS-708163	0.615937	3.59085	BRCA
	LUAD_LN_IC50_163	BMS345541	0.779285	3.58965	GBM
	LUAD_LN_IC50_173	BIRB 0796	0.663974	3.58919	BRCA
	LUAD_LN_IC50_333	PFI-1	0.77897	3.58839	ESCA
	LUAD_LN_IC50_225	KU-55933	0.763538	3.58653	COAD_READ
	LUAD_LN_IC50_305	PI-103	0.748962	3.58445	SCLC
	LUAD_LN_IC50_1030	Mitomycin C	0.788335	3.58237	GBM
	LUAD_LN_IC50_221	XMD8-92	0.875074	3.58139	COAD_READ
	LUAD_LN_IC50_1052	Pyrimethamine	0.777357	3.58123	SCLC
	LUAD_LN_IC50_151	TL-2-105	0.625562	3.57707	BRCA
	LUAD_LN_IC50_254	selumetinib	0.702859	3.57686	COAD_READ
	LUAD_LN_IC50_1199	GDC0941	0.764209	3.57428	COAD_READ
	LUAD_LN_IC50_329	JW-7-24-1	0.740219	3.57419	COAD_READ
	LUAD_LN_IC50_1028	Bleomycin	0.799518	3.57207	ESCA
	LUAD_LN_IC50_165	Shikonin	0.808758	3.57039	COAD_READ
	LUAD_LN_IC50_1218	FMK	0.642404	3.56512	BRCA
	LUAD_LN_IC50_235	MP470	0.817079	3.56476	DLBC
	LUAD_LN_IC50_193	Epothilone B	0.823133	3.55969	DLBC
	LUAD_LN_IC50_260	Olaparib	0.77959	3.55156	GBM
	LUAD_LN_IC50_1248	PF-562271	0.775278	3.55003	LAML
	LUAD_LN_IC50_273	CCT018159	0.721691	3.54989	SCLC
	LUAD_LN_IC50_1059	PAC-1	0.633982	3.54948	BRCA
	LUAD_LN_IC50_1194	JNK-9L	0.812143	3.54939	COAD_READ
	LUAD_LN_IC50_1006	SB 216763	0.69039	3.54909	BRCA
	LUAD_LN_IC50_328	TL-2-105	0.765914	3.54507	GBM
	LUAD_LN_IC50_185	Veliparib	0.747276	3.54478	SKCM
	LUAD_LN_IC50_292	BIX02189	0.811408	3.54411	DLBC
	LUAD_LN_IC50_1009	Cisplatin	0.588103	3.54253	LUAD
	LUAD_LN_IC50_1026	RDEA119	0.798562	3.53773	DLBC
	LUAD_LN_IC50_293	YK 4-279	0.82443	3.53438	COAD_READ
	LUAD_LN_IC50_265	JQ12	0.800238	3.53229	ESCA
	LUAD_LN_IC50_1142	JW-7-24-1	0.825961	3.52224	DLBC
	LUAD_LN_IC50_1219	PLX4720	0.807174	3.52	DLBC
	LUAD_LN_IC50_295	Elesclomol	0.760235	3.51975	COAD_READ
	LUAD_LN_IC50_312	CH5424802	0.815668	3.51888	DLBC
	LUAD_LN_IC50_258	Linifanib	0.634466	3.51836	BRCA
	LUAD_LN_IC50_134	AG-014699	0.727293	3.51466	COAD_READ
	LUAD_LN_IC50_192	Doxorubicin	0.825823	3.51377	DLBC
	LUAD_LN_IC50_205	SB 216763	0.80651	3.51259	LAML
	LUAD_LN_IC50_282	rTRAIL	0.705342	3.50565	SCLC
	LUAD_LN_IC50_197	PD-173074	0.798404	3.50137	SKCM
	LUAD_LN_IC50_1259	NSC-207895	0.797249	3.49864	GBM
	LUAD_LN_IC50_346	GSK2126458	0.758676	3.48257	GBM
	LUAD_LN_IC50_222	THZ-2-102-1	0.712881	3.47437	SCLC
	LUAD_LN_IC50_1526	Methotrexate	0.776536	3.47414	GBM
	LUAD_LN_IC50_272	Lapatinib	0.775136	3.47265	SCLC
	LUAD_LN_IC50_1005	GSK1904529A	0.80292	3.47186	DLBC
	LUAD_LN_IC50_1019	selumetinib	0.696565	3.46441	SCLC
	LUAD_LN_IC50_202	LFM-A13	0.608896	3.46266	BRCA
	LUAD_LN_IC50_190	BMS-536924	0.780768	3.44784	LAML
	LUAD_LN_IC50_1029	Masitinib	0.778738	3.44258	ESCA
	LUAD_LN_IC50_1022	KIN001-270	0.706988	3.44233	SCLC
	LUAD_LN_IC50_224	XMD13-2	0.739888	3.43936	COAD_READ
	LUAD_LN_IC50_1372	OSU-03012	0.605331	3.42877	BRCA
	LUAD_LN_IC50_208	RO-3306	0.789932	3.42838	DLBC
	LUAD_LN_IC50_1013	AR-42	0.74885	3.42646	GBM
	LUAD_LN_IC50_206	ATRA	0.823535	3.42641	LAML
	LUAD_LN_IC50_1031	AS601245	0.680766	3.4251	BRCA
	LUAD_LN_IC50_1192	RO-3306	0.639859	3.424	BRCA
	LUAD_LN_IC50_276	Olaparib	0.766777	3.41835	SKCM
	LUAD_LN_IC50_331	ZSTK474	0.726117	3.41817	COAD_READ
	LUAD_LN_IC50_1037	AG-014699	0.701512	3.41773	SKCM
	LUAD_LN_IC50_152	selumetinib	0.807627	3.41241	ESCA
	LUAD_LN_IC50_1036	Nutlin-3a (-)	0.800405	3.4118	ESCA
	LUAD_LN_IC50_1047	PF-4708671	0.622223	3.40931	BRCA
	LUAD_LN_IC50_1527	JNJ-26854165	0.705561	3.4083	SKCM
	LUAD_LN_IC50_306	AICAR	0.849839	3.40539	ESCA
	LUAD_LN_IC50_1010	IOX2	0.697334	3.40133	SCLC
	LUAD_LN_IC50_275	GSK1904529A	0.783372	3.39921	LAML
	LUAD_LN_IC50_1011	GSK429286A	0.68521	3.39879	BRCA
	LUAD_LN_IC50_200	Tamoxifen	0.600984	3.38946	BRCA
	LUAD_LN_IC50_1012	AMG-706	0.78397	3.38647	DLBC
	LUAD_LN_IC50_1502	Imatinib	0.805743	3.38501	LAML
	LUAD_LN_IC50_281	PLX4720	0.664866	3.38452	BRCA
	LUAD_LN_IC50_1161	BMS-708163	0.708049	3.38348	SCLC
	LUAD_LN_IC50_150	piperlongumine	0.79316	3.38192	ESCA
	LUAD_LN_IC50_176	ZM-447439	0.795601	3.37455	COAD_READ
	LUAD_LN_IC50_230	RDEA119	0.72197	3.37353	SCLC
	LUAD_LN_IC50_299	MPS-1-IN-1	0.614688	3.36318	BRCA
	LUAD_LN_IC50_1033	KIN001-102	0.518177	3.35813	LUAD
	LUAD_LN_IC50_1054	Belinostat	0.736916	3.35465	COAD_READ
	LUAD_LN_IC50_1032	Bexarotene	0.793565	3.34945	COAD_READ
	LUAD_LN_IC50_291	AMG-706	0.731184	3.34355	SKCM
	LUAD_LN_IC50_286	SB52334	0.708095	3.33619	SCLC
	LUAD_LN_IC50_159	CAL-101	0.740965	3.33559	GBM
	LUAD_LN_IC50_166	XAV939	0.599237	3.33354	BRCA
	LUAD_LN_IC50_263	JQ1	0.776744	3.33047	LAML
	LUAD_LN_IC50_1060	AG-014699	0.772953	3.32896	ESCA
	LUAD_LN_IC50_199	AKT inhibitor VIII	0.774773	3.32622	ESCA
	LUAD_LN_IC50_219	681640	0.597938	3.32478	LUAD
	LUAD_LN_IC50_136	KIN001-102	0.768242	3.31084	ESCA
	LUAD_LN_IC50_1020	JNK Inhibitor VIII	0.630263	3.30772	BRCA
	LUAD_LN_IC50_274	KIN001-266	0.694954	3.30574	SCLC
	LUAD_LN_IC50_341	JW-7-24-1	0.69741	3.30253	SKCM
	LUAD_LN_IC50_1057	PD-0332991	0.769632	3.30252	DLBC
	LUAD_LN_IC50_228	Tamoxifen	0.68416	3.30057	SCLC
	LUAD_LN_IC50_175	Etoposide	0.801951	3.29073	LAML
	LUAD_LN_IC50_1062	Bicalutamide	0.609769	3.28783	BRCA
	LUAD_LN_IC50_147	QL-XI-92	0.599687	3.28701	BRCA
	LUAD_LN_IC50_155	Bryostatin 1	0.794867	3.27603	COAD_READ
	LUAD_LN_IC50_256	OSI-027	0.701519	3.27376	SKCM
	LUAD_LN_IC50_1067	Masitinib	0.708721	3.27184	SKCM
	LUAD_LN_IC50_1114	CP724714	0.790651	3.27172	DLBC
	LUAD_LN_IC50_170	BMS-754807	0.780768	3.26703	ESCA
	LUAD_LN_IC50_1053	Tivozanib	0.703393	3.26462	COAD_READ
	LUAD_LN_IC50_1261	XAV939	0.669141	3.26347	SKCM
	LUAD_LN_IC50_271	SB 216763	0.767953	3.26278	COAD_READ
	LUAD_LN_IC50_203	Cyclopamine	0.757016	3.24805	LAML
	LUAD_LN_IC50_300	Pyrimethamine	0.758929	3.24393	LAML
	LUAD_LN_IC50_1003	CUDC-101	0.737848	3.24347	GBM
	LUAD_LN_IC50_1058	XL-184	0.769189	3.24228	ESCA
	LUAD_LN_IC50_1008	FK866	0.764556	3.24012	LAML
	LUAD_LN_IC50_178	MLN4924	0.788467	3.23873	COAD_READ
	LUAD_LN_IC50_1046	Temsirolimus	0.717643	3.23398	SCLC
	LUAD_LN_IC50_257	UNC0638	0.751478	3.23241	ESCA
	LUAD_LN_IC50_154	681640	0.737056	3.23099	GBM
	LUAD_LN_IC50_156	Camptothecin	0.691519	3.22802	SCLC
	LUAD_LN_IC50_268	MK-2206	0.576627	3.22688	LUAD
	LUAD_LN_IC50_249	Thapsigargin	0.621976	3.22443	BRCA
	LUAD_LN_IC50_287	Tamoxifen	0.782976	3.22109	DLBC
	LUAD_LN_IC50_184	QL-XII-47	0.690966	3.2209	SKCM
	LUAD_LN_IC50_330	Docetaxel	0.745544	3.21865	GBM
	LUAD_LN_IC50_1061	AICAR	0.61123	3.2149	BRCA
	LUAD_LN_IC50_1007	QL-X-138	0.692504	3.2104	SKCM
	LUAD_LN_IC50_1066	Tivozanib	0.722839	3.20951	SKCM
	LUAD_LN_IC50_135	AS605240	0.751784	3.20369	ESCA
	LUAD_LN_IC50_157	Docetaxel	0.730777	3.20312	COAD_READ
	LUAD_LN_IC50_1378	XMD14-99	0.68599	3.2007	SKCM
	LUAD_LN_IC50_1014	AZD8055	0.800033	3.1985	ESCA
	LUAD_LN_IC50_294	SB590885	0.745764	3.19316	SKCM
	LUAD_LN_IC50_172	Gemcitabine	0.772763	3.18916	ESCA
	LUAD_LN_IC50_303	T0901317	0.718191	3.18342	SCLC
	LUAD_LN_IC50_1025	FR-180204	0.844709	3.16932	LAML
	LUAD_LN_IC50_1021	T0901317	0.796162	3.16394	DLBC
	LUAD_LN_IC50_238	Veliparib	0.601631	3.16235	BRCA
	LUAD_LN_IC50_211	CH5424802	0.746539	3.16184	GBM
	LUAD_LN_IC50_177	SB 505124	0.605011	3.15911	BRCA
	LUAD_LN_IC50_1091	Vorinostat	0.709376	3.15808	SKCM
	LUAD_LN_IC50_1017	Obatoclax Mesylate	0.758073	3.15795	ESCA
	LUAD_LN_IC50_133	Bryostatin 1	0.743384	3.14993	GBM
	LUAD_LN_IC50_1262	CH5424802	0.772285	3.14895	ESCA
	LUAD_LN_IC50_153	JW-7-24-1	0.76535	3.1446	ESCA
	LUAD_LN_IC50_1038	5-Fluorouracil	0.786781	3.13932	LAML
	LUAD_LN_IC50_1024	SB 216763	0.738701	3.13909	SKCM
	LUAD_LN_IC50_1001	QL-X-138	0.581443	3.13825	BRCA
	LUAD_LN_IC50_1158	CEP-701	0.682139	3.13619	SCLC
	LUAD_LN_IC50_1129	STF-62247	0.701519	3.12962	COAD_READ
	LUAD_LN_IC50_1015	Mitomycin C	0.783985	3.12909	LAML
	LUAD_LN_IC50_1143	RDEA119	0.747074	3.12426	LAML
	LUAD_LN_IC50_1069	JQ1	0.774252	3.12194	COAD_READ
	LUAD_LN_IC50_1495	AC220	0.497168	3.11676	LUAD
	LUAD_LN_IC50_158	XMD14-99	0.74193	3.11023	LAML
	LUAD_LN_IC50_1166	XMD15-27	0.695618	3.10666	COAD_READ
	LUAD_LN_IC50_1042	CEP-701	0.739279	3.1008	GBM
	LUAD_LN_IC50_1230	AICAR	0.723513	3.10001	SKCM
	LUAD_LN_IC50_1175	Bexarotene	0.801569	3.08939	GBM
	LUAD_LN_IC50_1023	PF-4708671	0.692446	3.08505	COAD_READ
	LUAD_LN_IC50_1072	ZG-10	0.750138	3.08261	BRCA
	LUAD_LN_IC50_1498	XMD15-27	0.746081	3.07937	GBM
	LUAD_LN_IC50_182	OSI-027	0.769433	3.07912	DLBC
	LUAD_LN_IC50_279	BMS-754807	0.776538	3.07888	LAML
	LUAD_LN_IC50_207	EX-527	0.689891	3.07863	SKCM
	LUAD_LN_IC50_1133	CAY10603	0.728373	3.07786	GBM
	LUAD_LN_IC50_304	Pazopanib	0.779071	3.07233	GBM
	LUAD_LN_IC50_252	GSK2126458	0.697582	3.07143	SCLC
	LUAD_LN_IC50_223	Genentech Cpd 10	0.772822	3.07128	DLBC
	LUAD_LN_IC50_194	BMS-708163	0.733194	3.07117	ESCA
	LUAD_LN_IC50_1004	PIK-93	0.718234	3.06296	GBM
	LUAD_LN_IC50_201	FTI-277	0.790603	3.06239	COAD_READ
	LUAD_LN_IC50_262	EX-527	0.700994	3.06082	COAD_READ
	LUAD_LN_IC50_326	selumetinib	0.697374	3.05523	SCLC
	LUAD_LN_IC50_1243	Afatinib	0.511921	3.05311	LUAD
	BRCA_LN_IC50_1050	RDEA119	0.742642	3.0526	GBM
	BRCA_LN_IC50_298	QS11	0.769568	3.05165	DLBC
	BRCA_LN_IC50_290	JNK-9L	0.521225	3.0513	LUAD
	BRCA_LN_IC50_1043	Mitomycin C	0.690106	3.04985	BRCA
	BRCA_LN_IC50_1018	MK-2206	0.730536	3.04752	SKCM
	BRCA_LN_IC50_344	MP470	0.741411	3.03391	ESCA
	BRCA_LN_IC50_180	LY317615	0.565861	3.03362	BRCA
	BRCA_LN_IC50_167	Phenformin	0.770765	3.03329	DLBC
	BRCA_LN_IC50_261	QL-X-138	0.685735	3.02748	SCLC
	BRCA_LN_IC50_332	EKB-569	0.698079	3.0221	SCLC
	BRCA_LN_IC50_1016	XL-184	0.769629	3.01798	LAML
	BRCA_LN_IC50_1371	Trametinib	0.64865	3.01669	COAD_READ
	BRCA_LN_IC50_1242	PD-0325901	0.763921	3.01492	ESCA
	BRCA_LN_IC50_269	CP466722	0.710827	3.0144	GBM
	BRCA_LN_IC50_229	SB52334	0.764956	3.01317	DLBC
	BRCA_LN_IC50_1236	FTI-277	0.729272	3.01264	GBM
	BRCA_LN_IC50_1529	BHG712	0.76058	3.00961	LAML
	BRCA_LN_IC50_1049	Tamoxifen	0.657806	3.00951	SKCM
	BRCA_LN_IC50_266	JQ12	0.679394	3.00565	SCLC
	BRCA_LN_IC50_1494	BMS-708163	0.751236	3.00471	LAML
	BRCA_LN_IC50_1264	GDC0941	0.718555	3.00172	GBM
	BRCA_LN_IC50_301	NU-7441	0.747809	2.99678	DLBC
	BRCA_LN_IC50_140	PF-562271	0.750268	2.9965	DLBC
	BRCA_LN_IC50_283	Crizotinib	0.758306	2.99621	SCLC
	BRCA_LN_IC50_1170	BMS-708163	0.670098	2.99447	SKCM
	BRCA_LN_IC50_308	QS11	0.725199	2.97987	GBM
	BRCA_LN_IC50_1377	BIX02189	0.667001	2.97855	SCLC
	BRCA_LN_IC50_1203	MLN4924	0.747413	2.97509	SKCM
	BRCA_LN_IC50_1039	GDC0941	0.641652	2.97235	COAD_READ
	BRCA_LN_IC50_288	GW-2580	0.680539	2.96883	SKCM
	BRCA_LN_IC50_171	17-AAG	0.698316	2.96631	SKCM
	BRCA_LN_IC50_302	Lisitinib	0.730254	2.96173	SCLC
	BRCA_LN_IC50_231	GDC0449	0.537838	2.9553	LUAD
	BRCA_LN_IC50_309	Lenalidomide	0.709127	2.94971	COAD_READ
	BRCA_LN_IC50_1149	SN-38	0.488759	2.94744	LUAD
	BRCA_LN_IC50_186	GW-2580	0.723018	2.94673	LAML
	BRCA_LN_IC50_1375	SL 0101-1	0.792198	2.94359	ESCA
	BRCA_LN_IC50_277	AICAR	0.710237	2.94206	COAD_READ
	BRCA_LN_IC50_164	NSC-207895	0.75797	2.93834	DLBC
	BRCA_LN_IC50_345	BMS-536924	0.726045	2.92899	GBM
	BRCA_LN_IC50_1164	MS-275	0.728668	2.92788	LAML
	BRCA_LN_IC50_204	Camptothecin	0.758658	2.91605	LAML
	BRCA_LN_IC50_1241	LY317615	0.707033	2.91587	GBM
	BRCA_LN_IC50_226	Mitomycin C	0.746178	2.91533	ESCA
	BRCA_LN_IC50_196	KIN001-236	0.702583	2.91358	GBM
	BRCA_LN_IC50_179	EX-527	0.567556	2.91148	BRCA
	BRCA_LN_IC50_255	LFM-A13	0.671482	2.90962	SKCM
	BRCA_LN_IC50_1239	Temsirolimus	0.765846	2.9043	LAML
	BRCA_LN_IC50_310	FMK	0.690494	2.90363	SKCM
	BRCA_LN_IC50_253	NSC-207895	0.735215	2.90176	LAML
	BRCA_LN_IC50_1373	Obatoclax Mesylate	0.717171	2.89817	GBM
	BRCA_LN_IC50_245	Paclitaxel	0.718425	2.89779	LAML
	BRCA_LN_IC50_1268	XMD15-27	0.658979	2.8969	SKCM
	BRCA_LN_IC50_163	XL-184	0.670199	2.89276	COAD_READ
	BRCA_LN_IC50_173	SB590885	0.729035	2.89271	GBM
	BRCA_LN_IC50_333	PAC-1	0.755715	2.89026	DLBC
	BRCA_LN_IC50_225	Elesclomol	0.792871	2.88406	GBM
	BRCA_LN_IC50_305	JQ1	0.729779	2.88088	LAML
	BRCA_LN_IC50_1030	IOX2	0.635989	2.8753	SKCM
	BRCA_LN_IC50_221	Phenformin	0.674872	2.87478	COAD_READ
	BRCA_LN_IC50_1052	NSC-207895	0.657845	2.86432	SCLC
	BRCA_LN_IC50_151	GW 441756	0.748473	2.86174	LAML
	BRCA_LN_IC50_254	Trametinib	0.748078	2.86038	ESCA
	BRCA_LN_IC50_1199	CCT007093	0.729116	2.85113	LAML
	BRCA_LN_IC50_329	XAV939	-0.783135	2.85065	ESCA
	BRCA_LN_IC50_1028	LFM-A13	0.75104	2.84941	COAD_READ
	BRCA_LN_IC50_165	Doxorubicin	0.595054	2.84911	LUAD
	BRCA_LN_IC50_1218	Genentech Cpd 10	0.544646	2.84644	BRCA
	BRCA_LN_IC50_235	FH535	0.732894	2.84321	ESCA
	BRCA_LN_IC50_193	AS605240	0.750257	2.84206	DLBC
	BRCA_LN_IC50_260	JNK Inhibitor VIII	0.697938	2.84005	COAD_READ
	BRCA_LN_IC50_1248	SGC0946	0.749568	2.83518	ESCA
	BRCA_LN_IC50_273	selumetinib	0.592928	2.8331	BRCA
	BRCA_LN_IC50_1059	SN-38	0.683482	2.83106	SCLC
	BRCA_LN_IC50_1194	BAY 61-3606	0.747726	2.82467	DLBC
	BRCA_LN_IC50_1006	HG-5-113-01	0.691509	2.81931	BRCA
	BRCA_LN_IC50_328	Cytarabine	0.751035	2.81867	ESCA
	BRCA_LN_IC50_185	Methotrexate	0.75647	2.81804	ESCA
	BRCA_LN_IC50_292	Roscovitine	0.711941	2.8179	SCLC
	BRCA_LN_IC50_1009	PD-0325901	0.702877	2.81174	COAD_READ
	BRCA_LN_IC50_1026	YM201636	0.708189	2.80782	ESCA
	BRCA_LN_IC50_293	Phenformin	0.596674	2.80641	BRCA
	BRCA_LN_IC50_265	GSK-650394	0.755221	2.80447	LAML
	BRCA_LN_IC50_1142	FH535	0.55752	2.79797	BRCA
	BRCA_LN_IC50_1219	BX-795	0.692129	2.79684	COAD_READ
	BRCA_LN_IC50_295	QS11	0.724121	2.79231	LAML
	BRCA_LN_IC50_312	BIRB 0796	0.670117	2.78317	SCLC
	BRCA_LN_IC50_258	AG-014699	0.778237	2.76984	DLBC
	BRCA_LN_IC50_134	selumetinib	0.712384	2.76927	GBM
	BRCA_LN_IC50_192	PIK-93	0.711545	2.7689	ESCA
	BRCA_LN_IC50_205	Bicalutamide	0.743034	2.75836	DLBC
	BRCA_LN_IC50_282	QS11	0.662381	2.7549	SCLC
	BRCA_LN_IC50_197	BX-912	0.661437	2.7547	COAD_READ
	BRCA_LN_IC50_1259	ATRA	0.716925	2.75459	GBM
	BRCA_LN_IC50_346	SB 505124	0.741784	2.75435	DLBC
	BRCA_LN_IC50_222	AG-014699	0.688118	2.74395	GBM
	BRCA_LN_IC50_1526	PD-173074	0.697981	2.74167	GBM
	BRCA_LN_IC50_272	Embelin	0.738454	2.73711	DLBC
	BRCA_LN_IC50_1005	LAQ824	0.750711	2.73475	DLBC
	BRCA_LN_IC50_1019	Vinorelbine	0.731055	2.73348	ESCA
	BRCA_LN_IC50_202	GSK1904529A	0.740559	2.72918	ESCA
	BRCA_LN_IC50_190	Phenformin	0.665828	2.70966	SKCM
	BRCA_LN_IC50_1029	PD-0332991	0.659254	2.69761	SCLC
	BRCA_LN_IC50_1022	CEP-701	0.664642	2.69507	SKCM
	BRCA_LN_IC50_224	CAL-101	0.564991	2.69457	BRCA
	BRCA_LN_IC50_1372	KIN001-270	0.699917	2.6925	ESCA
	BRCA_LN_IC50_208	IOX2	0.716316	2.6917	ESCA
	BRCA_LN_IC50_1013	Ruxolitinib	0.686764	2.69017	GBM
	BRCA_LN_IC50_206	BI-2536	0.712266	2.68996	SCLC
	BRCA_LN_IC50_1031	PLX4720	0.610946	2.68535	SKCM
	BRCA_LN_IC50_1192	PLX4720	0.735326	2.67261	ESCA
	BRCA_LN_IC50_276	KU-55933	0.712205	2.66295	DLBC
	BRCA_LN_IC50_331	ZM-447439	0.712938	2.66275	DLBC
	BRCA_LN_IC50_1037	PHA-793887	0.650247	2.65701	COAD_READ
	BRCA_LN_IC50_152	CCT018159	0.694497	2.65155	LAML
	BRCA_LN_IC50_1036	Bortezomib	0.747742	2.64863	LAML
	BRCA_LN_IC50_1047	EHT 1864	0.692793	2.6468	ESCA
	BRCA_LN_IC50_1527	Tamoxifen	0.7225	2.64595	ESCA
	BRCA_LN_IC50_306	Bicalutamide	0.622063	2.63976	SCLC
	BRCA_LN_IC50_1010	LY317615	0.688527	2.63927	LAML
	BRCA_LN_IC50_275	HG-5-88-01	0.679213	2.63486	BRCA
	BRCA_LN_IC50_1011	CAY10603	0.708996	2.63419	COAD_READ
	BRCA_LN_IC50_200	DMOG	0.693117	2.63216	LAML
	BRCA_LN_IC50_1012	NSC-207895	0.634493	2.62824	SKCM
	BRCA_LN_IC50_1502	JNK-9L	0.640206	2.6281	BRCA
	BRCA_LN_IC50_281	Bicalutamide	0.694704	2.62632	LAML
	BRCA_LN_IC50_1161	PLX4720	0.65719	2.61897	SKCM
	BRCA_LN_IC50_150	LAQ824	0.691108	2.61659	GBM
	BRCA_LN_IC50_176	T0901317	0.639528	2.61079	SKCM
	BRCA_LN_IC50_230	Tipifarnib	0.720418	2.60985	GBM
	BRCA_LN_IC50_299	Belinostat	0.677841	2.60302	SCLC
	BRCA_LN_IC50_1033	PHA-793887	-0.74772	2.60265	DLBC
	BRCA_LN_IC50_1054	Thapsigargin	0.700688	2.59201	GBM
	BRCA_LN_IC50_1032	AP-24534	0.651268	2.58813	SKCM
	BRCA_LN_IC50_291	I-BET-762	0.719648	2.58296	DLBC
	BRCA_LN_IC50_286	BMS-708163	0.785132	2.58107	DLBC
	BRCA_LN_IC50_159	HG-5-113-01	0.722874	2.5793	SKCM
	BRCA_LN_IC50_166	KIN001-236	0.704122	2.57795	ESCA
	BRCA_LN_IC50_263	Cetuximab	0.64899	2.57445	COAD_READ
	BRCA_LN_IC50_1060	LY317615	0.717287	2.56731	DLBC
	BRCA_LN_IC50_199	Epothilone B	0.697343	2.55973	LAML
	BRCA_LN_IC50_219	Ruxolitinib	0.678128	2.54675	COAD_READ
	BRCA_LN_IC50_136	OSU-03012	0.68192	2.54293	GBM
	BRCA_LN_IC50_1020	Afatinib	0.808725	2.54291	DLBC
	BRCA_LN_IC50_274	Thapsigargin	0.748219	2.5411	DLBC
	BRCA_LN_IC50_341	Cisplatin	0.684702	2.53646	GBM
	BRCA_LN_IC50_1057	KIN001-102	0.632553	2.53513	SKCM
	BRCA_LN_IC50_228	CHIR-99021	0.652195	2.53484	SKCM
	BRCA_LN_IC50_175	KIN001-270	0.710482	2.53355	LAML
	BRCA_LN_IC50_1062	RDEA119	0.64526	2.52975	SKCM
	BRCA_LN_IC50_147	Bicalutamide	0.714135	2.52673	COAD_READ
	BRCA_LN_IC50_155	MPS-1-IN-1	0.727826	2.52534	DLBC
	BRCA_LN_IC50_256	Y-39983	0.69268	2.52116	LAML
	BRCA_LN_IC50_1067	QL-VIII-58	0.712172	2.51178	SKCM
	BRCA_LN_IC50_1114	XMD11-85h	0.71741	2.50857	SKCM
	BRCA_LN_IC50_170	AS601245	0.730651	2.50436	DLBC
	BRCA_LN_IC50_1053	VX-702	0.65546	2.48481	SKCM
	BRCA_LN_IC50_1261	DMOG	0.676559	2.48426	GBM
	BRCA_LN_IC50_271	AR-42	0.670841	2.48015	ESCA
	BRCA_LN_IC50_203	CH5424802	0.62823	2.46992	SCLC
	BRCA_LN_IC50_300	TGX221	0.677931	2.46735	SCLC
	BRCA_LN_IC50_1003	Camptothecin	0.670945	2.46585	COAD_READ
	BRCA_LN_IC50_1058	Sorafenib	0.675014	2.46449	LAML
	BRCA_LN_IC50_1008	Lenalidomide	0.63624	2.46299	SCLC
	BRCA_LN_IC50_178	PFI-1	0.670964	2.4584	LAML
	BRCA_LN_IC50_1046	JQ1	0.613925	2.45821	SCLC
	BRCA_LN_IC50_257	YK 4-279	0.457616	2.45444	LUAD
	BRCA_LN_IC50_154	AUY922	0.63397	2.45059	SKCM
	BRCA_LN_IC50_156	Temsirolimus	0.649402	2.45024	COAD_READ
	BRCA_LN_IC50_268	Vorinostat	0.701897	2.4421	LAML
	BRCA_LN_IC50_249	Foretinib	0.620208	2.43268	COAD_READ
	BRCA_LN_IC50_287	Zibotentan	0.544979	2.43134	BRCA
	BRCA_LN_IC50_184	SN-38	0.591854	2.42966	COAD_READ
	BRCA_LN_IC50_330	GSK-650394	0.749664	2.42668	DLBC
	BRCA_LN_IC50_1061	GSK269962A	0.670229	2.42168	LAML
	BRCA_LN_IC50_1007	SB52334	0.6661	2.41723	ESCA
	BRCA_LN_IC50_1066	ZG-10	0.578353	2.40683	LUAD
	BRCA_LN_IC50_135	Olaparib	0.667293	2.39826	GBM
	BRCA_LN_IC50_157	QL-XII-61	0.677347	2.39779	BRCA
	BRCA_LN_IC50_1378	LY317615	0.61909	2.39463	COAD_READ
	BRCA_LN_IC50_1014	Zibotentan	0.650261	2.38547	GBM
	BRCA_LN_IC50_294	DMOG	0.606582	2.382	SKCM
	BRCA_LN_IC50_172	Nilotinib	0.657576	2.38112	COAD_READ
	BRCA_LN_IC50_303	DMOG	0.696827	2.38067	COAD_READ
	BRCA_LN_IC50_1025	IOX2	0.599651	2.37868	COAD_READ
	BRCA_LN_IC50_1021	QL-XII-47	0.500932	2.37589	BRCA
	BRCA_LN_IC50_238	RDEA119	0.603886	2.37446	SCLC
	BRCA_LN_IC50_211	NG-25	0.658796	2.37237	GBM
	BRCA_LN_IC50_177	UNC0638	0.6761	2.37223	LAML
	BRCA_LN_IC50_1091	FH535	0.743987	2.36079	COAD_READ
	BRCA_LN_IC50_1017	ATRA	0.705513	2.35677	ESCA
	BRCA_LN_IC50_133	KIN001-260	0.640194	2.35014	GBM
	BRCA_LN_IC50_1262	CEP-701	0.691474	2.34957	ESCA
	BRCA_LN_IC50_153	SN-38	0.689498	2.34687	ESCA
	BRCA_LN_IC50_1038	UNC0638	0.694992	2.34445	DLBC
	BRCA_LN_IC50_1024	GSK1904529A	0.434964	2.34362	LUAD
	BRCA_LN_IC50_1001	BMS-708163	0.618493	2.33935	SCLC
	BRCA_LN_IC50_1158	Cisplatin	0.706681	2.33742	COAD_READ
	BRCA_LN_IC50_1129	KU-55933	0.689186	2.33647	ESCA
	BRCA_LN_IC50_1015	Embelin	0.491458	2.32179	BRCA
	BRCA_LN_IC50_1143	KU-55933	0.638914	2.31961	GBM
	BRCA_LN_IC50_1069	SL 0101-1	0.677622	2.31822	DLBC
	BRCA_LN_IC50_1495	CHIR-99021	0.583446	2.31439	SCLC
	BRCA_LN_IC50_158	681640	0.687555	2.31312	DLBC
	BRCA_LN_IC50_1166	VNLG/124	0.591585	2.31164	SCLC
	BRCA_LN_IC50_1042	(5Z)-7-Oxozeaenol	0.609431	2.30663	SKCM
	BRCA_LN_IC50_1230	YK 4-279	0.697995	2.30124	ESCA
	BRCA_LN_IC50_1175	Y-39983	0.701407	2.29845	DLBC
	BRCA_LN_IC50_1023	SB590885	0.682549	2.29414	ESCA
	BRCA_LN_IC50_1072	Olaparib	0.648884	2.29177	COAD_READ
	BRCA_LN_IC50_1498	Trametinib	0.69664	2.28387	DLBC
	BRCA_LN_IC50_182	CI-1040	0.652729	2.28097	GBM
	BRCA_LN_IC50_279	LY317615	-0.63978	2.27714	SCLC
	BRCA_LN_IC50_207	RO-3306	0.684435	2.27362	ESCA
	BRCA_LN_IC50_1133	QL-X-138	0.680148	2.27154	LAML
	BRCA_LN_IC50_304	Sunitinib	0.66477	2.26046	SCLC
	BRCA_LN_IC50_252	CUDC-101	0.598642	2.26039	SCLC
	BRCA_LN_IC50_223	RO-3306	0.643586	2.25957	SCLC
	BRCA_LN_IC50_194	GSK269962A	0.693244	2.25941	DLBC
	BRCA_LN_IC50_1004	CP724714	0.654981	2.25933	ESCA
	BRCA_LN_IC50_201	YK 4-279	0.682029	2.25913	GBM
	BRCA_LN_IC50_262	BHG712	0.62423	2.23696	GBM
	BRCA_LN_IC50_326	PD-0332991	0.686203	2.2361	GBM
	BRCA_LN_IC50_1243	JQ12	0.64637	2.23541	GBM
	SCLC_LN_IC50_1050	AR-42	0.675425	2.23527	DLBC
	SCLC_LN_IC50_298	Embelin	0.658571	2.23291	LAML
	SCLC_LN_IC50_290	(5Z)-7-Oxozeaenol	0.661122	2.23212	ESCA
	SCLC_LN_IC50_1043	Erlotinib	0.656004	2.22149	SCLC
	SCLC_LN_IC50_1018	CUDC-101	0.592323	2.21994	COAD_READ
	SCLC_LN_IC50_344	Foretinib	0.69154	2.21034	DLBC
	SCLC_LN_IC50_180	PLX4720	0.570443	2.20959	SCLC
	SCLC_LN_IC50_91	AZD8055	0.636279	2.20832	GBM
	SCLC_LN_IC50_167	GW 441756	0.625807	2.20585	COAD_READ
	SCLC_LN_IC50_261	GW 441756	0.638872	2.20258	SKCM
	SCLC_LN_IC50_332	Lisitinib	0.719806	2.19707	COAD_READ
	SCLC_LN_IC50_1016	Afatinib	0.654698	2.1956	ESCA
	SCLC_LN_IC50_1371	Nilotinib	0.639896	2.19424	GBM
	SCLC_LN_IC50_1242	NSC-87877	0.484946	2.18929	BRCA
	SCLC_LN_IC50_269	CI-1040	0.603771	2.17107	SKCM
	SCLC_LN_IC50_229	OSI-027	0.478875	2.16862	BRCA
	SCLC_LN_IC50_1236	SNX-2112	0.677683	2.1663	LAML
	SCLC_LN_IC50_1529	MLN4924	0.59166	2.15944	SCLC
	SCLC_LN_IC50_1049	Cetuximab	0.649275	2.15554	SKCM
	SCLC_LN_IC50_266	Paclitaxel	0.647601	2.15498	SCLC
	SCLC_LN_IC50_1494	JNK Inhibitor VIII	0.680569	2.15209	ESCA
	SCLC_LN_IC50_59	Imatinib	0.655701	2.14951	SCLC
	SCLC_LN_IC50_1264	NG-25	0.669167	2.1486	DLBC
	SCLC_LN_IC50_53	Bryostatin 1	0.517508	2.14784	BRCA
	SCLC_LN_IC50_301	Vinorelbine	-0.65981	2.14118	SCLC
	SCLC_LN_IC50_140	EHT 1864	0.593226	2.13938	COAD_READ
	SCLC_LN_IC50_283	SB 505124	0.619769	2.13584	GBM
	SCLC_LN_IC50_1170	Y-39983	-0.690316	2.1308	SKCM
	SCLC_LN_IC50_32	Nutlin-3a (-)	0.585718	2.13075	SCLC
	SCLC_LN_IC50_94	SNX-2112	0.694256	2.1279	DLBC
	SCLC_LN_IC50_308	Talazoparib	0.629244	2.12714	LAML
	SCLC_LN_IC50_1377	THZ-2-102-1	0.645211	2.12509	LAML
	SCLC_LN_IC50_1039	MPS-1-IN-1	0.649893	2.12359	LAML
	SCLC_LN_IC50_288	FTI-277	0.624042	2.12005	LAML
	SCLC_LN_IC50_171	EHT 1864	0.545797	2.11898	SCLC
	SCLC_LN_IC50_6	TW 37	0.63503	2.11887	LAML
	SCLC_LN_IC50_37	CP466722	-0.726995	2.11414	DLBC
	SCLC_LN_IC50_302	TAK-715	0.629062	2.11411	SCLC
	SCLC_LN_IC50_231	HG-6-64-1	0.662201	2.1137	COAD_READ
	SCLC_LN_IC50_309	Tivozanib	0.579078	2.1115	SCLC
	SCLC_LN_IC50_83	UNC0638	0.623472	2.10704	LAML
	SCLC_LN_IC50_1149	CCT018159	-0.609603	2.10409	SKCM
	SCLC_LN_IC50_186	WZ3105	0.620921	2.0847	ESCA
	SCLC_LN_IC50_1375	Doxorubicin	0.636702	2.08056	LAML
	SCLC_LN_IC50_277	UNC0638	0.583821	2.08026	SCLC
	SCLC_LN_IC50_164	Dabrafenib	0.635384	2.08013	ESCA
	SCLC_LN_IC50_345	XMD8-92	0.692641	2.079	SKCM
	SCLC_LN_IC50_204	GSK1904529A	0.627906	2.07728	GBM
	SCLC_LN_IC50_1241	OSI-027	0.619424	2.0748	LAML
	SCLC_LN_IC50_226	PF-4708671	-0.743046	2.07141	ESCA
	SCLC_LN_IC50_196	OSU-03012	0.638519	2.07045	LAML
	SCLC_LN_IC50_179	Belinostat	0.656044	2.06397	DLBC
	SCLC_LN_IC50_5	KIN001-260	0.659088	2.06204	DLBC
	SCLC_LN_IC50_255	Tivozanib	0.618447	2.05864	LAML
	SCLC_LN_IC50_1239	BMS-536924	0.534686	2.05834	SKCM
	SCLC_LN_IC50_9	PD-0332991	-0.707224	2.05829	ESCA
	SCLC_LN_IC50_310	Ispinesib Mesylate	0.644409	2.05134	LAML
	SCLC_LN_IC50_253	SB 505124	0.550206	2.04531	SCLC
	SCLC_LN_IC50_1373	Afatinib	0.648899	2.02887	LAML
	SCLC_LN_IC50_54	Talazoparib	0.45871	2.02884	LUAD
	SCLC_LN_IC50_245	YM201636	0.655181	2.02862	DLBC
	SCLC_LN_IC50_1268	PLX4720	0.646661	2.02478	DLBC
	SCLC_LN_IC50_163	TL-2-105	0.620325	2.02026	LAML
	SCLC_LN_IC50_63	AZD7762	0.655481	2.01645	LAML
	SCLC_LN_IC50_173	AP-24534	0.644713	2.00829	COAD_READ
	SCLC_LN_IC50_333	DMOG	0.551047	2.00284	SCLC
	SCLC_LN_IC50_225	SB 216763	0.55077	2.00138	SCLC
	SCLC_LN_IC50_305	BEZ235	0.606393	1.98088	GBM
	SCLC_LN_IC50_1030	JQ1	0.548032	1.97725	SKCM
	SCLC_LN_IC50_104	SGC0946	0.631343	1.97365	SKCM
	SCLC_LN_IC50_221	FH535	0.647227	1.97195	SCLC
	SCLC_LN_IC50_1052	OSI-930	0.60928	1.9703	LAML
	SCLC_LN_IC50_151	AC220	-0.618311	1.96926	SKCM
	SCLC_LN_IC50_254	PD-0325901	-0.643681	1.96832	SKCM
	SCLC_LN_IC50_1199	Afatinib	0.593701	1.96771	COAD_READ
	SCLC_LN_IC50_52	SGC0946	0.474403	1.96488	BRCA
	SCLC_LN_IC50_329	CEP-701	0.521226	1.95784	LAML
	SCLC_LN_IC50_35	Nilotinib	0.559221	1.95064	SCLC
	SCLC_LN_IC50_1028	Nutlin-3a (-)	0.569027	1.94671	SKCM
	SCLC_LN_IC50_165	CP466722	0.660122	1.94358	LAML
	SCLC_LN_IC50_1218	BMS-536924	0.63386	1.93948	DLBC
	SCLC_LN_IC50_235	Z-LLNle-CHO	0.620789	1.93556	SCLC
	SCLC_LN_IC50_193	KIN001-055	-0.711503	1.93404	LAML
	SCLC_LN_IC50_260	EX-527	0.637892	1.93053	DLBC
	SCLC_LN_IC50_1248	Cetuximab	0.648436	1.92491	ESCA
	SCLC_LN_IC50_86	HG-6-64-1	0.594845	1.90943	LAML
	SCLC_LN_IC50_273	selumetinib	0.634262	1.90879	ESCA
	SCLC_LN_IC50_38	Bleomycin (50 uM)	0.683226	1.90674	ESCA
	SCLC_LN_IC50_1059	UNC0638	0.658943	1.90408	ESCA
	SCLC_LN_IC50_1194	Afatinib	0.64073	1.90182	ESCA
	SCLC_LN_IC50_17	CUDC-101	0.629361	1.88586	DLBC
	SCLC_LN_IC50_1006	BHG712	0.590724	1.88447	ESCA
	SCLC_LN_IC50_328	selumetinib	0.596693	1.8807	SKCM
	SCLC_LN_IC50_185	BMS-509744	0.633366	1.87542	SCLC
	SCLC_LN_IC50_292	JQ1	0.609768	1.87473	ESCA
	SCLC_LN_IC50_1009	JNK Inhibitor VIII	0.578463	1.86696	GBM
	SCLC_LN_IC50_1026	PLX4720	0.581188	1.86523	GBM
	SCLC_LN_IC50_293	CAY10603	0.637274	1.85077	DLBC
	SCLC_LN_IC50_265	JNK-9L	0.586546	1.84762	LAML
	SCLC_LN_IC50_1219	PIK-93	0.622322	1.8475	DLBC
	SCLC_LN_IC50_295	Veliparib	0.440723	1.84359	LUAD
	SCLC_LN_IC50_312	ZSTK474	0.600093	1.83712	ESCA
	SCLC_LN_IC50_258	Ruxolitinib	0.527487	1.83592	SKCM
	SCLC_LN_IC50_134	NPK76-II-72-1	-0.689069	1.83301	DLBC
	SCLC_LN_IC50_192	A-443654	0.606623	1.8326	SCLC
	SCLC_LN_IC50_205	Temozolomide	0.581732	1.8282	LAML
	SCLC_LN_IC50_56	Pazopanib	0.535624	1.82449	SCLC
	SCLC_LN_IC50_282	AC220	0.486803	1.81794	BRCA
	SCLC_LN_IC50_197	IPA-3	0.524039	1.81465	SCLC
	SCLC_LN_IC50_1259	Camptothecin	-0.680331	1.81361	ESCA
	SCLC_LN_IC50_346	GW-2580	0.535259	1.80821	SCLC
	SCLC_LN_IC50_222	UNC1215	0.639468	1.80193	DLBC
	SCLC_LN_IC50_1526	THZ-2-49	0.612772	1.79295	DLBC
	SCLC_LN_IC50_272	Veliparib	0.535169	1.79241	SCLC
	SCLC_LN_IC50_1005	Lisitinib	0.592791	1.78411	ESCA
	SCLC_LN_IC50_1	CAY10603	0.423927	1.78388	BRCA
	SCLC_LN_IC50_1019	GSK1904529A	0.523663	1.78228	SKCM
	SCLC_LN_IC50_202	Lisitinib	0.612717	1.78081	LAML
	SCLC_LN_IC50_190	Afatinib	-0.651158	1.7794	LAML
	SCLC_LN_IC50_1029	Vinorelbine	0.572425	1.77811	GBM
	SCLC_LN_IC50_1022	Navitoclax	0.557687	1.77733	COAD_READ
	SCLC_LN_IC50_224	Lenalidomide	0.573678	1.7769	GBM
	SCLC_LN_IC50_1372	Bleomycin (50 uM)	0.366452	1.7637	LUAD
	SCLC_LN_IC50_208	681640	0.447543	1.75437	SCLC
	SCLC_LN_IC50_1013	SB 216763	0.603249	1.75312	GBM
	SCLC_LN_IC50_206	OSI-930	0.603189	1.74507	DLBC
	SCLC_LN_IC50_1031	BX-912	0.610336	1.74468	DLBC
	SCLC_LN_IC50_1192	SL 0101-1	0.548315	1.74463	SCLC
	SCLC_LN_IC50_87	BHG712	0.603449	1.74379	DLBC
	SCLC_LN_IC50_60	Talazoparib	0.598915	1.74346	SKCM
	SCLC_LN_IC50_276	QL-VIII-58	0.477062	1.73615	COAD_READ
	SCLC_LN_IC50_331	AUY922	0.6548	1.73582	DLBC
	SCLC_LN_IC50_1037	NU-7441	0.521407	1.73161	SCLC
	SCLC_LN_IC50_152	BAY 61-3606	0.566642	1.73028	GBM
	SCLC_LN_IC50_11	YM155	0.618621	1.71826	GBM
	SCLC_LN_IC50_1036	Bicalutamide	-0.644396	1.71735	ESCA
	SCLC_LN_IC50_1047	Temsirolimus	0.580104	1.71271	GBM
	SCLC_LN_IC50_1527	Temozolomide	0.485283	1.71235	COAD_READ
	SCLC_LN_IC50_306	Dasatinib	0.585234	1.70395	SCLC
	SCLC_LN_IC50_41	KIN001-055	0.596496	1.70369	DLBC
	SCLC_LN_IC50_127	GDC0941	0.600102	1.69869	ESCA
	SCLC_LN_IC50_111	RO-3306	0.529539	1.69508	SKCM
	SCLC_LN_IC50_1010	BIX02189	0.578306	1.69387	LAML
	SCLC_LN_IC50_275	RDEA119	0.482505	1.68825	COAD_READ
	SCLC_LN_IC50_1011	FR-180204	-0.637561	1.68505	DLBC
	SCLC_LN_IC50_200	BX-795	-0.604863	1.68341	DLBC
	SCLC_LN_IC50_1012	KIN001-260	0.582432	1.68184	LAML
	SCLC_LN_IC50_1502	JQ1	0.591243	1.67206	DLBC
	SCLC_LN_IC50_30	GW-2580	-0.55975	1.66037	GBM
	SCLC_LN_IC50_34	CUDC-101	0.4983	1.64743	SKCM
	SCLC_LN_IC50_281	Nilotinib	0.583828	1.64349	ESCA
	SCLC_LN_IC50_150	CCT007093	-0.587825	1.63002	COAD_READ
	SCLC_LN_IC50_176	Olaparib	0.428679	1.62685	BRCA
	SCLC_LN_IC50_230	STF-62247	0.61529	1.61894	LAML
	SCLC_LN_IC50_51	QS11	0.585289	1.61808	COAD_READ
	SCLC_LN_IC50_299	GNF-2	0.543991	1.6169	LAML
	SCLC_LN_IC50_1033	Cisplatin	0.585717	1.61426	LAML
	SCLC_LN_IC50_1054	PD-0332991	0.385929	1.61364	COAD_READ
	SCLC_LN_IC50_1032	PF-4708671	-0.634064	1.60466	DLBC
	SCLC_LN_IC50_291	AS605240	0.431854	1.60442	BRCA
	SCLC_LN_IC50_119	Cisplatin	0.496187	1.59692	SCLC
	SCLC_LN_IC50_286	Midostaurin	0.57627	1.59316	DLBC
	SCLC_LN_IC50_71	YM201636	-0.621533	1.59063	LAML
	SCLC_LN_IC50_159	MP470	0.488664	1.58998	SKCM
	SCLC_LN_IC50_166	TL-2-105	0.491416	1.58199	SKCM
	SCLC_LN_IC50_3	JNJ-26854165	0.555059	1.58152	ESCA
	SCLC_LN_IC50_263	MK-2206	0.564966	1.5812	DLBC
	SCLC_LN_IC50_1060	RO-3306	0.525529	1.57894	COAD_READ
	SCLC_LN_IC50_89	T0901317	0.558225	1.57342	LAML
	SCLC_LN_IC50_199	AMG-706	0.530292	1.56814	COAD_READ
	SCLC_LN_IC50_219	EX-527	0.553459	1.54334	ESCA
	SCLC_LN_IC50_136	BEZ235	0.519823	1.53451	SKCM
	SCLC_LN_IC50_1020	PI-103	0.530219	1.53406	LAML
	SCLC_LN_IC50_274	CCT018159	0.475584	1.52005	COAD_READ
	SCLC_LN_IC50_341	THZ-2-102-1	-0.574693	1.51641	DLBC
	SCLC_LN_IC50_1057	BAY 61-3606	-0.535965	1.51191	SCLC
	SCLC_LN_IC50_228	CMK	0.529336	1.5119	LAML
	SCLC_LN_IC50_175	SNX-2112	0.52606	1.50382	GBM
	SCLC_LN_IC50_1062	SB 505124	-0.625517	1.50036	ESCA
	SCLC_LN_IC50_106	OSU-03012	0.56468	1.49627	DLBC
	SCLC_LN_IC50_147	Tubastatin A	-0.579546	1.47785	LAML
	SCLC_LN_IC50_155	Vinorelbine	0.518491	1.46805	LAML
	SCLC_LN_IC50_256	QL-VIII-58	0.502788	1.46665	BRCA
	SCLC_LN_IC50_1067	AT-7519	0.483361	1.45958	SKCM
	SCLC_LN_IC50_1114	AZD8055	0.500601	1.45553	COAD_READ
	SCLC_LN_IC50_170	AZD6482	-0.59506	1.45368	ESCA
	SCLC_LN_IC50_1053	piperlongumine	-0.636647	1.44023	GBM
	SCLC_LN_IC50_1261	Temozolomide	0.562948	1.43011	DLBC
	SCLC_LN_IC50_271	THZ-2-102-1	-0.510927	1.4297	SKCM
	SCLC_LN_IC50_203	STF-62247	-0.533283	1.42228	SCLC
	SCLC_LN_IC50_300	NG-25	0.701238	1.42067	SCLC
	SCLC_LN_IC50_1003	Bleomycin (50 uM)	-0.52091	1.40026	SCLC
	SCLC_LN_IC50_1058	AR-42	-0.586014	1.39913	LAML
	SCLC_LN_IC50_1008	GDC0449	-0.568084	1.3918	LAML
	SCLC_LN_IC50_178	XMD11-85h	0.517549	1.39085	BRCA
	SCLC_LN_IC50_62	TAK-715	0.43553	1.37687	LAML
	SCLC_LN_IC50_1046	JNK-9L	-0.511578	1.36343	SCLC
	SCLC_LN_IC50_257	FMK	0.55149	1.357	COAD_READ
	SCLC_LN_IC50_154	Thapsigargin	-0.629723	1.34617	LAML
	SCLC_LN_IC50_156	Lenalidomide	-0.581121	1.33008	LAML
	SCLC_LN_IC50_268	EKB-569	0.521916	1.32502	DLBC
	SCLC_LN_IC50_45	Elesclomol	-0.518947	1.30395	SKCM
	SCLC_LN_IC50_249	BEZ235	0.352735	1.27936	COAD_READ
	SCLC_LN_IC50_287	LFM-A13	-0.642524	1.27726	ESCA
	SCLC_LN_IC50_184	ZSTK474	0.386946	1.27284	SKCM
	SCLC_LN_IC50_330	NPK76-II-72-1	-0.611374	1.26186	LAML
	SCLC_LN_IC50_110	AR-42	0.476173	1.26006	SKCM
	SCLC_LN_IC50_1061	JNK-9L	0.507557	1.25858	DLBC
	SCLC_LN_IC50_1007	GSK429286A	-0.530372	1.25664	LAML
	SCLC_LN_IC50_1066	(5Z)-7-Oxozeaenol	0.460021	1.25037	GBM
	SCLC_LN_IC50_135	Lenalidomide	0.504915	1.22325	ESCA
	SCLC_LN_IC50_157	EHT 1864	-0.503014	1.2226	GBM
	SCLC_LN_IC50_1378	CI-1040	0.61728	1.21876	ESCA
	SCLC_LN_IC50_1014	PHA-665752	0.566664	1.21613	SCLC
	SCLC_LN_IC50_294	AG-014699	0.421692	1.21296	SCLC
	SCLC_LN_IC50_172	DMOG	0.360723	1.21135	BRCA
	SCLC_LN_IC50_303	Tubastatin A	0.498275	1.20873	DLBC
	SCLC_LN_IC50_1025	XMD13-2	0.482616	1.2002	LAML
	SCLC_LN_IC50_1021	IOX2	0.505583	1.19227	DLBC
	SCLC_LN_IC50_238	TPCA-1	0.493925	1.18775	DLBC
	SCLC_LN_IC50_211	Olaparib	-0.610412	1.1798	LAML
	SCLC_LN_IC50_177	HG-6-64-1	0.294094	1.16728	BRCA
	SCLC_LN_IC50_88	PD-173074	-0.543687	1.16157	COAD_READ
	SCLC_LN_IC50_1091	GW-2580	-0.4534	1.15902	COAD_READ
	SCLC_LN_IC50_1017	ZG-10	0.483141	1.15641	SKCM
	SCLC_LN_IC50_133	Veliparib	0.279655	1.14427	LAML
	SCLC_LN_IC50_1262	Afatinib	0.436227	1.13177	COAD_READ
	SCLC_LN_IC50_153	RDEA119	0.422725	1.09052	SKCM
	SCLC_LN_IC50_55	Veliparib	0.468742	1.08467	ESCA
	SCLC_LN_IC50_1038	selumetinib	0.42744	1.0811	GBM
	SCLC_LN_IC50_1024	Zibotentan	-0.593626	1.07078	LAML
	SCLC_LN_IC50_1001	Bicalutamide	-0.452224	1.04329	SKCM
	SCLC_LN_IC50_64	AS605240	-0.575661	1.04083	SCLC
	SCLC_LN_IC50_1129	JW-7-24-1	-0.480379	1.03981	SCLC
	SCLC_LN_IC50_1015	JNK-9L	-0.477248	1.00765	ESCA
	SCLC_LN_IC50_1069	QL-XII-47	-0.466199	1.00226	GBM
	SCLC_LN_IC50_1495	Dabrafenib	0.405455	0.976483	BRCA
	SCLC_LN_IC50_158	Methotrexate	-0.455328	0.92277	LAML
	SCLC_LN_IC50_1042	UNC1215	-0.447426	0.906589	COAD_READ
	SCLC_LN_IC50_1230	ZG-10	0.415	0.904743	COAD_READ
	SCLC_LN_IC50_1175	PAC-1	0.399943	0.889056	ESCA
	SCLC_LN_IC50_1023	HG-5-88-01	-0.466843	0.886759	COAD_READ
	SCLC_LN_IC50_1072	SGC0946	-0.400598	0.881306	COAD_READ
	SCLC_LN_IC50_1498	XMD14-99	0.408856	0.852724	DLBC
	SCLC_LN_IC50_29	XMD8-92	-0.386176	0.834679	BRCA
	SCLC_LN_IC50_182	Genentech Cpd 10	0.252847	0.833474	GBM
	SCLC_LN_IC50_279	Lisitinib	0.347664	0.82548	SKCM
	SCLC_LN_IC50_207	Olaparib	-0.452875	0.812356	ESCA
	SCLC_LN_IC50_1133	CGP-082996	0.357746	0.755122	SCLC
	SCLC_LN_IC50_304	Veliparib	0.342322	0.742872	GBM
	SCLC_LN_IC50_252	MK-2206	0.293264	0.734811	COAD_READ
	SCLC_LN_IC50_223	Obatoclax Mesylate	0.379558	0.732271	DLBC
	SCLC_LN_IC50_194	Afatinib	-0.384627	0.649793	GBM
	SCLC_LN_IC50_1004	Mitomycin C	0.202275	0.643545	SCLC
	SCLC_LN_IC50_201	Tamoxifen	0.263462	0.505454	LAML
	SCLC_LN_IC50_262	rTRAIL	-0.263778	0.416993	DLBC
	SCLC_LN_IC50_326	Ruxolitinib	-0.138887	0.202311	DLBC
	SCLC_LN_IC50_1243	HG-5-113-01	0.093357	0.179479	COAD_READ

## Sheet: Model_performance (kendall's)
	Model performance by Kendall's tau
		Drug Name	Kendall tau	Model Type
	PAN_LN_IC50_1050	ZM-447439	0.382599	Pan-cancer
	PAN_LN_IC50_298	OSI-930	0.433745	Pan-cancer
	PAN_LN_IC50_290	KIN001-260	0.443679	Pan-cancer
	PAN_LN_IC50_1043	JNK Inhibitor VIII	0.34135	Pan-cancer
	PAN_LN_IC50_1018	Veliparib	0.443843	Pan-cancer
	PAN_LN_IC50_344	THZ-2-49	0.390351	Pan-cancer
	PAN_LN_IC50_180	Thapsigargin	0.363328	Pan-cancer
	PAN_LN_IC50_91	KIN001-135	0.358753	Pan-cancer
	PAN_LN_IC50_167	OSU-03012	0.339155	Pan-cancer
	PAN_LN_IC50_261	TL-1-85	0.416855	Pan-cancer
	PAN_LN_IC50_332	XMD15-27	0.455556	Pan-cancer
	PAN_LN_IC50_1016	Temsirolimus	0.349303	Pan-cancer
	PAN_LN_IC50_1371	PLX4720	0.370333	Pan-cancer
	PAN_LN_IC50_1242	(5Z)-7-Oxozeaenol	0.412161	Pan-cancer
	PAN_LN_IC50_269	NSC-207895	0.319735	Pan-cancer
	PAN_LN_IC50_229	LY317615	0.31658	Pan-cancer
	PAN_LN_IC50_1236	UNC0638	0.364484	Pan-cancer
	PAN_LN_IC50_1529	MLN4924	0.437134	Pan-cancer
	PAN_LN_IC50_1049	PD-173074	0.397093	Pan-cancer
	PAN_LN_IC50_266	Zibotentan	0.470111	Pan-cancer
	PAN_LN_IC50_1494	SN-38	0.392015	Pan-cancer
	PAN_LN_IC50_59	WZ-1-84	0.392553	Pan-cancer
	PAN_LN_IC50_1264	SGC0946	0.388941	Pan-cancer
	PAN_LN_IC50_53	CGP-60474	0.386644	Pan-cancer
	PAN_LN_IC50_301	PHA-793887	0.420531	Pan-cancer
	PAN_LN_IC50_140	Vinorelbine	0.383317	Pan-cancer
	PAN_LN_IC50_283	GSK2126458	0.32485	Pan-cancer
	PAN_LN_IC50_1170	CCT018159	0.318373	Pan-cancer
	PAN_LN_IC50_32	VX-680	0.377948	Pan-cancer
	PAN_LN_IC50_94	TGX221	0.484352	Pan-cancer
	PAN_LN_IC50_308	Foretinib	0.319616	Pan-cancer
	PAN_LN_IC50_1377	Afatinib	0.327595	Pan-cancer
	PAN_LN_IC50_1203	QL-XII-61	0.378333	Pan-cancer
	PAN_LN_IC50_1039	SL 0101-1	0.384916	Pan-cancer
	PAN_LN_IC50_288	KIN001-055	0.353084	Pan-cancer
	PAN_LN_IC50_171	AKT inhibitor VIII	0.228017	Pan-cancer
	PAN_LN_IC50_6	PHA-665752	0.329631	Pan-cancer
	PAN_LN_IC50_37	Crizotinib	0.445868	Pan-cancer
	PAN_LN_IC50_302	PI-103	0.376162	Pan-cancer
	PAN_LN_IC50_231	FMK	0.444744	Pan-cancer
	PAN_LN_IC50_309	Y-39983	0.430361	Pan-cancer
	PAN_LN_IC50_83	JW-7-52-1	0.316722	Pan-cancer
	PAN_LN_IC50_1149	TW 37	0.375955	Pan-cancer
	PAN_LN_IC50_186	Bexarotene	0.312467	Pan-cancer
	PAN_LN_IC50_1375	Temozolomide	0.427785	Pan-cancer
	PAN_LN_IC50_277	Linifanib	0.344278	Pan-cancer
	PAN_LN_IC50_164	JQ12	0.34006	Pan-cancer
	PAN_LN_IC50_345	KIN001-270	0.444661	Pan-cancer
	PAN_LN_IC50_1164	XMD8-92	0.444132	Pan-cancer
	PAN_LN_IC50_204	Tipifarnib	0.339345	Pan-cancer
	PAN_LN_IC50_1241	CHIR-99021	0.367217	Pan-cancer
	PAN_LN_IC50_226	GSK1070916	0.418404	Pan-cancer
	PAN_LN_IC50_196	Phenformin	0.381158	Pan-cancer
	PAN_LN_IC50_179	5-Fluorouracil	0.391956	Pan-cancer
	PAN_LN_IC50_5	Sunitinib	0.432973	Pan-cancer
	PAN_LN_IC50_255	CP724714	0.309001	Pan-cancer
	PAN_LN_IC50_1239	YK 4-279	0.360726	Pan-cancer
	PAN_LN_IC50_9	MG-132	0.299538	Pan-cancer
	PAN_LN_IC50_310	YM201636	0.404676	Pan-cancer
	PAN_LN_IC50_253	XMD14-99	0.451293	Pan-cancer
	PAN_LN_IC50_1373	Dabrafenib	0.36897	Pan-cancer
	PAN_LN_IC50_54	CGP-082996	0.458955	Pan-cancer
	PAN_LN_IC50_245	UNC0638	0.402247	Pan-cancer
	PAN_LN_IC50_1268	XAV939	0.317643	Pan-cancer
	PAN_LN_IC50_163	JQ1	0.330093	Pan-cancer
	PAN_LN_IC50_63	BMS-509744	0.414661	Pan-cancer
	PAN_LN_IC50_173	FH535	0.236008	Pan-cancer
	PAN_LN_IC50_333	T0901317	0.472044	Pan-cancer
	PAN_LN_IC50_225	Genentech Cpd 10	0.394733	Pan-cancer
	PAN_LN_IC50_305	TPCA-1	0.40934	Pan-cancer
	PAN_LN_IC50_1030	KU-55933	0.380239	Pan-cancer
	PAN_LN_IC50_104	Bortezomib	0.345068	Pan-cancer
	PAN_LN_IC50_221	TAK-715	0.398828	Pan-cancer
	PAN_LN_IC50_1052	RO-3306	0.305779	Pan-cancer
	PAN_LN_IC50_151	QS11	0.351947	Pan-cancer
	PAN_LN_IC50_254	AC220	0.418011	Pan-cancer
	PAN_LN_IC50_1199	Tamoxifen	0.362098	Pan-cancer
	PAN_LN_IC50_52	GNF-2	0.262434	Pan-cancer
	PAN_LN_IC50_329	QL-XI-92	0.410952	Pan-cancer
	PAN_LN_IC50_35	TAE684	0.340138	Pan-cancer
	PAN_LN_IC50_1028	VX-702	0.424476	Pan-cancer
	PAN_LN_IC50_165	DMOG	0.371847	Pan-cancer
	PAN_LN_IC50_1218	JQ1	0.355413	Pan-cancer
	PAN_LN_IC50_235	QL-XII-47	0.33981	Pan-cancer
	PAN_LN_IC50_193	GW-2580	0.380468	Pan-cancer
	PAN_LN_IC50_260	NG-25	0.354805	Pan-cancer
	PAN_LN_IC50_1248	FK866	0.471656	Pan-cancer
	PAN_LN_IC50_86	A-443654	0.357524	Pan-cancer
	PAN_LN_IC50_273	CUDC-101	0.383819	Pan-cancer
	PAN_LN_IC50_38	Saracatinib	0.375727	Pan-cancer
	PAN_LN_IC50_1059	AZD8055	0.419606	Pan-cancer
	PAN_LN_IC50_1194	SB 505124	0.366229	Pan-cancer
	PAN_LN_IC50_17	Cyclopamine	0.443348	Pan-cancer
	PAN_LN_IC50_1006	Cytarabine	0.359355	Pan-cancer
	PAN_LN_IC50_328	SNX-2112	0.402038	Pan-cancer
	PAN_LN_IC50_185	Lisitinib	0.349394	Pan-cancer
	PAN_LN_IC50_292	Masitinib	0.351483	Pan-cancer
	PAN_LN_IC50_1009	ATRA	0.3638	Pan-cancer
	PAN_LN_IC50_1026	17-AAG	0.436724	Pan-cancer
	PAN_LN_IC50_293	MP470	0.361183	Pan-cancer
	PAN_LN_IC50_265	Tubastatin A	0.443677	Pan-cancer
	PAN_LN_IC50_1142	HG-5-113-01	0.342302	Pan-cancer
	PAN_LN_IC50_1219	PFI-1	0.371212	Pan-cancer
	PAN_LN_IC50_295	BHG712	0.385904	Pan-cancer
	PAN_LN_IC50_312	Tivozanib	0.391374	Pan-cancer
	PAN_LN_IC50_258	STF-62247	0.402649	Pan-cancer
	PAN_LN_IC50_134	Etoposide	0.399428	Pan-cancer
	PAN_LN_IC50_192	LFM-A13	0.334177	Pan-cancer
	PAN_LN_IC50_205	BMS-708163	0.409041	Pan-cancer
	PAN_LN_IC50_56	WH-4-023	0.303238	Pan-cancer
	PAN_LN_IC50_282	EKB-569	0.380593	Pan-cancer
	PAN_LN_IC50_197	Bryostatin 1	0.315528	Pan-cancer
	PAN_LN_IC50_1259	Talazoparib	0.332042	Pan-cancer
	PAN_LN_IC50_346	THZ-2-102-1	0.40628	Pan-cancer
	PAN_LN_IC50_222	BX-912	0.475831	Pan-cancer
	PAN_LN_IC50_1526	RDEA119	0.462392	Pan-cancer
	PAN_LN_IC50_272	AR-42	0.353486	Pan-cancer
	PAN_LN_IC50_1005	Cisplatin	0.356781	Pan-cancer
	PAN_LN_IC50_1	Erlotinib	-0.121615	Pan-cancer
	PAN_LN_IC50_1019	Bosutinib	0.404302	Pan-cancer
	PAN_LN_IC50_202	GSK1904529A	0.367807	Pan-cancer
	PAN_LN_IC50_190	Bleomycin	0.366349	Pan-cancer
	PAN_LN_IC50_1029	AMG-706	0.210463	Pan-cancer
	PAN_LN_IC50_1022	AZD7762	0.388722	Pan-cancer
	PAN_LN_IC50_224	AS605240	0.349841	Pan-cancer
	PAN_LN_IC50_1372	Trametinib	0.464162	Pan-cancer
	PAN_LN_IC50_208	Ispinesib Mesylate	0.388757	Pan-cancer
	PAN_LN_IC50_1013	Nilotinib	0.360805	Pan-cancer
	PAN_LN_IC50_206	Ruxolitinib	0.356498	Pan-cancer
	PAN_LN_IC50_1031	Elesclomol	0.359075	Pan-cancer
	PAN_LN_IC50_1192	GSK269962A	0.372499	Pan-cancer
	PAN_LN_IC50_87	GW843682X	0.477117	Pan-cancer
	PAN_LN_IC50_60	BI-2536	0.424592	Pan-cancer
	PAN_LN_IC50_276	CAY10603	0.367714	Pan-cancer
	PAN_LN_IC50_331	QL-X-138	0.368515	Pan-cancer
	PAN_LN_IC50_1037	BX-795	0.459116	Pan-cancer
	PAN_LN_IC50_152	CP466722	0.387707	Pan-cancer
	PAN_LN_IC50_11	Paclitaxel	0.423596	Pan-cancer
	PAN_LN_IC50_1036	PLX4720	0.376724	Pan-cancer
	PAN_LN_IC50_1047	Nutlin-3a (-)	0.458962	Pan-cancer
	PAN_LN_IC50_1527	GDC0941	0.289992	Pan-cancer
	PAN_LN_IC50_306	TG101348	0.432131	Pan-cancer
	PAN_LN_IC50_41	S-Trityl-L-cysteine	0.429616	Pan-cancer
	PAN_LN_IC50_127	GSK269962A	0.396013	Pan-cancer
	PAN_LN_IC50_111	Salubrinal	0.410288	Pan-cancer
	PAN_LN_IC50_1010	Gefitinib	0.383913	Pan-cancer
	PAN_LN_IC50_275	I-BET-762	0.421509	Pan-cancer
	PAN_LN_IC50_1011	Navitoclax	0.36697	Pan-cancer
	PAN_LN_IC50_200	LAQ824	0.322499	Pan-cancer
	PAN_LN_IC50_1012	Vorinostat	0.486414	Pan-cancer
	PAN_LN_IC50_1502	Bicalutamide	0.359774	Pan-cancer
	PAN_LN_IC50_30	Sorafenib	0.387398	Pan-cancer
	PAN_LN_IC50_34	Imatinib	0.350843	Pan-cancer
	PAN_LN_IC50_281	CH5424802	0.358516	Pan-cancer
	PAN_LN_IC50_1161	ZG-10	0.392864	Pan-cancer
	PAN_LN_IC50_150	Bicalutamide	0.422232	Pan-cancer
	PAN_LN_IC50_176	IPA-3	0.363592	Pan-cancer
	PAN_LN_IC50_230	GSK429286A	0.490793	Pan-cancer
	PAN_LN_IC50_51	Dasatinib	0.422159	Pan-cancer
	PAN_LN_IC50_299	OSI-027	0.356517	Pan-cancer
	PAN_LN_IC50_1033	GDC0449	0.414147	Pan-cancer
	PAN_LN_IC50_1054	PD-0332991	0.420706	Pan-cancer
	PAN_LN_IC50_1032	Afatinib	0.344815	Pan-cancer
	PAN_LN_IC50_291	KIN001-266	0.387149	Pan-cancer
	PAN_LN_IC50_119	Lapatinib	-0.132701	Pan-cancer
	PAN_LN_IC50_286	KIN001-236	0.421645	Pan-cancer
	PAN_LN_IC50_71	Pyrimethamine	0.385705	Pan-cancer
	PAN_LN_IC50_159	HG-6-64-1	0.396261	Pan-cancer
	PAN_LN_IC50_166	FTI-277	0.317204	Pan-cancer
	PAN_LN_IC50_3	Rapamycin	0.316741	Pan-cancer
	PAN_LN_IC50_263	FR-180204	0.360305	Pan-cancer
	PAN_LN_IC50_1060	PD-0325901	0.365366	Pan-cancer
	PAN_LN_IC50_89	Parthenolide	0.525373	Pan-cancer
	PAN_LN_IC50_199	Pazopanib	0.339113	Pan-cancer
	PAN_LN_IC50_219	AT-7519	0.395596	Pan-cancer
	PAN_LN_IC50_136	Mitomycin C	0.346961	Pan-cancer
	PAN_LN_IC50_1020	Lenalidomide	0.383072	Pan-cancer
	PAN_LN_IC50_274	Belinostat	0.380607	Pan-cancer
	PAN_LN_IC50_341	EX-527	0.430128	Pan-cancer
	PAN_LN_IC50_1057	BEZ235	0.348033	Pan-cancer
	PAN_LN_IC50_228	KIN001-102	0.388196	Pan-cancer
	PAN_LN_IC50_175	PAC-1	0.322558	Pan-cancer
	PAN_LN_IC50_1062	selumetinib	0.320926	Pan-cancer
	PAN_LN_IC50_106	XMD8-85	0.483731	Pan-cancer
	PAN_LN_IC50_147	NSC-87877	0.313169	Pan-cancer
	PAN_LN_IC50_155	AP-24534	0.361837	Pan-cancer
	PAN_LN_IC50_256	JW-7-24-1	0.345901	Pan-cancer
	PAN_LN_IC50_1067	CCT007093	0.308512	Pan-cancer
	PAN_LN_IC50_1114	Cetuximab	0.262078	Pan-cancer
	PAN_LN_IC50_170	Shikonin	0.341853	Pan-cancer
	PAN_LN_IC50_1053	MK-2206	0.337819	Pan-cancer
	PAN_LN_IC50_1261	rTRAIL	0.348394	Pan-cancer
	PAN_LN_IC50_271	VNLG/124	0.356819	Pan-cancer
	PAN_LN_IC50_203	BMS345541	0.41114	Pan-cancer
	PAN_LN_IC50_300	CX-5461	0.356914	Pan-cancer
	PAN_LN_IC50_1003	Camptothecin	0.413262	Pan-cancer
	PAN_LN_IC50_1058	GDC0941	0.325185	Pan-cancer
	PAN_LN_IC50_1008	Methotrexate	0.44585	Pan-cancer
	PAN_LN_IC50_178	BAY 61-3606	0.382865	Pan-cancer
	PAN_LN_IC50_62	BMS-536924	0.341809	Pan-cancer
	PAN_LN_IC50_1046	681640	0.300533	Pan-cancer
	PAN_LN_IC50_257	NPK76-II-72-1	0.411815	Pan-cancer
	PAN_LN_IC50_154	CHIR-99021	0.292938	Pan-cancer
	PAN_LN_IC50_156	AZD6482	0.341507	Pan-cancer
	PAN_LN_IC50_268	YM155	0.250297	Pan-cancer
	PAN_LN_IC50_45	Z-LLNle-CHO	0.40045	Pan-cancer
	PAN_LN_IC50_249	XL-184	0.304742	Pan-cancer
	PAN_LN_IC50_287	KIN001-244	0.393638	Pan-cancer
	PAN_LN_IC50_184	BMS-754807	0.343972	Pan-cancer
	PAN_LN_IC50_330	XMD13-2	0.418838	Pan-cancer
	PAN_LN_IC50_110	Roscovitine	0.440264	Pan-cancer
	PAN_LN_IC50_1061	SB590885	0.38508	Pan-cancer
	PAN_LN_IC50_1007	Docetaxel	0.403289	Pan-cancer
	PAN_LN_IC50_1066	AZD6482	0.290738	Pan-cancer
	PAN_LN_IC50_135	Gemcitabine	0.360555	Pan-cancer
	PAN_LN_IC50_157	JNK-9L	0.30222	Pan-cancer
	PAN_LN_IC50_1378	Bleomycin (50 uM)	0.404841	Pan-cancer
	PAN_LN_IC50_1014	RDEA119	0.417787	Pan-cancer
	PAN_LN_IC50_294	MPS-1-IN-1	0.399045	Pan-cancer
	PAN_LN_IC50_172	Embelin	0.367592	Pan-cancer
	PAN_LN_IC50_303	PIK-93	0.350959	Pan-cancer
	PAN_LN_IC50_1025	SB 216763	0.358539	Pan-cancer
	PAN_LN_IC50_1021	Axitinib	0.424529	Pan-cancer
	PAN_LN_IC50_238	CAL-101	0.365322	Pan-cancer
	PAN_LN_IC50_211	TL-2-105	0.414297	Pan-cancer
	PAN_LN_IC50_177	GSK-650394	0.343144	Pan-cancer
	PAN_LN_IC50_88	MS-275	0.424818	Pan-cancer
	PAN_LN_IC50_1091	BMS-536924	0.340026	Pan-cancer
	PAN_LN_IC50_1017	Olaparib	0.382283	Pan-cancer
	PAN_LN_IC50_133	Doxorubicin	0.36669	Pan-cancer
	PAN_LN_IC50_1262	UNC1215	0.440391	Pan-cancer
	PAN_LN_IC50_153	Midostaurin	0.362678	Pan-cancer
	PAN_LN_IC50_55	A-770041	0.411187	Pan-cancer
	PAN_LN_IC50_1038	NU-7441	0.373392	Pan-cancer
	PAN_LN_IC50_1024	CEP-701	0.375921	Pan-cancer
	PAN_LN_IC50_1001	AICAR	0.452066	Pan-cancer
	PAN_LN_IC50_1158	XMD11-85h	0.407587	Pan-cancer
	PAN_LN_IC50_64	CMK	0.342722	Pan-cancer
	PAN_LN_IC50_1129	PF-4708671	0.314921	Pan-cancer
	PAN_LN_IC50_1015	CI-1040	0.406772	Pan-cancer
	PAN_LN_IC50_1143	HG-5-88-01	0.331297	Pan-cancer
	PAN_LN_IC50_1069	EHT 1864	0.377428	Pan-cancer
	PAN_LN_IC50_1495	Olaparib	0.319658	Pan-cancer
	PAN_LN_IC50_158	PF-562271	0.349994	Pan-cancer
	PAN_LN_IC50_1166	QL-VIII-58	0.308661	Pan-cancer
	PAN_LN_IC50_1042	BIRB 0796	0.31326	Pan-cancer
	PAN_LN_IC50_1230	IOX2	0.362421	Pan-cancer
	PAN_LN_IC50_1175	AG-014699	0.333253	Pan-cancer
	PAN_LN_IC50_1023	GW 441756	0.320179	Pan-cancer
	PAN_LN_IC50_1072	BMS-708163	0.306482	Pan-cancer
	PAN_LN_IC50_1498	selumetinib	0.429082	Pan-cancer
	PAN_LN_IC50_29	AZ628	0.431383	Pan-cancer
	PAN_LN_IC50_182	Obatoclax Mesylate	0.342372	Pan-cancer
	PAN_LN_IC50_279	BIX02189	0.397848	Pan-cancer
	PAN_LN_IC50_207	AS601245	0.294704	Pan-cancer
	PAN_LN_IC50_1133	JNJ-26854165	0.333995	Pan-cancer
	PAN_LN_IC50_304	SB52334	0.358523	Pan-cancer
	PAN_LN_IC50_252	WZ3105	0.418397	Pan-cancer
	PAN_LN_IC50_223	ZSTK474	0.355005	Pan-cancer
	PAN_LN_IC50_194	AUY922	0.313842	Pan-cancer
	PAN_LN_IC50_1004	Vinblastine	0.421023	Pan-cancer
	PAN_LN_IC50_201	Epothilone B	0.373163	Pan-cancer
	PAN_LN_IC50_262	VX-11e	0.40997	Pan-cancer
	PAN_LN_IC50_326	GSK690693	0.370051	Pan-cancer
	PAN_LN_IC50_1243	piperlongumine	0.333279	Pan-cancer
	COAD_READ_LN_IC50_1050	ZM-447439	0.572499	COAD_READ
	COAD_READ_LN_IC50_298	OSI-930	0.868421	COAD_READ
	COAD_READ_LN_IC50_290	KIN001-260	0.736842	COAD_READ
	COAD_READ_LN_IC50_1043	JNK Inhibitor VIII	0.338252	COAD_READ
	COAD_READ_LN_IC50_1018	Veliparib	0.43817	COAD_READ
	COAD_READ_LN_IC50_344	THZ-2-49	0.715789	COAD_READ
	COAD_READ_LN_IC50_180	Thapsigargin	0.75619	COAD_READ
	COAD_READ_LN_IC50_167	OSU-03012	0.8	COAD_READ
	COAD_READ_LN_IC50_261	TL-1-85	0.63088	COAD_READ
	COAD_READ_LN_IC50_332	XMD15-27	0.491579	COAD_READ
	COAD_READ_LN_IC50_1016	Temsirolimus	0.238917	COAD_READ
	COAD_READ_LN_IC50_1371	PLX4720	0.469422	COAD_READ
	COAD_READ_LN_IC50_1242	(5Z)-7-Oxozeaenol	0.729644	COAD_READ
	COAD_READ_LN_IC50_269	NSC-207895	0.728421	COAD_READ
	COAD_READ_LN_IC50_229	LY317615	0.247107	COAD_READ
	COAD_READ_LN_IC50_1236	UNC0638	0.761265	COAD_READ
	COAD_READ_LN_IC50_1529	MLN4924	0.552893	COAD_READ
	COAD_READ_LN_IC50_1049	PD-173074	-0.478025	COAD_READ
	COAD_READ_LN_IC50_266	Zibotentan	0.626316	COAD_READ
	COAD_READ_LN_IC50_1494	SN-38	-0.13418	COAD_READ
	COAD_READ_LN_IC50_1264	SGC0946	-0.360192	COAD_READ
	COAD_READ_LN_IC50_301	PHA-793887	0.444211	COAD_READ
	COAD_READ_LN_IC50_140	Vinorelbine	0.820952	COAD_READ
	COAD_READ_LN_IC50_283	GSK2126458	0.572632	COAD_READ
	COAD_READ_LN_IC50_1170	CCT018159	-0.158013	COAD_READ
	COAD_READ_LN_IC50_308	Foretinib	0.330014	COAD_READ
	COAD_READ_LN_IC50_1377	Afatinib	0.0359409	COAD_READ
	COAD_READ_LN_IC50_1039	SL 0101-1	0.583801	COAD_READ
	COAD_READ_LN_IC50_288	KIN001-055	0.656842	COAD_READ
	COAD_READ_LN_IC50_171	AKT inhibitor VIII	0.744762	COAD_READ
	COAD_READ_LN_IC50_302	PI-103	0.714737	COAD_READ
	COAD_READ_LN_IC50_231	FMK	0.120934	COAD_READ
	COAD_READ_LN_IC50_309	Y-39983	0.715448	COAD_READ
	COAD_READ_LN_IC50_1149	TW 37	0.613333	COAD_READ
	COAD_READ_LN_IC50_186	Bexarotene	0.659048	COAD_READ
	COAD_READ_LN_IC50_1375	Temozolomide	0.116598	COAD_READ
	COAD_READ_LN_IC50_277	Linifanib	0.632271	COAD_READ
	COAD_READ_LN_IC50_164	JQ12	0.739048	COAD_READ
	COAD_READ_LN_IC50_345	KIN001-270	0.715789	COAD_READ
	COAD_READ_LN_IC50_1164	XMD8-92	0.628571	COAD_READ
	COAD_READ_LN_IC50_204	Tipifarnib	0.674286	COAD_READ
	COAD_READ_LN_IC50_1241	CHIR-99021	0.599448	COAD_READ
	COAD_READ_LN_IC50_226	GSK1070916	0.596842	COAD_READ
	COAD_READ_LN_IC50_196	Phenformin	0.445736	COAD_READ
	COAD_READ_LN_IC50_179	5-Fluorouracil	0.715789	COAD_READ
	COAD_READ_LN_IC50_255	CP724714	0.793684	COAD_READ
	COAD_READ_LN_IC50_1239	YK 4-279	0.598095	COAD_READ
	COAD_READ_LN_IC50_310	YM201636	0.746316	COAD_READ
	COAD_READ_LN_IC50_253	XMD14-99	0.844211	COAD_READ
	COAD_READ_LN_IC50_1373	Dabrafenib	0.567842	COAD_READ
	COAD_READ_LN_IC50_245	UNC0638	0.542105	COAD_READ
	COAD_READ_LN_IC50_1268	XAV939	0.662985	COAD_READ
	COAD_READ_LN_IC50_163	JQ1	0.634286	COAD_READ
	COAD_READ_LN_IC50_173	FH535	0.512381	COAD_READ
	COAD_READ_LN_IC50_333	T0901317	0.435857	COAD_READ
	COAD_READ_LN_IC50_225	Genentech Cpd 10	0.714407	COAD_READ
	COAD_READ_LN_IC50_305	TPCA-1	0.655789	COAD_READ
	COAD_READ_LN_IC50_1030	KU-55933	0.605229	COAD_READ
	COAD_READ_LN_IC50_221	TAK-715	0.691579	COAD_READ
	COAD_READ_LN_IC50_1052	RO-3306	-0.186914	COAD_READ
	COAD_READ_LN_IC50_151	QS11	0.213956	COAD_READ
	COAD_READ_LN_IC50_254	AC220	0.675789	COAD_READ
	COAD_READ_LN_IC50_1199	Tamoxifen	0.69249	COAD_READ
	COAD_READ_LN_IC50_329	QL-XI-92	0.761053	COAD_READ
	COAD_READ_LN_IC50_1028	VX-702	0.698929	COAD_READ
	COAD_READ_LN_IC50_165	DMOG	0.598095	COAD_READ
	COAD_READ_LN_IC50_1218	JQ1	0.593676	COAD_READ
	COAD_READ_LN_IC50_235	QL-XII-47	0.750526	COAD_READ
	COAD_READ_LN_IC50_193	GW-2580	-0.45422	COAD_READ
	COAD_READ_LN_IC50_260	NG-25	0.614737	COAD_READ
	COAD_READ_LN_IC50_1248	FK866	0.0904884	COAD_READ
	COAD_READ_LN_IC50_273	CUDC-101	0.016039	COAD_READ
	COAD_READ_LN_IC50_1059	AZD8055	0.392157	COAD_READ
	COAD_READ_LN_IC50_1194	SB 505124	0.650593	COAD_READ
	COAD_READ_LN_IC50_1006	Cytarabine	0.688889	COAD_READ
	COAD_READ_LN_IC50_328	SNX-2112	0.686316	COAD_READ
	COAD_READ_LN_IC50_185	Lisitinib	0.423296	COAD_READ
	COAD_READ_LN_IC50_292	Masitinib	0.814737	COAD_READ
	COAD_READ_LN_IC50_1009	ATRA	0.728897	COAD_READ
	COAD_READ_LN_IC50_1026	17-AAG	0.675817	COAD_READ
	COAD_READ_LN_IC50_293	MP470	0.445614	COAD_READ
	COAD_READ_LN_IC50_265	Tubastatin A	0.715456	COAD_READ
	COAD_READ_LN_IC50_1142	HG-5-113-01	-0.0778903	COAD_READ
	COAD_READ_LN_IC50_1219	PFI-1	0.595257	COAD_READ
	COAD_READ_LN_IC50_295	BHG712	0.789474	COAD_READ
	COAD_READ_LN_IC50_312	Tivozanib	-0.0350538	COAD_READ
	COAD_READ_LN_IC50_258	STF-62247	0.300923	COAD_READ
	COAD_READ_LN_IC50_134	Etoposide	0.66727	COAD_READ
	COAD_READ_LN_IC50_192	LFM-A13	0.660952	COAD_READ
	COAD_READ_LN_IC50_205	BMS-708163	0.810526	COAD_READ
	COAD_READ_LN_IC50_282	EKB-569	0.584211	COAD_READ
	COAD_READ_LN_IC50_197	Bryostatin 1	0.300137	COAD_READ
	COAD_READ_LN_IC50_1259	Talazoparib	0.518216	COAD_READ
	COAD_READ_LN_IC50_346	THZ-2-102-1	0.732632	COAD_READ
	COAD_READ_LN_IC50_222	BX-912	0.38116	COAD_READ
	COAD_READ_LN_IC50_1526	RDEA119	-0.211317	COAD_READ
	COAD_READ_LN_IC50_272	AR-42	0.631579	COAD_READ
	COAD_READ_LN_IC50_1005	Cisplatin	0.415585	COAD_READ
	COAD_READ_LN_IC50_1019	Bosutinib	0.528872	COAD_READ
	COAD_READ_LN_IC50_202	GSK1904529A	0.744762	COAD_READ
	COAD_READ_LN_IC50_190	Bleomycin	0.874286	COAD_READ
	COAD_READ_LN_IC50_1029	AMG-706	-0.0724157	COAD_READ
	COAD_READ_LN_IC50_1022	AZD7762	0.664052	COAD_READ
	COAD_READ_LN_IC50_224	AS605240	0.678947	COAD_READ
	COAD_READ_LN_IC50_1372	Trametinib	0.117368	COAD_READ
	COAD_READ_LN_IC50_208	Ispinesib Mesylate	0.766316	COAD_READ
	COAD_READ_LN_IC50_1013	Nilotinib	0.527623	COAD_READ
	COAD_READ_LN_IC50_206	Ruxolitinib	0.684905	COAD_READ
	COAD_READ_LN_IC50_1031	Elesclomol	0.618721	COAD_READ
	COAD_READ_LN_IC50_1192	GSK269962A	0.675099	COAD_READ
	COAD_READ_LN_IC50_276	CAY10603	0.344211	COAD_READ
	COAD_READ_LN_IC50_331	QL-X-138	0.736842	COAD_READ
	COAD_READ_LN_IC50_1037	BX-795	0.288647	COAD_READ
	COAD_READ_LN_IC50_152	CP466722	0.736842	COAD_READ
	COAD_READ_LN_IC50_1036	PLX4720	0.660136	COAD_READ
	COAD_READ_LN_IC50_1047	Nutlin-3a (-)	0.613404	COAD_READ
	COAD_READ_LN_IC50_1527	GDC0941	0.246812	COAD_READ
	COAD_READ_LN_IC50_306	TG101348	0.730526	COAD_READ
	COAD_READ_LN_IC50_1010	Gefitinib	0.521957	COAD_READ
	COAD_READ_LN_IC50_275	I-BET-762	0.655789	COAD_READ
	COAD_READ_LN_IC50_1011	Navitoclax	-0.0592552	COAD_READ
	COAD_READ_LN_IC50_200	LAQ824	0.688919	COAD_READ
	COAD_READ_LN_IC50_1012	Vorinostat	0.567704	COAD_READ
	COAD_READ_LN_IC50_1502	Bicalutamide	0.570203	COAD_READ
	COAD_READ_LN_IC50_281	CH5424802	0.628394	COAD_READ
	COAD_READ_LN_IC50_1161	ZG-10	0.0233809	COAD_READ
	COAD_READ_LN_IC50_150	Bicalutamide	0.455174	COAD_READ
	COAD_READ_LN_IC50_176	IPA-3	0.864762	COAD_READ
	COAD_READ_LN_IC50_230	GSK429286A	0.654737	COAD_READ
	COAD_READ_LN_IC50_299	OSI-027	0.657895	COAD_READ
	COAD_READ_LN_IC50_1033	GDC0449	0.599478	COAD_READ
	COAD_READ_LN_IC50_1054	PD-0332991	-0.213231	COAD_READ
	COAD_READ_LN_IC50_1032	Afatinib	0.0246263	COAD_READ
	COAD_READ_LN_IC50_291	KIN001-266	0.593684	COAD_READ
	COAD_READ_LN_IC50_286	KIN001-236	0.590526	COAD_READ
	COAD_READ_LN_IC50_159	HG-6-64-1	0.411429	COAD_READ
	COAD_READ_LN_IC50_166	FTI-277	0.608277	COAD_READ
	COAD_READ_LN_IC50_263	FR-180204	0.692632	COAD_READ
	COAD_READ_LN_IC50_1060	PD-0325901	0.615686	COAD_READ
	COAD_READ_LN_IC50_199	Pazopanib	0.699048	COAD_READ
	COAD_READ_LN_IC50_219	AT-7519	0.731579	COAD_READ
	COAD_READ_LN_IC50_136	Mitomycin C	0.681905	COAD_READ
	COAD_READ_LN_IC50_1020	Lenalidomide	-0.131618	COAD_READ
	COAD_READ_LN_IC50_274	Belinostat	0.54245	COAD_READ
	COAD_READ_LN_IC50_341	EX-527	0.402961	COAD_READ
	COAD_READ_LN_IC50_1057	BEZ235	-0.213094	COAD_READ
	COAD_READ_LN_IC50_228	KIN001-102	0.794737	COAD_READ
	COAD_READ_LN_IC50_175	PAC-1	0.801905	COAD_READ
	COAD_READ_LN_IC50_1062	selumetinib	0.801307	COAD_READ
	COAD_READ_LN_IC50_147	NSC-87877	0.567738	COAD_READ
	COAD_READ_LN_IC50_155	AP-24534	0.102306	COAD_READ
	COAD_READ_LN_IC50_256	JW-7-24-1	0.485382	COAD_READ
	COAD_READ_LN_IC50_1067	CCT007093	-0.455301	COAD_READ
	COAD_READ_LN_IC50_1114	Cetuximab	0.550994	COAD_READ
	COAD_READ_LN_IC50_170	Shikonin	0.262715	COAD_READ
	COAD_READ_LN_IC50_1053	MK-2206	-0.33454	COAD_READ
	COAD_READ_LN_IC50_1261	rTRAIL	0.674308	COAD_READ
	COAD_READ_LN_IC50_271	VNLG/124	0.733684	COAD_READ
	COAD_READ_LN_IC50_203	BMS345541	0.523833	COAD_READ
	COAD_READ_LN_IC50_300	CX-5461	0.684211	COAD_READ
	COAD_READ_LN_IC50_1003	Camptothecin	0.458262	COAD_READ
	COAD_READ_LN_IC50_1058	GDC0941	0.509548	COAD_READ
	COAD_READ_LN_IC50_1008	Methotrexate	0.605852	COAD_READ
	COAD_READ_LN_IC50_178	BAY 61-3606	0.767619	COAD_READ
	COAD_READ_LN_IC50_1046	681640	0.726667	COAD_READ
	COAD_READ_LN_IC50_257	NPK76-II-72-1	0.792632	COAD_READ
	COAD_READ_LN_IC50_154	CHIR-99021	0.729524	COAD_READ
	COAD_READ_LN_IC50_156	AZD6482	0.199882	COAD_READ
	COAD_READ_LN_IC50_268	YM155	0.713119	COAD_READ
	COAD_READ_LN_IC50_249	XL-184	0.0517929	COAD_READ
	COAD_READ_LN_IC50_287	KIN001-244	0.764211	COAD_READ
	COAD_READ_LN_IC50_184	BMS-754807	0.826667	COAD_READ
	COAD_READ_LN_IC50_330	XMD13-2	0.510526	COAD_READ
	COAD_READ_LN_IC50_1061	SB590885	0.691503	COAD_READ
	COAD_READ_LN_IC50_1007	Docetaxel	0.541899	COAD_READ
	COAD_READ_LN_IC50_1066	AZD6482	0.535034	COAD_READ
	COAD_READ_LN_IC50_135	Gemcitabine	0.584762	COAD_READ
	COAD_READ_LN_IC50_157	JNK-9L	0.729524	COAD_READ
	COAD_READ_LN_IC50_1378	Bleomycin (50 uM)	0.299605	COAD_READ
	COAD_READ_LN_IC50_1014	RDEA119	0.701961	COAD_READ
	COAD_READ_LN_IC50_294	MPS-1-IN-1	0.595789	COAD_READ
	COAD_READ_LN_IC50_172	Embelin	0.655238	COAD_READ
	COAD_READ_LN_IC50_303	PIK-93	0.598887	COAD_READ
	COAD_READ_LN_IC50_1025	SB 216763	0.353761	COAD_READ
	COAD_READ_LN_IC50_1021	Axitinib	0.619608	COAD_READ
	COAD_READ_LN_IC50_238	CAL-101	0.645578	COAD_READ
	COAD_READ_LN_IC50_211	TL-2-105	0.501053	COAD_READ
	COAD_READ_LN_IC50_177	GSK-650394	0.59619	COAD_READ
	COAD_READ_LN_IC50_1091	BMS-536924	0.466881	COAD_READ
	COAD_READ_LN_IC50_1017	Olaparib	0.607843	COAD_READ
	COAD_READ_LN_IC50_133	Doxorubicin	0.76381	COAD_READ
	COAD_READ_LN_IC50_1262	UNC1215	-0.388779	COAD_READ
	COAD_READ_LN_IC50_153	Midostaurin	0.6889	COAD_READ
	COAD_READ_LN_IC50_1038	NU-7441	0.423898	COAD_READ
	COAD_READ_LN_IC50_1024	CEP-701	0.698933	COAD_READ
	COAD_READ_LN_IC50_1001	AICAR	0.446543	COAD_READ
	COAD_READ_LN_IC50_1158	XMD11-85h	0.573333	COAD_READ
	COAD_READ_LN_IC50_1129	PF-4708671	0.260222	COAD_READ
	COAD_READ_LN_IC50_1015	CI-1040	0.501001	COAD_READ
	COAD_READ_LN_IC50_1143	HG-5-88-01	-0.462577	COAD_READ
	COAD_READ_LN_IC50_1069	EHT 1864	0.242105	COAD_READ
	COAD_READ_LN_IC50_1495	Olaparib	0.765267	COAD_READ
	COAD_READ_LN_IC50_158	PF-562271	0.746667	COAD_READ
	COAD_READ_LN_IC50_1166	QL-VIII-58	-0.258593	COAD_READ
	COAD_READ_LN_IC50_1042	BIRB 0796	0.664494	COAD_READ
	COAD_READ_LN_IC50_1230	IOX2	0.479842	COAD_READ
	COAD_READ_LN_IC50_1175	AG-014699	0.508571	COAD_READ
	COAD_READ_LN_IC50_1023	GW 441756	0.428238	COAD_READ
	COAD_READ_LN_IC50_1072	BMS-708163	0.742857	COAD_READ
	COAD_READ_LN_IC50_1498	selumetinib	0.457708	COAD_READ
	COAD_READ_LN_IC50_182	Obatoclax Mesylate	0.784762	COAD_READ
	COAD_READ_LN_IC50_279	BIX02189	0.00230312	COAD_READ
	COAD_READ_LN_IC50_207	AS601245	0.64381	COAD_READ
	COAD_READ_LN_IC50_1133	JNJ-26854165	0.536175	COAD_READ
	COAD_READ_LN_IC50_304	SB52334	0.691579	COAD_READ
	COAD_READ_LN_IC50_252	WZ3105	0.777895	COAD_READ
	COAD_READ_LN_IC50_223	ZSTK474	0.577895	COAD_READ
	COAD_READ_LN_IC50_194	AUY922	0.721905	COAD_READ
	COAD_READ_LN_IC50_1004	Vinblastine	0.690196	COAD_READ
	COAD_READ_LN_IC50_201	Epothilone B	0.75619	COAD_READ
	COAD_READ_LN_IC50_262	VX-11e	0.861053	COAD_READ
	COAD_READ_LN_IC50_326	GSK690693	0.838947	COAD_READ
	COAD_READ_LN_IC50_1243	piperlongumine	0.592095	COAD_READ
	LAML_LN_IC50_298	OSI-930	0.319954	LAML
	LAML_LN_IC50_290	KIN001-260	-0.0388009	LAML
	LAML_LN_IC50_1018	Veliparib	-0.267095	LAML
	LAML_LN_IC50_344	THZ-2-49	0.660009	LAML
	LAML_LN_IC50_180	Thapsigargin	-0.571877	LAML
	LAML_LN_IC50_91	KIN001-135	0.587534	LAML
	LAML_LN_IC50_167	OSU-03012	0.0727048	LAML
	LAML_LN_IC50_261	TL-1-85	0.69	LAML
	LAML_LN_IC50_332	XMD15-27	0.686765	LAML
	LAML_LN_IC50_1016	Temsirolimus	0.575238	LAML
	LAML_LN_IC50_1371	PLX4720	0.617647	LAML
	LAML_LN_IC50_1242	(5Z)-7-Oxozeaenol	0.910294	LAML
	LAML_LN_IC50_269	NSC-207895	0.483025	LAML
	LAML_LN_IC50_229	LY317615	0.254636	LAML
	LAML_LN_IC50_1236	UNC0638	0.655882	LAML
	LAML_LN_IC50_1529	MLN4924	0.683333	LAML
	LAML_LN_IC50_266	Zibotentan	-0.45485	LAML
	LAML_LN_IC50_1494	SN-38	0.765	LAML
	LAML_LN_IC50_59	WZ-1-84	0.622059	LAML
	LAML_LN_IC50_1264	SGC0946	0.747059	LAML
	LAML_LN_IC50_53	CGP-60474	0.872059	LAML
	LAML_LN_IC50_301	PHA-793887	0.435294	LAML
	LAML_LN_IC50_140	Vinorelbine	-0.193689	LAML
	LAML_LN_IC50_283	GSK2126458	0.425588	LAML
	LAML_LN_IC50_1170	CCT018159	0.580882	LAML
	LAML_LN_IC50_32	VX-680	0.725	LAML
	LAML_LN_IC50_94	TGX221	0.777941	LAML
	LAML_LN_IC50_308	Foretinib	0.69779	LAML
	LAML_LN_IC50_1377	Afatinib	-0.514897	LAML
	LAML_LN_IC50_288	KIN001-055	-0.589938	LAML
	LAML_LN_IC50_171	AKT inhibitor VIII	0.891176	LAML
	LAML_LN_IC50_6	PHA-665752	0.661271	LAML
	LAML_LN_IC50_37	Crizotinib	0.561765	LAML
	LAML_LN_IC50_302	PI-103	-0.09177	LAML
	LAML_LN_IC50_231	FMK	0.754412	LAML
	LAML_LN_IC50_309	Y-39983	-0.0870212	LAML
	LAML_LN_IC50_83	JW-7-52-1	0.792647	LAML
	LAML_LN_IC50_1149	TW 37	0.497059	LAML
	LAML_LN_IC50_186	Bexarotene	0.681667	LAML
	LAML_LN_IC50_1375	Temozolomide	-0.140883	LAML
	LAML_LN_IC50_277	Linifanib	0.807512	LAML
	LAML_LN_IC50_164	JQ12	0.869118	LAML
	LAML_LN_IC50_345	KIN001-270	0.26878	LAML
	LAML_LN_IC50_204	Tipifarnib	0.726667	LAML
	LAML_LN_IC50_1241	CHIR-99021	0.323869	LAML
	LAML_LN_IC50_226	GSK1070916	0.77	LAML
	LAML_LN_IC50_196	Phenformin	0.771667	LAML
	LAML_LN_IC50_179	5-Fluorouracil	0.55438	LAML
	LAML_LN_IC50_5	Sunitinib	0.72804	LAML
	LAML_LN_IC50_255	CP724714	0.519509	LAML
	LAML_LN_IC50_1239	YK 4-279	0.654881	LAML
	LAML_LN_IC50_9	MG-132	0.648529	LAML
	LAML_LN_IC50_310	YM201636	-0.514699	LAML
	LAML_LN_IC50_253	XMD14-99	0.529412	LAML
	LAML_LN_IC50_1373	Dabrafenib	0.702941	LAML
	LAML_LN_IC50_54	CGP-082996	0.658824	LAML
	LAML_LN_IC50_245	UNC0638	0.270006	LAML
	LAML_LN_IC50_1268	XAV939	0.60963	LAML
	LAML_LN_IC50_163	JQ1	0.504412	LAML
	LAML_LN_IC50_63	BMS-509744	0.609545	LAML
	LAML_LN_IC50_173	FH535	0.627247	LAML
	LAML_LN_IC50_333	T0901317	0.123205	LAML
	LAML_LN_IC50_225	Genentech Cpd 10	0.604412	LAML
	LAML_LN_IC50_305	TPCA-1	0.701667	LAML
	LAML_LN_IC50_104	Bortezomib	0.393842	LAML
	LAML_LN_IC50_221	TAK-715	-0.175658	LAML
	LAML_LN_IC50_151	QS11	0.621667	LAML
	LAML_LN_IC50_254	AC220	0.0559848	LAML
	LAML_LN_IC50_1199	Tamoxifen	0.0198447	LAML
	LAML_LN_IC50_52	GNF-2	-0.123859	LAML
	LAML_LN_IC50_329	QL-XI-92	0.697059	LAML
	LAML_LN_IC50_35	TAE684	0.686765	LAML
	LAML_LN_IC50_1028	VX-702	0.792381	LAML
	LAML_LN_IC50_165	DMOG	0.222843	LAML
	LAML_LN_IC50_1218	JQ1	0.396739	LAML
	LAML_LN_IC50_235	QL-XII-47	0.760294	LAML
	LAML_LN_IC50_193	GW-2580	0.751471	LAML
	LAML_LN_IC50_260	NG-25	0.746667	LAML
	LAML_LN_IC50_1248	FK866	0.119158	LAML
	LAML_LN_IC50_86	A-443654	0.710294	LAML
	LAML_LN_IC50_273	CUDC-101	0.823333	LAML
	LAML_LN_IC50_38	Saracatinib	0.492647	LAML
	LAML_LN_IC50_1194	SB 505124	0.622059	LAML
	LAML_LN_IC50_17	Cyclopamine	0.472706	LAML
	LAML_LN_IC50_1006	Cytarabine	0.454201	LAML
	LAML_LN_IC50_328	SNX-2112	0.648333	LAML
	LAML_LN_IC50_185	Lisitinib	0.407619	LAML
	LAML_LN_IC50_292	Masitinib	0.669118	LAML
	LAML_LN_IC50_1009	ATRA	0.500952	LAML
	LAML_LN_IC50_293	MP470	0.70136	LAML
	LAML_LN_IC50_265	Tubastatin A	-0.45143	LAML
	LAML_LN_IC50_1219	PFI-1	0.476632	LAML
	LAML_LN_IC50_295	BHG712	0.565	LAML
	LAML_LN_IC50_312	Tivozanib	0.181198	LAML
	LAML_LN_IC50_258	STF-62247	0.190549	LAML
	LAML_LN_IC50_134	Etoposide	0.21507	LAML
	LAML_LN_IC50_192	LFM-A13	0.768333	LAML
	LAML_LN_IC50_205	BMS-708163	0.658824	LAML
	LAML_LN_IC50_56	WH-4-023	0.436765	LAML
	LAML_LN_IC50_282	EKB-569	0.722059	LAML
	LAML_LN_IC50_197	Bryostatin 1	0.779492	LAML
	LAML_LN_IC50_1259	Talazoparib	0.345273	LAML
	LAML_LN_IC50_346	THZ-2-102-1	0.556667	LAML
	LAML_LN_IC50_222	BX-912	0.707353	LAML
	LAML_LN_IC50_1526	RDEA119	0.388235	LAML
	LAML_LN_IC50_272	AR-42	-0.548898	LAML
	LAML_LN_IC50_1005	Cisplatin	0.468068	LAML
	LAML_LN_IC50_1	Erlotinib	0.770133	LAML
	LAML_LN_IC50_1019	Bosutinib	0.801905	LAML
	LAML_LN_IC50_202	GSK1904529A	0.499415	LAML
	LAML_LN_IC50_190	Bleomycin	0.647783	LAML
	LAML_LN_IC50_1022	AZD7762	0.470476	LAML
	LAML_LN_IC50_224	AS605240	0.820588	LAML
	LAML_LN_IC50_1372	Trametinib	0.711767	LAML
	LAML_LN_IC50_208	Ispinesib Mesylate	0.0943859	LAML
	LAML_LN_IC50_1013	Nilotinib	0.702857	LAML
	LAML_LN_IC50_206	Ruxolitinib	0.558824	LAML
	LAML_LN_IC50_1031	Elesclomol	0.611429	LAML
	LAML_LN_IC50_1192	GSK269962A	0.0955309	LAML
	LAML_LN_IC50_87	GW843682X	0.722059	LAML
	LAML_LN_IC50_60	BI-2536	0.828995	LAML
	LAML_LN_IC50_276	CAY10603	0.705	LAML
	LAML_LN_IC50_331	QL-X-138	-0.124449	LAML
	LAML_LN_IC50_152	CP466722	0.354412	LAML
	LAML_LN_IC50_11	Paclitaxel	0.360294	LAML
	LAML_LN_IC50_1527	GDC0941	0.794118	LAML
	LAML_LN_IC50_306	TG101348	0.705882	LAML
	LAML_LN_IC50_41	S-Trityl-L-cysteine	0.573529	LAML
	LAML_LN_IC50_127	GSK269962A	0.773529	LAML
	LAML_LN_IC50_111	Salubrinal	0.630882	LAML
	LAML_LN_IC50_1010	Gefitinib	0.740952	LAML
	LAML_LN_IC50_275	I-BET-762	0.517987	LAML
	LAML_LN_IC50_200	LAQ824	0.748333	LAML
	LAML_LN_IC50_1012	Vorinostat	0.472561	LAML
	LAML_LN_IC50_1502	Bicalutamide	0.37735	LAML
	LAML_LN_IC50_30	Sorafenib	0.609748	LAML
	LAML_LN_IC50_34	Imatinib	0.685294	LAML
	LAML_LN_IC50_281	CH5424802	0.785294	LAML
	LAML_LN_IC50_150	Bicalutamide	0.615999	LAML
	LAML_LN_IC50_176	IPA-3	0.688333	LAML
	LAML_LN_IC50_230	GSK429286A	-0.492247	LAML
	LAML_LN_IC50_51	Dasatinib	0.598529	LAML
	LAML_LN_IC50_299	OSI-027	0.200247	LAML
	LAML_LN_IC50_1033	GDC0449	-0.48795	LAML
	LAML_LN_IC50_1032	Afatinib	0.0706075	LAML
	LAML_LN_IC50_291	KIN001-266	0.312112	LAML
	LAML_LN_IC50_119	Lapatinib	0.714706	LAML
	LAML_LN_IC50_286	KIN001-236	0.683333	LAML
	LAML_LN_IC50_71	Pyrimethamine	0.513458	LAML
	LAML_LN_IC50_159	HG-6-64-1	0.3221	LAML
	LAML_LN_IC50_166	FTI-277	-0.107296	LAML
	LAML_LN_IC50_3	Rapamycin	0.716176	LAML
	LAML_LN_IC50_263	FR-180204	0.581667	LAML
	LAML_LN_IC50_89	Parthenolide	0.730882	LAML
	LAML_LN_IC50_199	Pazopanib	0.45	LAML
	LAML_LN_IC50_219	AT-7519	0.517647	LAML
	LAML_LN_IC50_136	Mitomycin C	0.571667	LAML
	LAML_LN_IC50_1020	Lenalidomide	-0.513323	LAML
	LAML_LN_IC50_274	Belinostat	0.64	LAML
	LAML_LN_IC50_341	EX-527	0.688333	LAML
	LAML_LN_IC50_228	KIN001-102	0.604412	LAML
	LAML_LN_IC50_175	PAC-1	0.646667	LAML
	LAML_LN_IC50_106	XMD8-85	0.710294	LAML
	LAML_LN_IC50_147	NSC-87877	0.534248	LAML
	LAML_LN_IC50_155	AP-24534	0.699518	LAML
	LAML_LN_IC50_256	JW-7-24-1	0.711765	LAML
	LAML_LN_IC50_1067	CCT007093	0.194649	LAML
	LAML_LN_IC50_1114	Cetuximab	0.362129	LAML
	LAML_LN_IC50_170	Shikonin	0.810294	LAML
	LAML_LN_IC50_1261	rTRAIL	0.651467	LAML
	LAML_LN_IC50_271	VNLG/124	0.731429	LAML
	LAML_LN_IC50_203	BMS345541	0.611765	LAML
	LAML_LN_IC50_300	CX-5461	0.801667	LAML
	LAML_LN_IC50_1003	Camptothecin	0.514286	LAML
	LAML_LN_IC50_1008	Methotrexate	-0.41183	LAML
	LAML_LN_IC50_178	BAY 61-3606	0.753333	LAML
	LAML_LN_IC50_62	BMS-536924	0.644118	LAML
	LAML_LN_IC50_257	NPK76-II-72-1	-0.48221	LAML
	LAML_LN_IC50_154	CHIR-99021	0.629503	LAML
	LAML_LN_IC50_156	AZD6482	0.722059	LAML
	LAML_LN_IC50_268	YM155	0.771667	LAML
	LAML_LN_IC50_45	Z-LLNle-CHO	0.880882	LAML
	LAML_LN_IC50_249	XL-184	0.388925	LAML
	LAML_LN_IC50_287	KIN001-244	0.575	LAML
	LAML_LN_IC50_184	BMS-754807	0.647619	LAML
	LAML_LN_IC50_330	XMD13-2	-0.2378	LAML
	LAML_LN_IC50_110	Roscovitine	0.708824	LAML
	LAML_LN_IC50_1007	Docetaxel	0.68	LAML
	LAML_LN_IC50_1066	AZD6482	0.833333	LAML
	LAML_LN_IC50_135	Gemcitabine	0.595	LAML
	LAML_LN_IC50_157	JNK-9L	-0.0298029	LAML
	LAML_LN_IC50_1378	Bleomycin (50 uM)	0.598174	LAML
	LAML_LN_IC50_294	MPS-1-IN-1	0.216346	LAML
	LAML_LN_IC50_172	Embelin	0.170216	LAML
	LAML_LN_IC50_303	PIK-93	0.655	LAML
	LAML_LN_IC50_1025	SB 216763	0.393753	LAML
	LAML_LN_IC50_1021	Axitinib	0.67619	LAML
	LAML_LN_IC50_238	CAL-101	0.714706	LAML
	LAML_LN_IC50_211	TL-2-105	0.207353	LAML
	LAML_LN_IC50_177	GSK-650394	0.601905	LAML
	LAML_LN_IC50_88	MS-275	0.420588	LAML
	LAML_LN_IC50_1091	BMS-536924	0.745149	LAML
	LAML_LN_IC50_1017	Olaparib	0.617143	LAML
	LAML_LN_IC50_133	Doxorubicin	-0.121798	LAML
	LAML_LN_IC50_1262	UNC1215	0.812314	LAML
	LAML_LN_IC50_153	Midostaurin	0.741176	LAML
	LAML_LN_IC50_55	A-770041	0.729412	LAML
	LAML_LN_IC50_1024	CEP-701	-0.268776	LAML
	LAML_LN_IC50_1001	AICAR	0.824762	LAML
	LAML_LN_IC50_64	CMK	-0.200364	LAML
	LAML_LN_IC50_1129	PF-4708671	0.845588	LAML
	LAML_LN_IC50_1015	CI-1040	0.655238	LAML
	LAML_LN_IC50_1069	EHT 1864	0.676667	LAML
	LAML_LN_IC50_1495	Olaparib	-0.528486	LAML
	LAML_LN_IC50_158	PF-562271	0.405324	LAML
	LAML_LN_IC50_1230	IOX2	0.610674	LAML
	LAML_LN_IC50_1175	AG-014699	0.779412	LAML
	LAML_LN_IC50_1023	GW 441756	0.000237336	LAML
	LAML_LN_IC50_1072	BMS-708163	0.431667	LAML
	LAML_LN_IC50_1498	selumetinib	0.382048	LAML
	LAML_LN_IC50_29	AZ628	0.814706	LAML
	LAML_LN_IC50_182	Obatoclax Mesylate	0.678095	LAML
	LAML_LN_IC50_279	BIX02189	-0.227747	LAML
	LAML_LN_IC50_207	AS601245	0.67004	LAML
	LAML_LN_IC50_1133	JNJ-26854165	0.663235	LAML
	LAML_LN_IC50_304	SB52334	0.659451	LAML
	LAML_LN_IC50_252	WZ3105	0.816176	LAML
	LAML_LN_IC50_223	ZSTK474	0.627894	LAML
	LAML_LN_IC50_194	AUY922	0.81	LAML
	LAML_LN_IC50_1004	Vinblastine	0.691429	LAML
	LAML_LN_IC50_201	Epothilone B	0.59717	LAML
	LAML_LN_IC50_262	VX-11e	0.611667	LAML
	LAML_LN_IC50_326	GSK690693	0.599501	LAML
	LAML_LN_IC50_1243	piperlongumine	0.711765	LAML
	SKCM_LN_IC50_1050	ZM-447439	0.811696	SKCM
	SKCM_LN_IC50_298	OSI-930	0.639048	SKCM
	SKCM_LN_IC50_290	KIN001-260	0.658095	SKCM
	SKCM_LN_IC50_1043	JNK Inhibitor VIII	0.65419	SKCM
	SKCM_LN_IC50_1018	Veliparib	0.473544	SKCM
	SKCM_LN_IC50_344	THZ-2-49	0.635238	SKCM
	SKCM_LN_IC50_180	Thapsigargin	0.32194	SKCM
	SKCM_LN_IC50_167	OSU-03012	0.6	SKCM
	SKCM_LN_IC50_261	TL-1-85	0.59619	SKCM
	SKCM_LN_IC50_332	XMD15-27	0.258246	SKCM
	SKCM_LN_IC50_1016	Temsirolimus	0.663158	SKCM
	SKCM_LN_IC50_1371	PLX4720	0.308085	SKCM
	SKCM_LN_IC50_1242	(5Z)-7-Oxozeaenol	0.295789	SKCM
	SKCM_LN_IC50_269	NSC-207895	0.413333	SKCM
	SKCM_LN_IC50_229	LY317615	0.478555	SKCM
	SKCM_LN_IC50_1236	UNC0638	0.739921	SKCM
	SKCM_LN_IC50_1529	MLN4924	0.536667	SKCM
	SKCM_LN_IC50_1049	PD-173074	0.455033	SKCM
	SKCM_LN_IC50_266	Zibotentan	0.649524	SKCM
	SKCM_LN_IC50_1494	SN-38	0.71599	SKCM
	SKCM_LN_IC50_1264	SGC0946	0.307566	SKCM
	SKCM_LN_IC50_301	PHA-793887	0.788571	SKCM
	SKCM_LN_IC50_140	Vinorelbine	0.533597	SKCM
	SKCM_LN_IC50_283	GSK2126458	0.732751	SKCM
	SKCM_LN_IC50_1170	CCT018159	-0.435034	SKCM
	SKCM_LN_IC50_308	Foretinib	0.66381	SKCM
	SKCM_LN_IC50_1377	Afatinib	0.11669	SKCM
	SKCM_LN_IC50_1039	SL 0101-1	0.610526	SKCM
	SKCM_LN_IC50_288	KIN001-055	0.675238	SKCM
	SKCM_LN_IC50_171	AKT inhibitor VIII	0.498135	SKCM
	SKCM_LN_IC50_302	PI-103	0.571429	SKCM
	SKCM_LN_IC50_231	FMK	0.418774	SKCM
	SKCM_LN_IC50_309	Y-39983	-0.545334	SKCM
	SKCM_LN_IC50_1149	TW 37	0.760173	SKCM
	SKCM_LN_IC50_186	Bexarotene	0.708421	SKCM
	SKCM_LN_IC50_1375	Temozolomide	0.757895	SKCM
	SKCM_LN_IC50_277	Linifanib	0.503217	SKCM
	SKCM_LN_IC50_164	JQ12	0.718947	SKCM
	SKCM_LN_IC50_345	KIN001-270	0.582857	SKCM
	SKCM_LN_IC50_1164	XMD8-92	0.275853	SKCM
	SKCM_LN_IC50_204	Tipifarnib	0.725714	SKCM
	SKCM_LN_IC50_1241	CHIR-99021	0.732632	SKCM
	SKCM_LN_IC50_226	GSK1070916	0.686667	SKCM
	SKCM_LN_IC50_196	Phenformin	0.50593	SKCM
	SKCM_LN_IC50_179	5-Fluorouracil	0.55619	SKCM
	SKCM_LN_IC50_255	CP724714	0.631097	SKCM
	SKCM_LN_IC50_1239	YK 4-279	0.686271	SKCM
	SKCM_LN_IC50_310	YM201636	0.734286	SKCM
	SKCM_LN_IC50_253	XMD14-99	0.517745	SKCM
	SKCM_LN_IC50_1373	Dabrafenib	0.573099	SKCM
	SKCM_LN_IC50_245	UNC0638	0.692381	SKCM
	SKCM_LN_IC50_1268	XAV939	0.430522	SKCM
	SKCM_LN_IC50_163	JQ1	0.326451	SKCM
	SKCM_LN_IC50_173	FH535	0.64	SKCM
	SKCM_LN_IC50_333	T0901317	0.401905	SKCM
	SKCM_LN_IC50_225	Genentech Cpd 10	0.589372	SKCM
	SKCM_LN_IC50_305	TPCA-1	0.701905	SKCM
	SKCM_LN_IC50_1030	KU-55933	0.508541	SKCM
	SKCM_LN_IC50_221	TAK-715	0.662857	SKCM
	SKCM_LN_IC50_1052	RO-3306	-0.226412	SKCM
	SKCM_LN_IC50_151	QS11	0.608571	SKCM
	SKCM_LN_IC50_254	AC220	-0.500216	SKCM
	SKCM_LN_IC50_1199	Tamoxifen	0.347036	SKCM
	SKCM_LN_IC50_329	QL-XI-92	0.52381	SKCM
	SKCM_LN_IC50_1028	VX-702	-0.140814	SKCM
	SKCM_LN_IC50_165	DMOG	0.0672822	SKCM
	SKCM_LN_IC50_1218	JQ1	0.792632	SKCM
	SKCM_LN_IC50_235	QL-XII-47	0.335123	SKCM
	SKCM_LN_IC50_193	GW-2580	0.265637	SKCM
	SKCM_LN_IC50_260	NG-25	0.71619	SKCM
	SKCM_LN_IC50_1248	FK866	0.762105	SKCM
	SKCM_LN_IC50_273	CUDC-101	-0.00723588	SKCM
	SKCM_LN_IC50_1059	AZD8055	0.55817	SKCM
	SKCM_LN_IC50_1194	SB 505124	0.551779	SKCM
	SKCM_LN_IC50_1006	Cytarabine	0.650946	SKCM
	SKCM_LN_IC50_328	SNX-2112	0.568416	SKCM
	SKCM_LN_IC50_185	Lisitinib	-0.321388	SKCM
	SKCM_LN_IC50_292	Masitinib	0.137424	SKCM
	SKCM_LN_IC50_1009	ATRA	0.550974	SKCM
	SKCM_LN_IC50_1026	17-AAG	0.241491	SKCM
	SKCM_LN_IC50_293	MP470	0.354653	SKCM
	SKCM_LN_IC50_265	Tubastatin A	0.601237	SKCM
	SKCM_LN_IC50_1142	HG-5-113-01	0.76381	SKCM
	SKCM_LN_IC50_1219	PFI-1	0.63083	SKCM
	SKCM_LN_IC50_295	BHG712	0.67619	SKCM
	SKCM_LN_IC50_312	Tivozanib	0.097234	SKCM
	SKCM_LN_IC50_258	STF-62247	0.680952	SKCM
	SKCM_LN_IC50_134	Etoposide	0.64221	SKCM
	SKCM_LN_IC50_192	LFM-A13	0.332381	SKCM
	SKCM_LN_IC50_205	BMS-708163	0.370476	SKCM
	SKCM_LN_IC50_282	EKB-569	0.817143	SKCM
	SKCM_LN_IC50_197	Bryostatin 1	0.607619	SKCM
	SKCM_LN_IC50_1259	Talazoparib	-0.211263	SKCM
	SKCM_LN_IC50_346	THZ-2-102-1	-0.392576	SKCM
	SKCM_LN_IC50_222	BX-912	0.680952	SKCM
	SKCM_LN_IC50_1526	RDEA119	0.312817	SKCM
	SKCM_LN_IC50_272	AR-42	-0.238717	SKCM
	SKCM_LN_IC50_1005	Cisplatin	0.707602	SKCM
	SKCM_LN_IC50_1019	Bosutinib	0.566342	SKCM
	SKCM_LN_IC50_202	GSK1904529A	0.379433	SKCM
	SKCM_LN_IC50_190	Bleomycin	0.770476	SKCM
	SKCM_LN_IC50_1029	AMG-706	0.145032	SKCM
	SKCM_LN_IC50_1022	AZD7762	0.85731	SKCM
	SKCM_LN_IC50_224	AS605240	0.794152	SKCM
	SKCM_LN_IC50_1372	Trametinib	0.384211	SKCM
	SKCM_LN_IC50_208	Ispinesib Mesylate	0.451611	SKCM
	SKCM_LN_IC50_1013	Nilotinib	0.592177	SKCM
	SKCM_LN_IC50_206	Ruxolitinib	-0.25209	SKCM
	SKCM_LN_IC50_1031	Elesclomol	-0.444607	SKCM
	SKCM_LN_IC50_1192	GSK269962A	0.622925	SKCM
	SKCM_LN_IC50_276	CAY10603	0.707619	SKCM
	SKCM_LN_IC50_331	QL-X-138	0.330742	SKCM
	SKCM_LN_IC50_1037	BX-795	0.705263	SKCM
	SKCM_LN_IC50_152	CP466722	0.66	SKCM
	SKCM_LN_IC50_1036	PLX4720	0.160528	SKCM
	SKCM_LN_IC50_1047	Nutlin-3a (-)	0.0935444	SKCM
	SKCM_LN_IC50_1527	GDC0941	0.780117	SKCM
	SKCM_LN_IC50_306	TG101348	0.700952	SKCM
	SKCM_LN_IC50_1010	Gefitinib	0.739956	SKCM
	SKCM_LN_IC50_275	I-BET-762	0.414866	SKCM
	SKCM_LN_IC50_1011	Navitoclax	0.463429	SKCM
	SKCM_LN_IC50_200	LAQ824	0.714286	SKCM
	SKCM_LN_IC50_1012	Vorinostat	0.529825	SKCM
	SKCM_LN_IC50_1502	Bicalutamide	0.825731	SKCM
	SKCM_LN_IC50_281	CH5424802	0.626316	SKCM
	SKCM_LN_IC50_1161	ZG-10	-0.115452	SKCM
	SKCM_LN_IC50_150	Bicalutamide	-0.382518	SKCM
	SKCM_LN_IC50_176	IPA-3	0.677143	SKCM
	SKCM_LN_IC50_230	GSK429286A	0.47297	SKCM
	SKCM_LN_IC50_299	OSI-027	0.419048	SKCM
	SKCM_LN_IC50_1033	GDC0449	0.747368	SKCM
	SKCM_LN_IC50_1054	PD-0332991	0.647059	SKCM
	SKCM_LN_IC50_1032	Afatinib	0.56326	SKCM
	SKCM_LN_IC50_291	KIN001-266	0.714286	SKCM
	SKCM_LN_IC50_286	KIN001-236	0.597143	SKCM
	SKCM_LN_IC50_159	HG-6-64-1	0.508571	SKCM
	SKCM_LN_IC50_166	FTI-277	0.557743	SKCM
	SKCM_LN_IC50_263	FR-180204	0.7	SKCM
	SKCM_LN_IC50_1060	PD-0325901	-0.469968	SKCM
	SKCM_LN_IC50_199	Pazopanib	0.637143	SKCM
	SKCM_LN_IC50_219	AT-7519	0.158603	SKCM
	SKCM_LN_IC50_136	Mitomycin C	0.682241	SKCM
	SKCM_LN_IC50_1020	Lenalidomide	0.342716	SKCM
	SKCM_LN_IC50_274	Belinostat	0.69238	SKCM
	SKCM_LN_IC50_341	EX-527	0.0981161	SKCM
	SKCM_LN_IC50_1057	BEZ235	0.196108	SKCM
	SKCM_LN_IC50_228	KIN001-102	0.441905	SKCM
	SKCM_LN_IC50_175	PAC-1	0.605945	SKCM
	SKCM_LN_IC50_1062	selumetinib	0.473014	SKCM
	SKCM_LN_IC50_147	NSC-87877	0.694286	SKCM
	SKCM_LN_IC50_155	AP-24534	0.274572	SKCM
	SKCM_LN_IC50_256	JW-7-24-1	0.268091	SKCM
	SKCM_LN_IC50_1067	CCT007093	0.506475	SKCM
	SKCM_LN_IC50_1114	Cetuximab	0.505263	SKCM
	SKCM_LN_IC50_170	Shikonin	0.700952	SKCM
	SKCM_LN_IC50_1053	MK-2206	0.59944	SKCM
	SKCM_LN_IC50_1261	rTRAIL	0.504057	SKCM
	SKCM_LN_IC50_271	VNLG/124	0.432381	SKCM
	SKCM_LN_IC50_203	BMS345541	0.588571	SKCM
	SKCM_LN_IC50_300	CX-5461	0.490711	SKCM
	SKCM_LN_IC50_1003	Camptothecin	0.764912	SKCM
	SKCM_LN_IC50_1058	GDC0941	0.61916	SKCM
	SKCM_LN_IC50_1008	Methotrexate	0.721637	SKCM
	SKCM_LN_IC50_178	BAY 61-3606	0.77619	SKCM
	SKCM_LN_IC50_1046	681640	0.687156	SKCM
	SKCM_LN_IC50_257	NPK76-II-72-1	0.652381	SKCM
	SKCM_LN_IC50_154	CHIR-99021	0.51345	SKCM
	SKCM_LN_IC50_156	AZD6482	0.829474	SKCM
	SKCM_LN_IC50_268	YM155	0.675789	SKCM
	SKCM_LN_IC50_249	XL-184	0.699048	SKCM
	SKCM_LN_IC50_287	KIN001-244	0.770476	SKCM
	SKCM_LN_IC50_184	BMS-754807	0.496405	SKCM
	SKCM_LN_IC50_330	XMD13-2	0.752381	SKCM
	SKCM_LN_IC50_1061	SB590885	0.605882	SKCM
	SKCM_LN_IC50_1007	Docetaxel	0.491394	SKCM
	SKCM_LN_IC50_1066	AZD6482	0.589542	SKCM
	SKCM_LN_IC50_135	Gemcitabine	0.665714	SKCM
	SKCM_LN_IC50_157	JNK-9L	0.561053	SKCM
	SKCM_LN_IC50_1378	Bleomycin (50 uM)	0.632411	SKCM
	SKCM_LN_IC50_1014	RDEA119	-0.174117	SKCM
	SKCM_LN_IC50_294	MPS-1-IN-1	0.603897	SKCM
	SKCM_LN_IC50_172	Embelin	0.693333	SKCM
	SKCM_LN_IC50_303	PIK-93	0.647619	SKCM
	SKCM_LN_IC50_1025	SB 216763	0.332649	SKCM
	SKCM_LN_IC50_1021	Axitinib	0.827451	SKCM
	SKCM_LN_IC50_238	CAL-101	0.56003	SKCM
	SKCM_LN_IC50_211	TL-2-105	0.256058	SKCM
	SKCM_LN_IC50_177	GSK-650394	0.71619	SKCM
	SKCM_LN_IC50_1091	BMS-536924	0.325601	SKCM
	SKCM_LN_IC50_1017	Olaparib	0.550877	SKCM
	SKCM_LN_IC50_133	Doxorubicin	0.59289	SKCM
	SKCM_LN_IC50_1262	UNC1215	0.349275	SKCM
	SKCM_LN_IC50_153	Midostaurin	0.754286	SKCM
	SKCM_LN_IC50_1038	NU-7441	0.783007	SKCM
	SKCM_LN_IC50_1024	CEP-701	0.456575	SKCM
	SKCM_LN_IC50_1001	AICAR	0.326406	SKCM
	SKCM_LN_IC50_1158	XMD11-85h	0.470796	SKCM
	SKCM_LN_IC50_1129	PF-4708671	0.3275	SKCM
	SKCM_LN_IC50_1015	CI-1040	0.407809	SKCM
	SKCM_LN_IC50_1143	HG-5-88-01	0.64381	SKCM
	SKCM_LN_IC50_1069	EHT 1864	0.597403	SKCM
	SKCM_LN_IC50_1495	Olaparib	0.515618	SKCM
	SKCM_LN_IC50_158	PF-562271	0.779048	SKCM
	SKCM_LN_IC50_1166	QL-VIII-58	0.31655	SKCM
	SKCM_LN_IC50_1042	BIRB 0796	0.819883	SKCM
	SKCM_LN_IC50_1230	IOX2	0.0600602	SKCM
	SKCM_LN_IC50_1175	AG-014699	0.364502	SKCM
	SKCM_LN_IC50_1023	GW 441756	0.0419231	SKCM
	SKCM_LN_IC50_1072	BMS-708163	0.454448	SKCM
	SKCM_LN_IC50_1498	selumetinib	0.561053	SKCM
	SKCM_LN_IC50_182	Obatoclax Mesylate	0.833333	SKCM
	SKCM_LN_IC50_279	BIX02189	0.707619	SKCM
	SKCM_LN_IC50_207	AS601245	0.660952	SKCM
	SKCM_LN_IC50_1133	JNJ-26854165	0.31349	SKCM
	SKCM_LN_IC50_304	SB52334	0.604762	SKCM
	SKCM_LN_IC50_252	WZ3105	0.664762	SKCM
	SKCM_LN_IC50_223	ZSTK474	-0.302254	SKCM
	SKCM_LN_IC50_194	AUY922	0.256222	SKCM
	SKCM_LN_IC50_1004	Vinblastine	0.497648	SKCM
	SKCM_LN_IC50_201	Epothilone B	0.605714	SKCM
	SKCM_LN_IC50_262	VX-11e	0.731126	SKCM
	SKCM_LN_IC50_326	GSK690693	0.66	SKCM
	SKCM_LN_IC50_1243	piperlongumine	0.706212	SKCM
	ESCA_LN_IC50_1050	ZM-447439	0.771429	ESCA
	ESCA_LN_IC50_298	OSI-930	0.606312	ESCA
	ESCA_LN_IC50_290	KIN001-260	0.760294	ESCA
	ESCA_LN_IC50_1043	JNK Inhibitor VIII	0.390476	ESCA
	ESCA_LN_IC50_1018	Veliparib	0.0640839	ESCA
	ESCA_LN_IC50_344	THZ-2-49	0.8	ESCA
	ESCA_LN_IC50_180	Thapsigargin	0.765	ESCA
	ESCA_LN_IC50_167	OSU-03012	0.453333	ESCA
	ESCA_LN_IC50_261	TL-1-85	0.805882	ESCA
	ESCA_LN_IC50_332	XMD15-27	0.697059	ESCA
	ESCA_LN_IC50_1016	Temsirolimus	0.714286	ESCA
	ESCA_LN_IC50_1371	PLX4720	0.703333	ESCA
	ESCA_LN_IC50_1242	(5Z)-7-Oxozeaenol	-0.204332	ESCA
	ESCA_LN_IC50_269	NSC-207895	0.732353	ESCA
	ESCA_LN_IC50_229	LY317615	0.638235	ESCA
	ESCA_LN_IC50_1236	UNC0638	-0.0281659	ESCA
	ESCA_LN_IC50_266	Zibotentan	0.594043	ESCA
	ESCA_LN_IC50_1494	SN-38	0.274012	ESCA
	ESCA_LN_IC50_1264	SGC0946	0.198288	ESCA
	ESCA_LN_IC50_301	PHA-793887	0.447085	ESCA
	ESCA_LN_IC50_140	Vinorelbine	0.525	ESCA
	ESCA_LN_IC50_283	GSK2126458	0.748529	ESCA
	ESCA_LN_IC50_1170	CCT018159	0.717647	ESCA
	ESCA_LN_IC50_308	Foretinib	0.719118	ESCA
	ESCA_LN_IC50_1377	Afatinib	0.0970047	ESCA
	ESCA_LN_IC50_1039	SL 0101-1	0.562425	ESCA
	ESCA_LN_IC50_288	KIN001-055	0.760294	ESCA
	ESCA_LN_IC50_171	AKT inhibitor VIII	0.512412	ESCA
	ESCA_LN_IC50_302	PI-103	0.745	ESCA
	ESCA_LN_IC50_309	Y-39983	0.656881	ESCA
	ESCA_LN_IC50_1149	TW 37	0.721667	ESCA
	ESCA_LN_IC50_186	Bexarotene	0.843333	ESCA
	ESCA_LN_IC50_1375	Temozolomide	0.846667	ESCA
	ESCA_LN_IC50_277	Linifanib	0.791176	ESCA
	ESCA_LN_IC50_164	JQ12	0.611102	ESCA
	ESCA_LN_IC50_345	KIN001-270	0.294709	ESCA
	ESCA_LN_IC50_204	Tipifarnib	0.728333	ESCA
	ESCA_LN_IC50_1241	CHIR-99021	0.731667	ESCA
	ESCA_LN_IC50_226	GSK1070916	0.829412	ESCA
	ESCA_LN_IC50_196	Phenformin	0.7	ESCA
	ESCA_LN_IC50_179	5-Fluorouracil	0.763235	ESCA
	ESCA_LN_IC50_255	CP724714	0.577225	ESCA
	ESCA_LN_IC50_1239	YK 4-279	0.152353	ESCA
	ESCA_LN_IC50_310	YM201636	0.436527	ESCA
	ESCA_LN_IC50_253	XMD14-99	0.698529	ESCA
	ESCA_LN_IC50_1373	Dabrafenib	0.293966	ESCA
	ESCA_LN_IC50_245	UNC0638	0.51857	ESCA
	ESCA_LN_IC50_1268	XAV939	-0.610457	ESCA
	ESCA_LN_IC50_163	JQ1	0.358333	ESCA
	ESCA_LN_IC50_173	FH535	0.53	ESCA
	ESCA_LN_IC50_333	T0901317	0.717647	ESCA
	ESCA_LN_IC50_225	Genentech Cpd 10	0.629412	ESCA
	ESCA_LN_IC50_305	TPCA-1	0.635294	ESCA
	ESCA_LN_IC50_1030	KU-55933	0.565714	ESCA
	ESCA_LN_IC50_221	TAK-715	0.847059	ESCA
	ESCA_LN_IC50_1052	RO-3306	0.383223	ESCA
	ESCA_LN_IC50_151	QS11	0.841667	ESCA
	ESCA_LN_IC50_254	AC220	0.633336	ESCA
	ESCA_LN_IC50_1199	Tamoxifen	0.648333	ESCA
	ESCA_LN_IC50_329	QL-XI-92	0.698529	ESCA
	ESCA_LN_IC50_1028	VX-702	0.700952	ESCA
	ESCA_LN_IC50_165	DMOG	0.608871	ESCA
	ESCA_LN_IC50_1218	JQ1	0.385442	ESCA
	ESCA_LN_IC50_235	QL-XII-47	0.866176	ESCA
	ESCA_LN_IC50_193	GW-2580	0.637736	ESCA
	ESCA_LN_IC50_260	NG-25	0.686765	ESCA
	ESCA_LN_IC50_1248	FK866	0.781667	ESCA
	ESCA_LN_IC50_273	CUDC-101	0.450453	ESCA
	ESCA_LN_IC50_1059	AZD8055	0.616182	ESCA
	ESCA_LN_IC50_1194	SB 505124	-0.502729	ESCA
	ESCA_LN_IC50_1006	Cytarabine	0.518598	ESCA
	ESCA_LN_IC50_328	SNX-2112	0.613687	ESCA
	ESCA_LN_IC50_185	Lisitinib	0.148333	ESCA
	ESCA_LN_IC50_292	Masitinib	0.5	ESCA
	ESCA_LN_IC50_1009	ATRA	0.4526	ESCA
	ESCA_LN_IC50_1026	17-AAG	0.218272	ESCA
	ESCA_LN_IC50_293	MP470	0.514374	ESCA
	ESCA_LN_IC50_265	Tubastatin A	0.689718	ESCA
	ESCA_LN_IC50_1219	PFI-1	0.531896	ESCA
	ESCA_LN_IC50_295	BHG712	0.0240082	ESCA
	ESCA_LN_IC50_312	Tivozanib	0.511765	ESCA
	ESCA_LN_IC50_258	STF-62247	0.776471	ESCA
	ESCA_LN_IC50_134	Etoposide	0.688333	ESCA
	ESCA_LN_IC50_192	LFM-A13	-0.502729	ESCA
	ESCA_LN_IC50_205	BMS-708163	0.629412	ESCA
	ESCA_LN_IC50_282	EKB-569	0.773529	ESCA
	ESCA_LN_IC50_197	Bryostatin 1	0.66	ESCA
	ESCA_LN_IC50_1259	Talazoparib	0.605	ESCA
	ESCA_LN_IC50_346	THZ-2-102-1	0.564706	ESCA
	ESCA_LN_IC50_222	BX-912	0.539706	ESCA
	ESCA_LN_IC50_1526	RDEA119	0.738333	ESCA
	ESCA_LN_IC50_272	AR-42	0.376471	ESCA
	ESCA_LN_IC50_1005	Cisplatin	0.151551	ESCA
	ESCA_LN_IC50_1019	Bosutinib	0.758095	ESCA
	ESCA_LN_IC50_202	GSK1904529A	0.38	ESCA
	ESCA_LN_IC50_190	Bleomycin	0.453463	ESCA
	ESCA_LN_IC50_1029	AMG-706	0.744762	ESCA
	ESCA_LN_IC50_1022	AZD7762	0.613333	ESCA
	ESCA_LN_IC50_224	AS605240	0.688235	ESCA
	ESCA_LN_IC50_1372	Trametinib	0.488333	ESCA
	ESCA_LN_IC50_208	Ispinesib Mesylate	0.666176	ESCA
	ESCA_LN_IC50_1013	Nilotinib	-0.344461	ESCA
	ESCA_LN_IC50_206	Ruxolitinib	0.609275	ESCA
	ESCA_LN_IC50_1031	Elesclomol	0.633617	ESCA
	ESCA_LN_IC50_1192	GSK269962A	0.682353	ESCA
	ESCA_LN_IC50_276	CAY10603	0.585294	ESCA
	ESCA_LN_IC50_331	QL-X-138	0.597059	ESCA
	ESCA_LN_IC50_1037	BX-795	0.742857	ESCA
	ESCA_LN_IC50_152	CP466722	0.835294	ESCA
	ESCA_LN_IC50_1036	PLX4720	0.152413	ESCA
	ESCA_LN_IC50_1047	Nutlin-3a (-)	0.588571	ESCA
	ESCA_LN_IC50_1527	GDC0941	0.768333	ESCA
	ESCA_LN_IC50_306	TG101348	0.758824	ESCA
	ESCA_LN_IC50_1010	Gefitinib	0.699048	ESCA
	ESCA_LN_IC50_275	I-BET-762	0.801348	ESCA
	ESCA_LN_IC50_1011	Navitoclax	0.754286	ESCA
	ESCA_LN_IC50_200	LAQ824	0.636667	ESCA
	ESCA_LN_IC50_1012	Vorinostat	0.794286	ESCA
	ESCA_LN_IC50_1502	Bicalutamide	0.78	ESCA
	ESCA_LN_IC50_281	CH5424802	0.37374	ESCA
	ESCA_LN_IC50_150	Bicalutamide	-0.581388	ESCA
	ESCA_LN_IC50_176	IPA-3	0.798333	ESCA
	ESCA_LN_IC50_230	GSK429286A	0.717647	ESCA
	ESCA_LN_IC50_299	OSI-027	0.613235	ESCA
	ESCA_LN_IC50_1033	GDC0449	0.849524	ESCA
	ESCA_LN_IC50_1054	PD-0332991	-0.560167	ESCA
	ESCA_LN_IC50_1032	Afatinib	0.0837703	ESCA
	ESCA_LN_IC50_291	KIN001-266	0.870588	ESCA
	ESCA_LN_IC50_286	KIN001-236	0.377694	ESCA
	ESCA_LN_IC50_159	HG-6-64-1	0.755	ESCA
	ESCA_LN_IC50_166	FTI-277	0.492349	ESCA
	ESCA_LN_IC50_263	FR-180204	0.725	ESCA
	ESCA_LN_IC50_1060	PD-0325901	0.594286	ESCA
	ESCA_LN_IC50_199	Pazopanib	0.793333	ESCA
	ESCA_LN_IC50_219	AT-7519	0.701471	ESCA
	ESCA_LN_IC50_136	Mitomycin C	0.548333	ESCA
	ESCA_LN_IC50_1020	Lenalidomide	-0.0590442	ESCA
	ESCA_LN_IC50_274	Belinostat	0.623529	ESCA
	ESCA_LN_IC50_341	EX-527	-0.123562	ESCA
	ESCA_LN_IC50_1057	BEZ235	0.68	ESCA
	ESCA_LN_IC50_228	KIN001-102	0.470588	ESCA
	ESCA_LN_IC50_175	PAC-1	-0.144628	ESCA
	ESCA_LN_IC50_1062	selumetinib	0.519285	ESCA
	ESCA_LN_IC50_147	NSC-87877	0.715	ESCA
	ESCA_LN_IC50_155	AP-24534	0.808333	ESCA
	ESCA_LN_IC50_256	JW-7-24-1	0.0725241	ESCA
	ESCA_LN_IC50_1067	CCT007093	0.719118	ESCA
	ESCA_LN_IC50_1114	Cetuximab	0.42265	ESCA
	ESCA_LN_IC50_170	Shikonin	0.871667	ESCA
	ESCA_LN_IC50_1053	MK-2206	0.687619	ESCA
	ESCA_LN_IC50_1261	rTRAIL	0.623333	ESCA
	ESCA_LN_IC50_271	VNLG/124	0.501785	ESCA
	ESCA_LN_IC50_203	BMS345541	0.745588	ESCA
	ESCA_LN_IC50_300	CX-5461	0.27663	ESCA
	ESCA_LN_IC50_1003	Camptothecin	-0.528938	ESCA
	ESCA_LN_IC50_1058	GDC0941	0.00392191	ESCA
	ESCA_LN_IC50_1008	Methotrexate	0.457143	ESCA
	ESCA_LN_IC50_178	BAY 61-3606	0.665	ESCA
	ESCA_LN_IC50_257	NPK76-II-72-1	0.397059	ESCA
	ESCA_LN_IC50_154	CHIR-99021	0.606595	ESCA
	ESCA_LN_IC50_156	AZD6482	-0.50038	ESCA
	ESCA_LN_IC50_268	YM155	0.703333	ESCA
	ESCA_LN_IC50_249	XL-184	0.287256	ESCA
	ESCA_LN_IC50_287	KIN001-244	0.777941	ESCA
	ESCA_LN_IC50_184	BMS-754807	0.445302	ESCA
	ESCA_LN_IC50_330	XMD13-2	0.526471	ESCA
	ESCA_LN_IC50_1061	SB590885	0.459069	ESCA
	ESCA_LN_IC50_1007	Docetaxel	0.746667	ESCA
	ESCA_LN_IC50_1066	AZD6482	0.571667	ESCA
	ESCA_LN_IC50_135	Gemcitabine	0.559387	ESCA
	ESCA_LN_IC50_157	JNK-9L	-0.47537	ESCA
	ESCA_LN_IC50_1378	Bleomycin (50 uM)	0.335	ESCA
	ESCA_LN_IC50_1014	RDEA119	0.657143	ESCA
	ESCA_LN_IC50_294	MPS-1-IN-1	0.633824	ESCA
	ESCA_LN_IC50_172	Embelin	0.69	ESCA
	ESCA_LN_IC50_303	PIK-93	0.472059	ESCA
	ESCA_LN_IC50_1021	Axitinib	0.664762	ESCA
	ESCA_LN_IC50_238	CAL-101	0.779412	ESCA
	ESCA_LN_IC50_211	TL-2-105	0.704412	ESCA
	ESCA_LN_IC50_177	GSK-650394	0.7	ESCA
	ESCA_LN_IC50_1091	BMS-536924	0.780952	ESCA
	ESCA_LN_IC50_1017	Olaparib	0.740952	ESCA
	ESCA_LN_IC50_133	Doxorubicin	0.69	ESCA
	ESCA_LN_IC50_1262	UNC1215	0.678333	ESCA
	ESCA_LN_IC50_153	Midostaurin	0.795	ESCA
	ESCA_LN_IC50_1038	NU-7441	0.708571	ESCA
	ESCA_LN_IC50_1024	CEP-701	0.592849	ESCA
	ESCA_LN_IC50_1001	AICAR	0.487619	ESCA
	ESCA_LN_IC50_1129	PF-4708671	-0.596435	ESCA
	ESCA_LN_IC50_1015	CI-1040	-0.153362	ESCA
	ESCA_LN_IC50_1069	EHT 1864	0.492431	ESCA
	ESCA_LN_IC50_1495	Olaparib	-0.48563	ESCA
	ESCA_LN_IC50_158	PF-562271	0.712381	ESCA
	ESCA_LN_IC50_1042	BIRB 0796	0.813333	ESCA
	ESCA_LN_IC50_1230	IOX2	0.318333	ESCA
	ESCA_LN_IC50_1175	AG-014699	0.620588	ESCA
	ESCA_LN_IC50_1023	GW 441756	0.875649	ESCA
	ESCA_LN_IC50_1072	BMS-708163	0.186749	ESCA
	ESCA_LN_IC50_1498	selumetinib	0.746667	ESCA
	ESCA_LN_IC50_182	Obatoclax Mesylate	0.426667	ESCA
	ESCA_LN_IC50_279	BIX02189	0.770588	ESCA
	ESCA_LN_IC50_207	AS601245	0.768333	ESCA
	ESCA_LN_IC50_1133	JNJ-26854165	0.111139	ESCA
	ESCA_LN_IC50_304	SB52334	0.339501	ESCA
	ESCA_LN_IC50_252	WZ3105	-0.0949317	ESCA
	ESCA_LN_IC50_223	ZSTK474	0.258114	ESCA
	ESCA_LN_IC50_194	AUY922	0.702857	ESCA
	ESCA_LN_IC50_1004	Vinblastine	0.798095	ESCA
	ESCA_LN_IC50_201	Epothilone B	0.725	ESCA
	ESCA_LN_IC50_262	VX-11e	0.675	ESCA
	ESCA_LN_IC50_326	GSK690693	0.613235	ESCA
	ESCA_LN_IC50_1243	piperlongumine	0.385	ESCA
	DLBC_LN_IC50_1050	ZM-447439	0.523333	DLBC
	DLBC_LN_IC50_298	OSI-930	-0.00478876	DLBC
	DLBC_LN_IC50_290	KIN001-260	0.300941	DLBC
	DLBC_LN_IC50_1043	JNK Inhibitor VIII	0.673333	DLBC
	DLBC_LN_IC50_344	THZ-2-49	0.599349	DLBC
	DLBC_LN_IC50_180	Thapsigargin	0.238095	DLBC
	DLBC_LN_IC50_167	OSU-03012	0.133425	DLBC
	DLBC_LN_IC50_261	TL-1-85	0.680025	DLBC
	DLBC_LN_IC50_332	XMD15-27	0.740952	DLBC
	DLBC_LN_IC50_1371	PLX4720	0.662225	DLBC
	DLBC_LN_IC50_1242	(5Z)-7-Oxozeaenol	0.714962	DLBC
	DLBC_LN_IC50_269	NSC-207895	0.443542	DLBC
	DLBC_LN_IC50_229	LY317615	0.510476	DLBC
	DLBC_LN_IC50_1236	UNC0638	0.211032	DLBC
	DLBC_LN_IC50_1049	PD-173074	0.726667	DLBC
	DLBC_LN_IC50_266	Zibotentan	0.659048	DLBC
	DLBC_LN_IC50_1494	SN-38	0.689524	DLBC
	DLBC_LN_IC50_1264	SGC0946	0.68	DLBC
	DLBC_LN_IC50_301	PHA-793887	-0.573829	DLBC
	DLBC_LN_IC50_140	Vinorelbine	0.496667	DLBC
	DLBC_LN_IC50_283	GSK2126458	0.740952	DLBC
	DLBC_LN_IC50_1170	CCT018159	0.569524	DLBC
	DLBC_LN_IC50_308	Foretinib	0.403031	DLBC
	DLBC_LN_IC50_1377	Afatinib	0.384762	DLBC
	DLBC_LN_IC50_1039	SL 0101-1	0.505	DLBC
	DLBC_LN_IC50_288	KIN001-055	0.496446	DLBC
	DLBC_LN_IC50_171	AKT inhibitor VIII	0.693333	DLBC
	DLBC_LN_IC50_309	Y-39983	0.474286	DLBC
	DLBC_LN_IC50_1149	TW 37	0.8	DLBC
	DLBC_LN_IC50_186	Bexarotene	0.699048	DLBC
	DLBC_LN_IC50_1375	Temozolomide	0.217143	DLBC
	DLBC_LN_IC50_277	Linifanib	0.788571	DLBC
	DLBC_LN_IC50_164	JQ12	0.601667	DLBC
	DLBC_LN_IC50_345	KIN001-270	0.773333	DLBC
	DLBC_LN_IC50_204	Tipifarnib	0.662857	DLBC
	DLBC_LN_IC50_1241	CHIR-99021	0.758095	DLBC
	DLBC_LN_IC50_196	Phenformin	0.518095	DLBC
	DLBC_LN_IC50_179	5-Fluorouracil	0.754286	DLBC
	DLBC_LN_IC50_255	CP724714	0.638095	DLBC
	DLBC_LN_IC50_310	YM201636	0.200429	DLBC
	DLBC_LN_IC50_253	XMD14-99	-0.213403	DLBC
	DLBC_LN_IC50_1373	Dabrafenib	0.76381	DLBC
	DLBC_LN_IC50_245	UNC0638	0.303168	DLBC
	DLBC_LN_IC50_163	JQ1	0.641102	DLBC
	DLBC_LN_IC50_173	FH535	0.737143	DLBC
	DLBC_LN_IC50_333	T0901317	0.645714	DLBC
	DLBC_LN_IC50_225	Genentech Cpd 10	0.588571	DLBC
	DLBC_LN_IC50_305	TPCA-1	0.137877	DLBC
	DLBC_LN_IC50_1030	KU-55933	0.597178	DLBC
	DLBC_LN_IC50_221	TAK-715	0.670476	DLBC
	DLBC_LN_IC50_1052	RO-3306	0.416667	DLBC
	DLBC_LN_IC50_151	QS11	0.395868	DLBC
	DLBC_LN_IC50_254	AC220	0.739048	DLBC
	DLBC_LN_IC50_1199	Tamoxifen	0.71619	DLBC
	DLBC_LN_IC50_329	QL-XI-92	0.607619	DLBC
	DLBC_LN_IC50_165	DMOG	0.793333	DLBC
	DLBC_LN_IC50_1218	JQ1	-0.168515	DLBC
	DLBC_LN_IC50_235	QL-XII-47	0.696519	DLBC
	DLBC_LN_IC50_193	GW-2580	0.84	DLBC
	DLBC_LN_IC50_260	NG-25	0.114329	DLBC
	DLBC_LN_IC50_273	CUDC-101	0.312637	DLBC
	DLBC_LN_IC50_1059	AZD8055	0.811667	DLBC
	DLBC_LN_IC50_1194	SB 505124	0.514286	DLBC
	DLBC_LN_IC50_328	SNX-2112	0.223919	DLBC
	DLBC_LN_IC50_185	Lisitinib	0.582857	DLBC
	DLBC_LN_IC50_292	Masitinib	0.731429	DLBC
	DLBC_LN_IC50_1026	17-AAG	0.735	DLBC
	DLBC_LN_IC50_293	MP470	0.527619	DLBC
	DLBC_LN_IC50_265	Tubastatin A	0.136428	DLBC
	DLBC_LN_IC50_1219	PFI-1	0.630476	DLBC
	DLBC_LN_IC50_295	BHG712	0.124339	DLBC
	DLBC_LN_IC50_312	Tivozanib	0.76	DLBC
	DLBC_LN_IC50_258	STF-62247	0.680612	DLBC
	DLBC_LN_IC50_134	Etoposide	0.846667	DLBC
	DLBC_LN_IC50_192	LFM-A13	0.624762	DLBC
	DLBC_LN_IC50_205	BMS-708163	0.611429	DLBC
	DLBC_LN_IC50_282	EKB-569	0.142973	DLBC
	DLBC_LN_IC50_197	Bryostatin 1	0.662857	DLBC
	DLBC_LN_IC50_1259	Talazoparib	0.674286	DLBC
	DLBC_LN_IC50_346	THZ-2-102-1	-0.546504	DLBC
	DLBC_LN_IC50_222	BX-912	0.322471	DLBC
	DLBC_LN_IC50_272	AR-42	0.259048	DLBC
	DLBC_LN_IC50_202	GSK1904529A	0.601254	DLBC
	DLBC_LN_IC50_190	Bleomycin	0.620952	DLBC
	DLBC_LN_IC50_1029	AMG-706	0.57	DLBC
	DLBC_LN_IC50_224	AS605240	-0.102713	DLBC
	DLBC_LN_IC50_1372	Trametinib	0.491429	DLBC
	DLBC_LN_IC50_208	Ispinesib Mesylate	0.649457	DLBC
	DLBC_LN_IC50_206	Ruxolitinib	-0.511372	DLBC
	DLBC_LN_IC50_1192	GSK269962A	0.605714	DLBC
	DLBC_LN_IC50_276	CAY10603	0.31619	DLBC
	DLBC_LN_IC50_331	QL-X-138	0.744762	DLBC
	DLBC_LN_IC50_1037	BX-795	-0.531799	DLBC
	DLBC_LN_IC50_152	CP466722	-0.599203	DLBC
	DLBC_LN_IC50_1036	PLX4720	0.315713	DLBC
	DLBC_LN_IC50_1047	Nutlin-3a (-)	0.84	DLBC
	DLBC_LN_IC50_306	TG101348	0.64	DLBC
	DLBC_LN_IC50_275	I-BET-762	0.367619	DLBC
	DLBC_LN_IC50_1011	Navitoclax	0.728333	DLBC
	DLBC_LN_IC50_200	LAQ824	0.375238	DLBC
	DLBC_LN_IC50_281	CH5424802	0.68381	DLBC
	DLBC_LN_IC50_150	Bicalutamide	0.487619	DLBC
	DLBC_LN_IC50_176	IPA-3	0.779048	DLBC
	DLBC_LN_IC50_230	GSK429286A	0.731429	DLBC
	DLBC_LN_IC50_299	OSI-027	-0.188986	DLBC
	DLBC_LN_IC50_1054	PD-0332991	0.434352	DLBC
	DLBC_LN_IC50_291	KIN001-266	0.664139	DLBC
	DLBC_LN_IC50_286	KIN001-236	0.72	DLBC
	DLBC_LN_IC50_159	HG-6-64-1	0.806667	DLBC
	DLBC_LN_IC50_166	FTI-277	0.730739	DLBC
	DLBC_LN_IC50_263	FR-180204	-0.550408	DLBC
	DLBC_LN_IC50_1060	PD-0325901	0.685	DLBC
	DLBC_LN_IC50_199	Pazopanib	0.641905	DLBC
	DLBC_LN_IC50_219	AT-7519	0.668571	DLBC
	DLBC_LN_IC50_136	Mitomycin C	0.714286	DLBC
	DLBC_LN_IC50_274	Belinostat	0.316694	DLBC
	DLBC_LN_IC50_341	EX-527	0.183067	DLBC
	DLBC_LN_IC50_1057	BEZ235	0.736667	DLBC
	DLBC_LN_IC50_228	KIN001-102	0.660952	DLBC
	DLBC_LN_IC50_175	PAC-1	0.527619	DLBC
	DLBC_LN_IC50_1062	selumetinib	0.682783	DLBC
	DLBC_LN_IC50_147	NSC-87877	0.831667	DLBC
	DLBC_LN_IC50_155	AP-24534	0.77215	DLBC
	DLBC_LN_IC50_256	JW-7-24-1	0.733333	DLBC
	DLBC_LN_IC50_170	Shikonin	0.74	DLBC
	DLBC_LN_IC50_1053	MK-2206	0.00182482	DLBC
	DLBC_LN_IC50_1261	rTRAIL	-0.395617	DLBC
	DLBC_LN_IC50_271	VNLG/124	0.881905	DLBC
	DLBC_LN_IC50_203	BMS345541	0.769524	DLBC
	DLBC_LN_IC50_300	CX-5461	0.809524	DLBC
	DLBC_LN_IC50_1058	GDC0941	0.836667	DLBC
	DLBC_LN_IC50_178	BAY 61-3606	0.467105	DLBC
	DLBC_LN_IC50_1046	681640	0.421667	DLBC
	DLBC_LN_IC50_257	NPK76-II-72-1	-0.575781	DLBC
	DLBC_LN_IC50_154	CHIR-99021	0.541667	DLBC
	DLBC_LN_IC50_156	AZD6482	0.696667	DLBC
	DLBC_LN_IC50_268	YM155	0.740952	DLBC
	DLBC_LN_IC50_249	XL-184	0.590476	DLBC
	DLBC_LN_IC50_287	KIN001-244	0.718095	DLBC
	DLBC_LN_IC50_184	BMS-754807	0.767619	DLBC
	DLBC_LN_IC50_330	XMD13-2	0.719386	DLBC
	DLBC_LN_IC50_1061	SB590885	0.651667	DLBC
	DLBC_LN_IC50_157	JNK-9L	0.205196	DLBC
	DLBC_LN_IC50_1378	Bleomycin (50 uM)	0.748571	DLBC
	DLBC_LN_IC50_1014	RDEA119	0.661123	DLBC
	DLBC_LN_IC50_294	MPS-1-IN-1	0.314286	DLBC
	DLBC_LN_IC50_172	Embelin	0.362602	DLBC
	DLBC_LN_IC50_303	PIK-93	0.375238	DLBC
	DLBC_LN_IC50_238	CAL-101	0.441061	DLBC
	DLBC_LN_IC50_211	TL-2-105	0.660952	DLBC
	DLBC_LN_IC50_177	GSK-650394	0.540952	DLBC
	DLBC_LN_IC50_1091	BMS-536924	0.20381	DLBC
	DLBC_LN_IC50_133	Doxorubicin	0.622857	DLBC
	DLBC_LN_IC50_1262	UNC1215	0.453333	DLBC
	DLBC_LN_IC50_153	Midostaurin	0.237797	DLBC
	DLBC_LN_IC50_1038	NU-7441	0.551667	DLBC
	DLBC_LN_IC50_1129	PF-4708671	-0.489902	DLBC
	DLBC_LN_IC50_1495	Olaparib	0.620276	DLBC
	DLBC_LN_IC50_158	PF-562271	0.516667	DLBC
	DLBC_LN_IC50_1230	IOX2	0.632381	DLBC
	DLBC_LN_IC50_1175	AG-014699	0.611429	DLBC
	DLBC_LN_IC50_1498	selumetinib	0.52	DLBC
	DLBC_LN_IC50_182	Obatoclax Mesylate	0.340454	DLBC
	DLBC_LN_IC50_279	BIX02189	0.533333	DLBC
	DLBC_LN_IC50_207	AS601245	0.288386	DLBC
	DLBC_LN_IC50_1133	JNJ-26854165	0.681905	DLBC
	DLBC_LN_IC50_304	SB52334	0.548571	DLBC
	DLBC_LN_IC50_252	WZ3105	0.678095	DLBC
	DLBC_LN_IC50_223	ZSTK474	0.76381	DLBC
	DLBC_LN_IC50_194	AUY922	0.611429	DLBC
	DLBC_LN_IC50_201	Epothilone B	0.502857	DLBC
	DLBC_LN_IC50_262	VX-11e	0.609524	DLBC
	DLBC_LN_IC50_1243	piperlongumine	0.506667	DLBC
	GBM_LN_IC50_1050	ZM-447439	0.575163	GBM
	GBM_LN_IC50_298	OSI-930	0.709804	GBM
	GBM_LN_IC50_290	KIN001-260	-0.239427	GBM
	GBM_LN_IC50_1043	JNK Inhibitor VIII	-0.267881	GBM
	GBM_LN_IC50_1018	Veliparib	-0.259122	GBM
	GBM_LN_IC50_344	THZ-2-49	0.687582	GBM
	GBM_LN_IC50_180	Thapsigargin	0.505318	GBM
	GBM_LN_IC50_167	OSU-03012	0.561765	GBM
	GBM_LN_IC50_261	TL-1-85	0.647059	GBM
	GBM_LN_IC50_332	XMD15-27	0.601698	GBM
	GBM_LN_IC50_1016	Temsirolimus	0.319533	GBM
	GBM_LN_IC50_1371	PLX4720	0.618613	GBM
	GBM_LN_IC50_1242	(5Z)-7-Oxozeaenol	0.341623	GBM
	GBM_LN_IC50_269	NSC-207895	0.381175	GBM
	GBM_LN_IC50_229	LY317615	0.55771	GBM
	GBM_LN_IC50_1236	UNC0638	0.74902	GBM
	GBM_LN_IC50_1049	PD-173074	0.118106	GBM
	GBM_LN_IC50_266	Zibotentan	0.259271	GBM
	GBM_LN_IC50_1494	SN-38	0.516197	GBM
	GBM_LN_IC50_1264	SGC0946	0.691176	GBM
	GBM_LN_IC50_301	PHA-793887	0.584314	GBM
	GBM_LN_IC50_140	Vinorelbine	-0.321748	GBM
	GBM_LN_IC50_283	GSK2126458	0.596078	GBM
	GBM_LN_IC50_1170	CCT018159	0.652288	GBM
	GBM_LN_IC50_308	Foretinib	0.811765	GBM
	GBM_LN_IC50_1377	Afatinib	-0.519427	GBM
	GBM_LN_IC50_1039	SL 0101-1	0.755556	GBM
	GBM_LN_IC50_288	KIN001-055	0.647059	GBM
	GBM_LN_IC50_171	AKT inhibitor VIII	0.698529	GBM
	GBM_LN_IC50_302	PI-103	0.72549	GBM
	GBM_LN_IC50_231	FMK	0.709378	GBM
	GBM_LN_IC50_309	Y-39983	0.686275	GBM
	GBM_LN_IC50_1149	TW 37	0.594319	GBM
	GBM_LN_IC50_186	Bexarotene	0.666667	GBM
	GBM_LN_IC50_1375	Temozolomide	0.898529	GBM
	GBM_LN_IC50_277	Linifanib	0.614379	GBM
	GBM_LN_IC50_164	JQ12	0.573529	GBM
	GBM_LN_IC50_345	KIN001-270	0.615686	GBM
	GBM_LN_IC50_204	Tipifarnib	0.560294	GBM
	GBM_LN_IC50_1241	CHIR-99021	0.797386	GBM
	GBM_LN_IC50_226	GSK1070916	0.665359	GBM
	GBM_LN_IC50_196	Phenformin	0.678431	GBM
	GBM_LN_IC50_179	5-Fluorouracil	0.48366	GBM
	GBM_LN_IC50_255	CP724714	0.589863	GBM
	GBM_LN_IC50_1239	YK 4-279	-0.0852526	GBM
	GBM_LN_IC50_310	YM201636	0.738245	GBM
	GBM_LN_IC50_253	XMD14-99	0.68366	GBM
	GBM_LN_IC50_1373	Dabrafenib	0.598529	GBM
	GBM_LN_IC50_245	UNC0638	0.857516	GBM
	GBM_LN_IC50_1268	XAV939	0.690716	GBM
	GBM_LN_IC50_163	JQ1	0.537007	GBM
	GBM_LN_IC50_173	FH535	0.720588	GBM
	GBM_LN_IC50_333	T0901317	0.711111	GBM
	GBM_LN_IC50_225	Genentech Cpd 10	-0.298215	GBM
	GBM_LN_IC50_305	TPCA-1	0.759477	GBM
	GBM_LN_IC50_1030	KU-55933	0.27377	GBM
	GBM_LN_IC50_221	TAK-715	0.775163	GBM
	GBM_LN_IC50_1052	RO-3306	0.824837	GBM
	GBM_LN_IC50_151	QS11	0.502975	GBM
	GBM_LN_IC50_254	AC220	0.779085	GBM
	GBM_LN_IC50_1199	Tamoxifen	0.578263	GBM
	GBM_LN_IC50_329	QL-XI-92	0.603922	GBM
	GBM_LN_IC50_1028	VX-702	0.391731	GBM
	GBM_LN_IC50_165	DMOG	0.379743	GBM
	GBM_LN_IC50_1218	JQ1	0.747299	GBM
	GBM_LN_IC50_235	QL-XII-47	-0.405515	GBM
	GBM_LN_IC50_193	GW-2580	-0.500852	GBM
	GBM_LN_IC50_260	NG-25	0.511111	GBM
	GBM_LN_IC50_1248	FK866	0.793464	GBM
	GBM_LN_IC50_273	CUDC-101	0.512418	GBM
	GBM_LN_IC50_1059	AZD8055	0.167723	GBM
	GBM_LN_IC50_1194	SB 505124	0.367565	GBM
	GBM_LN_IC50_1006	Cytarabine	0.826471	GBM
	GBM_LN_IC50_328	SNX-2112	-0.34316	GBM
	GBM_LN_IC50_185	Lisitinib	0.286765	GBM
	GBM_LN_IC50_292	Masitinib	0.773856	GBM
	GBM_LN_IC50_1009	ATRA	0.521937	GBM
	GBM_LN_IC50_1026	17-AAG	0.728105	GBM
	GBM_LN_IC50_293	MP470	0.71634	GBM
	GBM_LN_IC50_265	Tubastatin A	0.532026	GBM
	GBM_LN_IC50_1219	PFI-1	0.814379	GBM
	GBM_LN_IC50_295	BHG712	0.368548	GBM
	GBM_LN_IC50_312	Tivozanib	0.688889	GBM
	GBM_LN_IC50_258	STF-62247	0.739869	GBM
	GBM_LN_IC50_134	Etoposide	0.705882	GBM
	GBM_LN_IC50_192	LFM-A13	-0.188439	GBM
	GBM_LN_IC50_205	BMS-708163	0.573392	GBM
	GBM_LN_IC50_282	EKB-569	0.720369	GBM
	GBM_LN_IC50_197	Bryostatin 1	0.627941	GBM
	GBM_LN_IC50_1259	Talazoparib	0.782353	GBM
	GBM_LN_IC50_346	THZ-2-102-1	0.688889	GBM
	GBM_LN_IC50_222	BX-912	0.600408	GBM
	GBM_LN_IC50_1526	RDEA119	0.70719	GBM
	GBM_LN_IC50_272	AR-42	0.52549	GBM
	GBM_LN_IC50_1005	Cisplatin	0.377698	GBM
	GBM_LN_IC50_1019	Bosutinib	0.633824	GBM
	GBM_LN_IC50_202	GSK1904529A	0.617647	GBM
	GBM_LN_IC50_190	Bleomycin	0.825	GBM
	GBM_LN_IC50_1029	AMG-706	0.623529	GBM
	GBM_LN_IC50_1022	AZD7762	0.723529	GBM
	GBM_LN_IC50_224	AS605240	0.776471	GBM
	GBM_LN_IC50_1372	Trametinib	0.741176	GBM
	GBM_LN_IC50_208	Ispinesib Mesylate	0.759477	GBM
	GBM_LN_IC50_1013	Nilotinib	0.574904	GBM
	GBM_LN_IC50_206	Ruxolitinib	0.341942	GBM
	GBM_LN_IC50_1031	Elesclomol	0.379114	GBM
	GBM_LN_IC50_1192	GSK269962A	0.643137	GBM
	GBM_LN_IC50_276	CAY10603	0.3434	GBM
	GBM_LN_IC50_331	QL-X-138	0.849673	GBM
	GBM_LN_IC50_1037	BX-795	0.699346	GBM
	GBM_LN_IC50_152	CP466722	0.451105	GBM
	GBM_LN_IC50_1036	PLX4720	0.300318	GBM
	GBM_LN_IC50_1047	Nutlin-3a (-)	0.645752	GBM
	GBM_LN_IC50_1527	GDC0941	0.450456	GBM
	GBM_LN_IC50_306	TG101348	0.628286	GBM
	GBM_LN_IC50_1010	Gefitinib	0.852941	GBM
	GBM_LN_IC50_275	I-BET-762	0.695425	GBM
	GBM_LN_IC50_1011	Navitoclax	0.83268	GBM
	GBM_LN_IC50_200	LAQ824	0.537674	GBM
	GBM_LN_IC50_1012	Vorinostat	0.51653	GBM
	GBM_LN_IC50_1502	Bicalutamide	0.604412	GBM
	GBM_LN_IC50_281	CH5424802	0.520573	GBM
	GBM_LN_IC50_150	Bicalutamide	0.575	GBM
	GBM_LN_IC50_176	IPA-3	0.577941	GBM
	GBM_LN_IC50_230	GSK429286A	0.614352	GBM
	GBM_LN_IC50_299	OSI-027	0.675817	GBM
	GBM_LN_IC50_1033	GDC0449	0.462221	GBM
	GBM_LN_IC50_1054	PD-0332991	0.420588	GBM
	GBM_LN_IC50_1032	Afatinib	0.559779	GBM
	GBM_LN_IC50_291	KIN001-266	0.879739	GBM
	GBM_LN_IC50_286	KIN001-236	0.446333	GBM
	GBM_LN_IC50_159	HG-6-64-1	0.508824	GBM
	GBM_LN_IC50_166	FTI-277	0.131044	GBM
	GBM_LN_IC50_263	FR-180204	0.566013	GBM
	GBM_LN_IC50_1060	PD-0325901	0.619118	GBM
	GBM_LN_IC50_199	Pazopanib	0.544118	GBM
	GBM_LN_IC50_219	AT-7519	0.755882	GBM
	GBM_LN_IC50_136	Mitomycin C	0.517647	GBM
	GBM_LN_IC50_1020	Lenalidomide	0.162396	GBM
	GBM_LN_IC50_274	Belinostat	0.74902	GBM
	GBM_LN_IC50_341	EX-527	0.106243	GBM
	GBM_LN_IC50_1057	BEZ235	0.222209	GBM
	GBM_LN_IC50_228	KIN001-102	0.648366	GBM
	GBM_LN_IC50_175	PAC-1	0.686765	GBM
	GBM_LN_IC50_1062	selumetinib	0.495588	GBM
	GBM_LN_IC50_147	NSC-87877	0.751471	GBM
	GBM_LN_IC50_155	AP-24534	0.672059	GBM
	GBM_LN_IC50_256	JW-7-24-1	0.614379	GBM
	GBM_LN_IC50_1067	CCT007093	0.8	GBM
	GBM_LN_IC50_1114	Cetuximab	0.693333	GBM
	GBM_LN_IC50_170	Shikonin	0.658824	GBM
	GBM_LN_IC50_1053	MK-2206	0.613235	GBM
	GBM_LN_IC50_1261	rTRAIL	0.755882	GBM
	GBM_LN_IC50_271	VNLG/124	0.674084	GBM
	GBM_LN_IC50_203	BMS345541	0.619608	GBM
	GBM_LN_IC50_300	CX-5461	0.732026	GBM
	GBM_LN_IC50_1003	Camptothecin	0.797059	GBM
	GBM_LN_IC50_1058	GDC0941	0.761765	GBM
	GBM_LN_IC50_1008	Methotrexate	0.337254	GBM
	GBM_LN_IC50_178	BAY 61-3606	-0.0298488	GBM
	GBM_LN_IC50_1046	681640	0.509305	GBM
	GBM_LN_IC50_257	NPK76-II-72-1	0.497879	GBM
	GBM_LN_IC50_154	CHIR-99021	0.698529	GBM
	GBM_LN_IC50_156	AZD6482	0.789706	GBM
	GBM_LN_IC50_268	YM155	0.439708	GBM
	GBM_LN_IC50_249	XL-184	0.605229	GBM
	GBM_LN_IC50_287	KIN001-244	0.537255	GBM
	GBM_LN_IC50_184	BMS-754807	0.726471	GBM
	GBM_LN_IC50_330	XMD13-2	0.704575	GBM
	GBM_LN_IC50_1061	SB590885	0.135183	GBM
	GBM_LN_IC50_1007	Docetaxel	0.400294	GBM
	GBM_LN_IC50_1066	AZD6482	0.686667	GBM
	GBM_LN_IC50_135	Gemcitabine	0.599408	GBM
	GBM_LN_IC50_157	JNK-9L	0.713235	GBM
	GBM_LN_IC50_1378	Bleomycin (50 uM)	0.696732	GBM
	GBM_LN_IC50_1014	RDEA119	0.607826	GBM
	GBM_LN_IC50_294	MPS-1-IN-1	0.933333	GBM
	GBM_LN_IC50_172	Embelin	0.727941	GBM
	GBM_LN_IC50_303	PIK-93	0.0484698	GBM
	GBM_LN_IC50_1025	SB 216763	-0.109007	GBM
	GBM_LN_IC50_1021	Axitinib	0.845588	GBM
	GBM_LN_IC50_238	CAL-101	0.4213	GBM
	GBM_LN_IC50_211	TL-2-105	0.118425	GBM
	GBM_LN_IC50_177	GSK-650394	0.613235	GBM
	GBM_LN_IC50_1091	BMS-536924	0.684967	GBM
	GBM_LN_IC50_1017	Olaparib	0.704462	GBM
	GBM_LN_IC50_133	Doxorubicin	0.838235	GBM
	GBM_LN_IC50_1262	UNC1215	0.74808	GBM
	GBM_LN_IC50_153	Midostaurin	0.636765	GBM
	GBM_LN_IC50_1038	NU-7441	0.820915	GBM
	GBM_LN_IC50_1024	CEP-701	0.510127	GBM
	GBM_LN_IC50_1001	AICAR	0.654412	GBM
	GBM_LN_IC50_1129	PF-4708671	0.574335	GBM
	GBM_LN_IC50_1015	CI-1040	0.00152676	GBM
	GBM_LN_IC50_1069	EHT 1864	-0.425809	GBM
	GBM_LN_IC50_1495	Olaparib	0.580356	GBM
	GBM_LN_IC50_158	PF-562271	0.705882	GBM
	GBM_LN_IC50_1042	BIRB 0796	0.658824	GBM
	GBM_LN_IC50_1230	IOX2	0.643137	GBM
	GBM_LN_IC50_1175	AG-014699	0.157551	GBM
	GBM_LN_IC50_1023	GW 441756	0.670588	GBM
	GBM_LN_IC50_1072	BMS-708163	0.729412	GBM
	GBM_LN_IC50_1498	selumetinib	0.23924	GBM
	GBM_LN_IC50_182	Obatoclax Mesylate	0.542087	GBM
	GBM_LN_IC50_279	BIX02189	0.760784	GBM
	GBM_LN_IC50_207	AS601245	0.780882	GBM
	GBM_LN_IC50_1133	JNJ-26854165	0.69281	GBM
	GBM_LN_IC50_304	SB52334	0.67451	GBM
	GBM_LN_IC50_252	WZ3105	0.536313	GBM
	GBM_LN_IC50_223	ZSTK474	0.649673	GBM
	GBM_LN_IC50_194	AUY922	0.636243	GBM
	GBM_LN_IC50_1004	Vinblastine	0.689213	GBM
	GBM_LN_IC50_201	Epothilone B	0.826673	GBM
	GBM_LN_IC50_262	VX-11e	0.681046	GBM
	GBM_LN_IC50_326	GSK690693	0.754248	GBM
	GBM_LN_IC50_1243	piperlongumine	-0.495481	GBM
	LUAD_LN_IC50_1050	ZM-447439	0.395914	LUAD
	LUAD_LN_IC50_298	OSI-930	0.45031	LUAD
	LUAD_LN_IC50_290	KIN001-260	0.581838	LUAD
	LUAD_LN_IC50_1043	JNK Inhibitor VIII	0.481587	LUAD
	LUAD_LN_IC50_1018	Veliparib	-0.0136753	LUAD
	LUAD_LN_IC50_344	THZ-2-49	0.513178	LUAD
	LUAD_LN_IC50_180	Thapsigargin	0.625914	LUAD
	LUAD_LN_IC50_167	OSU-03012	0.222516	LUAD
	LUAD_LN_IC50_261	TL-1-85	0.686379	LUAD
	LUAD_LN_IC50_332	XMD15-27	0.553853	LUAD
	LUAD_LN_IC50_1016	Temsirolimus	0.673797	LUAD
	LUAD_LN_IC50_1371	PLX4720	0.452683	LUAD
	LUAD_LN_IC50_1242	(5Z)-7-Oxozeaenol	0.641196	LUAD
	LUAD_LN_IC50_269	NSC-207895	0.586411	LUAD
	LUAD_LN_IC50_229	LY317615	0.601538	LUAD
	LUAD_LN_IC50_1236	UNC0638	0.476855	LUAD
	LUAD_LN_IC50_1529	MLN4924	0.59697	LUAD
	LUAD_LN_IC50_1049	PD-173074	0.428254	LUAD
	LUAD_LN_IC50_266	Zibotentan	0.621484	LUAD
	LUAD_LN_IC50_1494	SN-38	0.222937	LUAD
	LUAD_LN_IC50_1264	SGC0946	0.544943	LUAD
	LUAD_LN_IC50_301	PHA-793887	0.727796	LUAD
	LUAD_LN_IC50_140	Vinorelbine	0.426053	LUAD
	LUAD_LN_IC50_283	GSK2126458	0.405329	LUAD
	LUAD_LN_IC50_1170	CCT018159	0.545763	LUAD
	LUAD_LN_IC50_308	Foretinib	0.580288	LUAD
	LUAD_LN_IC50_1377	Afatinib	0.284615	LUAD
	LUAD_LN_IC50_1203	QL-XII-61	0.609333	LUAD
	LUAD_LN_IC50_1039	SL 0101-1	0.203114	LUAD
	LUAD_LN_IC50_288	KIN001-055	0.650941	LUAD
	LUAD_LN_IC50_171	AKT inhibitor VIII	0.52952	LUAD
	LUAD_LN_IC50_302	PI-103	0.487224	LUAD
	LUAD_LN_IC50_231	FMK	0.66899	LUAD
	LUAD_LN_IC50_309	Y-39983	0.639424	LUAD
	LUAD_LN_IC50_1149	TW 37	0.618271	LUAD
	LUAD_LN_IC50_186	Bexarotene	0.703433	LUAD
	LUAD_LN_IC50_1375	Temozolomide	0.300866	LUAD
	LUAD_LN_IC50_277	Linifanib	0.647398	LUAD
	LUAD_LN_IC50_164	JQ12	0.679734	LUAD
	LUAD_LN_IC50_345	KIN001-270	0.508942	LUAD
	LUAD_LN_IC50_1164	XMD8-92	0.627333	LUAD
	LUAD_LN_IC50_204	Tipifarnib	0.450204	LUAD
	LUAD_LN_IC50_1241	CHIR-99021	0.65227	LUAD
	LUAD_LN_IC50_226	GSK1070916	0.666667	LUAD
	LUAD_LN_IC50_196	Phenformin	0.441417	LUAD
	LUAD_LN_IC50_179	5-Fluorouracil	0.499353	LUAD
	LUAD_LN_IC50_255	CP724714	0.642082	LUAD
	LUAD_LN_IC50_1239	YK 4-279	0.317398	LUAD
	LUAD_LN_IC50_310	YM201636	0.576301	LUAD
	LUAD_LN_IC50_253	XMD14-99	0.628128	LUAD
	LUAD_LN_IC50_1373	Dabrafenib	0.669417	LUAD
	LUAD_LN_IC50_245	UNC0638	0.573865	LUAD
	LUAD_LN_IC50_1268	XAV939	0.546232	LUAD
	LUAD_LN_IC50_163	JQ1	0.655519	LUAD
	LUAD_LN_IC50_173	FH535	0.258244	LUAD
	LUAD_LN_IC50_333	T0901317	0.604651	LUAD
	LUAD_LN_IC50_225	Genentech Cpd 10	0.530158	LUAD
	LUAD_LN_IC50_305	TPCA-1	0.66113	LUAD
	LUAD_LN_IC50_1030	KU-55933	0.510476	LUAD
	LUAD_LN_IC50_221	TAK-715	0.464198	LUAD
	LUAD_LN_IC50_1052	RO-3306	0.323057	LUAD
	LUAD_LN_IC50_151	QS11	0.463566	LUAD
	LUAD_LN_IC50_254	AC220	0.143743	LUAD
	LUAD_LN_IC50_1199	Tamoxifen	0.727796	LUAD
	LUAD_LN_IC50_329	QL-XI-92	0.56233	LUAD
	LUAD_LN_IC50_1028	VX-702	0.47	LUAD
	LUAD_LN_IC50_165	DMOG	0.453957	LUAD
	LUAD_LN_IC50_1218	JQ1	0.422152	LUAD
	LUAD_LN_IC50_235	QL-XII-47	0.448655	LUAD
	LUAD_LN_IC50_193	GW-2580	0.619048	LUAD
	LUAD_LN_IC50_260	NG-25	0.511987	LUAD
	LUAD_LN_IC50_1248	FK866	0.518715	LUAD
	LUAD_LN_IC50_273	CUDC-101	0.326654	LUAD
	LUAD_LN_IC50_1059	AZD8055	0.657778	LUAD
	LUAD_LN_IC50_1194	SB 505124	0.540482	LUAD
	LUAD_LN_IC50_1006	Cytarabine	0.544193	LUAD
	LUAD_LN_IC50_328	SNX-2112	0.604873	LUAD
	LUAD_LN_IC50_185	Lisitinib	0.591141	LUAD
	LUAD_LN_IC50_292	Masitinib	0.526467	LUAD
	LUAD_LN_IC50_1009	ATRA	0.556136	LUAD
	LUAD_LN_IC50_1026	17-AAG	0.428254	LUAD
	LUAD_LN_IC50_293	MP470	0.447669	LUAD
	LUAD_LN_IC50_265	Tubastatin A	0.455437	LUAD
	LUAD_LN_IC50_1142	HG-5-113-01	0.642886	LUAD
	LUAD_LN_IC50_1219	PFI-1	0.471539	LUAD
	LUAD_LN_IC50_295	BHG712	0.429014	LUAD
	LUAD_LN_IC50_312	Tivozanib	0.66113	LUAD
	LUAD_LN_IC50_258	STF-62247	0.596666	LUAD
	LUAD_LN_IC50_134	Etoposide	0.311704	LUAD
	LUAD_LN_IC50_192	LFM-A13	0.638095	LUAD
	LUAD_LN_IC50_205	BMS-708163	0.584641	LUAD
	LUAD_LN_IC50_282	EKB-569	0.632337	LUAD
	LUAD_LN_IC50_197	Bryostatin 1	0.667553	LUAD
	LUAD_LN_IC50_1259	Talazoparib	-0.0539183	LUAD
	LUAD_LN_IC50_346	THZ-2-102-1	0.481285	LUAD
	LUAD_LN_IC50_222	BX-912	0.580288	LUAD
	LUAD_LN_IC50_1526	RDEA119	0.6223	LUAD
	LUAD_LN_IC50_272	AR-42	0.671539	LUAD
	LUAD_LN_IC50_1005	Cisplatin	0.313369	LUAD
	LUAD_LN_IC50_1019	Bosutinib	0.508509	LUAD
	LUAD_LN_IC50_202	GSK1904529A	0.235244	LUAD
	LUAD_LN_IC50_190	Bleomycin	0.356804	LUAD
	LUAD_LN_IC50_1029	AMG-706	0.498772	LUAD
	LUAD_LN_IC50_1022	AZD7762	0.541288	LUAD
	LUAD_LN_IC50_224	AS605240	0.634175	LUAD
	LUAD_LN_IC50_1372	Trametinib	0.76122	LUAD
	LUAD_LN_IC50_208	Ispinesib Mesylate	0.699668	LUAD
	LUAD_LN_IC50_1013	Nilotinib	0.704086	LUAD
	LUAD_LN_IC50_206	Ruxolitinib	0.562978	LUAD
	LUAD_LN_IC50_1031	Elesclomol	0.741533	LUAD
	LUAD_LN_IC50_1192	GSK269962A	0.637431	LUAD
	LUAD_LN_IC50_276	CAY10603	0.565891	LUAD
	LUAD_LN_IC50_331	QL-X-138	0.511323	LUAD
	LUAD_LN_IC50_1037	BX-795	0.499537	LUAD
	LUAD_LN_IC50_152	CP466722	0.452096	LUAD
	LUAD_LN_IC50_1036	PLX4720	0.592698	LUAD
	LUAD_LN_IC50_1047	Nutlin-3a (-)	0.596211	LUAD
	LUAD_LN_IC50_1527	GDC0941	0.726365	LUAD
	LUAD_LN_IC50_306	TG101348	0.474197	LUAD
	LUAD_LN_IC50_1010	Gefitinib	0.676292	LUAD
	LUAD_LN_IC50_275	I-BET-762	0.368501	LUAD
	LUAD_LN_IC50_1011	Navitoclax	0.353932	LUAD
	LUAD_LN_IC50_200	LAQ824	0.308434	LUAD
	LUAD_LN_IC50_1012	Vorinostat	0.73369	LUAD
	LUAD_LN_IC50_1502	Bicalutamide	0.683357	LUAD
	LUAD_LN_IC50_281	CH5424802	0.626121	LUAD
	LUAD_LN_IC50_1161	ZG-10	0.380212	LUAD
	LUAD_LN_IC50_150	Bicalutamide	0.477854	LUAD
	LUAD_LN_IC50_176	IPA-3	0.622813	LUAD
	LUAD_LN_IC50_230	GSK429286A	0.414396	LUAD
	LUAD_LN_IC50_299	OSI-027	0.481063	LUAD
	LUAD_LN_IC50_1033	GDC0449	0.364369	LUAD
	LUAD_LN_IC50_1054	PD-0332991	0.640323	LUAD
	LUAD_LN_IC50_1032	Afatinib	0.458915	LUAD
	LUAD_LN_IC50_291	KIN001-266	0.695681	LUAD
	LUAD_LN_IC50_286	KIN001-236	0.587363	LUAD
	LUAD_LN_IC50_159	HG-6-64-1	0.742193	LUAD
	LUAD_LN_IC50_166	FTI-277	0.617276	LUAD
	LUAD_LN_IC50_263	FR-180204	0.164334	LUAD
	LUAD_LN_IC50_1060	PD-0325901	0.340648	LUAD
	LUAD_LN_IC50_199	Pazopanib	0.445826	LUAD
	LUAD_LN_IC50_219	AT-7519	0.554374	LUAD
	LUAD_LN_IC50_136	Mitomycin C	0.519113	LUAD
	LUAD_LN_IC50_1020	Lenalidomide	0.564705	LUAD
	LUAD_LN_IC50_274	Belinostat	0.6002	LUAD
	LUAD_LN_IC50_341	EX-527	0.366857	LUAD
	LUAD_LN_IC50_1057	BEZ235	0.429258	LUAD
	LUAD_LN_IC50_228	KIN001-102	0.264298	LUAD
	LUAD_LN_IC50_175	PAC-1	0.586489	LUAD
	LUAD_LN_IC50_1062	selumetinib	0.586499	LUAD
	LUAD_LN_IC50_147	NSC-87877	0.716279	LUAD
	LUAD_LN_IC50_155	AP-24534	0.513235	LUAD
	LUAD_LN_IC50_256	JW-7-24-1	0.0951684	LUAD
	LUAD_LN_IC50_1067	CCT007093	0.536923	LUAD
	LUAD_LN_IC50_1114	Cetuximab	0.416896	LUAD
	LUAD_LN_IC50_170	Shikonin	0.580432	LUAD
	LUAD_LN_IC50_1053	MK-2206	0.398778	LUAD
	LUAD_LN_IC50_1261	rTRAIL	0.550156	LUAD
	LUAD_LN_IC50_271	VNLG/124	0.612846	LUAD
	LUAD_LN_IC50_203	BMS345541	0.5433	LUAD
	LUAD_LN_IC50_300	CX-5461	0.521373	LUAD
	LUAD_LN_IC50_1003	Camptothecin	0.604155	LUAD
	LUAD_LN_IC50_1058	GDC0941	0.759365	LUAD
	LUAD_LN_IC50_1008	Methotrexate	0.569697	LUAD
	LUAD_LN_IC50_178	BAY 61-3606	0.646069	LUAD
	LUAD_LN_IC50_1046	681640	0.00912087	LUAD
	LUAD_LN_IC50_257	NPK76-II-72-1	0.615061	LUAD
	LUAD_LN_IC50_154	CHIR-99021	0.59948	LUAD
	LUAD_LN_IC50_156	AZD6482	0.414006	LUAD
	LUAD_LN_IC50_268	YM155	0.239344	LUAD
	LUAD_LN_IC50_249	XL-184	0.595349	LUAD
	LUAD_LN_IC50_287	KIN001-244	0.576523	LUAD
	LUAD_LN_IC50_184	BMS-754807	0.430529	LUAD
	LUAD_LN_IC50_330	XMD13-2	0.569009	LUAD
	LUAD_LN_IC50_1061	SB590885	0.609269	LUAD
	LUAD_LN_IC50_1007	Docetaxel	0.481054	LUAD
	LUAD_LN_IC50_1066	AZD6482	0.545355	LUAD
	LUAD_LN_IC50_135	Gemcitabine	0.425987	LUAD
	LUAD_LN_IC50_157	JNK-9L	0.370821	LUAD
	LUAD_LN_IC50_1378	Bleomycin (50 uM)	0.189685	LUAD
	LUAD_LN_IC50_1014	RDEA119	0.66127	LUAD
	LUAD_LN_IC50_294	MPS-1-IN-1	0.483051	LUAD
	LUAD_LN_IC50_172	Embelin	0.287759	LUAD
	LUAD_LN_IC50_303	PIK-93	0.406887	LUAD
	LUAD_LN_IC50_1025	SB 216763	0.586227	LUAD
	LUAD_LN_IC50_1021	Axitinib	0.499574	LUAD
	LUAD_LN_IC50_238	CAL-101	0.440713	LUAD
	LUAD_LN_IC50_211	TL-2-105	0.42007	LUAD
	LUAD_LN_IC50_177	GSK-650394	0.522808	LUAD
	LUAD_LN_IC50_1091	BMS-536924	0.555703	LUAD
	LUAD_LN_IC50_1017	Olaparib	0.68188	LUAD
	LUAD_LN_IC50_133	Doxorubicin	0.0604317	LUAD
	LUAD_LN_IC50_1262	UNC1215	0.221955	LUAD
	LUAD_LN_IC50_153	Midostaurin	0.480842	LUAD
	LUAD_LN_IC50_1038	NU-7441	0.785397	LUAD
	LUAD_LN_IC50_1024	CEP-701	0.65583	LUAD
	LUAD_LN_IC50_1001	AICAR	0.481688	LUAD
	LUAD_LN_IC50_1158	XMD11-85h	0.619333	LUAD
	LUAD_LN_IC50_1129	PF-4708671	0.486461	LUAD
	LUAD_LN_IC50_1015	CI-1040	0.541047	LUAD
	LUAD_LN_IC50_1143	HG-5-88-01	0.634166	LUAD
	LUAD_LN_IC50_1069	EHT 1864	0.655641	LUAD
	LUAD_LN_IC50_1495	Olaparib	0.559958	LUAD
	LUAD_LN_IC50_158	PF-562271	0.552564	LUAD
	LUAD_LN_IC50_1166	QL-VIII-58	0.310707	LUAD
	LUAD_LN_IC50_1042	BIRB 0796	0.757143	LUAD
	LUAD_LN_IC50_1230	IOX2	0.598893	LUAD
	LUAD_LN_IC50_1175	AG-014699	0.377739	LUAD
	LUAD_LN_IC50_1023	GW 441756	0.530275	LUAD
	LUAD_LN_IC50_1072	BMS-708163	0.518462	LUAD
	LUAD_LN_IC50_1498	selumetinib	0.409614	LUAD
	LUAD_LN_IC50_182	Obatoclax Mesylate	0.5859	LUAD
	LUAD_LN_IC50_279	BIX02189	0.609081	LUAD
	LUAD_LN_IC50_207	AS601245	0.588618	LUAD
	LUAD_LN_IC50_1133	JNJ-26854165	0.533171	LUAD
	LUAD_LN_IC50_304	SB52334	0.667774	LUAD
	LUAD_LN_IC50_252	WZ3105	0.582281	LUAD
	LUAD_LN_IC50_223	ZSTK474	0.411766	LUAD
	LUAD_LN_IC50_194	AUY922	0.597645	LUAD
	LUAD_LN_IC50_1004	Vinblastine	0.619251	LUAD
	LUAD_LN_IC50_201	Epothilone B	0.591173	LUAD
	LUAD_LN_IC50_262	VX-11e	0.590698	LUAD
	LUAD_LN_IC50_326	GSK690693	0.596678	LUAD
	LUAD_LN_IC50_1243	piperlongumine	0.562934	LUAD
	BRCA_LN_IC50_1050	ZM-447439	0.597763	BRCA
	BRCA_LN_IC50_298	OSI-930	0.755699	BRCA
	BRCA_LN_IC50_290	KIN001-260	0.406941	BRCA
	BRCA_LN_IC50_1043	JNK Inhibitor VIII	0.421766	BRCA
	BRCA_LN_IC50_1018	Veliparib	0.322429	BRCA
	BRCA_LN_IC50_344	THZ-2-49	0.585887	BRCA
	BRCA_LN_IC50_180	Thapsigargin	0.161624	BRCA
	BRCA_LN_IC50_167	OSU-03012	0.404607	BRCA
	BRCA_LN_IC50_261	TL-1-85	0.307874	BRCA
	BRCA_LN_IC50_332	XMD15-27	0.367212	BRCA
	BRCA_LN_IC50_1016	Temsirolimus	0.710414	BRCA
	BRCA_LN_IC50_1371	PLX4720	0.622653	BRCA
	BRCA_LN_IC50_1242	(5Z)-7-Oxozeaenol	0.668046	BRCA
	BRCA_LN_IC50_269	NSC-207895	0.696774	BRCA
	BRCA_LN_IC50_229	LY317615	0.196957	BRCA
	BRCA_LN_IC50_1236	UNC0638	0.550496	BRCA
	BRCA_LN_IC50_1529	MLN4924	0.506908	BRCA
	BRCA_LN_IC50_1049	PD-173074	0.274567	BRCA
	BRCA_LN_IC50_266	Zibotentan	0.140617	BRCA
	BRCA_LN_IC50_1494	SN-38	0.764113	BRCA
	BRCA_LN_IC50_1264	SGC0946	-0.160993	BRCA
	BRCA_LN_IC50_301	PHA-793887	0.637959	BRCA
	BRCA_LN_IC50_140	Vinorelbine	0.26885	BRCA
	BRCA_LN_IC50_283	GSK2126458	0.343499	BRCA
	BRCA_LN_IC50_1170	CCT018159	0.552583	BRCA
	BRCA_LN_IC50_308	Foretinib	0.52621	BRCA
	BRCA_LN_IC50_1377	Afatinib	0.631101	BRCA
	BRCA_LN_IC50_1203	QL-XII-61	-0.144952	BRCA
	BRCA_LN_IC50_1039	SL 0101-1	0.681481	BRCA
	BRCA_LN_IC50_288	KIN001-055	0.512455	BRCA
	BRCA_LN_IC50_171	AKT inhibitor VIII	0.473301	BRCA
	BRCA_LN_IC50_302	PI-103	0.580549	BRCA
	BRCA_LN_IC50_231	FMK	0.209267	BRCA
	BRCA_LN_IC50_309	Y-39983	0.333325	BRCA
	BRCA_LN_IC50_1149	TW 37	0.651494	BRCA
	BRCA_LN_IC50_186	Bexarotene	0.408578	BRCA
	BRCA_LN_IC50_1375	Temozolomide	0.585051	BRCA
	BRCA_LN_IC50_277	Linifanib	0.237762	BRCA
	BRCA_LN_IC50_164	JQ12	0.52328	BRCA
	BRCA_LN_IC50_345	KIN001-270	0.659537	BRCA
	BRCA_LN_IC50_1164	XMD8-92	-0.388059	BRCA
	BRCA_LN_IC50_204	Tipifarnib	0.494355	BRCA
	BRCA_LN_IC50_1241	CHIR-99021	0.665747	BRCA
	BRCA_LN_IC50_226	GSK1070916	-0.0249913	BRCA
	BRCA_LN_IC50_196	Phenformin	0.224927	BRCA
	BRCA_LN_IC50_179	5-Fluorouracil	0.41679	BRCA
	BRCA_LN_IC50_255	CP724714	0.157933	BRCA
	BRCA_LN_IC50_1239	YK 4-279	0.683692	BRCA
	BRCA_LN_IC50_310	YM201636	0.687097	BRCA
	BRCA_LN_IC50_253	XMD14-99	0.419846	BRCA
	BRCA_LN_IC50_1373	Dabrafenib	-0.122907	BRCA
	BRCA_LN_IC50_245	UNC0638	0.72166	BRCA
	BRCA_LN_IC50_1268	XAV939	0.259168	BRCA
	BRCA_LN_IC50_163	JQ1	0.68043	BRCA
	BRCA_LN_IC50_173	FH535	0.475606	BRCA
	BRCA_LN_IC50_333	T0901317	0.493796	BRCA
	BRCA_LN_IC50_225	Genentech Cpd 10	0.272813	BRCA
	BRCA_LN_IC50_305	TPCA-1	0.301376	BRCA
	BRCA_LN_IC50_1030	KU-55933	0.588882	BRCA
	BRCA_LN_IC50_221	TAK-715	0.389244	BRCA
	BRCA_LN_IC50_1052	RO-3306	0.254249	BRCA
	BRCA_LN_IC50_151	QS11	0.542339	BRCA
	BRCA_LN_IC50_254	AC220	0.0849608	BRCA
	BRCA_LN_IC50_1199	Tamoxifen	0.266428	BRCA
	BRCA_LN_IC50_329	QL-XI-92	0.357723	BRCA
	BRCA_LN_IC50_1028	VX-702	0.689655	BRCA
	BRCA_LN_IC50_165	DMOG	0.219975	BRCA
	BRCA_LN_IC50_1218	JQ1	0.566334	BRCA
	BRCA_LN_IC50_235	QL-XII-47	0.0781051	BRCA
	BRCA_LN_IC50_193	GW-2580	0.546667	BRCA
	BRCA_LN_IC50_260	NG-25	0.575597	BRCA
	BRCA_LN_IC50_1248	FK866	0.631685	BRCA
	BRCA_LN_IC50_273	CUDC-101	0.187124	BRCA
	BRCA_LN_IC50_1059	AZD8055	0.328921	BRCA
	BRCA_LN_IC50_1194	SB 505124	0.445393	BRCA
	BRCA_LN_IC50_1006	Cytarabine	0.643842	BRCA
	BRCA_LN_IC50_328	SNX-2112	0.536638	BRCA
	BRCA_LN_IC50_185	Lisitinib	0.546745	BRCA
	BRCA_LN_IC50_292	Masitinib	0.718142	BRCA
	BRCA_LN_IC50_1009	ATRA	0.668649	BRCA
	BRCA_LN_IC50_1026	17-AAG	0.678063	BRCA
	BRCA_LN_IC50_293	MP470	0.678139	BRCA
	BRCA_LN_IC50_265	Tubastatin A	0.132236	BRCA
	BRCA_LN_IC50_1142	HG-5-113-01	0.618301	BRCA
	BRCA_LN_IC50_1219	PFI-1	0.646452	BRCA
	BRCA_LN_IC50_295	BHG712	0.571288	BRCA
	BRCA_LN_IC50_312	Tivozanib	0.310011	BRCA
	BRCA_LN_IC50_258	STF-62247	0.531452	BRCA
	BRCA_LN_IC50_134	Etoposide	0.56043	BRCA
	BRCA_LN_IC50_192	LFM-A13	0.227144	BRCA
	BRCA_LN_IC50_205	BMS-708163	0.365517	BRCA
	BRCA_LN_IC50_282	EKB-569	0.551634	BRCA
	BRCA_LN_IC50_197	Bryostatin 1	-0.132696	BRCA
	BRCA_LN_IC50_1259	Talazoparib	0.763678	BRCA
	BRCA_LN_IC50_346	THZ-2-102-1	0.756129	BRCA
	BRCA_LN_IC50_222	BX-912	0.659541	BRCA
	BRCA_LN_IC50_1526	RDEA119	0.60582	BRCA
	BRCA_LN_IC50_272	AR-42	0.504392	BRCA
	BRCA_LN_IC50_1005	Cisplatin	0.792118	BRCA
	BRCA_LN_IC50_1019	Bosutinib	0.383839	BRCA
	BRCA_LN_IC50_202	GSK1904529A	0.516532	BRCA
	BRCA_LN_IC50_190	Bleomycin	0.397002	BRCA
	BRCA_LN_IC50_1029	AMG-706	0.615385	BRCA
	BRCA_LN_IC50_1022	AZD7762	0.697044	BRCA
	BRCA_LN_IC50_224	AS605240	0.0505401	BRCA
	BRCA_LN_IC50_1372	Trametinib	0.610575	BRCA
	BRCA_LN_IC50_208	Ispinesib Mesylate	0.674194	BRCA
	BRCA_LN_IC50_1013	Nilotinib	0.438316	BRCA
	BRCA_LN_IC50_206	Ruxolitinib	0.188327	BRCA
	BRCA_LN_IC50_1031	Elesclomol	0.760099	BRCA
	BRCA_LN_IC50_1192	GSK269962A	0.727816	BRCA
	BRCA_LN_IC50_276	CAY10603	-0.115122	BRCA
	BRCA_LN_IC50_331	QL-X-138	0.339032	BRCA
	BRCA_LN_IC50_1037	BX-795	0.667236	BRCA
	BRCA_LN_IC50_152	CP466722	0.497115	BRCA
	BRCA_LN_IC50_1036	PLX4720	0.293056	BRCA
	BRCA_LN_IC50_1047	Nutlin-3a (-)	0.633796	BRCA
	BRCA_LN_IC50_1527	GDC0941	0.54415	BRCA
	BRCA_LN_IC50_306	TG101348	0.630108	BRCA
	BRCA_LN_IC50_1010	Gefitinib	0.665844	BRCA
	BRCA_LN_IC50_275	I-BET-762	0.546886	BRCA
	BRCA_LN_IC50_1011	Navitoclax	0.613675	BRCA
	BRCA_LN_IC50_200	LAQ824	0.405326	BRCA
	BRCA_LN_IC50_1012	Vorinostat	0.488752	BRCA
	BRCA_LN_IC50_1502	Bicalutamide	-0.318035	BRCA
	BRCA_LN_IC50_281	CH5424802	0.540215	BRCA
	BRCA_LN_IC50_1161	ZG-10	0.393682	BRCA
	BRCA_LN_IC50_150	Bicalutamide	0.482103	BRCA
	BRCA_LN_IC50_176	IPA-3	0.673387	BRCA
	BRCA_LN_IC50_230	GSK429286A	0.174827	BRCA
	BRCA_LN_IC50_299	OSI-027	0.0536775	BRCA
	BRCA_LN_IC50_1033	GDC0449	0.644166	BRCA
	BRCA_LN_IC50_1054	PD-0332991	0.691692	BRCA
	BRCA_LN_IC50_1032	Afatinib	0.733005	BRCA
	BRCA_LN_IC50_291	KIN001-266	0.443952	BRCA
	BRCA_LN_IC50_286	KIN001-236	0.612361	BRCA
	BRCA_LN_IC50_159	HG-6-64-1	-0.208112	BRCA
	BRCA_LN_IC50_166	FTI-277	0.536774	BRCA
	BRCA_LN_IC50_263	FR-180204	0.475254	BRCA
	BRCA_LN_IC50_1060	PD-0325901	0.660969	BRCA
	BRCA_LN_IC50_199	Pazopanib	0.675945	BRCA
	BRCA_LN_IC50_219	AT-7519	0.420968	BRCA
	BRCA_LN_IC50_136	Mitomycin C	0.484677	BRCA
	BRCA_LN_IC50_1020	Lenalidomide	0.562069	BRCA
	BRCA_LN_IC50_274	Belinostat	0.496277	BRCA
	BRCA_LN_IC50_341	EX-527	0.392424	BRCA
	BRCA_LN_IC50_1057	BEZ235	0.433179	BRCA
	BRCA_LN_IC50_228	KIN001-102	0.2878	BRCA
	BRCA_LN_IC50_175	PAC-1	0.211422	BRCA
	BRCA_LN_IC50_1062	selumetinib	0.20439	BRCA
	BRCA_LN_IC50_147	NSC-87877	0.0221805	BRCA
	BRCA_LN_IC50_155	AP-24534	0.580645	BRCA
	BRCA_LN_IC50_256	JW-7-24-1	0.671828	BRCA
	BRCA_LN_IC50_1067	CCT007093	0.482685	BRCA
	BRCA_LN_IC50_1114	Cetuximab	0.571577	BRCA
	BRCA_LN_IC50_170	Shikonin	0.678571	BRCA
	BRCA_LN_IC50_1053	MK-2206	0.650249	BRCA
	BRCA_LN_IC50_1261	rTRAIL	0.655914	BRCA
	BRCA_LN_IC50_271	VNLG/124	0.519183	BRCA
	BRCA_LN_IC50_203	BMS345541	0.213303	BRCA
	BRCA_LN_IC50_300	CX-5461	0.792742	BRCA
	BRCA_LN_IC50_1003	Camptothecin	0.728571	BRCA
	BRCA_LN_IC50_1058	GDC0941	0.483779	BRCA
	BRCA_LN_IC50_1008	Methotrexate	0.544732	BRCA
	BRCA_LN_IC50_178	BAY 61-3606	0.670968	BRCA
	BRCA_LN_IC50_1046	681640	0.682251	BRCA
	BRCA_LN_IC50_257	NPK76-II-72-1	0.577126	BRCA
	BRCA_LN_IC50_154	CHIR-99021	0.575054	BRCA
	BRCA_LN_IC50_156	AZD6482	0.267201	BRCA
	BRCA_LN_IC50_268	YM155	0.473312	BRCA
	BRCA_LN_IC50_249	XL-184	0.607661	BRCA
	BRCA_LN_IC50_287	KIN001-244	0.579553	BRCA
	BRCA_LN_IC50_184	BMS-754807	0.659946	BRCA
	BRCA_LN_IC50_330	XMD13-2	0.493734	BRCA
	BRCA_LN_IC50_1061	SB590885	0.529616	BRCA
	BRCA_LN_IC50_1007	Docetaxel	0.485222	BRCA
	BRCA_LN_IC50_1066	AZD6482	0.677249	BRCA
	BRCA_LN_IC50_135	Gemcitabine	0.582796	BRCA
	BRCA_LN_IC50_157	JNK-9L	0.102327	BRCA
	BRCA_LN_IC50_1378	Bleomycin (50 uM)	0.725806	BRCA
	BRCA_LN_IC50_1014	RDEA119	0.648433	BRCA
	BRCA_LN_IC50_294	MPS-1-IN-1	0.444893	BRCA
	BRCA_LN_IC50_172	Embelin	0.201643	BRCA
	BRCA_LN_IC50_303	PIK-93	0.682127	BRCA
	BRCA_LN_IC50_1025	SB 216763	0.393231	BRCA
	BRCA_LN_IC50_1021	Axitinib	0.623645	BRCA
	BRCA_LN_IC50_238	CAL-101	0.246056	BRCA
	BRCA_LN_IC50_211	TL-2-105	0.441981	BRCA
	BRCA_LN_IC50_177	GSK-650394	0.421596	BRCA
	BRCA_LN_IC50_1091	BMS-536924	0.702086	BRCA
	BRCA_LN_IC50_1017	Olaparib	0.755172	BRCA
	BRCA_LN_IC50_133	Doxorubicin	0.396371	BRCA
	BRCA_LN_IC50_1262	UNC1215	0.682458	BRCA
	BRCA_LN_IC50_153	Midostaurin	0.647312	BRCA
	BRCA_LN_IC50_1038	NU-7441	0.651282	BRCA
	BRCA_LN_IC50_1024	CEP-701	0.749261	BRCA
	BRCA_LN_IC50_1001	AICAR	0.494329	BRCA
	BRCA_LN_IC50_1158	XMD11-85h	-0.119837	BRCA
	BRCA_LN_IC50_1129	PF-4708671	0.105878	BRCA
	BRCA_LN_IC50_1015	CI-1040	0.498522	BRCA
	BRCA_LN_IC50_1143	HG-5-88-01	0.434401	BRCA
	BRCA_LN_IC50_1069	EHT 1864	0.668817	BRCA
	BRCA_LN_IC50_1495	Olaparib	-0.17775	BRCA
	BRCA_LN_IC50_158	PF-562271	0.652709	BRCA
	BRCA_LN_IC50_1166	QL-VIII-58	-0.186004	BRCA
	BRCA_LN_IC50_1042	BIRB 0796	0.56624	BRCA
	BRCA_LN_IC50_1230	IOX2	0.431991	BRCA
	BRCA_LN_IC50_1175	AG-014699	0.729195	BRCA
	BRCA_LN_IC50_1023	GW 441756	0.617734	BRCA
	BRCA_LN_IC50_1072	BMS-708163	0.42533	BRCA
	BRCA_LN_IC50_1498	selumetinib	0.628506	BRCA
	BRCA_LN_IC50_182	Obatoclax Mesylate	0.482258	BRCA
	BRCA_LN_IC50_279	BIX02189	0.494555	BRCA
	BRCA_LN_IC50_207	AS601245	0.339614	BRCA
	BRCA_LN_IC50_1133	JNJ-26854165	0.65931	BRCA
	BRCA_LN_IC50_304	SB52334	0.626613	BRCA
	BRCA_LN_IC50_252	WZ3105	0.482665	BRCA
	BRCA_LN_IC50_223	ZSTK474	0.756452	BRCA
	BRCA_LN_IC50_194	AUY922	0.761589	BRCA
	BRCA_LN_IC50_1004	Vinblastine	0.417541	BRCA
	BRCA_LN_IC50_201	Epothilone B	0.75	BRCA
	BRCA_LN_IC50_262	VX-11e	0.537356	BRCA
	BRCA_LN_IC50_326	GSK690693	0.572069	BRCA
	BRCA_LN_IC50_1243	piperlongumine	0.619355	BRCA
	SCLC_LN_IC50_1050	ZM-447439	0.519298	SCLC
	SCLC_LN_IC50_298	OSI-930	0.577895	SCLC
	SCLC_LN_IC50_290	KIN001-260	0.524504	SCLC
	SCLC_LN_IC50_1043	JNK Inhibitor VIII	0.26799	SCLC
[truncated: 254 more rows]

## Sheet: Independent validation
	Independent validation in CCLE
		Model performance (Spearman's rho)	Model performance (-Log10(pval))	Consistency with GDSC (Spearman's correlation)
	PF2341066	0.514472	6.67048	0.473263
	PD-0325901	0.508995	16.2975	0.568834
	Paclitaxel	0.338653	2.84596	0.416918
	17-AAG	0.318535	6.33405	0.599237
	PLX4720	0.294382	5.99051	0.405687
	Nutlin-3	0.281524	5.04151	0.337658
	TAE684	0.218677	1.4158	0.274495
	PD-0332991	0.185293	2.04754	0.156137
	Nilotinib	0.182824	1.90303	0.285561
	AZD0530	0.16991	0.961106	0.334138
	PHA-665752	0.133439	0.677984	0.20812
	Sorafenib	0.00606551	0.0197534	0.38184
	Erlotinib	-0.0354452	0.118533	0.146998
	Lapatinib	-0.191059	1.08779	0.351129
	Independent validation in CTRP
		Model performance (Spearman's rho)	Model performance (-Log10(pval))	Consistency with GDSC (Spearman's correlation)
	Trametinib	0.578415	14.4911	0.669408
	Afatinib	0.347067	7.70264	0.498283
	Dasatinib	0.33211	2.55468	0.554032
	Nutlin-3a (-)	0.296547	6.15683	0.241018
	Dabrafenib	0.273589	3.11541	0.441489
	Gemcitabine	0.265501	5.24212	0.371051
	AZD7762	0.264465	5.02325	0.43211
	Camptothecin	0.262487	4.5965	0.559612
	Bosutinib	0.244278	4.26111	0.330091
	PI-103	0.236097	4.70381	0.261928
	Vorinostat	0.230246	3.76919	0.340315
	OSI-027	0.228575	4.48501	0.166715
	TPCA-1	0.219286	4.13989	0.325851
	SNX-2112	0.211833	3.97684	0.341768
	PLX4720	0.205181	3.16877	0.376787
	GW843682X	0.203079	1.03728	0.181979
	BMS-536924	0.199674	1.05515	0.288797
	Temsirolimus	0.199298	1.68862	0.202205
	Obatoclax Mesylate	0.188104	3.09232	0.294002
	Axitinib	0.185537	2.67323	0.343375
	Pazopanib	0.182616	2.8826	0.223934
	BMS-754807	0.180389	2.89278	0.376442
	Gefitinib	0.180297	2.50707	0.317335
	TAE684	0.165743	0.816833	0.295723
	AZD8055	0.16283	2.15388	0.309728
	PHA-793887	0.161965	2.46067	0.292693
	BMS345541	0.16063	2.37672	0.15139
	YK 4-279	0.160515	2.16672	0.321503
	Imatinib	0.157197	0.771358	0.152847
	CHIR-99021	0.155849	2.21258	0.176552
	Doxorubicin	0.145809	2.01964	0.233838
	Sunitinib	0.144724	0.67946	0.362427
	YM155	0.142079	1.79059	0.418041
	Cytarabine	0.133471	1.57502	0.331261
	GDC0941	0.128806	1.49756	0.306528
	TG101348	0.127797	1.65732	0.252689
	QS11	0.125585	0.588474	0.161841
	Etoposide	0.123659	1.54969	0.261606
	UNC0638	0.123374	1.56338	0.0796579
	MK-2206	0.121147	1.22283	0.35331
	Olaparib	0.116254	1.39629	0.247973
	TGX221	0.101258	0.415552	0.0817367
	Mitomycin C	0.0967721	1.05592	0.30463
	Masitinib	0.0942424	1.01754	0.146818
	BEZ235	0.0914394	0.706187	0.294673
	EX-527	0.0895694	0.948423	0.0756081
	TW 37	0.0894372	0.930847	0.164544
	Bleomycin	0.0879041	0.879467	0.127356
	PIK-93	0.0866401	0.894997	0.251049
	BI-2536	0.0852945	0.339335	0.162433
	Tubastatin A	0.0852302	0.544484	0.1324
	Bexarotene	0.0766164	0.729485	0.112154
	JQ1	0.0684401	0.649155	0.220623
	PAC-1	0.0671034	0.602456	0.0806
	AZD6482	0.0594327	0.531987	0.254605
	ZSTK474	0.0583657	0.5281	0.144892
	Crizotinib	0.0552632	0.203188	0.145032
	Parthenolide	0.0540452	0.182577	0.0609169
	Sorafenib	0.0465804	0.165236	0.0700593
	OSI-930	0.0431982	0.322777	0.0913054
	Docetaxel	0.0417768	0.19857	0.257654
	piperlongumine	0.0410093	0.33605	0.194386
	Erlotinib	0.0368363	0.116039	0.297897
	Methotrexate	0.0346741	0.236542	0.0856315
	JNJ-26854165	0.0268651	0.187591	0.108729
	MG-132	0.0147803	0.0266437	0.156836
	Tamoxifen	0.00175899	0.011067	0.0831485
	Ruxolitinib	-0.0331946	0.256419	0.043479
	KU-55933	-0.0410994	0.29784	0.104203
	VX-680	-0.05	0.0465531	0.483333
	Bortezomib	-0.0628612	0.233179	0.232236
	Nilotinib	-0.0683918	0.553696	0.122433
	Temozolomide	-0.0990584	1.08818	0.101011
	Paclitaxel	-0.122799	0.541597	0.0260399
	CAL-101	-0.159366	2.37636	0.325805
	Lapatinib	-0.26461	1.49773	0.18111
