# Supplementary material for: Systematic identification of non-coding pharmacogenomic landscape in cancer
Source: Nat Commun. 2018 Aug 9;9:3192. doi: 10.1038/s41467-018-05495-9 (PMC6085336; doi:10.1038/s41467-018-05495-9)
Supplement: Supplementary file 8 — Supplementary Data 5 [file 41467_2018_5495_MOESM8_ESM.xlsx]

## Sheet: Predicted IC50s FDA drugs
	Imatinib	Dasatinib	Ponatinib	Nilotinib	Bosutinib	Belinostat	Vorinostat	Paclitaxel	Vinorelbine	Vinblastine	Docetaxel	Doxorubicin	Etoposide	Gemcitabine	Mitomycin C	5-Fluorouracil	Bleomycin_1	Cisplatin	Cytarabine	Methotrexate	Erlotinib	Lapatinib	Gefitinib	Afatinib_1	Cetuximab	Afatinib_2	Trametinib	Dabrafenib	Olaparib_1	Rucaparib	Bortezomib	Bicalutamide (150)	Bexarotene	Ruxolitinib	Lenalidomide	Vismodegib	Tamoxifen	Bicalutamide (1502)	Idelalisib	Sunitinib	Sorafenib	Crizotinib	Pazopanib	Cabozantinib	Alectinib	Axitinib	Temsirolimus	Bleomycin_2	Olaparib_2
TCGA-D3-A3CE	0.756302	0.0391218	-0.0766358	0.0763456	1.25577	-1.1106	0.177583	0.290676	-0.314732	-0.836872	-0.423728	-0.473453	-0.380543	-0.469292	-0.283635	-1.42997	0.504302	-1.23277	-0.97974	-0.0139208	0.0133341	0.00344634	1.24927	0.986409	0.0143884	0.91657	-2.86944	-5.20466	0.177601	0.587034	-0.17726	0.0441536	-0.31017	-0.364554	-0.114112	-0.339992	0.0337528	-0.135603	-0.36947	0.0135909	-0.620048	-0.264672	0.302207	0.412782	-0.62121	0.0452521	-0.192435	-0.244853	-0.416191
TCGA-D3-A3CF	-1.31342	-1.89501	-0.0092917	-0.449277	-1.79619	-2.59225	0.635645	2.45368	1.05598	-0.0556911	0.0376421	0.52691	0.80311	2.35486	-1.19659	-0.289915	0.437842	-0.00732464	-0.277085	-0.313504	0.0133629	0.00344634	0.531565	0.963006	-0.29579	1.27631	-5.95528	-2.48189	-0.138058	0.215135	0.911259	0.320116	-1.01022	-0.833705	-0.773735	-0.509398	-0.672958	0.0738542	-0.515232	-0.529008	0.381573	-0.4576	0.26114	-0.707607	-0.998033	0.885501	0.0468939	-0.581978	-0.121449
TCGA-C5-A1BE	0.0623509	0.0289715	0.106353	0.295047	-0.105309	1.45771	-0.0191605	-1.30407	-2.09314	-1.3963	-0.897583	0.648678	-0.377388	-0.74164	-0.0751903	-0.215056	0.425662	-0.339901	0.245884	-0.786518	0.0133025	0.00344634	-0.864774	-0.651152	-0.0885969	-0.386251	-0.777974	-0.274998	-0.963197	-0.64341	-1.33053	-0.0720989	0.163646	0.0881889	-0.303503	-0.163957	-0.142475	0.0776462	0.892018	-0.749949	-0.127964	-0.426669	0.329209	0.368369	0.0748923	0.29495	-0.285649	-0.87228	-0.173749
TCGA-D3-A3CC	0.7541	0.706571	-0.116094	0.902834	0.560306	-0.181422	0.382693	0.993592	-0.291362	-0.0940146	-1.06972	-0.0370696	-1.08519	0.367154	-0.594164	0.625043	-0.381786	-1.13245	0.426677	0.339126	0.0133286	0.00344634	0.778551	1.00185	0.71468	0.825049	-3.72278	-2.07398	-0.227265	0.310038	0.548798	0.0306709	-0.29917	0.120339	0.0801401	0.0324167	-0.131326	0.47464	0.316306	0.320056	-0.306145	0.758434	0.515173	1.22175	0.444401	-0.0288341	0.0654714	-1.25706	0.00224445
TCGA-C5-A1BF	0.00792812	0.0449669	0.807205	0.200534	-1.30885	0.00751287	-0.406309	-1.37653	-0.941558	-1.54233	-1.49208	-1.14426	-1.16035	-0.192898	0.440001	0.268718	-0.280135	-0.191033	-0.485342	0.199523	0.013	0.00344634	-0.357589	-0.173038	-1.03094	-0.459705	-2.7426	0.350626	-0.0443101	-0.238013	-1.0103	-0.164085	-0.35473	-0.1903	0.130952	-0.162033	-0.461393	-0.103898	-0.110555	-0.556909	-0.366267	-0.513097	0.804763	-0.974396	0.157668	-0.321862	-0.150182	-1.31355	-0.0732099
TCGA-C5-A1BK	-0.114817	-0.0983741	0.263494	-0.157019	-1.93939	-0.939641	-0.116717	-3.37373	-1.33995	-1.33018	-0.692105	-0.633147	-0.897552	-1.27665	-0.600666	-0.369027	-1.53128	-0.544102	-0.312304	-0.788964	0.0132069	0.00344634	-1.67558	-1.44623	-0.259919	-1.87817	-1.53097	-0.913636	-1.22185	-0.757112	-0.75854	-0.122075	-0.567195	-0.853226	-1.1064	-0.662395	-0.409073	-0.263503	0.216028	-0.830052	-0.743031	-0.78743	-0.172234	-1.67655	-0.70992	-0.182878	0.378025	-0.473369	-0.00199509
TCGA-C5-A1BJ	-0.108186	-0.526073	-0.223372	-0.812314	-0.8448	-0.638742	0.502446	-2.04341	-2.09171	-1.25916	-1.14193	-1.54595	-0.444	-1.60512	0.414416	0.0851565	-0.478475	-0.541869	-0.548341	-0.380738	0.0132001	0.00344634	-1.28826	-0.998157	-0.881784	-2.12244	-1.37683	-0.809693	-0.734036	-0.332236	0.975527	0.232554	0.0728472	-0.171597	-0.590751	-0.526453	-0.444176	0.0184179	0.979049	-1.36651	0.325172	-0.565069	0.389298	-1.37081	-1.19654	0.16103	0.414087	-1.21454	-0.126313
TCGA-C5-A1BM	0.141899	-0.661798	0.935737	0.496646	-0.49768	-1.4032	0.658281	-0.667489	-0.550639	-2.35163	-0.768302	0.0509813	-0.647036	0.633212	0.8181	1.03868	-0.606422	-0.445302	0.0836761	-0.344125	0.0129218	0.00344634	-1.04401	-0.508185	-0.732984	-2.00123	-1.36641	-1.39109	0.0963541	-0.206454	1.16844	-0.296893	0.0354862	-0.339964	-0.295012	-0.393538	-0.188669	0.357234	0.0663045	-1.03979	0.719505	-0.372159	0.418907	-0.580206	-0.641373	0.753369	-0.651037	-1.29226	-0.458153
TCGA-C5-A1BL	0.103607	0.269346	0.357532	-0.368334	-0.424439	-0.517681	0.583436	-2.62674	-2.15028	-2.32956	-1.02771	-0.634131	-0.547182	-1.39608	-0.000888786	-0.136283	-0.184732	-0.324778	0.317095	-0.754317	0.0131929	0.00344634	-1.23771	-0.965921	-0.730462	-1.97891	-1.03429	-0.240538	-0.593967	-0.691148	-0.115876	-0.199458	-0.0929694	-0.429825	-0.945492	-0.796687	-0.342896	-0.145022	0.724162	-0.585173	-0.447283	-0.564827	0.539566	-0.778085	-0.815841	0.31422	0.386733	-0.608591	-0.17011
TCGA-CW-5587	0.12829	1.01366	-0.674743	0.674472	0.319508	0.867673	0.41773	5.14313	2.68258	0.869721	0.776974	1.13058	1.73631	-0.535813	1.00778	0.832195	0.788995	0.842794	0.0785344	0.0662279	0.0127714	0.00344634	1.10175	-0.650186	-0.305434	0.507103	1.34021	0.0827728	0.615141	-0.13041	1.06224	0.0482723	0.966482	0.738153	0.62135	0.243925	0.7012	0.22152	0.386677	1.26468	1.34027	0.640265	0.0273459	-0.248979	0.281894	0.859594	0.426943	-0.589008	1.13801
TCGA-C5-A1BN	0.229015	-1.11878	0.684816	0.459486	-1.41948	0.772398	-0.276636	-1.50326	-2.87198	-1.31693	-1.74825	-1.61946	-0.460687	-1.57964	0.266406	-0.101818	-0.666832	-0.488328	0.00377731	-0.39427	0.0133629	0.00344634	-0.958573	-0.591992	-0.836631	-0.985111	-2.43159	-0.0294823	-0.868293	-0.273006	-0.91161	0.230127	0.225743	0.62007	-0.18837	-0.24694	-0.265895	0.0175404	0.726484	-0.605697	0.470534	0.451618	0.392107	-0.18014	0.246021	0.660934	0.328314	-1.61539	0.107395
TCGA-C5-A1BQ	0.149592	-1.55678	1.1196	-0.369231	-0.899276	-0.29177	0.306919	-1.41494	-1.28092	-0.962841	-0.699302	-0.0202837	0.173234	-0.831529	-0.836835	0.420789	-0.415371	-0.488671	0.294993	-0.599952	0.0132248	0.00344634	-1.03624	-0.618503	-0.576936	-2.41692	-0.299175	0.702435	-0.976909	-0.352625	-0.032575	-0.240742	0.343883	0.345613	-0.559757	-0.301605	-0.0765466	-0.230827	0.520968	-0.774837	-0.271288	-0.156314	0.711564	-0.551696	-0.318583	0.167711	0.375719	-0.534538	-0.0337421
TCGA-GM-A3NY	0.235929	0.793403	0.619399	0.958463	-0.128557	-0.30571	0.199537	-0.651585	1.06986	-0.806684	-0.407462	0.0771099	0.532189	1.86674	-0.0260828	0.741437	0.0109298	1.17782	0.705325	0.481226	0.013249	0.00344634	-0.11529	-0.0847242	0.137035	0.0725286	2.06751	0.68225	0.669033	0.562153	0.36789	-0.0761071	0.113621	-0.0680325	0.567603	-0.211589	-0.13519	-0.364101	0.0642448	-0.425643	0.0204923	-0.1727	0.152596	0.257794	0.352583	-0.267559	0.236769	-0.176262	0.454159
TCGA-A7-A0CJ	0.37532	-0.127023	1.98582	0.81102	-0.0427935	0.938145	0.184856	-1.30791	-0.14293	-0.771038	0.267666	0.672436	0.496784	1.03284	0.469954	0.669312	0.875562	1.24443	0.907593	1.0771	0.0131459	0.00344634	-0.0057496	-0.593414	0.582702	1.03669	1.81127	0.512244	0.47653	0.448265	-0.458423	-0.370882	0.28685	0.0555832	0.45295	0.271127	0.338354	-0.00666749	-0.144988	0.0406477	-0.210646	-0.192526	0.269013	1.17861	0.579064	-0.0979241	-0.112187	1.74123	0.246479
TCGA-A7-A0CH	0.312561	1.31182	0.528062	0.741547	0.593949	1.18234	-0.0477845	-1.72407	-0.0429517	-0.770869	-0.303345	0.228201	0.973173	1.27132	0.71363	0.570159	1.00878	0.560181	0.680702	0.316846	0.0133629	0.00344634	0.18623	-0.781718	0.100159	0.701027	0.910793	0.299871	0.870575	0.675701	0.0159682	0.00991894	0.478013	0.183227	0.155074	0.266606	-0.130489	-0.275579	-0.844147	-0.139889	-0.437148	-0.120398	0.0385277	0.770643	0.0995924	0.274322	-0.106738	1.21288	0.38916
TCGA-41-3915	-0.974191	-0.460001	-1.33419	-1.55808	0.92467	-0.529962	0.415019	-0.0131437	-0.504438	-0.253907	-0.0702432	-0.56907	-0.964664	0.186337	-0.0975477	-0.0824644	0.0611904	-0.738175	-1.13537	0.32587	0.0133629	0.00344634	1.79605	1.39357	-0.00425746	1.53466	0.253116	-0.698931	-0.491185	-0.209645	0.355702	-0.0612467	-0.505836	-0.301058	0.0700081	-0.214359	-0.326813	-0.157955	0.363065	0.53946	-0.016361	-0.160314	-0.62476	-0.0667198	0.242721	-1.49998	-0.334681	-0.50204	-0.576975
TCGA-DK-A1A5	0.124283	-1.07008	-0.104024	0.526541	-0.0079932	0.998859	-0.0755655	-1.98883	-1.01874	-1.23268	-1.44004	-0.860404	-1.02972	-0.662363	0.624495	-0.0144936	0.871934	0.274612	-0.627346	0.486474	0.0133292	0.00344634	-0.19172	-0.676222	0.0170859	-0.702471	-0.634476	-0.408191	-0.02313	0.47529	-0.225426	0.0186089	-0.0392084	0.733423	0.3073	0.0992528	0.077888	0.0443958	0.0824621	-0.537821	-0.0852207	0.357608	1.14236	0.395016	0.816578	-0.00331277	0.105531	-0.623911	-0.273252
TCGA-A7-A0CE	0.359288	0.2214	1.84261	0.176029	0.482296	0.502442	0.104402	-1.41702	-0.788951	0.00524923	0.131909	-0.24067	-1.53408	-0.29715	-0.864304	0.189043	-1.32754	-0.123848	-0.163096	-0.144465	0.0132116	0.00344634	-0.107032	-0.79971	-0.361276	-0.765934	0.943666	0.335	0.212183	0.918844	-0.989726	0.25103	0.084025	0.570422	0.0952674	0.0827059	0.525101	-0.120609	0.107266	0.190964	-0.0879661	-0.0142923	0.209948	0.220276	0.900743	-0.0791416	0.302741	0.471129	-0.0262031
TCGA-A5-A1OG	0.158773	0.998153	0.675704	-0.222115	-0.174305	0.299802	-0.372082	0.215503	-1.37246	-0.173808	0.0916465	0.381733	-1.09397	-1.07502	-1.1329	-0.184591	-0.838623	0.0341263	-0.0824004	-0.502922	0.0131329	0.00344634	-0.0355147	0.0466154	0.284071	-0.244846	0.404016	1.0775	-0.681768	0.0941845	0.100085	-0.202702	0.176174	0.0649784	-0.416543	-0.496709	0.102693	-0.21993	0.592122	-0.833752	-0.208339	0.037576	-0.31961	-0.551392	-0.540819	-0.000910375	-0.124617	0.359509	-0.60523
TCGA-D1-A0ZQ	0.808649	0.200338	0.432714	0.0607538	0.327184	0.78899	-0.143961	-0.807348	-0.35473	-0.361783	0.0350641	0.404326	0.486554	-0.915701	0.530727	-0.37107	0.178863	-0.0531882	0.399798	-0.62518	0.01309	0.00344634	0.168292	0.450127	0.215048	0.83294	0.486099	0.705742	-0.19002	0.0841388	-0.609173	-0.317308	0.415943	0.233664	-0.0832355	-0.321486	0.217331	-0.0504096	0.11435	-0.784421	-1.08199	-0.0585112	0.000197097	0.477203	0.116746	0.028718	-0.243513	0.0032477	-0.469047
TCGA-85-6560	-0.215138	0.671219	-3.62304	-1.13736	-0.736346	-0.689407	-0.614995	-0.96366	-0.226138	-1.14596	-1.30743	-2.96892	-1.5484	-1.62649	-1.25149	-0.646651	-5.33919	-1.04914	-0.621099	-0.500201	-0.00834429	-0.00220848	-0.159586	-0.781486	-0.0734648	0.347814	0.782833	0.918986	0.0460265	-0.362671	-0.110655	-0.143972	-1.86188	-0.493566	-0.519198	-0.678334	-0.42671	-0.438195	0.238784	-0.164502	0.211581	-0.1358	0.216974	-0.207214	-0.336736	0.169222	-0.47672	0.642581	-0.245281
TCGA-ET-A4KN	0.206945	0.333511	0.0427341	-0.0444977	-0.303778	-0.46747	0.164888	-1.23116	-1.30642	0.594843	0.659072	0.869785	-1.07496	-0.73925	0.695662	-0.692532	-1.25256	-0.0369314	0.679071	0.811323	0.0133629	0.00344634	0.165481	0.683271	0.0058831	0.428715	-1.50244	-0.633634	-0.101718	0.919802	-1.26168	-0.414362	0.303134	0.494427	0.347424	0.815969	0.011997	0.179629	0.222222	-1.18934	-1.81443	-0.171905	0.315093	-0.765191	0.267207	-0.525405	0.351304	-2.95052	-0.590359
TCGA-D1-A0ZP	0.441635	1.82628	0.649315	0.637505	-0.153995	1.23711	-0.169389	0.0394887	-0.558496	0.928966	1.19561	0.53694	0.348941	-0.353296	0.622254	0.141458	1.1897	0.323482	0.0659018	0.146902	0.0131975	0.00344634	0.272357	0.392649	0.112866	0.12262	0.013225	0.536875	0.117855	-0.173614	1.22579	0.100282	0.323449	-0.158783	-0.259035	0.545967	0.327562	-0.0829199	0.564166	0.613111	0.778267	0.547555	-0.098676	0.442016	-0.126612	0.901765	0.077182	2.43037	0.533284
TCGA-DK-A1A7	0.0679493	0.952727	0.416298	0.410887	-0.387003	0.336673	-0.0570467	-0.385834	-1.16045	-0.485792	-0.271128	1.47382	-0.346297	-0.89539	-0.0634218	-0.677133	0.53137	0.400046	0.294861	-0.493585	0.0128298	0.00344634	-0.632121	-0.586227	-0.0807659	-0.329775	-0.16266	1.01189	-0.204073	0.196241	0.677287	-0.159293	0.604158	0.26076	0.441412	-0.120635	0.524371	0.200165	0.904784	-0.930441	0.50824	0.842413	0.086629	0.280126	0.338835	-0.968879	-0.134441	0.421357	-0.155907
TCGA-CH-5788	-0.46795	1.1048	-5.24272	-0.620699	0.131862	1.06896	-0.790779	0.289139	0.515255	-0.353804	0.0148344	-1.57998	0.839933	1.81576	1.32774	-0.518157	-5.32956	-0.743071	0.967767	0.039466	0.0133129	0.00344634	0.503319	-0.181724	0.267153	0.357271	2.9579	0.875779	1.33322	0.838548	0.404576	-0.00445209	-2.0081	-0.0521188	0.665871	0.118879	0.413143	-0.334516	-0.11967	-0.288211	-0.119838	0.977558	0.471128	0.926428	0.222611	0.33762	1.1531	1.38139	-1.22165
TCGA-CH-5789	0.722212	1.12513	-0.545665	0.230067	0.083381	1.01152	0.131579	0.177545	0.00798732	-0.378759	-0.248941	0.286756	0.564369	0.432586	0.313533	0.0358985	-0.216634	-0.317369	0.551014	0.813077	0.0130251	0.00344634	0.108755	-0.118043	0.536805	0.113923	1.79228	0.76155	0.522487	0.587696	0.236313	-0.261722	0.296924	-0.078737	0.352653	0.470367	0.365151	0.129261	0.259213	0.110145	-0.224818	0.736964	0.562283	0.000918505	0.414527	-0.287465	0.452232	-0.151378	-0.19337
TCGA-B0-5084	-0.0939227	-1.76208	0.604307	0.694065	-1.00529	0.138738	0.0357831	-0.126466	-0.618361	-0.31074	0.384736	0.900155	-0.0866028	-2.73771	0.192698	0.330394	-0.418116	-0.260505	0.0338184	0.0135692	-0.0284464	-0.0074399	0.0769809	-0.119432	-0.448468	-1.73437	-1.15321	0.164671	0.136962	0.11047	-0.95158	0.27137	0.112282	0.324268	0.545072	-0.789366	-0.182183	-0.110479	-0.199503	-0.168839	-0.526219	-0.108214	-0.0957522	1.12	0.0689432	0.182929	0.0294949	-0.110283	-0.0885262
TCGA-B0-5085	-0.607816	-0.449245	0.249936	0.492004	-0.78684	-0.417333	-0.361265	0.261469	1.08744	-0.583708	-0.105441	0.221588	0.836068	0.0361632	-0.742757	0.87721	0.80038	-1.13023	-1.0648	-0.65574	0.0133066	0.00344634	0.138144	0.44695	-0.282076	0.374941	0.953255	-0.0314271	-0.0728581	0.134624	0.223081	-0.036638	-0.844412	-0.118557	0.197438	-0.564239	0.12918	-0.0850599	-0.412422	1.11479	0.200181	-0.563946	-1.1287	-0.104784	0.276666	-0.847501	-0.651247	0.347965	-0.271556
TCGA-D3-A3CB	0.145606	0.118162	-0.269279	-0.42098	-0.838187	-1.50061	0.0686344	0.549543	-0.757249	-1.10708	-0.102578	-0.471739	-0.985301	-0.702564	-0.606336	-0.897098	-1.20527	-1.11104	-1.51868	-0.564555	0.0133629	0.00344634	0.0717011	0.328106	0.354389	0.266301	-2.50962	-1.07843	-0.401407	-0.0913975	0.0418995	-0.154959	-0.872792	-0.528436	-0.398034	-0.922246	0.101729	-0.101797	-1.18524	-0.109704	-0.37522	-0.560738	0.445854	-0.455207	-0.547424	-0.189883	-0.297302	0.352237	-0.793351
TCGA-B0-5080	-0.419096	-1.04556	-0.889478	0.0456808	-0.0546928	-1.25021	-0.422368	0.861997	0.738392	0.649466	-0.341597	0.0241279	-1.30165	-2.64281	0.357829	0.038846	0.181712	-0.39897	-0.907279	1.02615	0.0133051	0.00344634	-0.246616	0.371844	-0.495769	0.166119	-2.08749	-0.68118	0.199953	-0.239563	-0.215015	0.0375913	-0.377001	-0.341796	-0.073888	0.113314	-0.06901	-0.244564	-0.0267999	0.102195	-1.0265	-0.717571	-0.889377	-0.341906	0.185824	-0.144175	-0.144363	-0.427785	-0.132525
TCGA-B0-5081	-0.156315	-0.870159	-0.884278	-0.312311	-0.177489	-1.0993	-0.252617	0.428606	2.00435	-0.386569	-0.127892	1.08836	-0.25776	-0.634546	-0.309685	0.261537	-0.49336	-0.530777	0.191307	0.05666	0.0129825	0.00344634	-0.56199	0.094553	-0.506555	-0.511928	0.325374	-0.360402	0.185962	0.292111	-0.996527	0.197593	-0.640537	-0.545762	-0.141625	-0.327716	-0.315489	-0.495883	-0.888168	-0.140597	-0.597584	-0.97269	-0.859056	0.304496	-0.293231	-0.0540665	-0.324861	-0.469766	-0.28142
TCGA-E1-5319	-0.71839	-0.073443	-1.19159	-0.50933	0.55353	0.847148	0.697117	1.74738	0.26711	0.390445	0.0249516	0.443099	1.81255	-0.485281	0.367235	-0.79866	0.179574	-0.607223	-0.000244715	-0.100371	-0.0365616	-0.00958125	0.804458	1.23237	0.139972	1.4461	1.67944	-1.05644	-0.268486	-0.233074	0.923421	0.373021	-0.0117593	-0.486115	0.489456	-0.296283	0.552981	0.660734	0.415994	2.15276	0.515631	0.809368	-0.944773	0.138163	0.749798	-0.548835	-0.240737	-0.10343	-0.0578325
TCGA-AX-A2H5	0.845062	-1.56749	0.737345	0.989732	-1.31388	0.807546	-0.295582	1.71355	-0.235918	1.04211	0.0871742	-0.276558	1.17829	1.15443	0.154545	0.545135	1.19404	-0.175343	0.0556685	0.646521	0.0132773	0.00344634	0.537401	0.243928	0.660098	-0.263784	1.01462	1.56296	0.141565	0.659425	-0.29467	0.31703	-0.0494815	0.740672	0.0318894	0.351129	-0.21951	-0.242118	0.50935	0.987754	0.879346	1.15706	0.0275544	0.616427	0.302183	0.252348	0.500138	1.42776	0.677419
TCGA-EK-A2R9	0.122378	-0.0292589	-1.02047	-0.671932	-1.39175	0.141583	0.0739567	-0.78929	-0.327986	0.227919	0.661771	0.986973	-0.631637	-1.32991	-0.482762	-1.18956	-1.24666	0.396456	0.209201	0.286156	0.0131413	0.00344634	-1.064	-0.629283	-0.221354	-0.434436	-0.287281	-0.0442905	-0.46762	-0.321236	-0.791303	-0.490586	0.27036	0.0234031	-0.352969	0.136449	0.359125	0.12264	0.259296	-0.681336	-0.0743729	0.364019	0.247936	-0.571906	-0.0293144	-0.453515	0.441203	-1.57151	-0.194163
TCGA-BG-A0M6	0.635365	-0.0614521	-0.16109	-0.238372	-0.571714	1.38189	0.919546	0.361332	-0.871731	-0.109728	-0.472821	-0.572689	-1.17041	-0.873283	0.324495	0.140912	-0.881724	0.720514	0.286443	0.0956123	0.0129549	0.00344634	0.500631	0.399182	0.230259	-0.0972099	-0.646917	1.17008	-0.599062	-0.236917	-0.518127	0.0153742	0.45069	0.490252	-0.431004	0.362777	0.16265	-0.0209112	1.1382	-0.335921	-0.0779847	0.599198	-0.173381	-0.11176	0.526296	-0.363721	-0.0467959	-0.0459956	0.598718
TCGA-AX-A2HC	0.691213	-0.214337	-0.280405	-0.482158	-0.547246	0.43998	-0.0971577	-0.154555	-0.464894	-1.06994	-0.151719	-0.647077	0.70502	-1.91006	-0.618353	-0.545909	-0.162734	-0.587026	-0.437398	-0.113993	0.0133629	0.00344634	0.236025	1.32076	0.390684	1.43013	-0.220089	1.10703	-0.429142	-0.570785	-1.06428	0.0516249	-0.224675	0.55785	-0.0723447	-0.579025	-0.138428	0.265524	0.566102	-0.477498	-0.242018	-0.0899599	-0.322082	0.963071	0.504298	-0.577611	-2.13643	-0.186108	-0.602679
TCGA-BH-A28Q	-0.784264	0.0428428	0.569989	0.295792	0.638414	0.0983723	-0.0856818	0.843429	1.99776	-0.276825	-0.155603	0.682914	0.572832	1.42956	0.919477	0.159609	1.03993	1.24279	0.100293	0.579383	0.0132992	0.00344634	-0.0278332	-1.04907	0.0727229	-0.0456263	1.5489	1.09551	1.06666	0.346638	2.43905	-0.149553	-0.195257	-0.540906	0.505818	0.306123	-0.423318	-0.207036	-1.549	0.931218	1.65946	0.284122	-0.512756	0.698347	-0.106718	0.501164	0.3617	1.83478	0.673837
TCGA-AX-A2HD	-0.0328367	0.965734	0.861743	-0.657044	-1.26552	-0.04242	-0.278329	0.169627	0.175448	-0.480186	0.75886	-0.266777	0.811222	-0.906862	0.161381	0.194469	-0.166532	-0.254422	-0.789745	0.308671	0.0132979	0.00344634	0.487439	0.945687	0.407567	1.43535	0.396463	1.86532	0.247835	0.337619	1.11329	-0.215037	0.0538123	0.358541	-0.435815	-0.496218	0.465012	0.520179	-0.641915	0.447333	-1.0278	0.537808	-0.692658	0.459715	-0.247007	-1.15794	-0.407066	0.107424	0.554123
TCGA-AX-A2HG	0.133654	-0.349284	0.886508	-0.164497	-1.33245	0.633254	0.292188	-0.337246	-1.67356	-0.436261	-0.0168858	-0.154657	-1.15076	-1.86035	-0.116737	-0.688378	-1.53859	-0.0416821	0.158599	0.609925	0.0132905	0.00344634	0.314582	0.504378	-0.0373822	0.631591	-0.0156689	0.95798	-0.482231	0.837187	-1.31859	-0.355404	-0.026684	0.289643	0.0915558	0.00121349	0.223872	0.297976	-0.146351	-0.602335	-1.0072	0.0173229	-0.323924	-0.264694	0.277879	-0.989599	-0.215897	-0.503223	-0.0597955
TCGA-AX-A2HF	0.927784	0.357479	-0.427361	-0.756488	0.168884	1.12727	-0.0684936	-0.0135856	-1.72655	-0.581161	-0.539003	-1.08331	-1.98778	-2.51288	-0.940137	0.061034	-0.810488	0.14693	0.539032	-0.320981	0.0130637	0.00344634	0.52675	0.266478	0.309111	-0.105227	0.568443	0.883935	-0.452298	-0.412512	-1.27659	-0.0541543	0.253959	0.414024	-0.148869	-0.468442	0.148529	-0.280264	1.08668	-0.58842	-0.765581	-0.126395	-0.215942	-0.121351	-0.496369	0.262087	-0.271745	-0.609162	-0.421982
TCGA-AX-A2HK	0.774507	-0.761582	0.285761	0.726307	-0.918883	0.316237	-0.561135	-0.701749	-0.804908	-0.0734103	0.0246814	0.349333	-0.702209	-1.18222	0.0560969	0.0339675	0.165942	0.0222628	0.185537	-0.362141	0.0131246	0.00344634	0.0224379	0.094342	-0.0841224	0.0155313	1.52041	0.704246	-0.805503	0.295179	-0.254972	0.0263022	0.304996	0.660349	0.0956586	-0.518785	0.0320747	-0.110499	-0.0529925	-0.410062	-0.316687	0.315582	-0.866049	0.237116	0.0814151	0.757974	-0.257781	0.243797	-0.85325
TCGA-AX-A2HJ	1.15858	0.668043	0.541867	-0.0879946	-0.773349	0.893346	-0.243351	0.732026	0.0084161	-0.933672	0.158491	-0.776519	1.3779	-2.11332	-0.915208	-0.687961	-1.42034	0.10606	-0.765358	0.228915	0.0133629	0.00344634	0.589834	1.15277	0.126781	0.702735	-0.256475	1.82354	-0.460351	0.0532928	0.22291	-0.238531	-0.105898	0.301557	0.00461988	-0.183387	0.298891	0.0932845	0.1561	-0.0416078	-0.288945	0.0989328	-0.738952	0.845216	0.162497	-0.816106	-0.638452	-0.734006	-0.708512
TCGA-EK-A2IP	0.211464	-0.450179	0.35403	0.0238784	-1.65355	0.735571	0.278693	-1.39901	-2.23212	-1.2503	-1.53113	-0.12615	0.334094	-1.13058	-1.10239	1.17196	-2.32526	-0.00534822	1.07142	0.609004	0.013207	0.00344634	-1.56353	-0.289031	-0.739429	-0.79503	-1.72898	-0.403863	-0.537911	0.00122425	-0.463981	0.391894	0.0356561	0.575074	0.0738352	-0.257638	0.206208	-0.139119	1.38225	-1.16116	-0.248914	0.0997657	1.02381	-0.450309	0.100259	0.0396085	0.807802	-1.80659	0.321415
TCGA-B0-4852	0.0235176	-0.64653	-0.480155	0.284773	-0.559033	0.22548	0.474097	2.46414	2.18854	0.304864	1.43551	2.36961	0.406073	-1.40035	0.416782	0.419737	2.34565	-0.247875	0.478785	-0.465754	0.0133629	0.00344634	-0.371464	0.496833	-1.0711	0.295634	0.770162	-0.362621	-0.023014	-0.776085	-0.837408	0.180784	-0.429392	-0.516464	0.201366	-0.107564	0.112912	-0.638595	-0.215743	1.47956	0.162545	-0.871195	-1.43313	-0.489364	-0.165311	0.278523	-0.300563	1.18221	0.0436456
TCGA-FG-7638	-0.0182728	-1.22826	-1.43153	-1.42828	0.682167	0.813043	0.0233787	0.0555249	0.242551	-0.794011	0.124246	-0.261888	0.15055	-1.28319	-0.155742	-0.936691	-0.791779	-0.659719	-0.124251	-0.284784	0.0133629	0.00344634	0.480915	1.03592	0.412339	1.01608	1.62218	-0.587136	-0.537567	-0.741576	0.475573	0.00573548	0.048265	-0.233519	0.487664	0.110225	0.427252	0.787267	0.937373	1.24184	-0.338277	0.239649	-0.433963	-0.1712	0.319043	-1.17011	-0.53643	-0.198696	-0.159137
TCGA-BG-A0M0	0.631619	0.511618	0.875116	0.640449	-1.26041	0.215428	-0.265016	-1.00835	0.104997	-0.231423	0.970076	0.0993633	1.41144	-1.2143	-0.890533	-0.394441	-1.20761	0.305272	-0.939881	0.0777234	0.0131305	0.00344634	0.116125	-0.121922	0.387631	0.146671	-0.0649108	0.342567	-0.202101	0.347542	0.73198	-0.100848	-0.149322	0.416873	0.110321	-0.631617	0.368549	-0.00302941	0.605228	0.0457495	-0.450774	0.427576	-0.325977	0.63639	0.0461842	-0.847504	-0.42287	0.367469	-0.629062
TCGA-HI-7168	0.293557	0.966308	-0.123897	0.243264	0.147556	0.698083	0.398481	0.33565	0.447591	1.0325	-1.00404	1.28764	1.33878	1.16783	0.366263	1.03192	1.03869	-0.898981	0.365729	0.562417	0.0131474	0.00344634	-0.259661	-0.593941	0.353572	0.319088	1.18969	0.421291	0.897831	0.275279	2.12157	0.215269	0.451473	0.323358	0.584481	0.297524	0.404325	0.174139	0.116625	0.662227	0.887833	0.811089	0.233575	0.607263	0.231417	-0.0729915	0.652982	0.488471	-0.61221
TCGA-HI-7169	-0.039459	0.774108	-0.98869	-1.05687	0.496449	1.46672	0.335054	-0.689464	-0.0427306	0.153747	-0.259789	0.926605	0.279773	1.08517	0.432417	-0.0250547	0.288852	-0.0438623	0.629621	0.508941	0.0133054	0.00344634	-0.126664	-0.0252478	0.445073	0.756705	1.47098	0.997444	0.307627	0.44291	-0.202753	0.218832	0.368318	0.254265	0.682393	0.100073	0.574208	0.0807268	0.463298	-0.318379	-0.977881	0.770856	0.636558	0.494522	0.867659	0.0412514	0.361131	-0.889076	-0.547788
TCGA-EJ-5514	-0.611055	1.7137	0.0875858	-0.50643	0.157134	0.166789	-0.022963	1.45447	0.431386	-0.276887	0.426233	0.495498	1.19356	0.452577	1.12463	-0.163647	0.711877	0.911137	-0.0101375	1.00076	0.0131889	0.00344634	-0.795998	-0.307829	0.118663	0.403295	1.84042	-0.311709	1.07913	0.498151	1.58033	0.228438	-0.111927	-0.23375	0.258466	0.29867	0.425584	-0.279545	-0.515083	1.07734	0.860219	0.828813	0.556484	0.761879	0.276926	-0.269932	0.0553929	0.278137	0.0485022
TCGA-AA-3939	-0.0657003	0.826432	0.62845	-0.0353209	0.197729	1.55306	0.460333	-0.0991685	-1.36526	0.7387	2.24249	-1.0981	-0.436259	-0.924847	0.222894	-0.518597	-1.591	0.845377	0.0194754	0.33147	0.0133629	0.00344634	0.473788	0.430397	0.895951	-0.133587	-1.52591	0.491106	-0.554617	0.542184	-0.45557	-0.104288	0.190749	0.427969	-0.176235	0.190126	0.41908	0.387947	0.363099	-1.15528	-1.18446	0.0950328	0.738557	0.89814	0.60977	-1.55921	-0.0672182	-0.63427	0.0709712
TCGA-HU-8238	0.0284058	0.915561	1.43062	1.16812	0.466283	-0.91082	-0.659669	-0.483708	0.195319	0.165242	0.553938	1.01197	0.0224997	0.476129	-0.0105045	1.1487	0.739452	0.873966	0.749596	-0.594192	-0.0719331	-0.0187709	0.641461	-0.273354	0.273601	1.15885	0.261004	0.131632	-0.343799	0.357573	1.4605	-0.160115	-0.140994	-0.671124	-0.918666	-0.545602	0.140991	0.655847	0.0986637	-1.04767	1.26773	0.201457	0.562175	1.17459	-0.404713	0.411891	1.14564	1.97024	0.0453912
TCGA-D3-A3C7	0.42009	-0.108054	0.316048	1.05484	-0.0581259	-1.04439	0.410565	-1.1939	0.653829	0.246896	-0.735516	1.47437	1.58242	1.28906	1.71792	-0.0420448	0.407169	-1.59379	-0.124328	-0.646874	0.0133629	0.00344634	0.53337	0.494771	0.0612528	-0.651255	-4.22356	-0.256518	-0.0699553	-0.56598	0.575808	-0.00543797	-0.309259	-0.290414	0.156214	-0.378594	0.175843	0.135439	0.254135	-0.289983	-0.356536	0.16849	0.477065	-0.298503	-0.214832	0.327574	-0.533565	-0.733544	-0.209432
TCGA-60-2696	-0.515266	-0.47268	0.722243	-0.747799	-0.527245	-0.334624	0.323302	-1.95238	-0.66721	-1.38255	-0.238226	-0.361061	-1.07897	-1.08449	-0.472972	0.346705	0.069745	0.0454956	0.200919	0.510179	0.013185	0.00344634	-0.910133	-0.858201	-0.634551	-1.50813	-1.66908	-0.550535	-0.0316108	0.174488	-0.350574	-0.0717339	-0.00484995	-0.0869546	-0.291754	-0.347152	0.347446	-0.108415	0.503943	-0.912819	-0.335046	-0.24704	0.131919	-0.363608	-0.174695	0.548855	-0.146172	-0.853801	-0.214387
TCGA-60-2697	-0.33176	0.312362	0.0948468	-1.15491	-0.404682	-1.50152	-0.388366	0.0965588	0.153623	-0.407552	0.247902	-0.235136	-0.755075	0.155311	-0.26332	-0.552157	0.529907	-0.352325	-0.673138	-0.275166	0.0131549	0.00344634	-0.379997	0.270207	-0.00910914	-0.574235	-0.338358	0.889299	-0.529765	-0.037469	-0.582586	-0.3114	-0.476964	-0.447664	-0.559992	-0.0494769	-0.36621	-0.00597889	-0.915051	-1.12453	-0.373342	-0.715996	0.740046	-0.51236	-0.386459	0.0170611	-0.157098	-0.949276	-0.407744
TCGA-60-2698	-0.0899167	-0.41289	-0.120547	-0.839785	0.215233	0.98614	0.0206929	-0.656517	-1.97268	-0.484967	-0.33207	-1.74652	-0.117336	-0.338031	0.139741	0.0546258	-0.147603	0.229472	0.717156	0.371176	0.01323	0.00344634	-1.38717	-0.818979	-0.737927	-1.03867	-2.40533	0.203343	-0.580275	-0.124621	-0.443617	0.0352344	0.00824379	0.155163	-0.0940463	-0.0258295	-0.364808	0.00559172	-0.301994	-0.568348	-0.527084	-0.113427	1.30198	0.0910368	-0.231747	0.276249	0.177569	-1.03611	0.083158
TCGA-44-5643	-0.0532796	0.506272	-0.22031	-0.593417	-0.725195	0.433884	0.127047	-0.0155105	-2.01423	-0.749901	-0.551699	-0.827327	-0.57897	-1.03853	-0.0432571	-0.831707	0.8519	-0.21787	0.650043	-0.112334	0.0131927	0.00344634	-0.313707	-0.605866	0.352784	-1.27829	-1.96612	0.0303073	-0.818933	-0.471039	-0.831218	-0.595126	0.513837	0.0684645	-0.729833	0.0717568	-0.206001	-0.187171	0.503205	-0.487133	-0.14741	-0.284134	0.830817	0.592175	0.0626838	-0.149009	-0.164962	-0.629897	-0.218235
TCGA-D3-A3C8	-0.196467	-0.309392	-0.413274	-0.81561	-1.36309	-2.06776	-1.07418	-2.68384	-0.917253	-1.17528	-0.698146	-1.12807	-1.09624	-1.78927	0.127591	-1.39443	-1.75902	-0.711505	-0.59005	-1.65576	0.0133629	0.00344634	-1.04269	0.571864	0.159813	0.590883	-2.5397	-1.46695	-0.698651	-0.131188	-1.58189	-0.473156	-0.482807	-0.519072	-0.977267	-0.768465	-0.430747	-0.385884	-1.24684	-1.68608	-1.27745	-0.979716	0.0683512	-0.93474	-1.10759	-0.730025	-0.960466	-0.486817	-0.586889
TCGA-EJ-5518	-0.422532	1.32605	-1.05608	0.0456961	0.366152	0.114914	-0.226373	2.71876	1.59173	0.562336	-0.443554	0.6039	3.40962	3.67272	1.29607	-0.175976	-0.337413	-0.125099	-0.324394	0.58871	0.0130871	0.00344634	0.457724	0.200278	-0.529805	0.138387	2.50756	1.08366	1.21225	0.39082	1.56815	0.461726	0.0405875	-0.105639	0.976573	0.463959	0.290175	-0.473614	-0.556187	1.8713	0.888271	0.733235	0.438575	0.545913	0.173828	0.230301	1.44504	0.31644	-0.139758
TCGA-A5-A1OK	0.977089	1.46528	0.802901	0.285454	-0.417501	0.79177	-0.720262	-0.356275	0.742149	-1.16042	0.00906452	-1.09445	1.0704	-0.569897	-0.740859	0.0711795	-1.73322	-0.0395352	0.207118	0.198572	0.0128126	0.00344634	0.593413	1.1586	0.256661	0.869139	0.565868	0.211305	0.109389	0.0994713	-0.350214	0.138464	0.0253315	0.443513	-0.428747	-0.325494	-0.129363	0.0215594	-0.618962	0.0912251	-0.347497	-0.481332	-0.0648234	1.24371	0.0996162	0.0443881	-0.330877	0.414651	-0.172847
TCGA-EE-A2ML	-1.34783	-0.328432	-0.196845	-0.269448	-1.71217	-0.947143	-0.790738	1.27468	0.513028	-0.0711965	-0.928903	0.0390107	0.272038	0.14716	1.25209	-1.6829	1.43997	-1.28155	1.01133	-1.04647	-0.0617644	-0.0161578	1.8137	0.235551	0.240961	1.78746	-2.93704	-7.75025	-0.364273	-0.284994	0.99401	0.166942	-0.281004	-0.727681	-0.798766	-0.437729	-0.634577	-0.163228	-0.862054	-0.762241	-0.228965	-0.756431	0.439979	-0.0257559	-1.21741	-0.119831	-0.841252	-0.292328	-0.490476
TCGA-A7-A0CG	-0.298075	1.77852	0.241299	-0.548505	0.389637	-0.125526	-0.142514	-0.28856	0.795788	-0.1417	0.522092	-0.603727	-0.149967	1.58358	0.102725	-0.00442734	-0.470349	1.07655	1.14415	0.145374	0.0132477	0.00344634	0.0759088	-0.383195	0.485411	0.204758	0.95688	-0.00675951	0.576837	0.417149	-0.0262609	0.1011	-0.273638	-0.391759	0.42795	0.297372	-0.32252	-0.150981	-0.69683	-0.0110085	-0.210087	-0.288239	0.542182	0.507055	-0.159384	0.285693	0.0829127	1.31526	0.113208
TCGA-DU-6410	-0.373261	-0.0972479	-0.132473	0.522644	-0.386662	0.894872	0.37401	0.69395	-0.0243479	-0.537098	0.543556	0.105914	-0.46795	-1.47508	0.714206	-0.303287	0.935972	-1.01347	-0.155299	-0.269331	0.0133629	0.00344634	0.713401	1.2323	0.267119	1.46201	0.61137	0.978342	0.0601569	-0.599472	0.825334	0.0201048	-0.0323517	-0.110358	0.667695	-0.507541	-0.303597	0.598761	1.2236	1.5664	0.255001	0.584958	-0.0404124	-0.049858	0.206244	-0.225691	-0.0602327	0.917611	-0.196344
TCGA-DA-A1HV	-0.201633	-0.180005	-0.0540141	0.0238802	0.653007	-0.449162	0.65666	0.395431	-0.492049	-0.833423	-0.434663	-0.428558	0.365799	0.376118	0.420854	-0.0603417	-0.395372	-0.973325	-0.459386	-0.414747	0.0132959	0.00344634	0.247828	0.579403	0.261678	0.433244	-2.6036	-4.5087	-0.328182	0.173636	-2.01534	-0.00692062	-0.299701	-0.0893862	-0.0952439	-0.499252	0.0851464	0.0303161	-0.624708	-0.319249	-0.596855	0.181344	0.054218	-0.310512	0.0317807	0.657518	0.131414	-0.749106	-0.00747973
TCGA-DA-A1HW	0.241154	1.08539	-0.168054	-0.77452	0.891231	-0.541877	0.390516	0.762066	-0.599081	-0.483065	-0.183697	0.767579	-0.684512	0.617271	0.283747	-0.476546	-1.53378	-1.41603	-0.973447	0.44437	0.0133629	0.00344634	0.223896	0.387732	0.55854	0.209565	-5.36298	-3.21097	-0.501047	-0.239763	-0.0954813	-0.246356	-0.0271862	-0.168266	-0.084356	-0.0149837	-0.00627126	0.213851	-0.00628569	-0.179354	-0.597414	-0.449886	0.0711271	0.00537212	-0.235254	0.263331	0.61921	-0.430892	-0.0190826
TCGA-25-1319	-1.13917	-0.633797	-1.08744	-2.45598	-0.396621	-0.202486	0.0521729	0.629838	-2.13543	0.489478	0.134394	-1.42799	-2.37728	-2.42181	-1.8729	-0.543125	-0.668005	0.474965	-1.63968	-1.6042	0.0133155	0.00344634	0.409628	0.134098	-0.459638	0.26769	2.69048	0.0441507	-0.51307	-0.249632	2.27012	-0.145497	0.0801707	0.447008	-0.578404	0.0010088	-0.45088	-0.876886	0.1267	-0.869396	-0.392242	-0.348354	-0.351367	-1.02801	-0.122459	-2.07775	0.178155	-0.450553	0.109307
TCGA-25-1318	0.20012	-0.0637534	0.277303	0.383909	-0.0334137	0.492693	-0.0637442	-0.310979	-0.657445	1.02607	0.0550326	-0.01746	-0.0630504	-0.56806	-0.844349	0.632089	0.845192	0.469484	-1.02829	-0.975874	0.013019	0.00344634	0.594694	-0.44811	-0.187084	-0.402066	1.41019	1.11696	-0.0977227	0.567893	0.85439	0.23702	-0.114718	0.645525	-0.311147	0.0721332	-0.406098	0.0185427	0.0649591	-1.04529	1.02626	0.0393721	-0.266325	-0.572216	0.160736	-0.728179	0.161661	0.284467	-0.160426
TCGA-A5-A0GX	1.17655	1.2798	-0.0974302	-1.0284	0.827597	0.516001	-0.136156	-0.39847	-0.233104	0.204839	0.734775	-0.0108857	0.722717	-0.517339	0.0343513	-0.765512	-1.64835	0.528542	0.0161005	-0.0854086	0.0131571	0.00344634	0.156706	0.870721	0.261744	0.108555	-0.325693	0.719157	-0.40337	0.396332	-0.388549	-0.223248	0.204339	0.268486	-0.379304	0.150623	0.277428	0.453119	0.566008	-0.0653938	-0.334251	0.347512	-0.615405	0.748484	0.635805	-0.907661	-0.164426	0.464367	-0.00835828
TCGA-25-1313	-0.385332	-0.274252	-0.417337	-1.49308	-0.751814	0.513506	-0.565262	0.252006	-0.384012	0.361996	0.274811	-0.760553	0.624858	-0.136998	-1.39861	0.433425	0.533632	0.0288463	-0.236461	-0.697561	0.0132251	0.00344634	0.208366	-0.242555	-0.0295335	0.470419	1.68854	0.113151	-0.887019	-0.255888	1.17899	-0.015033	0.328475	0.266938	-0.469624	-0.170734	-0.317897	-0.106312	0.880167	-0.254919	0.773518	-0.397743	-0.418794	-0.792801	0.0322747	-1.17606	0.592191	0.338095	-8.62022e-05
TCGA-25-1312	0.0124713	0.251733	-0.707323	-1.22664	-0.6599	-0.129287	-0.703446	-0.170853	-0.697344	0.649318	-0.46964	-0.807509	-0.271633	-1.48155	-1.18894	-0.178427	-1.19701	0.170481	-0.192628	-1.20248	0.0132767	0.00344634	0.556403	0.239739	0.23912	0.049101	2.59723	1.2663	-0.857484	-0.562093	1.58291	-0.0372226	-0.103791	0.240754	-0.486031	-0.23031	-0.315272	-0.765592	0.377722	-0.857017	0.817276	-0.134325	-0.351529	-0.488916	-0.430212	-1.19878	0.380033	-0.0735171	-0.295264
TCGA-A5-A0GW	0.164225	0.932884	0.250679	-0.977581	-0.17565	0.580813	-0.304392	-1.01868	0.211708	-0.721487	0.42643	-0.694142	0.372942	-0.839263	-1.02952	-0.979604	-1.24954	-0.165524	-0.150597	0.374796	0.0133224	0.00344634	0.562556	0.0887851	0.115015	0.494275	-0.300552	1.09644	-0.783928	0.0796493	0.448475	-0.297651	-0.00272446	-0.00874568	-0.235123	0.158327	0.413899	-0.147472	0.602948	-0.606885	-0.932787	-0.290528	-0.245472	0.456332	0.108947	-1.70255	-1.04148	-0.383519	-0.786054
TCGA-A5-A0GV	0.0362573	0.623588	0.773317	0.927203	-0.497967	-0.468421	-0.44264	-0.987987	0.0520057	-0.891334	-0.583612	1.09274	1.59049	-1.21277	0.364122	-0.822206	-0.138101	-0.147461	0.604634	-0.589227	-0.0496744	-0.0129585	0.375371	0.100296	-0.108852	-1.59299	0.793885	0.834264	0.0826708	0.160601	-0.344135	0.0774949	-0.200592	0.193224	0.403477	-0.264556	-0.0821698	-0.270961	0.0237856	-1.0702	-2.03654	-0.15419	-0.385483	1.1782	-0.186093	0.274683	-0.0576033	-0.993539	-1.05976
TCGA-25-1317	-0.143339	0.37235	0.568922	-0.121439	-0.584881	0.335215	-0.827958	0.000393613	-0.771342	1.44436	-0.224758	-0.344914	0.179976	-0.340069	-0.274528	0.0687931	0.184046	0.693271	-0.642929	-0.575546	0.0131508	0.00344634	-0.0624701	-0.406756	0.119036	0.46684	1.82615	0.792349	-0.263278	0.0458907	1.18239	0.303963	0.258668	0.477164	-0.742395	-0.00526564	-0.281589	-0.557929	0.431723	-0.373822	0.446299	0.2734	-0.710038	0.212537	0.0302814	-0.896668	0.544053	1.11937	0.0899832
TCGA-25-1316	-0.29433	-0.0485835	-0.814086	-0.155059	0.315702	-0.394163	-1.06062	-0.0814579	0.0376826	0.269832	-0.995702	-2.28008	-2.74958	-0.98401	-0.180896	0.482001	0.766029	0.395116	-0.545968	-0.536217	0.0131787	0.00344634	0.194682	-0.180374	0.132938	1.44619	1.78212	-0.207528	-0.257569	-0.352362	1.09633	-0.144272	0.422181	-0.285954	-0.886744	-0.295159	-0.872445	-0.307638	0.401359	-0.208392	0.410737	-0.129501	-0.284968	0.454135	-0.573447	-0.467273	0.203787	-0.216645	-0.234577
TCGA-25-1315	-0.197127	0.549065	-1.03201	-2.27297	-0.188804	1.37217	-0.48444	-0.475061	-1.70004	0.538487	0.257042	-1.39422	-0.886836	-1.53287	-1.02305	0.870181	0.0864366	0.566653	0.15204	-0.752978	0.0132404	0.00344634	0.468287	-0.221765	-0.394151	0.103495	-0.210274	0.934934	-0.698195	-0.8229	1.3511	0.374454	0.0264549	0.398701	-0.159732	0.112836	-0.484093	-0.582774	0.568082	-0.486754	0.73876	0.362175	-0.615229	-0.245214	0.343839	-0.0806601	0.719274	0.0821998	-0.114585
TCGA-25-1314	-0.151596	-0.756745	-0.135378	-0.806479	-1.26802	0.393909	-0.613391	0.784589	-0.839806	0.339316	0.153677	-0.543962	-1.47842	-0.84301	-0.759105	0.673114	0.243502	0.120693	-0.550789	-1.12817	0.0132616	0.00344634	0.49736	-0.669963	0.081619	0.258606	1.64336	1.3566	-0.409261	0.0804889	1.00508	0.124813	0.170758	0.108087	-0.383806	-0.173042	-0.274706	-0.517349	-0.124968	-0.617913	1.06626	-0.0307614	-1.24812	-0.683216	-0.648056	-0.70802	0.149814	-0.115014	-0.441968
TCGA-53-7813	0.161833	0.560726	1.43012	0.0592658	0.339217	-0.970303	-1.23966	-0.438913	-1.19685	-0.432982	1.06693	-0.00407945	-2.20768	-2.02177	-1.01287	-1.45914	-0.350224	0.113079	-0.996549	-0.933561	-0.0317903	-0.0082114	0.0894579	0.242488	-0.169334	0.0275732	-0.871216	0.988742	-0.322295	0.517129	-1.33045	-0.0743154	-0.0107087	-0.49207	-0.552958	-0.327883	-0.634587	-0.302372	-0.602563	-0.650269	-0.175526	-0.722632	0.923519	-0.629835	-0.744999	0.158966	0.198923	0.507762	-0.448524
TCGA-A5-A0GI	0.62767	0.774914	-0.0979125	-0.884533	-0.356334	0.145634	-0.0642343	-1.57132	0.0783085	-0.135591	0.479635	-1.00438	0.753352	-2.10318	-1.43311	-0.929175	-2.18347	0.0209954	-0.672801	-0.831019	-0.0306745	-0.00802526	0.0945476	0.68282	-0.0887921	0.620935	-0.0215076	0.879641	-0.146835	0.27713	0.0242725	-0.224328	0.11137	0.12737	-0.386714	-0.419742	-0.0752388	-0.149259	0.0453501	-0.407865	-0.190441	-0.225734	0.371191	0.912082	0.136506	-1.37355	-0.30689	-1.61949	-0.302058
TCGA-FG-7636	-0.447975	0.203866	-1.12043	-0.988267	-0.175808	0.442519	-0.20224	0.306094	-0.0671542	-0.326894	0.258705	0.0478373	-0.240155	-1.71243	-0.857526	-1.5657	-1.0444	-1.13555	-0.0786124	-0.766786	0.0133629	0.00344634	0.672658	1.40027	-0.133323	1.28711	2.1157	-0.390882	-0.426641	-1.29182	0.727589	0.0933927	-0.0399302	-0.24419	0.3193	-0.299685	0.241154	0.026743	0.190895	1.67391	0.0719995	0.694699	-0.660488	0.515991	0.357767	-1.27198	-0.888112	0.640433	-0.591874
TCGA-CV-7435	0.061831	-1.90625	0.415262	-0.624128	-1.65442	1.39957	0.42425	-1.85785	0.209531	-0.896517	-1.30786	-0.644813	-0.492214	0.109265	0.733633	0.786895	0.77221	-0.141123	0.179422	0.876871	0.013293	0.00344634	-1.38831	-1.04452	-1.75834	-1.04566	-1.88292	-0.898575	-0.229294	0.00254969	-0.41614	0.0424627	-0.170093	0.0737006	-0.54419	0.179018	0.119229	0.177999	0.821282	-0.501285	-1.07862	0.0931679	0.334444	0.0501995	0.179889	0.258336	-0.600326	-1.39701	0.113562
TCGA-A5-A0GE	0.913251	1.95924	0.26493	-0.3989	-0.583357	1.14012	-0.185234	-0.736489	-0.548168	0.0764827	0.542832	-0.558992	1.13591	-1.40081	-1.00261	-0.815451	-2.05958	-0.0293191	-0.154879	0.216554	-0.0160231	-0.00419475	-0.0122778	0.0741283	0.293593	-0.0506973	-0.458859	0.128802	-0.155168	-0.0180356	0.730677	0.012499	0.0468118	0.48835	0.363893	0.263049	0.130293	-0.280797	0.894535	-0.1886	-0.265014	0.0386694	-0.172258	1.04304	0.225518	-0.8013	-0.377533	-0.0813566	-0.761113
TCGA-A5-A0GD	0.658634	0.534397	0.492239	0.0201856	-0.926861	0.00904322	0.0562753	-1.65721	-0.734826	-0.695335	0.538616	-0.444657	1.02874	-1.21488	-1.43113	-1.09254	-1.65677	-0.0734447	-0.319015	0.342989	0.0133061	0.00344634	-0.0528554	0.697542	0.132151	-0.245571	0.276298	0.71844	-0.19761	0.0256159	-0.113988	0.0468128	-0.0459024	0.163733	-0.168885	-0.112653	0.108509	-0.0173667	-0.293372	-0.497464	-0.844049	-0.277243	-0.548561	0.436563	-0.00944436	-0.82683	-0.25464	0.765178	-0.468302
TCGA-A5-A0GG	0.654393	0.847719	0.442276	-0.518832	0.339147	0.374405	-0.19354	-0.0762244	-0.896766	-0.16929	0.611913	-1.1144	0.505146	-0.855977	-0.30774	0.19836	-1.30119	-0.0154253	0.116942	0.629454	0.0131793	0.00344634	0.455801	-0.265587	0.530295	0.50058	0.751965	1.03809	-0.104743	0.308055	-0.672708	-0.104391	-0.0210643	0.253693	-0.33287	0.0238768	0.200068	0.176359	0.573973	-0.296726	-0.786999	-0.0761587	-0.607855	0.670479	0.538362	-0.331168	-0.374061	0.31444	0.0765896
TCGA-FG-7637	-0.394491	-0.619668	-1.26933	-0.594507	0.0729715	1.03675	0.211885	0.753488	0.186446	-0.432103	-0.502704	0.333657	0.0434248	-0.178633	0.692469	-0.250771	0.920189	-1.1528	0.145752	-0.489973	0.0133202	0.00344634	0.678422	1.11513	0.417541	1.4161	1.58992	-1.20866	-0.265915	-0.838083	0.920255	0.197085	0.101523	-0.537331	0.380731	-0.442826	0.0760667	0.541702	1.0791	2.12422	0.307409	0.79219	-1.25944	-0.385693	0.620882	-0.782192	-0.576279	0.554063	-0.0647843
TCGA-A5-A0GA	0.56294	0.101711	1.06651	0.174233	0.305877	1.07042	-0.192118	-1.41682	-1.07191	-0.765278	0.709751	-0.622107	0.00346217	-0.861699	0.28877	-0.366932	-0.777331	-0.053435	0.503201	0.882834	0.0130067	0.00344634	-0.122781	-0.288054	0.0833477	-0.0982852	0.160932	1.03842	0.0607901	0.508209	-1.30417	-0.0530201	0.268648	0.424709	-0.191954	0.0623998	-0.0534488	0.18348	-0.243256	-0.879927	-0.537551	0.0386442	-0.467045	0.817458	0.173411	0.0755864	0.159005	0.211053	-0.010992
TCGA-HC-7821	-0.372279	1.10554	-0.0143787	-0.203173	-0.193979	-0.153894	-0.121772	1.54077	0.282824	-0.127998	-0.151515	-0.0963337	0.0577533	1.33605	0.30516	-0.597589	-0.185783	-0.931153	0.0368773	0.591968	0.0133128	0.00344634	0.664363	-0.349881	0.612187	0.376417	3.01978	0.681056	0.533992	0.412281	1.84136	-0.0139008	0.0029856	0.00905462	0.353464	0.359308	0.344825	-0.17108	-0.612345	0.007075	-0.0527254	0.745175	0.467559	-0.465992	0.375597	-0.240987	0.639948	0.801558	-1.11692
TCGA-A5-A0GB	0.510764	2.3257	0.706605	0.0873039	0.17658	1.44537	-0.127943	0.297719	-0.0240827	-0.749028	0.806369	-0.14977	1.94469	0.248269	0.133781	-0.197375	-1.82249	0.232525	0.385139	1.11145	0.0133147	0.00344634	0.114363	0.00426126	0.20514	0.484231	-0.39639	0.871274	0.0508712	0.120812	-0.303884	-0.220975	0.315422	0.359255	-0.239268	0.557063	0.387699	0.247567	0.44587	-0.177143	-0.936335	0.465121	-0.477213	1.11847	0.548832	-0.181141	-0.396809	-0.37129	-0.105183
TCGA-DU-6542	-0.0261113	0.0304319	-0.808158	-0.912223	0.586745	-0.379999	0.26224	0.722989	0.240687	-0.818807	-0.117931	-0.228105	-0.780976	-1.71375	0.369213	-1.88909	-0.171223	-1.4496	-0.314155	-0.0925195	0.0133629	0.00344634	0.508267	1.09351	0.0206983	0.773847	1.63517	-1.03748	-0.399441	-0.884958	1.44939	0.155037	0.00573255	-0.198096	0.286648	-0.0898925	0.211348	0.0774715	0.504136	1.06141	0.205995	0.594897	-0.772913	0.15299	-0.13572	-0.285906	-1.3695	0.879682	-0.482487
TCGA-A5-A0G9	0.953206	1.61733	0.830326	0.0345402	-0.445995	0.64802	-0.143252	-1.06171	-0.172259	-0.597882	0.29659	-0.136719	2.09666	-0.959436	-0.368185	-0.227651	-1.86181	0.14632	0.182017	0.517859	0.01313	0.00344634	0.118905	0.912037	0.19939	1.26125	0.057648	1.25176	-0.293114	0.396116	-0.185101	-0.0941127	-0.0920313	0.248356	-0.254797	0.205546	0.102316	0.260607	0.23649	0.35184	-0.496376	0.678111	0.514235	1.56501	0.233914	-0.284632	-0.579703	-0.5476	-0.221392
TCGA-FY-A4B4	0.0527713	-0.0685837	0.0725883	0.0538005	0.0869946	-0.507712	0.239931	-0.26756	0.146761	0.29168	0.334898	0.0318246	0.0498057	-0.985516	-0.423642	0.158697	0.116915	-0.384093	-0.858041	-0.0644791	0.0131528	0.00344634	-0.54061	-0.0298645	-0.0495468	-0.625091	-1.1206	-1.30196	-0.0875575	0.478672	-0.478065	-0.0801323	0.252452	0.0509704	-0.259707	-0.036804	-0.233306	-0.0510548	0.0809117	-0.472001	-0.0105391	-0.666009	-0.0387665	-0.597463	-0.378591	1.09797	-1.12396	-1.77639	-0.551864
TCGA-A5-A0G5	0.549663	-0.0451757	0.759873	-0.734738	1.29145	-0.141871	-0.0408031	-2.85324	-1.86997	-0.241033	0.423057	0.107415	-0.607154	-1.02861	0.422697	-0.43242	-2.09094	0.214197	0.430108	0.30809	0.013197	0.00344634	0.329638	-0.0617298	0.705017	-0.393726	0.56231	0.598796	-0.430287	0.196118	-1.43468	-0.203337	0.0806384	0.0587439	-0.214255	0.644132	0.191791	0.253138	0.174075	-0.646342	-1.00449	0.443134	-0.0794491	0.0113178	0.176517	-0.439162	0.0341201	-0.414002	-0.183359
TCGA-E2-A1AZ	0.647562	-0.253356	-0.973032	-0.954486	0.677051	-0.707474	-0.642706	0.0688796	-0.503403	-0.983099	-0.28982	-0.128599	-0.596904	-1.57623	-0.597075	-0.79851	-0.706529	0.329031	0.289201	-0.444991	0.0130945	0.00344634	0.418429	-0.4362	0.0431085	-0.133604	1.2355	0.149056	0.0117266	0.570433	-0.696258	-0.0347859	-0.364834	-0.485618	-0.10251	-0.242105	-0.302648	-0.24516	-0.439163	-0.755245	-0.502328	-0.198353	0.398023	-0.0320226	0.089104	0.285826	-0.0330585	-0.186712	-0.724346
TCGA-A5-A0G1	-0.205545	-0.0639139	0.0189053	-0.435849	-1.69241	0.0312976	0.00178209	-3.03187	-1.73443	-0.723302	0.386788	-0.297483	-1.54977	-2.06071	-1.08529	-0.701283	-2.5029	-0.304525	-0.101817	-0.282314	0.0133629	0.00344634	-0.0502949	-0.115343	0.576123	0.480703	0.883014	0.21256	-0.753144	-0.106421	-1.2965	-0.120839	-0.262766	-0.437925	-0.293057	-0.661435	-0.349862	0.0518122	0.385233	-1.44417	-1.35231	-0.741616	-0.17173	-0.695724	-0.214897	-0.361184	-0.747344	-1.0512	0.0275747
TCGA-A5-A0G3	0.574077	0.0716076	0.232023	-0.531232	-0.078767	0.703257	-0.352879	-0.124125	-2.26664	0.667502	0.0925432	-0.445695	-1.39213	-0.752352	0.23749	0.0149822	-1.2947	-0.134042	0.284329	-0.384047	0.0133191	0.00344634	0.295591	0.813616	0.355081	0.389988	1.08179	1.67171	-0.472975	0.0847067	-0.124408	-0.0103735	-0.427309	0.744735	-0.290089	0.10276	0.296	-0.0412179	0.969987	0.0936849	0.360493	1.40939	-0.642223	0.369902	0.649621	-0.884887	-0.261823	0.199343	0.216289
TCGA-DQ-5631	-0.332315	-1.94655	-0.617932	-0.418413	-1.65066	1.61629	-0.195443	-2.61721	-1.63644	-2.00974	-1.79047	-0.494178	-0.846139	-1.68295	0.318219	0.834222	-1.28029	-0.398533	-0.355994	-0.287751	0.0133629	0.00344634	-1.44439	-1.03744	-1.1078	-2.25076	-2.7154	-1.13958	-0.0734434	-0.481486	-0.793823	0.109294	0.0264883	0.26782	0.312665	-0.0499791	-0.454498	0.135074	0.475497	-0.50643	-0.599736	-0.016619	-0.0542152	0.604247	-0.0252844	0.0437606	-0.269412	-2.31158	-0.684561
TCGA-ER-A193	0.134027	-0.712631	0.458349	0.401012	-0.294075	-1.00157	1.04098	-0.881077	0.231447	0.485561	-0.259696	-0.0822671	-1.27479	1.24251	0.73109	0.453084	0.558922	-0.672659	-0.994313	0.251873	0.0133629	0.00344634	0.0983918	0.506254	0.0394816	1.55011	-3.02146	-2.90619	-0.0984506	-0.288689	0.100324	0.100835	-0.525746	-0.599354	-0.235392	-0.302161	-0.115493	-0.0880937	-1.31974	-0.801654	-0.451574	-0.116109	0.29338	0.494789	-0.447436	-0.0124463	-1.03556	-1.39702	-0.0582042
TCGA-BJ-A0YZ	0.102986	1.51907	-0.510575	0.0118825	0.560097	0.258768	0.0790192	2.09109	2.07492	1.2108	0.0837113	-0.00875771	1.17412	0.939823	-0.132467	1.24039	1.08708	1.13383	1.12748	0.029341	0.012878	0.00344634	0.00658802	-0.284124	0.643871	-1.22899	1.22423	0.353518	-0.00659721	0.490125	-0.6052	0.251884	0.136011	0.438153	0.336219	0.300511	0.525271	-0.0593652	-0.042677	0.736356	0.359638	0.573045	-0.848577	-0.334298	0.417449	1.48849	-0.207225	-0.0949745	0.276925
TCGA-DS-A3LQ	0.0179945	-0.331298	0.374956	0.366723	0.535907	0.662143	1.1312	0.211303	-0.833045	-0.630173	-1.35414	0.679574	0.512548	0.331359	0.596741	-0.372951	1.3819	0.0752495	1.00499	0.115718	0.0133629	0.00344634	-0.714	-0.699775	-0.24085	-1.52538	-0.628439	0.263683	-0.262232	-0.234244	-0.980094	-0.180597	0.565378	0.439028	-0.125824	0.154634	-0.242497	0.253236	0.870649	-0.020178	-0.335844	0.653632	0.402295	0.712466	0.381428	0.749291	-0.211323	-0.348797	0.395796
TCGA-FY-A4B3	-0.121704	-0.236233	0.705595	0.694185	-0.597141	0.143981	-0.355495	-0.822555	0.90318	0.77337	1.0818	0.307152	0.54104	-0.638089	0.62392	0.150383	0.035872	-0.579525	-0.524134	0.489337	0.0131056	0.00344634	-0.81481	0.173177	0.128138	-0.483499	-0.751399	-0.821814	0.0551049	0.434508	0.184008	-0.0993208	0.457742	0.657478	-0.24255	0.0563981	0.133254	0.119328	-0.122972	-0.147905	0.217825	-0.296925	0.086217	-0.079048	-0.192136	0.848149	-1.27261	-1.72212	0.0889243
TCGA-EE-A29P	-0.532328	-0.857072	-0.473845	-0.566157	-0.767083	-1.37011	-0.184699	0.988983	-0.25555	-1.15929	-0.585038	0.300854	-0.972831	1.37683	-0.183925	-1.28057	-1.04045	-0.856832	0.49861	-1.99733	0.0133629	0.00344634	0.590866	0.611529	0.469561	1.26208	-1.95249	-2.14592	-0.073591	0.288653	0.503401	-0.391237	-0.874853	-0.504497	-0.577842	-0.755687	-0.3827	-0.290948	-1.57048	-1.14864	-0.352888	-0.00120576	0.0326177	-0.842783	-1.46989	-0.275536	-0.126379	-0.912419	-0.39197
TCGA-24-2019	-1.15472	-0.061895	-0.521842	-1.74542	-0.286047	-0.615078	-0.886679	1.16954	-1.87492	0.560497	0.933681	-1.10886	-0.162937	-0.684057	-1.15545	0.265668	1.31706	0.716033	-0.882119	-1.13394	0.013148	0.00344634	0.461622	0.0528943	-1.00978	-0.834041	1.32973	-0.926015	-0.703524	-0.745765	2.78666	-0.0848868	0.258451	0.163211	-0.469938	-0.467248	-0.694114	-0.603642	0.733253	-0.602381	2.16023	-0.507969	-0.36773	0.320821	-0.276065	-1.74528	1.3271	1.25059	0.523791
TCGA-28-2513	-0.119414	-0.0700944	-0.822276	0.0360623	0.796943	-0.720843	0.463996	-0.212767	-0.356686	0.850584	-0.524536	-0.579522	-0.404651	0.71601	0.481192	0.749138	0.0689227	-1.14991	-0.373011	0.411572	-0.109695	-0.0286392	0.995872	1.57749	0.0939695	0.910846	-0.936594	-0.424898	-0.506137	-0.382142	0.519088	0.255435	-0.195332	-0.0571696	0.120411	0.0118351	0.169393	0.325628	0.325482	0.15892	-0.631087	-0.492889	-0.812463	-0.698787	0.308317	-0.578022	-0.30785	0.191784	-0.512152
TCGA-ER-A196	0.0591443	-0.409701	1.29218	0.186416	-0.325968	-0.557641	0.241842	-1.08089	0.219936	-1.47592	-1.39074	0.289783	0.562508	2.51029	0.588423	0.859341	0.286389	-0.247745	1.26304	1.12999	0.0130129	0.00344634	-0.524191	-0.102845	-0.782551	-0.387731	-6.26925	-1.97578	0.376458	-0.259865	0.790049	0.113466	-0.453513	-0.244861	-0.0798563	-0.122216	-0.0382861	-0.0757771	1.23264	0.606069	0.403007	-0.356869	-0.052035	0.110333	0.442732	0.63184	-0.232176	1.61923	0.393477
TCGA-DJ-A1QF	-0.0362078	0.250299	-0.421742	-0.35647	0.360739	-0.829023	-0.23532	0.411741	0.599892	0.823977	0.266505	0.118673	0.324549	-0.456351	0.142842	-0.830448	-0.0142481	0.431027	0.174769	0.25808	0.0130774	0.00344634	-0.269781	0.169817	0.097968	-0.373062	-0.221902	0.065512	0.230125	-0.0377022	-0.373828	0.0479575	0.354149	0.0210765	0.0428191	0.542019	0.101594	-0.0507736	-0.394394	0.369495	0.387421	0.184957	0.519444	0.0138261	-0.267264	0.841292	0.0880125	-1.34698	0.211831
TCGA-D1-A102	0.908657	1.79686	-0.828725	-0.098363	-1.37904	-0.262167	-0.36745	0.885059	1.01709	-0.436917	0.844686	-0.775132	3.28988	-0.868974	-0.742716	-1.1736	-0.336217	0.0872031	-0.424498	-0.0893083	0.0129924	0.00344634	0.26659	0.450541	-0.260332	0.339815	0.258074	0.188189	-0.303636	-0.00628617	-0.281608	-0.0143655	-0.364889	0.0310337	-0.693162	-0.620561	0.123383	-0.191035	-0.011881	0.330427	0.509924	0.454222	0.278708	0.340018	-0.230163	-0.0178874	-0.551884	0.915553	-0.733455
TCGA-D1-A103	0.274611	-0.67018	-1.5434	0.971655	-1.32463	-0.499431	0.0452165	0.16612	-0.287613	-0.18177	0.367311	0.00691074	2.05629	-0.961197	0.301681	-1.06189	-3.04007	0.871324	0.0841384	0.248853	0.0128797	0.00344634	0.0241404	0.864552	0.137801	0.591383	0.564328	0.636386	0.304882	0.323261	3.19475	0.0647139	-0.680514	-0.133497	-0.725864	-0.424431	0.000395497	0.22384	-0.389981	-1.29693	-0.0528517	0.643043	-0.98695	-0.119919	-0.219873	0.216041	-0.425834	1.10034	-0.174776
TCGA-DJ-A1QO	0.570435	0.650306	0.179531	0.670365	0.195986	0.0434604	0.379498	-0.805316	0.124665	0.140923	0.983907	0.36408	0.134438	-0.0707242	0.975885	-0.166243	0.107739	0.06253	0.242036	0.75191	0.013221	0.00344634	-0.376165	0.00200629	0.302802	-0.457463	-1.15676	-0.138852	0.240101	0.292711	-0.914432	-0.153535	0.550481	0.331564	0.212401	0.669951	0.291789	0.132834	0.271709	0.243648	-0.418538	0.304645	0.00589942	-0.0777205	0.047878	1.16899	-0.742453	-1.53363	0.114238
TCGA-DJ-A1QL	-0.209438	-0.0474924	-1.02832	0.15675	0.476311	-1.52862	-0.383074	0.658539	1.59288	1.56718	1.04137	0.237251	-1.27397	-0.197524	-1.26074	-0.188053	-0.49248	1.12814	0.0225096	0.00199023	0.012932	0.00344634	-0.503012	-0.847618	0.0506465	-0.618416	0.886358	2.02855	0.566116	0.523686	0.122309	0.111663	0.710029	0.0452465	-0.10256	0.467684	-0.210516	-0.40939	-0.290162	0.740128	1.22014	1.02772	-0.0378203	-0.351292	-0.296949	1.06971	-1.09836	1.27902	0.344507
TCGA-75-5125	-0.397032	-0.189968	0.587384	-0.0575522	0.183468	-1.43154	-0.601739	-0.135332	-0.563803	-1.55492	-0.67115	0.399106	0.384613	0.809302	0.36098	-0.15634	0.613524	0.288083	-0.382279	-0.719842	0.0131833	0.00344634	0.0827934	0.300527	-0.500386	-0.230411	-0.915973	0.847006	0.577087	-0.211167	0.260627	-0.0929567	-0.364571	-0.197032	-0.117449	-0.468065	-0.506265	-0.433284	0.0532627	-0.852549	0.389545	-0.607435	0.521933	-0.571406	-0.869853	0.878615	-0.0820149	-0.284622	0.432947
TCGA-DJ-A1QH	0.262784	0.373416	0.601351	0.185029	-0.299281	0.0573062	0.311173	-1.86021	0.00929522	0.429186	0.83595	-0.553269	0.192114	-0.010645	0.630269	-0.497984	-0.372201	0.122378	-0.174714	0.513369	0.0133629	0.00344634	-0.00529587	0.284231	0.321602	-0.197551	-0.280008	0.688993	0.0251249	0.378467	-0.980053	-0.138188	0.633641	0.262059	0.279468	0.591948	0.259979	0.312585	0.165019	-0.184155	-0.601617	0.549387	0.314261	0.263591	0.0661096	0.676301	-0.106672	-1.8469	-0.0113051
TCGA-75-5126	-0.215368	0.431428	0.266064	0.0369006	0.590617	-0.850537	-0.566179	-1.1682	0.169774	-0.176885	0.554487	0.604683	1.45449	1.01117	-0.202714	0.303244	-0.715642	0.669165	-0.632402	0.577639	0.0132968	0.00344634	0.782228	0.167974	-0.159729	0.188936	-1.44786	-1.4039	0.0123097	-0.379996	-0.66789	-0.129719	-0.0910699	0.252187	0.0938635	0.173738	0.100188	0.072942	0.411196	-0.248763	-0.37157	-0.252913	0.556409	-0.37652	0.156118	0.06691	0.604629	-0.247972	0.0269445
TCGA-A8-A09Q	0.0944207	-0.311315	0.849591	-0.218856	1.08063	0.0713705	0.0893914	-0.723372	0.281533	0.116982	0.49955	1.13252	0.245186	1.72433	1.26155	-0.0502816	0.320261	0.822867	0.948893	-0.109575	0.0132898	0.00344634	0.240703	-0.460663	0.757532	0.979125	0.697272	0.0191068	0.378573	0.421803	0.863649	-0.296064	-0.142196	-0.38982	-0.280933	0.679651	-0.347618	-0.28502	-0.137241	-0.412312	0.438878	0.190918	0.000307409	1.05764	0.13609	-0.117064	0.519263	1.39332	0.296902
TCGA-A8-A09R	-0.507723	-0.820322	0.652655	0.485805	0.914379	0.119047	0.278785	-0.678483	1.56047	0.314232	-0.0772951	0.457967	1.35203	2.96337	0.729707	0.967982	1.75426	1.6791	0.223641	0.691526	0.0131557	0.00344634	0.0128808	-1.2146	0.249878	-0.583625	-0.00180696	0.798306	0.764301	0.716559	-0.374397	-0.245301	0.0453274	-0.0669337	-0.0944023	0.211754	-0.0933456	-0.0610751	-0.10095	-0.272658	0.0440408	-0.291783	-0.121067	0.981203	0.124371	0.44343	-0.187979	1.99644	0.717094
TCGA-CZ-5985	-0.0884095	-0.925613	-1.32979	0.726623	-0.407374	-1.01224	0.0730801	3.48494	3.55426	0.958606	0.634686	1.41414	2.2116	1.14305	0.664938	0.582637	0.71448	0.481575	-0.180222	0.613835	0.0133629	0.00344634	-0.143927	0.782964	-0.534184	-0.96252	1.38688	-0.829202	0.427567	0.383513	0.114214	0.185564	-0.690405	-0.27315	0.505285	-0.00342495	-0.0112604	-0.198185	-1.02113	1.2703	0.301679	-0.127309	-0.543757	-0.0311688	-0.295293	1.25674	0.3056	1.45277	0.308293
TCGA-A8-A09T	0.533282	-0.211359	1.13308	0.455861	1.06622	0.797468	0.655453	-0.891948	-0.463112	-0.658644	0.218035	0.409804	0.278372	0.365393	0.415444	0.46224	-0.476617	-0.076809	0.848256	1.29335	0.0133629	0.00344634	0.946212	0.578972	0.768454	0.738056	0.291212	0.0155968	0.48528	0.696209	-0.750808	0.380268	0.427218	0.488988	0.683288	0.833505	0.134542	-0.120445	-0.0958592	0.424888	-0.317733	0.0299685	-0.217958	0.690999	1.34735	0.176456	0.0593975	-0.159512	0.265463
TCGA-A8-A09V	-0.261279	-0.38684	-0.0633907	1.29304	0.752139	0.335601	-0.185996	0.381096	1.07676	-1.18004	-0.153574	0.842064	0.63024	1.46511	0.46364	0.873452	1.59106	0.189625	1.09063	0.428804	0.0133629	0.00344634	0.254912	-0.696031	0.287574	0.660287	2.20626	0.914789	1.12388	0.52514	0.755155	0.0707748	0.109879	-0.0724916	0.176971	0.126553	0.307036	-0.138821	-0.292627	-0.617011	0.371482	-0.322526	-0.601271	0.593184	0.611037	0.399965	0.0118955	2.08446	0.634378
TCGA-25-1628	-0.753214	0.0379823	-0.60861	-1.01031	-0.182354	-0.917215	-0.401112	1.53961	0.291215	1.48964	-0.191911	-0.11504	-0.149661	1.22495	0.0355911	0.480741	1.6421	1.38398	-0.435695	-0.604839	0.0132532	0.00344634	0.0245956	-0.775466	0.0450379	-0.0743154	1.38609	2.15536	0.259892	-0.430635	0.91135	0.404143	-0.072934	-0.0325463	-0.805846	-0.0217454	-0.608319	-0.42652	-0.0819253	-0.332322	1.57455	-0.239084	-0.640301	-1.14236	-0.337701	-0.444412	0.805655	-0.381698	0.0421868
TCGA-25-1627	0.327217	-0.486008	-0.0890504	-0.41943	0.425144	0.865495	-0.14205	1.38561	-0.789473	1.2963	-0.20484	-1.2132	-0.661802	-0.923152	-0.845377	0.386758	-0.277302	0.606013	1.01559	0.701056	0.0132258	0.00344634	-0.274353	-0.342475	-0.554611	0.109831	1.22277	1.95818	0.119215	-0.0767422	0.641561	0.237451	0.649131	0.440305	-0.033986	0.206251	1.00217	-0.713897	0.718102	0.0898808	0.412759	0.424298	-0.0665509	-0.233346	0.469509	-0.529304	0.841132	0.518573	0.234917
TCGA-25-1626	-0.675682	-1.49368	-0.442514	-1.50384	0.0627564	-1.14698	-0.699184	-0.172072	0.654149	1.67038	-1.06801	0.192093	0.576872	1.38115	0.289931	0.43476	2.18059	0.822951	-0.450633	-0.12861	0.0132249	0.00344634	0.247123	-0.681335	-0.107747	0.343331	1.30979	1.58831	-0.199852	-0.160749	1.18134	0.200166	-0.16489	-0.368083	-0.926878	-0.457622	-0.492751	-0.248275	0.304772	-1.3937	0.812291	-1.13704	-0.513163	-1.56854	-0.760193	-1.17902	0.889344	-0.852634	0.340188
TCGA-25-1625	-0.556245	-0.295542	-0.607615	-0.502012	-1.03696	0.240313	-0.236469	0.074153	0.426027	1.45813	0.114983	0.915081	0.813237	1.25447	0.546257	0.15786	0.791948	0.259813	-1.07692	0.071717	0.0131376	0.00344634	0.238438	-0.446882	-0.365028	-0.849392	0.448233	1.35107	-0.150283	0.395159	0.232816	0.579834	0.693025	0.152416	-0.331234	0.0656364	0.0866635	-0.383295	0.00903942	-0.46386	0.43322	-0.156816	-1.03573	-1.26291	0.136044	-0.110884	0.821082	-0.395099	0.638776
TCGA-25-1623	-0.101378	-1.02203	-0.219578	-1.06791	-0.668147	-0.885689	-0.358442	-0.959237	-0.955883	0.996728	-1.70263	-0.390408	-1.45389	-0.544558	-0.484174	-0.115264	0.839464	-0.118712	-0.677069	-0.800383	0.01323	0.00344634	0.185074	-0.19823	0.556991	0.524076	0.563779	0.082726	-0.597199	-0.0405598	-1.05436	0.150853	0.19927	-0.0331538	-1.07294	-0.388832	-0.257864	-0.209199	-0.100322	-0.835727	-0.273818	-1.09366	-0.611052	-0.83025	-0.199798	-0.704356	0.345976	0.238417	-0.313617
TCGA-EK-A3GJ	0.381956	-0.676178	0.537131	0.717927	-0.342809	0.613784	-0.072506	-1.36256	-3.32782	-1.91347	-1.26927	-0.0095441	-0.874218	-1.69848	-0.0784099	-0.692298	-0.576546	-0.765874	0.623897	-0.381102	0.0133015	0.00344634	-1.57733	-0.566016	-0.18907	-0.999585	-1.26312	-0.385054	-0.415288	-0.250555	-1.79477	-0.371596	0.107392	-0.0200447	-0.412182	-0.715665	-0.121964	-0.26546	0.670582	-0.749027	0.0485988	-0.0684458	0.324232	-0.790399	0.135768	0.149915	0.100302	-0.978573	0.442569
TCGA-CZ-5989	0.509984	-0.190022	-0.350355	0.859296	0.389862	1.04878	0.51932	2.52973	0.817079	0.827743	0.0832394	-0.855619	1.00202	-0.655676	-0.0213685	-0.20029	0.113189	1.00872	0.133583	0.563361	-0.0858601	-0.0222812	0.468287	-0.182227	-0.569449	-0.691082	0.761748	0.529455	0.251773	-0.5802	1.15909	-0.00928133	0.546752	0.369806	0.764048	0.583795	0.289379	0.12059	-0.552876	0.610537	1.01536	0.606903	-0.169228	-0.305647	0.464769	0.852651	0.593908	-1.0413	0.503398
TCGA-A8-A09A	0.226506	-0.17019	0.390254	0.573455	0.719653	-0.00381317	0.387233	0.956028	1.01344	-0.0235033	-0.342047	0.0147789	0.410162	2.9832	-0.41761	0.242036	1.06181	1.38877	0.883509	0.345998	0.0132281	0.00344634	0.275024	-1.45499	0.508001	-0.509911	1.26194	1.19953	0.828728	0.941014	-0.687157	-0.113532	0.121062	-0.354068	0.0752353	0.363118	-0.117327	-0.257177	0.265495	-0.224355	0.0680574	0.231525	0.349913	1.29655	0.209005	0.862049	0.48773	1.33557	0.835873
TCGA-A8-A09B	-0.0110865	-0.935981	0.891514	1.06763	0.322894	1.18708	-0.153273	-0.848091	1.38204	-0.543565	0.228835	0.0584066	-0.133321	1.69906	0.287829	0.431272	0.768044	0.834974	1.26236	0.587065	0.0132513	0.00344634	0.278897	-0.424165	0.401973	0.867842	1.83331	1.42794	0.948606	0.1523	1.0426	-0.0943577	0.310022	-0.114651	0.419904	0.11284	0.00196142	-0.184041	-0.0244693	-0.920816	-0.507492	0.163925	0.0728478	0.582172	0.451267	0.229957	0.594464	0.610363	0.583668
TCGA-A8-A09C	0.233785	-0.261101	0.946867	1.30715	0.24447	0.395791	-0.293146	1.47537	1.44317	0.346374	0.456482	0.658048	1.26628	3.01513	1.19779	0.730336	1.75493	1.19433	1.52221	1.15281	0.0130184	0.00344634	1.2429	-0.66293	0.786225	-0.138229	1.1997	1.53232	1.07575	1.03517	0.306838	-0.319267	0.211543	0.0939438	0.163974	0.753989	0.162475	-0.452495	-0.256761	-0.571472	-0.39481	0.271237	0.167912	2.01281	0.182666	0.446951	0.24353	2.40257	0.443606
TCGA-A8-A09D	-0.112166	0.188616	0.566395	0.0334201	0.609824	0.512058	0.0534043	0.284116	1.09574	1.09199	0.176053	1.02468	1.04105	2.43703	0.802944	0.309483	1.15776	-0.0337048	1.11679	0.142515	0.0133255	0.00344634	0.513642	-0.543329	0.956186	0.563269	1.01858	1.16726	0.161346	0.532087	0.896148	0.0757487	0.00633015	-0.0371054	-0.0544007	0.567686	-0.114953	0.0165684	0.380378	-0.12898	-0.361158	-0.0773805	0.281983	0.677869	0.828559	0.164718	-0.265941	0.835226	0.577904
TCGA-A8-A09G	-0.271283	1.15272	0.816477	0.575798	1.1916	-0.984473	-0.185785	0.0847295	0.848355	0.179705	0.750318	-0.100126	-0.34983	1.96397	0.402112	-0.0594411	0.902282	0.367075	1.06684	-0.354818	0.0133629	0.00344634	1.2051	-0.33431	0.433818	-0.372595	1.25655	0.378664	0.357687	0.795502	0.304232	-0.102223	0.0302574	-0.44586	-0.41196	0.159991	0.152675	-0.254492	-0.8698	-0.614748	0.112521	-0.984149	0.350597	0.0744376	-0.132676	0.377703	-0.243714	1.00994	0.188254
TCGA-94-8035	0.0374541	-0.85324	0.0126997	-0.792443	-0.983055	0.801275	0.324535	-0.781471	-0.93539	-1.04498	-0.472928	0.483262	0.750375	-0.626491	0.43537	0.579371	-0.315196	0.442235	0.774826	0.183673	0.0132632	0.00344634	-1.63138	-0.406327	-0.426377	-1.51106	-0.697225	-0.0962712	-0.163918	0.35234	-0.997463	0.160796	-0.0421939	0.0176268	-0.0561364	-0.0544139	0.039859	0.137213	0.262156	-0.679166	-0.642245	0.423934	0.828181	-0.0321693	-0.0692155	-0.32733	-0.0649301	-0.885491	-0.830514
TCGA-A8-A09I	0.231914	-0.410378	0.216914	0.825367	0.100019	-0.130611	-0.337058	-0.601815	2.15758	0.0133039	0.152271	1.3558	0.530319	2.9123	1.60819	-0.0392763	1.46452	1.58544	1.14407	0.248757	0.0132037	0.00344634	-0.264711	0.0157258	-0.155355	-0.334043	1.25099	1.57577	1.37475	0.0208968	1.57141	-0.0855721	0.047046	0.0353108	0.286066	0.0987697	0.20324	-0.429971	0.0644825	-0.902095	-0.250343	-0.107248	-0.26201	0.474088	-0.496743	0.319271	-0.276637	1.87287	0.771835
TCGA-A8-A09K	0.56872	0.0945971	0.525425	0.892462	0.500455	-0.254298	-0.121362	-0.508925	-0.104095	-0.603139	0.553198	1.44677	0.54069	0.66973	-0.175521	-0.528449	0.492064	1.07536	0.540662	-1.45918	0.0132198	0.00344634	0.0669164	-0.592405	0.491816	1.50629	0.578953	0.401739	0.607862	0.158257	-0.254016	-0.572639	0.281072	-0.354054	-0.12339	-0.0295703	-0.13927	-0.288892	-0.595186	-0.607281	0.433081	-0.56246	-0.173391	0.561233	-1.24533	0.409714	-0.281051	2.27923	0.695464
TCGA-A8-A09M	-0.110276	-0.79801	0.712036	1.10738	0.659012	1.32084	0.001385	0.20351	0.526605	0.14213	0.420918	0.862634	0.299872	1.67477	0.861917	0.580269	1.92722	0.60626	0.718056	0.168235	0.0131822	0.00344634	0.48985	-0.24176	0.26596	1.29666	1.33649	0.232131	0.843093	0.952594	0.0449353	-0.0470317	0.129432	-0.121457	-0.0869418	0.272637	0.259509	-0.502023	-0.399489	-0.110237	0.661097	-0.472545	0.250849	1.05119	0.039665	0.423424	0.640179	2.29828	0.776479
TCGA-A8-A09N	0.80676	1.01251	1.17324	0.759898	0.690643	0.939173	0.328651	-1.23381	0.239064	-0.508807	-0.269474	0.40352	0.408891	1.11327	0.0133053	-0.616173	0.453599	0.621058	0.876657	0.549645	0.0132296	0.00344634	0.232765	-0.661334	0.671813	1.07099	1.7473	1.19996	1.04542	0.558268	0.488568	0.148067	0.106997	-0.140913	0.56203	0.138403	0.414669	-0.109471	-0.8102	0.551133	0.149322	0.406565	0.341999	1.58307	0.606744	1.39518	0.153223	1.58127	0.516431
TCGA-29-1711	-0.253076	-0.0964738	-0.104467	-0.716091	-1.31236	-0.764414	0.0594262	-0.777243	-0.886449	-0.452894	0.922125	-0.476706	0.268696	-1.01827	-0.525665	-0.520549	-0.331306	0.495753	-0.633843	0.767056	0.0133629	0.00344634	0.948624	-0.0519533	0.37697	-0.278339	0.588379	-0.120523	-0.238505	0.404981	0.934183	-0.0354292	0.532142	0.109906	-0.723551	0.0951694	-0.146837	0.262954	0.0723514	-1.21341	-0.318127	0.376976	-0.928312	-0.698549	-0.172338	-1.51321	0.476803	-0.144057	-0.183157
TCGA-29-1710	-0.18838	-1.701	0.466743	-0.826517	-1.13618	-1.14421	-0.0489028	-1.21907	-0.816503	0.792503	-0.597617	-1.01272	-1.6985	-1.25142	-1.31607	0.22078	0.432732	-0.22587	-0.860963	-1.10676	0.0133629	0.00344634	0.352619	0.258262	-0.378876	-0.672235	1.95128	0.0697563	-0.763501	-0.621061	1.14408	-0.138451	-0.345055	-0.377435	-1.03332	-0.256294	-0.575276	-0.448648	-0.568587	-0.675943	1.04636	-0.483697	-1.33125	-0.749663	-0.751508	-0.344888	0.562381	-0.37461	-0.309432
TCGA-33-4586	0.206483	-1.09901	0.409914	-0.043235	-0.445264	1.317	0.0433852	-0.838369	-1.73542	-1.46561	-1.29249	0.0836107	-0.139921	-0.397796	-0.232772	0.0439974	1.53095	-0.277763	0.800848	0.707693	0.0133138	0.00344634	-0.515635	-0.232961	-0.437447	-0.893485	-3.02911	0.687179	-0.615614	-0.628707	-1.22094	0.0799041	0.277108	0.552973	0.108664	-0.18143	-0.0892358	0.00312055	0.798961	-0.725723	-0.791635	0.0856484	0.835557	-0.204681	0.729173	0.136095	-0.375984	-0.646701	0.374892
TCGA-BB-7863	-0.345368	-1.25284	0.105905	-0.710352	-0.704561	2.04555	0.743314	-1.65137	-1.69507	-2.25338	-1.30568	-0.514629	-0.892808	-2.43193	-0.012039	0.990801	-0.566809	-0.980813	1.07108	0.0665373	0.0130812	0.00344634	-1.68914	-1.00895	-1.08925	-0.543661	-4.0039	-1.10642	-0.501679	-0.198833	0.135347	-0.0463042	0.292533	0.418271	0.416995	-0.0388685	0.0317202	0.121371	0.502752	-0.731413	-0.622197	-0.184112	0.272762	0.0294301	0.36659	0.42259	-0.0819921	-1.31992	-0.270564
TCGA-DJ-A13U	0.205428	0.657097	0.220369	0.371209	0.0248109	0.407553	0.139974	-0.701303	0.176046	-0.0244868	1.1034	0.131015	0.0333366	-0.501975	0.189429	-0.566651	-0.0788452	0.4085	-0.558857	0.21713	0.0131767	0.00344634	0.162973	0.188653	0.487704	-0.677423	0.387565	-0.123291	0.402273	0.41639	-0.99534	-0.0906694	0.996196	0.286109	0.336503	0.550752	-0.0239317	0.335305	0.13634	0.9232	0.0429925	-0.113306	0.00192305	0.134781	0.0236854	0.433807	-0.193489	-1.1983	0.0234593
TCGA-BB-7861	-0.627891	0.00136488	-0.567724	-1.83684	-0.385607	-1.11953	-0.0611963	-0.481436	-0.76429	-1.36714	-0.198194	-0.628834	-0.207397	-1.13768	0.559853	-1.16488	-0.357805	0.0792423	0.0203233	-0.664267	0.0130131	0.00344634	-0.816037	-1.36924	-0.0463732	-1.67995	0.153982	0.25872	-0.632665	0.146636	-0.652603	-0.330099	-0.0735168	-0.415256	-1.1399	-0.326326	-0.418955	-0.173135	-0.679712	-0.564016	-0.0842186	-0.910482	0.88809	-0.136361	-0.980925	0.32181	0.148044	-0.880361	-0.47183
TCGA-BB-7866	-0.789516	0.11606	-0.316544	-1.95293	-1.39158	-1.26917	-0.198852	-0.900234	-1.24244	-1.97422	0.374576	-1.32808	-1.06852	-1.72259	0.448138	-1.04946	-0.30612	-0.604878	-0.214583	-0.476118	0.0131666	0.00344634	-1.23185	-1.09556	-0.355171	-1.28186	0.328029	0.393823	-0.594772	-0.211807	-0.0733743	-0.17279	0.21563	-0.273553	-0.554621	-0.65138	-0.307084	-0.36624	-0.126353	-1.57084	-0.138425	-0.673885	0.345317	-0.554163	-0.604891	-0.362794	0.43967	-1.02021	-0.233545
TCGA-E2-A105	0.00262802	-0.00180969	0.374922	0.873919	-0.277727	0.751226	-0.184616	0.327707	-0.291151	-0.850773	0.0770827	0.870812	0.22625	1.46013	1.07834	0.586381	1.1398	0.667054	-0.0570997	-0.0262946	0.0131219	0.00344634	0.558119	0.421698	0.687102	0.567818	0.716618	1.30708	0.814818	0.368657	-0.230243	-0.163946	0.515622	0.139357	0.403059	0.374159	-0.0826771	0.225855	0.513622	-0.120247	-0.139606	0.239016	0.211961	0.997252	0.37443	-0.159773	-0.503547	1.54116	0.351443
TCGA-BB-7864	0.487066	-0.21849	0.626632	-0.238221	-0.670616	1.51669	0.658976	-1.26791	-1.10367	-1.13866	-0.912081	-0.39979	-0.763184	-1.13369	0.0481252	-0.0625859	-1.1102	0.240486	0.426304	0.120454	0.013178	0.00344634	-0.834288	-0.883807	-0.233256	-1.4107	-0.534217	-0.148532	-0.0268993	0.320418	-1.42702	0.170636	0.333742	0.405827	-0.0305567	-0.469133	-0.0532228	0.168538	0.631204	0.217066	0.806072	0.409747	0.161271	0.220508	0.370974	0.355174	-0.136421	-0.817261	-0.0452317
TCGA-AO-A0J5	-0.319544	0.605848	0.26555	0.985146	1.20062	0.363916	-0.307852	-0.64323	1.598	0.590421	0.506338	0.143182	0.994712	1.06501	0.528681	0.092621	1.5911	1.68775	-0.670224	0.0842821	0.0133629	0.00344634	0.218606	-0.973075	0.5362	0.514559	-0.28628	0.57417	0.661771	-0.0679042	-0.253453	-0.0267768	0.136081	0.0222186	-0.222429	0.255307	0.0297942	-0.329902	-0.766135	-0.0312311	-0.082214	0.114192	0.31394	0.754951	0.470549	-0.401318	0.292842	1.1633	0.55261
TCGA-56-8082	0.560313	0.56531	0.159905	0.102774	0.921139	0.0778986	-0.259707	-0.173689	-0.916711	0.136527	-0.867958	-0.669195	-1.49548	-0.323119	-1.15284	-0.592891	-1.16781	-0.129129	-0.282592	0.123791	0.0129488	0.00344634	-0.0681167	-0.176387	0.403801	-0.315486	-0.267909	-0.081513	-0.509736	0.00459795	-0.858864	0.0314564	-0.417207	0.0170027	0.195293	0.0153805	0.0669443	0.0594983	0.0892575	-0.560721	-0.714075	-1.32397	-0.174942	-0.209856	0.272408	0.286403	-0.036337	-0.894599	-0.115554
TCGA-D8-A146	-0.0464464	-0.184241	0.689326	0.0353775	1.00516	0.102268	0.035157	-0.719952	1.00598	0.13324	0.319004	-0.256955	0.401096	2.00558	0.102461	0.778194	0.164774	0.72365	-0.18276	0.263588	0.0132597	0.00344634	0.259873	-0.54264	0.474978	0.238119	1.06828	0.380599	0.815725	0.454693	-0.0536112	0.00942853	0.0991035	-0.497367	0.158006	0.301152	-0.0284089	-0.166374	-1.14758	-0.236957	-0.386835	-0.550296	-0.455624	0.594144	0.379162	0.519802	0.032326	1.05876	0.131141
TCGA-D8-A145	-0.327541	-0.308209	0.238782	0.194621	0.802973	0.392645	-0.759849	0.447697	1.01803	-0.275852	0.761832	-0.819221	0.0909476	1.96515	0.369732	0.327276	0.54656	0.531269	-0.39011	0.0718524	0.0131955	0.00344634	0.0409435	-0.350871	0.0665648	0.130748	2.16232	0.533298	0.671279	0.573294	0.188167	-0.0329332	0.161356	-0.299052	-0.154627	0.446501	-0.517994	-0.289748	-0.909872	0.104442	0.432836	-0.134907	-0.0830431	1.29252	-0.0737592	0.0343195	-0.49315	1.61842	0.0200802
TCGA-DK-A3IL	-0.865098	-0.608655	0.398524	0.290454	0.159484	0.191227	-0.206293	-1.70903	-0.495532	-0.194406	-0.200617	0.751363	0.722173	0.49492	1.01423	0.18573	1.69262	0.114783	1.30753	0.200905	0.0129193	0.00344634	-0.144297	0.0227852	-0.0022239	-1.2725	0.178313	0.519659	0.299308	0.562537	-0.546633	0.0986538	0.702088	0.00605206	0.196206	-0.199657	0.151937	-0.318092	0.751825	-0.961237	-0.472521	0.277518	0.0853524	0.922189	0.336749	0.221693	0.139311	0.34325	-0.11606
TCGA-D8-A143	-0.52358	1.22971	0.574258	-0.9453	-0.44132	0.0804352	-0.299494	-0.221924	-1.36909	-0.0785881	-0.278768	-0.968781	-1.20491	-0.137812	-0.644401	0.264451	-1.42453	0.501746	0.237454	0.116042	0.0132799	0.00344634	-0.240924	-0.166594	-0.261961	-0.439787	1.9075	1.21744	0.609697	0.74394	-0.614901	-0.043726	-0.247178	0.0656842	0.0676159	-0.312186	0.0433772	-0.393344	-0.41191	0.380673	-0.0557102	0.252985	0.831069	-0.0783707	-0.206665	-0.207892	0.952756	-1.09071	-0.0443636
TCGA-D8-A142	0.227045	-0.241035	0.651717	-0.323248	1.21356	-0.599566	0.713549	-0.804119	2.46535	0.853081	-0.277451	0.333746	1.92938	2.32561	2.13834	-0.148007	1.86919	0.0412215	0.362571	0.311731	0.0131913	0.00344634	-0.447139	0.126976	-0.347006	-1.33786	0.756831	-0.411083	0.87302	0.257013	0.233385	-0.363022	-0.107589	-0.336455	-0.110868	-0.127205	-0.197622	0.0943166	-0.227166	-0.0572583	0.268338	0.0385247	-0.130004	0.290026	-0.0885536	-0.190874	1.07069	-0.222704	0.580849
TCGA-D8-A141	-0.383287	0.463188	-0.0083971	-0.594873	0.00213032	-0.200888	-0.161837	-1.08095	0.87815	-0.0834405	0.0765259	-1.05635	-0.408283	0.270303	-0.409098	-0.274807	-0.949882	0.142288	-0.683992	0.296485	0.0133629	0.00344634	-0.066864	-0.670975	0.202023	0.772496	-0.317295	0.381833	-0.0246828	0.208233	-0.112448	-0.262701	-0.751736	-0.553247	0.236412	0.0910239	-0.217885	-0.0740963	-0.868857	-0.558085	-0.342098	-0.776199	-0.129087	0.218037	0.0532566	-0.366125	0.00242395	0.202894	-0.141882
TCGA-33-4589	0.687315	0.555671	0.676341	-0.74737	-0.598485	1.90164	0.743501	-3.19918	-3.26717	-0.960026	-0.871601	0.510362	-1.31238	-0.700506	-0.276765	0.453583	0.310293	0.495458	2.1979	0.178649	-0.0351223	-0.00920566	-1.32565	0.25219	-0.946992	-0.919947	-3.10049	-0.851845	-0.63017	-0.242644	-2.48767	-0.194847	0.730048	0.532533	0.012347	0.354844	0.0161394	0.0902177	1.62321	0.343203	-0.673662	-0.148142	0.792139	0.379215	0.127403	-0.230344	-0.617764	-1.28132	0.419547
TCGA-BH-A0DL	0.275638	-0.615546	0.740603	0.403336	-0.136217	-0.740765	0.0718608	-1.60808	-1.10915	-1.73292	0.0735762	0.0689363	0.124245	0.227853	0.798996	0.66172	0.401683	0.0123571	1.57728	0.346576	0.0131656	0.00344634	-0.506617	-0.819171	-0.729963	-1.03568	1.32233	0.421755	0.750131	0.241609	-1.42433	0.15588	0.1059	-0.413005	-0.253838	-0.221961	-0.00443086	-0.00287638	0.573068	-0.900075	0.400936	-0.281782	0.189762	-0.360725	-0.744301	0.34928	0.27377	-1.12898	0.328677
TCGA-E2-A10A	0.289193	0.00937809	0.820804	0.919239	0.395502	0.658634	-0.251015	-1.53729	1.04314	-0.757941	-0.0752902	0.535151	0.909441	1.50053	0.0312819	0.786358	0.496544	0.367049	0.0544378	0.74677	0.0130869	0.00344634	0.434443	-0.325571	0.214167	0.160719	0.457816	0.740728	0.949675	0.621065	-0.417115	0.182666	0.179702	0.216548	0.768934	0.184372	0.0578492	-0.415219	-0.453467	0.410923	-0.506222	-0.241517	0.163065	1.15313	0.316703	0.192478	-0.0494802	1.61006	0.436373
TCGA-E2-A10B	0.0536977	-0.298946	0.261769	0.993429	1.52553	0.404754	0.149235	0.4897	1.29085	-0.115427	0.0485164	-0.685796	0.563517	2.56268	0.268928	0.587881	0.527079	1.09308	0.687666	0.599253	0.0129291	0.00344634	0.192766	-0.350977	0.354954	0.376417	2.87286	0.572353	1.10722	0.182584	-0.604078	0.00129669	0.260359	-0.0678026	0.126246	0.506745	0.0252471	-0.223974	-0.193524	0.404588	-0.407066	-0.330668	-0.120735	1.09686	0.319948	0.651168	-0.0785127	1.83547	0.570189
TCGA-E2-A10C	-0.355321	1.6923	1.06402	0.538297	-0.468804	-0.959095	0.369464	-0.57694	0.680362	-0.225221	1.19379	0.220367	-0.287049	0.858647	0.0203415	0.224588	0.959973	0.948558	0.584636	0.135984	0.013318	0.00344634	-0.440141	-0.700442	0.271206	0.369671	2.14847	0.834753	0.492652	0.538064	0.330101	-0.198898	0.383054	-0.00181624	-0.178274	-0.0370089	0.248222	-0.353974	-0.409218	-0.506277	0.0083297	0.150409	0.688189	0.352577	-0.449551	-0.0520412	0.186049	1.40069	0.711405
TCGA-BH-A0DH	0.33136	-0.622324	-1.08768	0.0107825	-0.00550486	-0.101845	0.0328016	0.639158	0.612188	0.898026	-0.555689	0.368908	0.210317	0.326265	-0.255759	0.545746	-0.376037	-0.003008	-0.234717	0.198025	0.0132163	0.00344634	0.486194	-0.245109	0.222134	0.0307801	0.802637	0.555984	-0.0656023	-0.266527	1.29248	0.510641	0.203174	-0.0756229	0.0191792	0.698226	-0.245791	-0.0921076	-0.54659	-0.0598289	0.925024	0.689075	-0.12465	0.34852	0.635175	0.457464	0.0351953	0.136487	0.540031
TCGA-BH-A0DI	0.314762	0.336531	0.938811	0.146609	0.556766	0.233356	0.0460488	-0.630551	1.42478	0.317845	-0.5885	-0.501638	-0.540646	1.99683	0.023266	0.112398	0.241777	0.592476	-0.508637	-0.263524	0.013283	0.00344634	-0.0717027	-0.40483	0.408934	-0.021067	0.705878	0.203123	0.795155	0.837735	0.630629	-0.13738	-0.300166	-0.163042	0.217069	0.403777	-0.166519	0.0381427	-0.371564	0.424966	0.0635968	-0.096438	-0.0696517	0.456551	-0.150764	0.0762303	-0.181042	0.237201	0.229177
TCGA-E2-A10F	-0.506033	0.190632	0.506237	0.35246	0.249018	0.491323	-0.0291579	-1.42489	0.515258	-0.381651	-0.180993	-0.267645	-0.531832	1.31912	-0.422363	0.504756	0.0180511	0.385703	-0.850511	0.719554	0.0130596	0.00344634	-0.0733181	-0.838906	0.447628	0.844483	0.890162	0.120528	0.51516	0.447002	0.664566	-0.112174	0.0520557	-0.247642	0.305297	0.166416	0.113623	-0.292948	-0.425053	-0.130107	-0.037024	-0.0393432	0.145706	1.02427	-0.105368	-0.516001	-0.24913	0.473184	0.141242
TCGA-BH-A0DK	0.159565	1.01232	0.956578	0.50663	0.647666	0.164628	-0.200261	0.948493	2.26542	1.0186	0.11524	0.561111	2.27504	3.59614	3.03068	0.785484	0.549942	0.521497	1.2105	-0.199955	0.01299	0.00344634	0.939344	-0.249039	0.169166	0.260759	2.60125	-1.07309	1.1161	1.17843	0.955715	0.0723023	0.417542	0.192165	0.501287	0.842291	-0.579582	0.269036	-1.1337	0.815702	1.00794	0.827632	-0.266145	0.739751	-0.272127	-0.277027	0.40175	0.583522	0.284105
TCGA-BH-A0DD	0.0854571	-2.02749	-0.060534	0.668181	1.3078	-1.29222	-0.658952	1.06028	2.26104	1.42432	-0.74878	0.792808	-0.807816	3.20251	0.539976	0.635367	2.15488	-0.757786	-0.341767	0.036543	0.0132017	0.00344634	0.793744	1.28196	0.0362623	1.67083	2.54214	-0.365561	-0.220588	-0.803176	1.09094	0.11994	-0.343618	-0.557518	-0.073279	0.0431853	0.0266149	0.135015	-0.28475	-0.726965	0.134433	0.0527555	-0.469359	-0.494833	0.203651	0.321528	0.051705	0.211689	0.545109
TCGA-BH-A0DE	-1.77057	-0.487341	0.732817	0.507099	-0.151713	-0.31452	-0.794066	1.30037	1.89086	-0.109269	0.151548	1.01594	0.283728	1.71826	0.275538	0.167849	1.09566	0.0167649	-1.17191	-0.0518258	0.0130039	0.00344634	-0.376379	-0.581342	0.431167	-0.717237	0.717557	0.376505	0.457517	0.375653	0.13849	0.0137456	0.157008	-0.296807	0.101711	-0.0431134	0.232668	-0.300342	-0.554014	-0.469811	0.284949	-0.464702	0.590934	0.596458	-0.0728161	-0.429696	-0.311823	0.708411	0.530178
TCGA-BH-A0DG	0.318101	0.116379	-0.0860661	0.161416	0.101157	-0.0283451	-0.498517	0.627255	1.06948	0.265842	0.557958	0.43952	-0.0218081	0.996766	0.420125	-0.627428	0.148953	0.211422	0.020885	-0.180885	0.0131986	0.00344634	-0.173198	-0.677597	0.251089	0.0334074	1.69133	0.319931	0.182762	0.145841	-0.29988	0.106689	0.17993	-0.325853	0.132179	0.416967	-0.23457	-0.122211	-1.06739	0.118604	0.0648611	0.0918606	0.257866	0.127881	-0.348055	0.187369	0.387959	0.681457	-0.373443
TCGA-05-4244	-0.348484	-0.663816	1.43453	0.709282	1.36408	-0.970893	-0.566714	0.888091	0.347268	-0.497509	0.307707	0.372305	0.488083	1.11269	0.871951	0.694696	0.403616	0.211396	0.620409	0.136439	0.0131745	0.00344634	1.01091	0.454617	-0.376544	-0.420206	-0.0957545	1.49875	0.0128371	0.0974131	-0.467669	0.0650835	-0.0109275	-0.0654832	-0.227738	-0.351519	-0.273501	0.1391	-0.195627	-0.570914	-0.350595	-0.501371	0.449647	-0.567148	-0.361712	0.981101	0.379808	-0.247499	0.528656
TCGA-13-0911	-0.172447	0.744521	0.0659391	-1.95308	-1.30947	-0.532904	0.494417	-1.97858	-1.85816	0.632769	-0.109187	-1.15139	0.14078	-0.69662	-1.09894	-0.220819	-0.327115	0.251271	-0.599777	-0.213895	0.0133629	0.00344634	0.214105	0.661866	-0.108724	0.263156	0.952637	0.290003	-0.251227	0.130793	-0.435217	0.223434	0.0886821	0.676485	-0.304224	0.422829	-0.0624023	-0.0208218	0.996363	-1.46079	-0.528056	0.288644	0.00119934	-0.111419	0.345864	-1.6704	-0.0629805	-0.727676	-0.0601262
TCGA-18-3419	-0.373669	-1.20493	0.0078458	-0.17719	0.287832	-0.591984	0.388985	-0.558565	-2.01022	-2.12698	0.189921	-0.31499	-0.700688	-1.18138	0.23263	-0.520774	-1.29006	-0.608112	0.802384	0.250583	0.0133173	0.00344634	-0.305312	-1.15444	-0.630648	-1.16078	-0.755514	-0.318241	-0.257809	-0.00994701	0.665846	-0.300128	0.371262	-0.0616838	-0.412402	-0.235663	-0.186165	-0.0451126	0.565207	-0.85665	0.41282	-0.0843056	0.734645	-0.271395	-0.453166	0.685799	-0.123189	0.482588	0.0561377
TCGA-13-0916	-0.899181	0.0221241	-1.548	-1.5067	-2.46956	-0.567833	-0.599777	1.73215	-1.56141	-0.133683	-0.931288	-1.51292	-2.88808	-1.54814	-2.35914	0.37102	-1.20106	-0.172361	-1.81978	-1.04597	0.0133161	0.00344634	0.0975901	-0.030095	-0.330189	0.313152	2.56499	0.419186	-0.424019	-0.842995	1.01188	0.0883093	-0.440128	-0.154514	-0.916617	-0.394405	-0.922904	-0.154495	-0.320094	0.251861	0.912745	-0.770192	-0.0946636	-0.492107	-0.730058	-1.6777	0.957593	0.145751	0.224373
TCGA-BH-A0DZ	-0.10909	0.160125	1.03775	-0.123631	1.09707	0.562341	-0.417728	-1.25537	-1.18951	-0.403778	0.0915696	0.30563	0.605641	0.195116	2.20738	-1.15557	-0.388949	1.27224	0.436458	0.753062	0.0133629	0.00344634	0.498794	0.628554	0.773038	-0.453043	-0.0845959	-1.07962	0.0371335	0.354716	-0.750488	-0.439228	0.255841	0.074045	-0.236339	0.316931	0.745057	-0.0041174	0.193845	-0.183669	-0.390545	0.404137	0.283613	1.38034	0.598308	-0.260553	-0.802762	0.550304	-0.190983
TCGA-AA-3666	0.528497	1.6229	-0.703948	0.549442	1.35074	1.17937	0.000986906	-0.749154	-1.35376	-0.838335	1.17353	-1.85598	-0.529104	-0.681652	-0.28235	-0.222298	-2.90577	0.166903	0.378902	-0.177084	0.0133629	0.00344634	-0.0409731	-0.344257	0.701114	-0.237006	-0.850341	0.434337	-0.458787	0.235362	0.590675	-0.299445	-0.290073	-0.0322034	-0.0464337	-0.311602	0.190023	0.192833	0.309819	-1.33979	-1.67693	0.0468056	0.461757	1.06835	-0.127837	-0.828467	0.473264	0.609868	0.00832149
TCGA-13-0919	-1.40399	-1.19794	1.30157	-1.08123	-0.845816	-0.383418	0.73699	-0.470036	-0.443442	0.521583	-0.501467	1.04883	0.875347	0.939659	0.480677	0.107894	1.75455	0.790809	-0.0451107	-0.541379	0.013018	0.00344634	0.365138	-0.489695	-0.727807	0.361999	0.381798	0.377737	-0.49017	0.340731	0.809071	0.00660634	-0.201805	0.225829	-0.573436	0.127272	-0.40155	0.0326642	0.693057	-0.458666	0.403491	-0.687752	-0.601345	-0.215062	-0.226107	-1.01851	0.051654	0.0306231	-0.037862
TCGA-18-3411	0.425748	-0.996799	-0.603871	0.133123	0.217801	0.722464	-0.042215	-0.458367	-1.63219	-0.0538017	-0.784937	-0.435147	0.981792	-1.70976	0.659718	-0.539234	1.09761	0.4672	0.933938	0.488529	0.0133629	0.00344634	-0.889083	-0.104975	-0.287134	-0.280455	-3.52441	0.121684	-0.112872	0.0877918	-0.190481	-0.0169873	0.187117	0.241167	-0.464038	0.27134	-0.0260529	0.189528	1.0704	-1.10971	-0.448963	0.102442	0.304194	-0.081525	-0.0372648	0.0991386	-0.531036	-1.38102	-0.0428655
TCGA-18-3416	-0.155384	0.305201	-0.266916	-0.794565	-0.339408	-0.390277	-0.478243	-1.38767	-2.10785	-1.13982	-0.499708	-0.450674	-0.950763	-2.06203	-0.24627	-1.37844	-0.782144	-0.677459	0.0972253	-0.991571	0.0131672	0.00344634	-0.454675	-0.655243	-0.12783	-0.662418	-1.31317	-0.364904	-1.5265	-0.247395	-0.848248	-0.422741	-0.572653	-0.0447799	-0.975804	-0.431812	-0.753799	-0.482591	0.00485123	-1.15049	-0.590925	-0.827441	0.527124	-0.223001	-0.528325	-0.390322	-0.0910656	-0.424207	-0.69722
TCGA-18-3417	0.739593	-0.327234	0.748183	-0.806085	0.702129	1.40979	1.03204	-1.98097	-2.62579	-1.52383	-0.378142	-0.817092	-0.895012	-1.70217	-0.0582349	-0.410518	-0.968347	0.105275	0.227763	0.586714	0.0133629	0.00344634	-0.367076	0.56443	0.166943	-0.986918	-1.06359	-0.124617	-0.203674	0.355794	-1.41549	-0.115445	0.384233	0.580813	0.481089	0.384322	0.673419	0.390633	0.371205	-0.0214002	-1.32605	0.225766	0.371537	0.829087	0.845668	0.186276	-0.114013	-2.3245	0.13973
TCGA-18-3414	0.073343	-1.13617	0.156767	-0.439413	0.35817	0.679648	0.483376	-0.981114	-0.77846	0.441926	-0.214993	0.384279	0.458717	-0.383116	0.637203	0.0893821	-0.992274	0.380176	0.790219	0.0182087	0.0131261	0.00344634	-0.863346	-1.07863	-0.656769	-1.49439	0.192538	0.344658	-0.282149	0.314982	-0.86992	0.0807104	0.552442	0.110136	-0.0136917	0.203522	0.16012	0.381466	-0.0443558	-0.738493	-0.61875	-0.101791	0.571119	-0.64641	0.301584	0.667467	0.107431	-0.367361	0.340202
TCGA-BH-A0DS	0.437383	0.638771	1.59819	1.06206	0.298074	0.569352	0.304524	0.619433	0.890555	0.160324	-0.725519	0.895225	1.49602	3.06093	0.692587	1.39051	0.528783	0.723259	0.595895	0.766901	0.0133629	0.00344634	0.53438	-0.228332	0.0908799	1.07441	1.03295	0.870239	1.0138	0.199568	0.264482	0.0419458	-0.288643	-0.0250487	0.791385	0.290637	0.276964	-0.311814	-0.782768	0.691056	-0.28618	0.0620998	-0.936095	0.816126	0.66177	-0.513203	0.353735	0.79806	0.726381
TCGA-A8-A090	0.281928	-0.232738	1.71372	0.845754	0.481744	0.93837	0.510355	-1.61692	0.315085	-0.927561	0.246242	0.380584	0.43777	0.591401	0.481815	0.626033	0.23414	0.744728	0.572918	1.28254	0.0131982	0.00344634	0.0753212	-0.587312	0.534047	0.848379	0.966918	0.446934	0.607511	0.263113	-0.573124	-0.186327	0.121804	-0.0265052	0.127892	0.646585	0.178708	-0.36679	-0.245006	0.142137	-0.205728	0.190943	0.191896	0.96573	0.317573	0.670019	0.282435	1.12467	0.626476
TCGA-A8-A091	0.3393	0.770796	0.727341	1.26619	0.230376	-0.57722	-0.112679	1.57148	1.80099	0.00771535	1.09224	0.839244	2.04766	3.05508	1.1153	-0.35426	1.23944	1.40494	1.10146	0.155145	0.0131379	0.00344634	0.783357	0.116443	0.346116	0.724736	1.57235	1.32071	1.04433	0.612275	0.499857	-0.0567907	-0.0609753	-0.306429	-0.0199063	0.511376	0.00848853	0.104143	0.309596	0.649029	0.206984	0.151373	0.0491872	1.50536	0.556545	-0.172944	0.257029	3.10183	1.04473
TCGA-A8-A092	0.318039	-0.709026	0.435426	0.833919	0.0274795	0.589651	0.159383	-0.875936	0.109803	-0.664467	-0.468163	0.22604	0.207627	2.16229	0.361054	0.173379	1.21738	0.683196	0.108954	0.00904651	0.0131284	0.00344634	0.878459	-0.248895	0.585242	0.55753	1.26724	0.216085	0.907552	0.370776	-0.702451	-0.150904	-0.129721	-0.149309	0.0950141	0.39239	-0.0347412	-0.322003	-0.219209	-0.608422	0.095226	0.00705189	0.159547	0.841394	0.181028	-0.193888	0.336398	1.14261	-0.0692519
TCGA-A8-A093	0.217977	0.200776	0.72605	1.41555	1.16215	0.912203	-0.12999	-0.522001	0.691983	-0.344112	0.0891626	-0.0286438	0.0885297	2.06913	0.883583	0.406369	0.497565	0.652882	0.0199664	0.754584	0.0131068	0.00344634	0.554754	-0.0531389	0.471415	0.697151	0.6945	1.26847	0.904051	0.430119	0.613907	-0.123028	0.135538	-0.037749	0.500192	0.524324	0.305412	-0.0361665	-0.863769	-0.327948	-0.340024	0.320447	0.339293	1.63242	0.411784	0.183154	0.0233036	1.96952	0.381444
TCGA-A8-A094	0.320161	-0.809558	-0.00300902	0.47123	1.19606	0.170298	0.191857	-2.15062	-0.515073	-0.931843	0.86692	-0.330284	0.227502	0.750608	0.16127	0.353677	0.497418	0.390981	0.868552	0.189223	0.0133629	0.00344634	0.614038	-0.384844	0.448111	-0.0749706	0.41264	0.167313	-0.0914017	0.0307297	-1.17705	-0.114674	0.384354	-0.129946	-0.25402	0.17216	0.22005	-0.110153	0.0836427	-1.4662	-1.13939	-0.67877	-0.0532459	0.866047	0.377302	0.75513	-0.0581511	1.03114	0.22362
TCGA-76-4929	-0.0248257	1.01514	-1.9706	-0.597259	1.62421	-0.836725	0.728138	1.9025	-0.384851	0.218432	0.0400056	-0.0873076	-0.817132	0.725489	-0.359116	-0.23868	0.271858	-1.22851	0.240073	-0.550769	-0.155935	-0.0407313	1.70167	1.38724	0.0400795	1.17639	1.71151	-0.0137123	-0.0407126	-1.03312	1.09435	0.138448	-0.387657	-0.398109	0.162637	-0.294909	0.187167	-0.0314179	0.622962	1.95248	1.3049	0.779337	-0.837034	0.182423	-0.0763548	-0.797425	-0.736467	0.812836	-0.0438067
TCGA-76-4928	-0.103061	-0.104786	-1.21345	-0.263355	0.28276	-1.27777	0.675378	0.0828281	-0.336056	0.63072	-0.515567	0.169825	-0.438376	0.946504	-0.236035	-0.204902	0.646028	-0.722914	-0.692922	-1.40939	-0.177935	-0.0464315	1.6862	1.63674	-0.345875	3.12686	-0.878021	-1.57172	-0.153179	-0.913499	1.82204	0.19049	-0.803365	-0.134414	0.190842	-0.61383	-0.15882	0.0780504	0.389532	0.1468	0.624357	-0.480787	-0.240521	-0.487839	-1.8558	0.041381	-1.97784	-0.750032	-0.57706
TCGA-76-4927	-0.557033	0.223438	-1.04783	-0.936135	0.137695	-0.584826	0.658975	0.475821	-0.274605	0.475609	-0.18586	-1.45905	0.137165	-1.01675	-0.0922217	0.610581	-1.09081	-1.38673	-0.998565	-0.341644	-0.0843023	-0.0220223	0.80387	1.07238	0.211417	0.183985	-0.188607	-0.628332	-1.17579	-1.06519	1.21696	0.253481	-0.496952	-0.308264	0.288105	-0.384341	0.305314	0.108417	0.693029	1.43453	0.507097	-0.267922	-0.452054	-0.0840608	0.269003	-0.881301	-0.647585	-0.42367	-0.380829
TCGA-76-4926	-1.39065	-1.0526	-1.83811	-2.00477	2.35156	-0.795268	0.576342	1.58699	0.395649	1.18756	0.121249	-0.0426881	-0.315745	-0.829121	-0.328933	0.00441159	-0.425189	-0.641921	-0.53549	-0.666482	-0.214065	-0.0558787	2.03	1.01758	-0.467866	1.15286	0.510575	-1.37195	-0.222712	-1.44854	2.71454	0.303952	-0.465763	-1.13924	-0.0806107	-0.520671	-0.432021	-0.775062	0.821918	1.49291	0.473789	-0.0244327	-2.40209	-0.0554631	-0.332553	-0.764001	-0.830155	0.408161	-0.776075
TCGA-76-4925	-0.741953	0.255191	-0.699146	-0.180596	-0.180414	-1.42753	0.469363	0.36763	-0.134555	-0.138958	-0.130949	0.314253	-0.838654	-1.35156	-0.655749	-0.208434	0.302163	-1.42964	-1.1223	0.114477	-0.255628	-0.0666953	1.01959	1.4888	-0.22587	2.264	0.893837	-0.951892	0.0446869	-1.07003	1.30832	0.204863	-0.662959	-0.257322	0.434284	-0.649046	0.236954	0.320942	0.87776	1.47377	1.35774	0.0976936	-0.617492	-0.412122	-0.268689	-0.74501	-1.58961	-0.0658663	-0.248396
TCGA-05-4427	-0.231325	-1.23467	0.772917	-0.81169	1.02254	0.25061	-0.570928	0.1099	-0.304539	-1.64946	-0.349446	0.153635	0.229217	-0.354061	-0.209759	-0.399004	-0.367604	-0.552526	0.0390154	-0.50104	0.0132412	0.00344634	0.380763	0.415314	0.0148296	-0.828949	-0.632867	-0.0398692	-0.607221	-0.148628	-0.884477	-0.312811	-0.0788459	0.163986	0.0279127	-0.480413	-0.185066	-0.286787	0.27063	-0.602684	-0.595771	-0.273966	0.334402	-0.442834	-0.0981753	0.459169	0.540224	0.137381	-0.259498
TCGA-CR-5247	-0.41498	-1.05249	0.378969	-0.344366	-1.50429	2.8078	1.11375	-2.63722	0.170045	-1.51471	-1.82155	-0.755489	0.454617	0.010832	-0.0445148	0.699336	-1.12533	-1.2576	-0.491357	0.511684	0.0133629	0.00344634	-1.56861	-0.276178	-0.534007	-1.20974	-5.15934	-1.67623	-0.718963	-0.537867	-1.75862	0.425603	0.0189115	0.54177	-0.00247413	-0.624578	-0.0611775	0.521644	1.68306	-0.178814	-1.8446	0.376236	-0.608351	-0.0849262	0.830975	-0.107276	-0.723884	-2.68222	-0.167182
TCGA-FD-A3N5	-0.383763	-0.698998	0.443964	-0.0624555	-0.357741	1.3334	0.64463	-2.68278	-2.05283	-2.06132	-1.098	-0.16525	-0.781086	-1.41939	1.07467	1.53663	0.0100695	-0.293408	0.761153	0.686862	0.0132153	0.00344634	-0.545476	-0.658623	-0.584655	-0.491243	-1.54356	-0.371387	-0.827426	-0.182501	-0.485551	-0.0729303	0.415177	0.332618	0.238125	-0.0298968	-0.187681	0.248057	0.761503	-0.983908	-0.183869	-0.123049	0.135164	0.190922	0.152754	-0.330843	0.157341	-1.75351	-0.436348
TCGA-AG-4005	0.453044	3.33687	0.810974	-0.0527541	-0.0835107	1.37832	0.490787	-0.117457	-1.32876	0.778554	1.77551	-1.25447	-0.933636	-0.487686	-0.120626	-0.878373	-2.20335	0.289167	0.748281	0.105306	0.0132098	0.00344634	-0.152694	0.354363	0.626145	-0.0240026	-0.944742	0.722486	-0.844836	0.113186	1.46898	-0.08701	0.248057	0.138776	-0.0776876	-0.327228	0.149258	0.549913	0.271702	-1.05792	0.623387	0.661646	0.249322	1.10805	0.307795	-0.376374	-0.109737	0.960121	-0.235748
TCGA-BJ-A290	0.858846	0.133661	-0.442975	-0.0116832	0.939359	0.137371	-0.232672	1.27573	1.44243	1.79722	0.511205	0.30533	-0.052181	0.269136	-0.745612	0.0891337	0.344425	1.2306	0.345258	0.152973	0.0130427	0.00344634	-0.26349	-0.880973	0.226089	-1.17567	1.27639	0.758629	0.392199	0.387499	0.238785	0.12253	0.778633	0.373038	0.295664	0.692593	0.169069	-0.330475	-0.249426	1.01035	1.25209	0.785951	-0.154548	-0.0714427	0.105631	0.823063	-0.13863	0.934459	-0.111165
TCGA-EE-A29W	0.848598	-0.0527101	0.464891	0.653538	1.5174	-0.672619	-0.307548	-0.174042	0.0313701	0.249911	-1.30731	0.165098	0.999146	0.278905	0.823251	0.146945	0.423488	-1.40983	-0.490474	0.353193	0.0133629	0.00344634	0.525748	0.904912	-0.251257	0.954137	-2.44845	-1.36793	0.0876402	-0.709949	-0.155336	0.392627	0.153424	0.511886	0.644923	-0.172206	0.636911	0.156422	-0.228968	0.406979	0.305003	0.0475305	-0.454793	0.434069	0.677856	-0.645406	-1.45468	-0.747555	0.0314483
TCGA-44-2665	-0.0844444	1.3803	-0.0204845	-0.378281	0.503592	-0.400525	-0.348302	-0.415202	0.218062	0.909345	-0.431162	-0.607722	-0.293868	0.734986	0.0260136	-0.27272	-0.315121	0.366117	-0.520193	0.625747	0.0130273	0.00344634	0.207567	-0.0535973	0.40117	0.648635	-1.49629	0.751044	0.323545	-0.187296	-0.648694	0.183856	-0.524428	0.284329	0.459056	0.0620947	0.0853609	0.0298597	-0.0345239	-0.0728254	-0.316756	-0.282896	0.34835	-0.297984	0.554677	0.612059	-0.199599	-0.27399	0.138107
TCGA-AL-3468	-0.352511	-0.261238	-0.881276	1.49936	-0.307307	1.13947	0.728935	0.842462	1.65491	-0.401208	-0.457679	0.600952	-0.365924	-2.13887	-0.938305	0.474855	-0.922867	-0.348749	-0.460026	-1.0297	0.0133254	0.00344634	-0.0104112	-0.0274637	0.103541	0.786386	0.586449	-0.109254	0.25504	-0.428706	-0.72079	-0.115736	-0.205172	0.151193	0.26602	-0.372061	-0.159234	-0.139319	-0.546882	0.0378202	-0.522209	0.40762	-0.564055	-0.27573	0.145901	-0.260232	-0.394751	-0.136308	-0.312493
TCGA-AL-3467	0.54666	-1.60738	-2.16375	1.32969	-0.934926	0.518184	0.114577	0.382578	0.642683	0.596712	0.0726691	-0.51306	-1.15474	-0.947626	-0.988849	0.2255	-0.431042	-0.0881453	-1.19552	0.189248	0.0130736	0.00344634	1.54605	0.343062	0.0628372	0.573035	0.777987	0.570753	0.735945	0.328458	-0.770779	0.171917	-0.0460651	0.689106	0.3095	0.396155	0.246671	-0.157763	-0.352908	0.240104	0.000349518	0.529681	0.372433	0.775608	0.401523	-0.163604	0.341471	0.615244	0.331886
TCGA-AL-3466	-1.42724	-2.12791	0.00214573	0.236224	-2.17855	0.48353	-0.489207	2.25017	1.94331	-1.29304	-0.14905	2.83639	2.03029	-0.338108	0.0992546	0.665152	0.543954	-0.331945	-1.17796	-1.20168	0.0129856	0.00344634	0.436182	-0.620966	-0.273996	0.728421	-0.340534	0.488774	0.0575977	0.430868	0.200461	0.213049	0.0624704	-0.783611	0.0767109	-1.09513	-0.366329	-0.571389	-0.387566	0.126457	0.284528	-0.20433	0.339112	0.877357	-0.93179	-0.700368	-0.0575145	0.634985	-0.204246
TCGA-EJ-5495	-0.649952	0.255145	-0.716022	-0.307072	1.07896	-1.00166	-0.260288	3.44873	2.23246	1.66156	-0.108091	1.57316	2.02749	5.47191	2.0006	0.601355	2.5915	-0.0828064	0.925806	1.45904	0.0131674	0.00344634	0.280948	-0.493528	-0.491545	-0.260601	1.43424	1.76846	1.21755	0.0758036	3.3502	0.144105	0.743836	-0.242423	0.250984	0.44931	-0.302579	-0.339299	-0.523736	0.605717	1.67025	0.986593	-0.245307	-0.286839	-0.0135534	-0.330139	1.75107	1.35258	-0.2797
TCGA-ER-A2NF	0.60362	2.05993	0.0991136	-0.479822	0.718923	-0.172134	0.082337	0.2715	-1.65743	-0.796003	-0.59262	-0.870387	-0.454253	-1.32604	-0.656812	-0.68814	-2.51016	-0.998455	-0.369467	-0.00368188	0.0133176	0.00344634	-0.420772	0.594302	0.440934	0.982686	-1.33768	-0.847476	0.258382	0.0780788	-0.500394	-0.234827	-0.208231	-0.187925	-0.179859	-0.385346	-0.136495	0.231543	-0.0282978	0.226926	0.15873	0.642701	0.359867	-0.0903654	-0.124806	0.234256	-0.328707	-0.0247987	-0.000110991
TCGA-EE-A29V	0.356737	-0.885191	0.537448	0.179777	0.051566	0.134473	1.76056	0.813342	-1.39267	-0.744159	-0.99997	0.645536	-0.187954	0.577242	0.818331	1.04752	0.669368	-1.17096	-0.0911303	-0.0645807	0.0132955	0.00344634	-0.0813998	0.929967	-0.358437	0.635506	-5.98206	-7.74867	-0.152211	-0.559754	-0.587565	0.165805	-0.195117	0.441692	0.258355	-0.253289	0.234519	0.330392	1.17834	-0.0727126	-0.339678	-0.126437	0.39249	0.778139	-1.45254	0.17827	0.387811	1.20881	0.446123
TCGA-FR-A2OS	0.928158	-0.645909	0.344576	0.864272	0.941566	-0.237645	1.11804	0.560585	-0.70001	-1.318	-0.407842	-0.165226	0.297906	1.59662	0.519465	0.564131	0.571433	-0.48872	0.421807	0.403694	0.0133629	0.00344634	0.382947	0.790316	0.35043	0.955248	-2.86714	-1.69786	0.628195	0.21969	-0.0140909	0.072651	-0.321471	0.300989	0.0593468	-0.187848	0.059223	0.150311	0.365777	-0.193295	-0.0203534	0.254878	0.999874	-0.127882	-0.178186	0.159812	-0.634365	0.101075	-0.118156
TCGA-AP-A1DO	0.993492	1.23353	0.691767	0.471572	-0.249198	0.708381	-0.337189	-1.25588	-0.664244	-0.939011	-0.260705	-0.301572	-0.737782	-0.816263	-0.115462	-0.877609	-1.53624	0.00375261	0.0718575	0.169422	0.0133629	0.00344634	0.308443	-0.0374874	0.288884	-0.118433	0.154936	0.419107	0.264671	0.393636	-0.268354	-0.0367295	0.172374	0.567276	0.133019	0.01376	0.247283	0.206095	-0.0462757	-0.11692	-0.342717	-0.108472	0.503091	1.67123	0.231311	-0.670648	0.0044127	-0.488869	-0.0384237
TCGA-AP-A1DM	0.735384	1.60125	0.687887	0.0295708	-0.589246	0.688885	-0.272932	-0.797508	-0.709606	-0.272124	0.10667	-0.885185	-0.796335	-0.912192	-0.285688	-1.10879	-1.38097	-0.189658	-0.232767	0.236187	0.0131961	0.00344634	0.299195	-0.270983	0.226447	-0.286706	0.291578	0.604694	-0.179729	0.330026	-0.362255	0.0800195	-0.239055	0.330336	0.066911	-0.173442	0.319918	0.198746	-0.0946273	-0.558738	-0.485174	-0.642019	-0.444977	0.452794	-0.217192	-0.395496	-0.126273	0.0841545	-0.19044
TCGA-L6-A4ET	-0.684726	-0.469545	-0.437682	0.866901	-0.644784	-1.31485	-0.953365	0.994699	1.9421	1.44614	0.811048	1.31267	0.0360449	0.488523	0.769902	0.265951	0.455955	0.226358	-1.07283	0.30575	0.0129718	0.00344634	-0.810974	0.688085	-0.138015	1.48773	-0.820392	-0.677576	0.709967	0.294909	2.18874	-0.0551997	0.108679	0.0307648	-0.67061	0.402928	0.430462	-0.157481	-0.871627	0.627833	0.949281	1.40163	0.159897	-0.642742	-0.826391	0.101997	-0.839631	0.920824	0.00681537
TCGA-AP-A1DK	-0.160257	-0.0573487	-0.911977	0.232	-0.8153	-0.0973811	-0.529954	-1.16944	-1.7373	-0.551009	-0.141863	0.15826	-1.41794	-2.20856	-0.825432	-0.386605	-1.55314	0.160546	0.540909	-0.0648669	0.0130398	0.00344634	-0.104347	-0.047683	0.220759	0.168469	1.28155	0.722053	0.0117891	0.0859413	1.02051	-0.169625	-0.117135	-0.626253	-0.42014	-0.217282	-0.400743	-0.303814	0.378363	-1.33089	-1.30198	-0.410491	-0.81504	-0.298904	-0.228115	-0.713469	0.0727398	-0.759999	-0.820479
TCGA-AP-A1DH	-0.151588	0.746656	0.0991433	-0.399813	-0.474671	-0.245511	-0.678559	-1.01109	-0.717591	-0.652172	-0.114825	0.332541	0.517002	-2.12201	-0.665503	-1.02044	-1.44252	-0.26288	-0.0908104	-0.390951	0.0132562	0.00344634	-0.614632	-0.923221	-0.272981	-0.908609	0.968336	0.600822	-0.175006	0.341187	-1.83351	-0.208298	-0.364362	-0.202931	-0.124756	-0.246942	-0.0986859	-0.286576	-0.497404	-0.816005	-1.57716	-0.862028	0.16817	0.113529	-0.286956	-1.01316	-0.197903	-0.881651	-1.0636
TCGA-EW-A1IX	0.505084	-0.039337	-0.338823	1.28595	0.81759	-0.118142	-0.0371216	-0.787339	1.04241	-0.367801	-0.240231	-0.0339287	0.225267	1.71049	0.618481	0.684211	0.907996	0.0279407	-0.317343	0.849128	0.0133192	0.00344634	-0.238197	-0.816999	0.594079	0.822389	0.383615	0.377526	0.82737	0.333867	-0.513259	-0.0749026	0.307675	-0.0788267	0.481114	0.374464	-0.393425	-0.186329	-0.268435	-0.116643	-0.148482	-0.138613	-0.18038	0.608189	0.200881	0.163101	0.107733	0.766113	0.394218
TCGA-DK-A3IV	0.132668	-0.428031	0.0798278	0.0494173	-0.573676	-1.33946	-0.907017	0.340391	-0.774073	-1.08428	-0.357443	-0.627073	-0.0248095	-0.209791	-0.172861	-0.211126	-0.0567324	-0.0427315	-0.54862	-0.705991	0.0126457	0.00344634	0.10937	0.136596	-0.941176	-0.781289	0.731223	0.622354	-0.279059	0.143872	0.234084	0.0902774	0.255286	-0.37979	-0.0522598	-0.550032	-0.124437	0.0728438	-0.662301	-0.875987	-0.164644	-0.31426	0.501595	-0.0513659	-0.973686	-0.26393	0.556881	1.84776	-0.151984
TCGA-B0-4696	-0.430339	-2.48608	-1.14849	0.331871	-0.108658	0.561821	-0.658169	-1.55471	0.506241	-0.671949	-1.19667	0.206405	1.98252	-0.162394	0.149399	0.916092	-0.825411	-0.383361	-0.484469	-0.330477	0.0132737	0.00344634	-0.202254	-0.0264512	-0.0576307	-0.211013	-0.645387	-1.42624	0.349961	-0.430206	-0.779207	-0.0209962	-0.548398	0.16819	0.111739	-0.535808	0.185668	-0.179218	-0.621437	-0.364265	-0.614413	-1.60688	-0.293115	0.671892	0.0548549	-0.491777	-1.15263	0.123175	-0.662246
TCGA-AN-A04D	0.423574	1.3003	0.474623	0.0785301	-0.855768	-0.58696	-0.237918	0.049946	-0.797269	-0.414101	-0.758224	-0.770799	-0.436794	-0.109851	-1.15726	-0.354087	0.429468	-0.0457546	0.187945	-0.457346	0.0131859	0.00344634	0.0855391	-0.364238	0.176015	0.0940115	2.4926	0.626385	0.16179	0.153474	-0.487987	0.0894038	0.465294	0.331441	-0.0177616	-0.715868	-0.233595	-0.327701	-0.0717663	0.415708	0.220374	0.146928	0.04449	0.511402	0.125376	-0.193159	0.0131535	0.401506	-0.151762
TCGA-B0-4694	-0.214896	-0.351945	-0.18728	-0.409862	0.0113288	-0.551592	0.212692	3.08479	1.79144	0.916039	-0.233816	1.00714	0.578205	-0.974156	0.265426	1.13727	-0.871973	0.193861	0.322809	0.226729	0.0132257	0.00344634	-0.36208	0.0825373	-0.611604	0.245967	-0.951035	-0.788972	0.657308	0.142984	0.39184	0.0325221	-0.308399	-0.22096	0.298107	0.0161075	0.282277	-0.411303	0.262503	1.39564	0.338256	-0.286673	-1.15793	-0.851152	0.189488	-0.0369856	0.425615	0.739314	0.180178
TCGA-AN-A04A	0.403534	1.04489	0.948073	0.471744	0.44811	1.39875	-0.136866	0.0626122	0.796608	0.175629	-0.0110529	0.80677	1.24121	2.13986	0.865123	-0.808104	0.379602	1.14629	0.797758	0.359628	0.0132178	0.00344634	0.322852	0.141645	0.602174	-0.611463	-0.26892	0.906386	0.81628	0.0745475	0.837399	0.0734614	-0.00469263	0.113183	0.530055	0.6057	0.294641	0.169203	0.374017	1.03387	-0.377005	0.603492	0.0691806	0.7857	0.722867	1.00912	0.0970428	0.671599	-0.0214795
TCGA-B0-4693	-0.497123	-0.352557	-0.635949	0.20235	-0.892395	-0.620021	-0.0227062	1.31391	1.37625	0.258611	-0.244207	1.1374	0.424657	-1.8024	-0.295087	1.17347	1.31244	-0.491587	0.152345	0.634761	0.0133099	0.00344634	-0.0894598	-0.043679	-0.68702	0.249869	0.818797	0.844405	0.238783	0.208417	0.712319	0.184769	-0.590024	-0.304611	-0.0138868	0.00989956	0.0632568	-0.753242	-0.746794	0.408571	0.36015	-1.1111	-1.17812	-0.274408	0.0550783	-0.037062	-0.232651	-0.0261532	-0.162848
TCGA-AN-A04C	-0.462164	1.91803	0.857229	-0.860325	0.717312	-1.04706	-0.283502	-1.18853	0.432793	0.207464	-0.295803	0.00453783	-0.343679	0.880406	-0.864298	0.258706	-1.1487	0.0189059	1.19419	-0.921177	0.0132451	0.00344634	0.865052	-0.352319	0.21914	-0.720156	0.441806	-0.0191208	0.216053	0.549131	1.52227	0.160522	-0.321731	0.255874	-0.337247	-0.0165147	-0.1937	-0.229657	0.0391774	-0.264014	0.406257	-1.42415	-0.422914	0.105301	-0.101733	-0.514686	-0.482212	1.11851	0.392207
TCGA-B0-4691	-0.5132	-1.22748	-0.989051	0.0814053	-0.450705	-0.199804	-0.156674	1.83037	2.03578	-0.0663715	-0.406675	1.60968	0.361281	0.0967885	0.598224	0.257828	-0.00583714	-0.701223	0.128202	-1.16427	0.0130843	0.00344634	-0.20698	0.0546241	-0.789743	-2.4288	0.401	-0.599678	-0.0589158	0.0214922	-0.936412	0.172872	-0.448349	-0.739472	-0.0290886	-0.0350658	-0.196221	-0.465033	-0.0448357	0.77504	-0.216712	-0.968239	-1.10805	-0.078942	-0.459287	0.328721	-0.0333594	0.405268	-0.726912
TCGA-AP-A1DV	0.860894	0.431903	0.399438	1.30689	-1.20422	0.472674	-0.471641	-1.26446	-0.65707	0.333401	0.304749	0.923996	1.53083	0.364622	0.3611	0.82917	0.993172	-0.131581	0.0595447	0.679352	0.0132164	0.00344634	-0.689156	0.398292	-0.124784	-1.53244	-0.35778	0.584687	0.304116	0.360872	0.262227	0.53589	-0.131408	0.141718	0.0121783	0.0960154	0.363184	0.38597	-0.36935	-0.0576457	0.0962108	-0.341148	-0.657507	1.3102	0.108172	1.0877	-0.157982	-0.266837	0.46215
TCGA-HD-7917	-0.0319526	0.256934	0.59672	-0.476074	-0.86262	1.19982	0.487637	-2.435	-2.05251	-2.01751	-1.59308	-0.405764	-1.0443	-1.92342	-0.277968	0.54548	-0.364311	-0.601018	1.02403	-0.524522	0.0131948	0.00344634	-1.28419	-0.496206	-1.03302	-1.36928	-3.06663	-0.644635	-0.850966	-0.100452	-1.89675	0.220491	0.349759	0.543604	-0.355172	-0.361567	-0.1887	0.0439006	0.927596	-0.805934	-0.798403	-0.323459	0.403143	-0.167518	0.0786561	-0.543279	-1.23991	-1.75344	-0.464113
TCGA-AP-A1DR	1.30768	0.488878	0.71229	0.671037	0.0658119	1.55504	-0.0832931	-1.65185	-1.21499	-1.34903	-0.0248337	-0.35177	-0.0905025	-1.03026	-1.02381	0.115973	-1.53155	-0.0084827	0.278307	0.786178	0.0129635	0.00344634	0.21456	0.614583	0.405371	-0.000172381	0.470635	0.807486	-0.177567	0.336555	-0.611532	-0.0186782	0.208213	0.859079	0.333277	-0.121953	0.280034	0.438786	0.916687	-0.545336	-1.13668	0.345287	-0.304141	0.36911	0.531097	-0.69938	-0.687935	-0.357626	-0.39395
TCGA-B0-4698	-0.0632253	-2.21891	-0.236787	-0.325518	-0.0640059	-1.08903	-0.481056	-1.18854	-0.624238	-1.7666	-1.06455	0.140093	-0.461136	-1.20488	-0.362353	-0.327868	-0.1834	-0.456548	-0.486979	0.266648	0.0133006	0.00344634	0.174579	0.578577	-0.0480273	0.462809	-2.39454	-2.2448	-0.780692	-0.515341	-1.01659	-0.286402	-0.522673	-0.314039	-0.597253	-0.484492	0.0154459	-0.365238	-0.937676	-1.07065	-0.665524	-1.02683	-0.186749	-0.536349	-0.518211	-0.49418	-0.585046	-0.476969	-0.789532
TCGA-AP-A1DQ	0.521632	1.21091	0.426791	0.508631	-0.606449	1.43823	0.00362555	-0.249051	-1.12603	0.159983	-0.100588	-0.699309	-0.69124	-1.39502	-1.34276	-0.361138	-1.85649	0.209816	-0.103352	0.384183	0.0130765	0.00344634	0.646379	0.0804522	0.705374	0.670323	1.04684	0.874101	-0.173075	0.211051	0.470008	-0.00560047	0.235077	0.542439	-0.0399762	-0.0137793	-0.0583842	0.345387	0.0635887	0.18325	0.112945	0.251893	-0.154645	-0.022845	0.221181	0.437069	-0.471035	-0.629291	-0.111049
TCGA-AN-A046	0.0642497	0.110197	1.15499	0.478363	0.478433	0.540757	-0.652677	-0.897916	0.332848	-0.236028	0.400284	1.5521	0.276381	1.87494	0.518251	0.000163048	-0.295425	0.437388	0.458393	0.133328	0.0133255	0.00344634	0.237132	-0.201811	0.627439	1.33726	1.37158	0.657667	0.601832	0.207621	-0.852855	-0.402252	-0.259043	-0.390513	0.310195	0.352953	-0.0151216	-0.199483	-0.836873	-0.345512	-0.878554	-0.373206	-0.793895	-0.258051	0.137764	0.29341	0.248781	0.818191	0.0466903
TCGA-AN-A041	-0.288241	0.0994644	0.118388	1.10711	0.236435	-0.019158	-0.475892	0.101389	0.626248	-0.345438	0.0188082	-0.18871	0.0380987	2.80159	0.251311	0.548905	2.59138	1.21656	0.805976	0.373089	0.0128786	0.00344634	0.253565	-0.159633	0.732968	-0.13878	1.27503	0.832928	0.928098	0.674243	-0.147502	0.0215792	-0.135042	-0.230479	0.205814	0.329834	-0.153716	-0.43855	-0.139804	-0.644176	0.171648	-0.0489807	-0.108857	1.61157	-0.580275	0.432043	-0.319694	1.45429	0.489168
TCGA-43-6773	0.00651095	0.0580079	-0.0053054	-1.2658	-0.273467	-0.312126	-0.172386	-1.43072	-1.09316	-0.679546	-0.878282	-0.9063	-0.761432	-1.06007	-0.377222	-0.162708	-0.437303	-0.618576	-0.685205	0.428127	0.0131431	0.00344634	-0.633345	-0.230902	-0.171113	0.264519	-1.71899	0.212597	-0.142229	-0.14896	-1.19513	-0.271755	-0.471211	0.0109891	-0.304016	-0.205175	-0.247883	0.0918676	0.809012	-0.604158	-0.85203	-0.589452	1.18454	0.509461	-0.0655693	-0.382062	-0.0472176	-1.59829	0.154234
TCGA-AN-A049	-0.282527	0.833102	0.666037	0.259691	0.192372	0.845322	0.524787	-0.354034	0.970135	-0.477213	-0.0873711	0.324245	0.371593	2.29703	0.444211	0.680381	0.905352	1.23025	-0.0276818	0.340223	0.0131807	0.00344634	0.19814	-0.47653	0.718916	-0.203035	1.4899	0.889701	0.611286	0.569103	0.13396	-0.108813	0.262746	0.0172536	0.543057	0.350505	-0.0210872	-0.321667	0.386499	0.746614	0.206974	0.410367	0.384586	0.878877	0.19817	-0.329002	-0.623367	1.1409	0.830466
TCGA-G7-7501	0.458024	-0.220915	-0.171502	1.89633	-0.0253923	-0.309556	0.620513	0.105863	1.68094	-0.630224	-0.939982	0.219462	0.653731	0.126949	0.159183	1.24819	-0.165243	-0.912068	0.183042	-0.186682	-0.0254059	-0.00665922	0.0376787	0.580337	-0.358584	0.624024	0.516792	0.394159	0.2348	0.203517	0.592078	0.183439	0.348607	0.255389	0.457683	-0.228908	0.229845	-0.279161	0.194727	0.299507	-0.197304	-0.329976	-0.773153	0.801217	0.09734	1.12339	-0.512073	0.263772	0.00993672
TCGA-B5-A11N	0.381712	0.936883	-0.00297528	-0.295031	0.0887775	-0.891549	-0.335774	-2.12964	-1.19384	-0.14154	0.128736	0.240571	0.618722	-1.24972	-0.054059	-0.52396	-0.647803	-0.381109	-0.28497	-0.0334965	0.0130734	0.00344634	0.524088	-0.441623	0.225337	-0.798733	0.906043	-0.261956	-0.243484	0.234567	-0.972006	-0.0476682	-0.220837	-0.127054	-0.781659	-0.138171	0.151058	0.150378	0.251677	-1.17151	-1.55013	-0.465632	-0.16464	-0.212067	-0.471413	-0.983541	-0.395487	-0.210697	0.0173556
TCGA-CN-5360	-1.14363	-1.09137	-0.652719	-1.18506	-0.597354	-1.34802	-0.0220119	-0.459454	0.472606	-0.528675	-1.3608	-0.0994108	0.7326	0.40496	0.331048	0.360557	1.33816	-0.358414	-0.133318	0.211848	0.013293	0.00344634	-0.520832	-0.93622	-0.587363	-1.89888	-2.11525	0.14952	-0.636222	-0.147811	-0.48466	0.22033	-0.00324335	-0.26171	-0.65244	-0.325085	-0.740891	0.0451963	0.486343	-0.686562	-0.204238	-0.17624	0.233328	-0.368989	-0.315743	0.556535	-0.313122	-0.84223	-0.418395
TCGA-CN-5361	0.903843	-1.51062	-0.298836	0.0193052	-0.0131111	1.83704	0.862707	-2.69984	-2.34728	-1.48258	-1.48235	-0.968291	0.4159	-1.32629	0.0453906	0.591831	0.124694	-0.591715	1.31405	0.373261	0.0133089	0.00344634	-1.42471	-0.714611	-0.352487	-1.21411	-2.40826	0.258432	-0.515226	-0.100663	-1.15534	-0.0148353	0.193762	0.446683	0.382808	0.268163	0.282955	0.416506	1.25347	-0.320554	-0.60529	0.175445	0.276265	0.631556	0.483227	0.683034	0.0336205	-1.3811	0.0771481
TCGA-CN-5366	0.17219	-1.60384	-0.113558	-0.40635	-0.567277	0.338051	0.17281	-2.36361	-1.49073	-1.41284	-1.47893	-1.30214	-1.27837	-2.11366	-0.93184	0.404686	-1.26984	-0.0561805	-0.115155	-0.282058	0.0132434	0.00344634	-1.56058	-0.440668	-0.244232	-0.93465	-2.73484	0.291557	-0.333481	-0.0579808	-0.585667	-0.20329	0.178567	0.179438	-0.203339	0.0137412	-0.365962	-0.0924739	0.381707	-0.678535	-0.613679	-1.2146	-0.19296	-0.17386	0.320617	-0.348113	-0.664548	-1.80071	0.0710899
TCGA-CN-5367	-0.239601	-0.882791	-0.19081	-0.847771	-1.18089	0.572665	0.00667139	-1.55591	-1.48654	-1.8862	-1.90713	-0.576302	-0.714402	-1.27865	0.603758	0.0643148	0.226303	-0.788888	-0.206866	0.132217	0.0132812	0.00344634	-1.18064	-0.934697	-0.529631	-0.50847	-3.28472	0.0440768	-0.27088	-0.0931989	-0.316532	0.0679909	0.110182	0.287133	0.306121	-0.295868	-0.224532	0.216235	0.836999	-0.415127	-0.574608	-0.551282	-0.100834	0.554941	0.503483	-0.480914	-0.477587	-1.39525	-0.511498
TCGA-CN-5364	0.465942	0.149675	0.346774	-0.973769	-0.925931	0.76823	-0.0484064	-3.48538	-3.02469	-1.23974	-1.10548	-1.92677	-0.75154	-0.694872	0.00394905	0.212223	-0.338814	-0.611335	0.871727	-0.165663	0.0133629	0.00344634	-0.885183	-0.605988	-0.340421	-0.898834	-2.10474	-0.48866	-1.06422	-0.202572	-0.253718	-0.132165	0.0751756	0.45812	-0.00906233	0.0432103	0.188704	0.259772	0.545842	-0.0159545	-0.95896	-0.143904	-0.191377	0.148307	0.0881528	-0.0392324	-0.384117	-2.66433	-0.843153
TCGA-CN-5365	0.114822	-0.792327	0.483449	-0.668285	-1.46861	0.468897	0.0555547	-3.16742	-3.55833	-2.45071	-1.88086	-1.57944	-0.866526	-1.5262	-0.0187547	0.139324	-0.419661	-0.689282	1.09199	-0.227219	0.0132405	0.00344634	-1.51513	-1.26649	-0.729443	-1.05727	-2.4823	0.243265	-0.582417	-0.0550573	-1.37619	-0.222778	0.156903	0.234053	0.00741634	-0.127255	-0.109941	0.0570071	0.902047	-0.924617	-1.07084	-0.523134	0.225355	-0.486692	0.0043546	-0.175618	-0.599213	-1.55403	0.0599261
TCGA-CN-5369	-0.443785	-1.05133	0.302756	-0.5929	-0.744661	0.80182	-0.0366888	-2.45749	-2.59752	-1.40366	-1.11882	-2.05889	-1.38604	-1.95782	0.0531242	-0.0478425	0.665676	-0.882349	-0.399749	-0.616759	0.013246	0.00344634	-1.33331	-1.38433	-0.52602	-1.14756	-3.08908	-0.841465	-1.22856	-0.112804	-1.39173	-0.283924	-0.207415	-0.368046	-0.726379	-0.682592	-0.293159	-0.248357	0.217015	-1.46408	-1.04849	-1.35245	-0.0833431	-0.249198	-0.181558	-0.251959	-0.418046	-0.645041	-0.733209
TCGA-E9-A1NF	0.385627	-1.40134	-0.328442	0.430071	1.40316	-0.176506	-0.18445	-0.232617	0.531062	-0.325885	-0.784537	0.22386	-0.727586	1.12356	-0.156295	0.721538	0.858344	-1.50989	-0.701414	0.347504	0.013326	0.00344634	0.459329	1.05391	0.442868	0.315334	0.771996	-0.0308277	-0.889132	-0.576965	-0.231266	-0.0749685	-0.399696	-0.173151	0.146834	-0.412819	0.0452068	0.364334	0.0446875	-0.676148	-0.773753	-0.722319	-0.317096	-0.853983	0.746576	0.352723	-0.22117	-0.430639	-0.166872
TCGA-24-1431	-0.822488	0.595353	0.281593	0.235172	-1.06158	-0.485732	-0.833286	-1.0041	-1.57644	-0.210703	0.229647	-0.952835	-1.72749	-1.58779	-1.31002	-0.113624	-0.669319	-0.164628	-2.19428	-2.35355	0.0133123	0.00344634	-0.173503	0.677948	-0.815785	0.359536	1.38591	0.331796	-0.769351	-0.178459	0.168634	-0.500097	-0.357441	0.175793	-0.408333	-0.455608	-0.828456	-0.605114	-0.156858	-1.14099	0.0420179	-0.445367	-0.396035	-0.621226	-0.818418	-1.53293	-0.445558	-0.451346	-1.17711
TCGA-24-1430	0.464198	-0.230936	-1.1645	-1.37542	-0.947972	0.309428	-0.132698	0.690865	-1.09801	0.0995769	0.956848	0.579054	-0.75149	-1.438	-1.39146	0.450267	0.37513	1.04079	-0.13761	-0.294813	0.0132875	0.00344634	0.838786	0.132494	-0.142576	-0.277727	2.51428	1.31984	-0.128392	-0.182845	1.19083	0.228406	0.234506	0.471953	-0.441756	0.0484969	-0.290885	-0.395641	0.549594	-0.642814	0.981876	0.00425202	-0.549818	-0.173615	-0.0433926	-0.749439	0.0798339	-0.0752935	-0.0357108
TCGA-24-1924	0.949652	0.0187619	-1.20731	-2.7057	-1.50544	0.226824	0.562352	-0.186463	-3.95553	-2.5656	0.645274	-2.39749	-2.28419	-3.37181	-1.5051	-0.185786	-2.13768	-0.54945	1.40592	-0.441904	0.0133629	0.00344634	1.32773	0.0188475	0.247134	0.144203	1.10925	0.27058	-1.4593	0.126109	-0.1966	-0.237968	0.262514	0.428451	-1.06943	-0.608922	0.0100757	0.422731	1.27645	-1.77254	-0.504647	-0.854906	-1.74578	-0.943666	-0.041504	-3.06598	0.364334	-2.66778	-0.542503
TCGA-24-1435	0.154595	-0.58231	-0.64338	-0.627913	-0.698528	0.138451	0.0813075	-0.776162	-1.33116	-0.6997	-0.368133	-0.54705	-0.965719	-0.537335	-0.712278	0.0244004	0.398743	0.276185	-1.13044	-0.234484	0.0132796	0.00344634	0.928172	0.366792	0.484938	0.580102	0.107573	0.375811	-0.188914	-0.0909444	-0.334614	-0.103753	0.0813865	0.501163	-0.257921	-0.0119654	-0.0420063	0.0462444	0.427103	-0.695512	-0.808722	-0.291127	-0.11997	-0.198277	0.161086	-1.27223	0.150458	-0.674067	-0.437759
TCGA-24-1434	0.0747739	-1.10561	-0.323888	-0.589029	-0.426908	-0.468505	-0.0605288	0.324887	0.0632267	1.76737	-1.35194	0.267636	0.897543	-0.253804	-0.719922	0.0124789	0.656548	0.884507	-0.515457	-0.818564	0.0132157	0.00344634	-0.0152436	0.105652	-0.661214	-0.819759	1.25974	0.603024	-0.0392313	0.470435	2.4957	0.17465	-0.166724	0.0501947	-0.289243	0.134364	0.338254	-0.27918	0.0856866	-0.193331	1.69534	-0.344137	-0.330208	-0.906057	-0.230793	-0.156878	-0.0890582	-0.21873	0.231522
TCGA-24-1436	0.276127	-0.2879	0.075463	-0.41659	-1.24585	-0.201702	-0.170408	-0.0433485	-1.29763	0.526061	-0.337413	-0.556763	-1.27951	-0.513848	-1.35527	-0.0419053	-0.192655	0.0172463	-0.821645	-1.63796	0.0132483	0.00344634	0.379615	-0.339613	0.0379615	-0.750317	0.516684	0.15481	-0.797723	-0.0904377	0.245995	0.0501513	0.0935309	0.48798	-0.530884	-0.105384	-0.376751	-0.221755	0.189023	-0.813597	0.24013	-0.364275	-0.299971	-0.967135	-0.619733	-0.50448	-0.161772	-0.370306	-0.212038
TCGA-EJ-8472	0.290793	1.73568	-0.0118346	0.869372	0.439584	0.764627	-0.0688471	1.56189	1.09588	-0.00504827	-0.19344	0.288851	0.633671	2.40502	0.163679	0.928015	0.559002	-1.62711	0.786551	0.680409	0.0131818	0.00344634	0.570665	-0.312442	0.279712	-0.216255	2.69808	0.776322	0.960786	0.325289	2.88291	0.108475	0.651067	0.369722	0.628973	0.040304	0.369551	-0.365065	-0.128956	0.343046	0.310428	0.803749	0.481776	-0.139244	0.437507	0.333679	1.46434	1.38228	-1.03948
TCGA-DK-A3IT	-0.186225	-0.427048	0.142426	0.375171	-0.0372676	0.704465	-0.02059	-1.6725	-0.433364	-1.19585	-0.925899	-0.189922	-0.496732	-0.407123	0.298658	0.576266	-0.107835	-0.167006	0.12015	0.615457	0.0129804	0.00344634	-0.302405	-0.312206	0.0743033	-0.357118	-0.430198	-0.368436	-0.218765	0.133327	0.689306	0.0161937	0.206425	0.30026	0.0439834	-0.125887	0.299799	-0.144406	0.866721	-1.01717	0.140314	-0.814471	0.0879443	0.584484	-0.288863	0.216226	0.26834	-1.34124	-0.0270806
TCGA-EJ-8470	-0.649106	0.547145	-0.0110693	-0.358685	-1.09842	-0.56805	-0.343227	0.306414	1.00177	0.0299401	0.679788	0.267196	-0.362139	1.52191	0.412198	-0.760644	-0.144591	-0.744673	0.576908	-0.443868	0.012846	0.00344634	-0.0190308	-0.300287	-0.138147	0.563285	2.59081	0.489446	-0.314558	0.138986	0.0704005	-0.236848	0.204136	-0.749211	-0.206235	-0.0748467	-0.13969	-0.270263	-0.918644	0.0174189	0.089438	0.32249	0.428321	-0.243487	-0.765092	-0.567638	1.02706	0.514539	-0.783636
TCGA-24-1928	-0.556483	-0.78989	-0.451111	-0.895819	-0.798581	0.274633	-0.227433	0.313944	-1.15059	-0.314728	0.147444	0.26956	-0.493785	-0.362388	0.121965	-0.0338655	0.815637	0.0518044	-0.442103	0.158235	0.0133629	0.00344634	0.688678	0.324329	0.188905	0.804877	0.716399	1.22199	-0.424912	-0.189328	0.781313	0.308566	-0.0369852	0.209868	-0.383368	0.108017	-0.360873	-0.268501	0.298415	-1.121	-0.20899	-0.598542	-0.432385	-0.694716	-0.200125	-1.12852	-0.340259	-1.15862	-0.156678
TCGA-CS-5396	-1.05852	-0.0809157	-2.16867	-0.72743	0.280081	-1.28161	-0.192462	0.950026	1.59387	-1.20593	-0.228102	0.715161	0.672755	1.80861	0.789831	-1.16879	0.920437	-0.761072	-0.593066	-1.19394	-0.0112944	-0.00298787	1.20322	1.73358	0.562175	2.17643	1.46349	-1.45356	0.0135921	-2.17873	1.61088	-0.105777	-0.366757	-0.504903	0.0529556	-0.915277	-0.226966	0.548466	0.167187	1.7456	-0.0759172	0.229856	0.177856	0.570758	-0.147283	-1.17431	-0.164248	1.3502	-1.04524
TCGA-D6-6517	0.22327	-0.356287	-0.382659	0.0896943	-0.293332	0.1861	0.0273183	-3.14832	-2.61392	-1.43412	-1.21318	-1.40128	-0.866013	0.111867	0.212537	0.191163	-0.185963	-0.930598	0.221553	0.327628	0.0132805	0.00344634	-1.1129	-0.580694	-0.867867	-1.92755	-3.03437	-0.360004	-0.194991	-0.157633	-1.09728	0.202496	-0.232509	0.0359162	-0.209189	0.247214	-0.302061	0.10552	0.0333234	-0.657471	-0.437929	-0.235163	0.787428	0.0271995	-0.651242	0.581403	-0.305204	-2.11433	-0.508037
TCGA-AQ-A04H	-0.0485061	-0.393668	1.34052	1.17792	0.743259	0.80964	-0.332394	-0.299116	0.5278	0.31219	0.490112	1.77479	0.505595	2.44578	0.617344	0.312955	0.948774	1.08884	0.183716	0.748467	0.0132339	0.00344634	-0.00222472	0.220472	0.754365	0.372052	1.10711	1.24081	1.23448	0.529619	-0.297206	0.128226	0.222675	0.183444	0.242282	0.640573	0.676186	-0.155549	-0.244053	0.896634	-0.385893	0.525205	0.050609	1.29355	0.612406	0.411115	0.17927	2.3384	0.815072
TCGA-AQ-A04J	0.372542	0.908228	0.151157	-0.61754	0.129217	-1.03332	-0.515888	0.592674	-0.910946	-0.569811	-0.727554	-0.706729	-0.478322	0.750172	-1.36186	-0.121973	0.351093	-0.340153	-0.177025	-0.903862	0.0130623	0.00344634	-0.00456604	-0.51325	0.0729239	-0.780053	1.48645	-0.147226	-0.150616	-0.120726	-0.030458	0.0589206	-0.110884	-0.380798	-0.0997189	-0.432983	-0.733206	-0.182085	-1.03177	0.268574	1.16577	-0.531997	0.396683	0.597273	-0.26726	-0.453254	0.284188	-1.22652	-0.41631
TCGA-61-2092	-1.16849	-0.867893	1.0203	0.227397	-1.15631	1.06352	-0.625533	3.31891	-0.424243	0.316801	1.43305	-0.363666	1.30829	0.164025	0.282689	-0.437952	-0.0775826	1.19778	-1.15717	-0.485004	0.0133629	0.00344634	0.798522	-0.472037	-0.321611	0.467749	3.23454	1.2371	-0.566841	0.711766	2.75361	-0.481769	0.0323264	0.0196164	0.0971665	-0.0109052	-0.221857	-0.00410233	-0.0851218	0.80771	1.36696	1.31758	-0.25168	0.291436	-0.613855	-0.61098	1.25865	1.05103	0.369134
TCGA-AQ-A04L	-0.73663	0.796756	0.510588	1.03046	0.838534	1.09912	0.166159	0.253376	0.890362	0.131119	-0.219441	1.26194	0.499298	2.07491	1.468	0.875213	1.49207	-0.310426	0.282999	-0.110927	0.0133629	0.00344634	0.701455	-0.241399	0.514078	0.292427	2.04538	0.0129079	0.744955	0.791867	1.71627	0.17114	-0.0181056	-0.0257913	0.00933221	0.346192	0.0590306	0.00587495	-0.549956	0.131701	0.103844	-0.319546	-0.0237511	1.14385	0.550691	-0.284742	0.0782944	0.841575	-0.498842
TCGA-61-2094	-1.50857	-1.26494	-0.459257	-2.34209	-0.0516041	-3.01253	-0.631077	2.53158	1.05842	2.91314	2.32463	0.767143	1.85418	2.17979	-1.37193	0.077882	2.87377	0.669275	-0.735381	-1.09461	0.013286	0.00344634	0.675757	-0.661147	-1.50751	-1.9671	0.735936	1.15336	-0.596675	-0.660484	0.645601	-0.226815	-0.477205	-0.729806	-1.14903	-0.246887	-0.393009	-1.0252	-0.345839	-1.16088	0.663208	-0.800047	-0.942312	-0.860961	-1.26721	-1.75581	1.73798	0.739157	0.111865
TCGA-61-2097	-1.13045	-0.83851	0.230576	-0.46587	-0.279794	-0.212478	-0.787123	1.4901	0.54121	1.05793	0.792601	-0.868932	0.574738	0.326596	0.00250593	0.904312	2.05224	-0.0123878	-1.63354	0.378389	0.0130917	0.00344634	-0.664421	-0.325404	-0.533047	0.925239	1.81067	0.776337	-0.712272	-0.756412	2.22803	-0.00853974	0.111727	-0.0154205	-0.713329	-0.237015	-0.730085	0.0921925	-0.538192	-0.444243	1.35167	-1.06863	-0.774738	-1.06973	-0.508599	-2.37127	0.536057	0.400457	-0.0392811
TCGA-E9-A22H	-0.127865	0.334551	0.793251	0.592135	-0.235173	0.937473	-0.168969	0.44797	0.29017	-1.51677	-0.0644531	-0.0348056	-0.502046	0.90922	-0.0755972	0.270507	0.137125	0.725741	0.790603	0.330855	0.0132089	0.00344634	0.200986	-0.825843	0.485866	0.960077	1.21869	-0.106128	0.87888	0.186238	0.718233	-0.0499271	-0.0247461	-0.047316	0.39627	-0.149016	-0.118893	-0.369391	-0.548125	-0.0762688	-0.625478	-0.458876	0.226592	0.71151	-0.177702	0.601906	-0.0233881	1.67632	0.899854
TCGA-27-2523	-0.17107	0.0900099	-0.24612	-0.836449	0.347768	-0.211348	0.512824	-0.247746	-0.235821	0.0133098	-0.596882	-0.27262	-0.440625	-0.635225	0.0857453	-0.363475	0.113436	-1.06932	-0.793883	0.65614	0.0133629	0.00344634	0.928432	1.75147	0.319621	1.46306	-0.276358	-1.16004	-0.0214867	-0.58139	1.35319	0.019303	-0.329325	0.291619	0.549202	-0.0439629	0.0507032	0.541794	1.29658	1.18921	0.114153	0.186291	-0.151526	-0.152951	0.396953	-0.974741	-1.0419	0.240512	-0.651027
TCGA-27-2521	-0.0657306	-0.907131	-2.37143	-0.653074	0.11501	-0.50758	1.07206	-1.48328	0.291953	0.162692	-0.787544	-2.52064	0.0659526	-1.54833	-0.553449	-0.987021	-1.28303	-0.70105	0.442681	-1.07559	0.0133629	0.00344634	0.977343	1.66898	0.087679	1.09232	0.434759	-0.910704	-0.358678	-1.14202	1.85561	-0.104853	-0.514352	-0.448613	0.310495	-0.498059	0.118945	-0.0663473	0.242723	1.60328	0.561157	1.15133	-0.349333	0.0579743	0.364196	-1.1202	-1.55027	0.306811	-1.27353
TCGA-27-2526	0.21162	-1.72027	-1.18472	-0.95552	0.455551	-0.401435	1.02093	-0.113669	-1.48544	0.299009	-0.0580241	-0.385538	-0.78239	-1.42371	-0.0832607	0.0326604	-1.76203	-0.622678	0.35573	0.991697	-0.195937	-0.0511697	1.07743	1.87803	-0.182353	0.468728	0.378842	-1.17486	-0.0750234	0.0924695	0.464347	0.110024	-0.0315511	0.372733	0.5432	0.333959	0.324332	0.183063	0.577725	0.990819	-0.378053	0.651849	-0.550098	0.185104	0.57376	-0.908932	-0.36669	-0.701158	-0.0991566
TCGA-EE-A2MS	-0.564035	0.425629	-0.840045	0.0976939	0.470048	-2.44702	0.122208	1.43369	2.16461	-0.113581	-0.159269	0.197899	0.603621	1.76456	-0.533304	-0.245529	-0.600682	-1.58876	-1.09773	-1.00239	0.0133629	0.00344634	0.392289	1.37073	-0.669402	0.75667	-3.46189	0.268502	0.23594	-1.37796	0.979734	0.290545	-0.419301	-1.46759	-0.614272	-0.715022	-0.22036	-0.238896	-0.354598	0.526953	1.05747	-0.598276	0.0333003	-0.274643	-1.26076	0.117721	-1.10566	-0.683375	-0.136618
TCGA-27-2524	-0.0315666	0.558895	-0.125257	-0.535474	-0.601153	-1.24805	0.662983	-0.923272	-1.4955	0.39619	-0.0549753	-0.0352649	0.222197	-0.940001	0.136878	-1.13741	-0.183114	-0.19786	-0.100047	-0.652621	-0.113094	-0.0295519	0.047501	1.6223	0.261973	1.648	-1.18218	-2.43801	-0.0697225	-0.104215	-0.16807	-0.0707655	-0.441201	0.0222532	0.16047	-0.525277	-0.153498	-0.150746	0.257465	0.531384	0.334276	-0.177357	-0.052061	0.485836	-0.747736	-0.355962	-0.758025	-0.701082	-0.607751
TCGA-14-0817	-0.3704	0.108672	-0.986523	-0.726905	0.72556	-1.2119	0.617837	0.505622	-1.32629	0.33023	0.103642	-0.461208	-0.180119	-0.729301	0.152726	-0.97947	0.271472	-0.75482	0.273717	-0.0792891	-0.123552	-0.0322673	1.27647	1.54552	0.166451	0.396913	0.373526	-0.881577	-0.430345	-0.0419011	0.775053	-0.338427	-0.523092	-0.176823	0.267719	-0.0163548	-0.262297	-0.110098	0.183347	0.960565	0.383489	0.52543	-0.854826	-0.268332	0.0896024	-0.691255	-0.607953	-0.825911	-0.78489
TCGA-27-2528	-0.700261	-0.171345	-0.655294	-0.840209	0.727043	-0.556367	0.706754	-0.664488	-1.33471	-0.491722	-0.400917	-0.0110872	-0.810552	-1.28428	-0.327001	-0.702243	-0.0491534	-1.06558	-1.70457	-0.011635	-0.198545	-0.0518502	0.757017	1.06219	0.235093	0.507854	-1.22192	-1.23965	-0.593194	-0.606758	0.503896	0.0593391	-0.213751	0.299856	0.555371	-0.374868	0.514687	0.126031	1.24006	0.832378	0.626117	-0.136595	-0.798793	0.243445	0.443153	-1.20156	-0.38636	-0.800211	-0.762337
TCGA-KL-8328	0.652026	0.039975	-0.789764	1.04422	-0.694376	1.0319	0.660922	-0.233379	3.06257	0.442482	-0.529493	1.25993	-0.640298	0.513943	0.557728	0.898502	-1.81791	0.0279424	-2.00799	-1.09444	0.0133629	0.00344634	0.47518	-1.06248	0.133022	0.278477	1.36656	0.0271925	0.119433	-0.062237	1.08889	0.231433	0.239842	0.722653	0.14887	0.247933	0.264271	0.36866	-0.014733	0.717307	0.82747	0.902514	-0.30558	0.376988	0.0400276	-0.4082	0.441964	-0.937377	0.699087
TCGA-13-1408	-0.669652	-0.890664	-0.270063	-1.51254	-0.991771	-0.302793	-0.337512	-0.25303	-0.261206	0.786955	-0.12795	0.41898	-0.289757	0.461427	-0.336623	0.0625041	1.32264	0.346911	-0.527628	-0.945216	0.0133316	0.00344634	0.00138168	-0.153468	-0.442945	-0.163828	1.23129	1.00479	-0.667311	-0.614856	1.46139	0.0327644	0.195057	-0.326025	-0.822891	0.181231	-0.247241	-0.230651	0.183584	-1.39477	0.768539	-1.0306	-0.479652	-0.226782	-0.684517	-1.15541	0.27136	-0.511426	-0.317507
TCGA-13-1409	0.329416	-1.94933	-0.723574	-0.0579263	-1.25556	-0.595779	-0.38799	0.776137	0.0742852	1.57592	-0.0484645	0.243599	-2.16248	0.26112	-1.19948	0.469443	0.609827	0.551232	-0.510934	-0.985709	0.0131811	0.00344634	-0.427038	0.153461	-0.13078	-0.00711688	1.46629	1.55098	-0.4814	-0.652581	0.667688	0.607492	0.692907	0.208894	-0.54199	-0.410519	-0.704494	-0.485659	0.142873	-0.201054	0.460051	0.450565	-1.07257	-0.607782	-0.00562312	-0.135527	0.0575524	0.814151	0.363388
TCGA-E9-A228	-0.3245	1.08216	0.641191	1.2501	-0.568372	0.228993	-0.78877	-0.830629	1.8012	-0.4925	0.603856	0.776944	0.516446	1.97393	0.588893	-0.50591	1.16594	1.53126	1.24455	-0.357003	0.0129936	0.00344634	-0.243316	-0.542005	0.274697	0.128316	2.49176	0.685216	0.95699	0.287181	0.459252	-0.244005	0.743289	-0.546361	0.284121	0.340094	-0.451692	-0.0210622	-0.194601	0.422014	0.36369	0.309602	-0.413816	1.27787	-0.485483	-0.349182	0.385177	2.78966	0.671515
TCGA-13-1403	-0.254296	0.470847	0.250498	-0.591751	-0.637009	0.768694	0.212898	-0.289995	-1.42543	0.307098	-0.3574	0.142834	-0.722921	0.0414621	-1.02906	-0.144492	1.21422	0.296663	-0.671799	-1.21888	0.0133629	0.00344634	0.633861	-0.815109	-0.432088	-0.0372871	0.528598	-0.120317	-0.590644	-0.246497	-0.241254	0.0896353	0.105671	0.522389	-0.034946	-0.162015	-0.628464	-0.11493	0.880982	-0.597065	0.625101	-0.288681	0.0895582	-0.437838	0.0860901	-0.405153	0.826297	-0.0486885	-0.109811
TCGA-E9-A226	0.361929	-0.953649	0.0844658	0.737833	-0.161232	1.4765	0.518043	-0.0210159	-0.651763	-0.730518	-0.140703	1.08611	-0.168971	0.0685595	1.202	1.68832	0.335099	0.373847	1.16996	0.972639	0.0130869	0.00344634	0.698709	0.366328	0.217856	0.994945	1.80832	1.83601	1.00357	0.613001	0.168678	-0.450588	1.06296	0.000443981	0.276809	-0.329044	0.669929	-0.419247	-0.282891	-0.2954	-0.151386	-0.111133	1.11348	0.954332	0.147292	0.19809	-0.647181	0.477622	0.5664
TCGA-E9-A227	-0.28981	0.792475	0.0730907	-0.15096	0.157727	-0.0310076	-0.40419	-0.310901	0.124646	-0.208016	-0.784164	-0.892889	-0.793881	1.65186	-0.301664	0.329827	-0.15984	0.72658	0.407643	-0.158606	0.013254	0.00344634	-0.107132	-0.200134	-0.0319079	-0.432328	1.50779	0.373742	0.426774	0.490953	0.874048	-0.251539	-0.00554408	-0.224788	0.288529	0.258679	-0.0052909	-0.480656	-1.03544	-0.233354	-0.730145	-0.766873	0.107876	0.548522	-0.21901	-0.0596445	-0.0592427	1.28709	0.314879
TCGA-FS-A1ZA	0.12276	-1.33344	0.194414	0.624417	0.348033	0.410655	-0.175621	-0.435688	-0.374393	-1.13347	-0.112699	0.0352281	-0.404994	0.16197	0.280644	-0.485791	0.119484	-0.641179	-0.435515	-0.214186	0.013298	0.00344634	0.245571	0.266224	0.272497	0.0717351	-0.375154	-1.02328	-0.133807	-0.198184	-1.0631	-0.346465	-0.566686	-0.166921	-0.0383314	-0.852919	0.10439	0.0720149	-0.0358098	-0.574022	-0.152778	0.284208	-0.275702	-0.19674	-0.12228	-0.315765	-1.72845	-0.810624	-0.0287922
TCGA-13-1407	-0.913139	0.0897318	0.159669	-1.50677	0.14253	-0.176827	0.0586655	-0.682109	-1.03134	1.10012	-0.0160767	-0.48994	0.49281	-1.91917	-0.903657	0.309274	2.05249	0.02545	-0.0482431	-0.684687	0.0133155	0.00344634	-0.221725	0.480315	-0.57428	0.197689	1.57131	0.200051	-0.32867	-0.689098	0.201385	0.271784	0.240975	0.338637	-0.659431	0.325239	-0.573988	-0.448294	0.213993	0.0948122	1.24782	-0.150946	-0.20396	0.240161	-0.0654745	-0.442833	-0.0508982	-0.207887	0.23058
TCGA-13-1404	0.251422	0.367316	-0.927172	-0.587793	-0.994968	0.0245535	-0.268434	-0.625016	-1.24028	0.419043	-0.0418634	-0.908384	-1.38553	-0.462676	-1.27678	-0.3844	0.168106	0.335784	0.276068	-0.531472	0.0133629	0.00344634	-0.389111	-0.725604	-0.0853626	0.110497	1.28643	1.2713	-0.44917	-0.497099	0.232482	-0.171919	-0.133609	0.357407	-0.326999	0.189071	-0.36081	-0.20524	0.50494	-1.28902	-0.0598101	0.113424	-0.322423	-0.315705	-0.0246473	-0.706558	0.628999	-0.2678	-0.131588
TCGA-13-1405	-0.589213	0.144833	0.474288	-1.54934	-0.187903	-0.347616	-0.294979	0.00953852	-0.20171	0.386884	-0.451168	-0.0215024	-0.228086	-0.103574	-0.595394	0.700259	0.533471	0.189843	-1.3331	-0.311595	0.0133629	0.00344634	0.263379	-0.410182	-0.0964376	-0.626555	1.71703	0.331152	-0.516742	0.0966455	1.7297	0.376529	-0.496296	0.344257	-0.397741	-0.139843	-0.00201824	-0.264984	0.521078	-0.22408	0.900233	-0.575741	-0.178245	-0.455467	0.313374	-0.962768	0.299052	-1.43	-0.152537
TCGA-HT-7620	-1.7065	-0.821629	-2.00461	-1.08805	0.163911	-0.106735	1.05349	0.873524	1.00061	-0.600202	0.932907	0.291955	-1.1713	-0.387793	-0.792469	-0.551498	-0.492269	-1.98457	-0.721117	-0.911985	0.0133629	0.00344634	0.557558	0.762711	-0.0295307	0.400055	2.30677	-1.12102	-0.859656	-1.90394	1.54069	-0.0305994	-0.456976	-1.04187	-0.142563	-1.32539	-0.759756	0.306952	0.0614256	1.74041	0.804319	1.00596	-1.7632	0.107751	-0.363553	-2.11606	-0.909733	1.13931	-0.538777
TCGA-HQ-A2OE	-1.86473	-2.47533	-0.959947	0.768121	0.34013	-0.147326	-0.502366	0.578295	-2.4563	-0.502789	-1.2894	0.0220098	0.795902	-1.29849	1.02553	1.11985	0.913178	0.566384	0.0300315	-0.212665	0.0130686	0.00344634	-1.82484	-1.94354	-0.793289	-2.7303	-0.390955	0.885152	1.14644	0.010794	0.512415	0.508542	0.0200154	0.411582	-1.24136	-0.448075	0.120962	-0.370562	-0.014515	-1.35121	1.56129	0.590179	0.289741	0.769998	0.0343623	0.701046	0.832296	0.542449	1.36658
TCGA-HT-8558	-0.282819	0.102621	-0.130929	-1.09376	0.767483	0.083104	0.123244	1.37609	0.670093	0.701899	0.966544	0.606759	0.349284	-1.54956	-0.57939	-0.712523	0.109079	-0.379183	-1.02511	-1.54379	-0.12094	-0.0315993	0.612778	0.349456	-0.0869656	0.843217	-0.133659	-1.33692	-0.837401	-2.09761	2.01636	-0.00494795	0.0899911	-0.592096	-0.0450848	-0.249997	0.0938878	0.68885	0.428383	2.79645	0.0635602	1.43463	-1.55123	0.510209	-0.519509	-0.626535	0.0326103	0.318867	-0.48361
TCGA-EE-A20B	0.338171	0.148101	-0.235444	-0.101662	0.916995	-0.248114	0.437726	-0.530953	-0.925072	-0.482996	-0.562446	-0.434401	-0.144221	0.855265	0.133713	-0.311423	-0.634024	-1.30214	0.619997	-0.0286345	0.0133251	0.00344634	0.574341	1.19226	0.527037	0.956423	-1.71938	-0.356162	-0.40761	-0.0355497	0.174018	0.172797	0.0374079	0.327922	0.103912	-0.259056	0.437937	0.303335	0.101035	-0.31051	-0.333864	0.722533	0.137632	-0.126775	0.359864	-0.158869	-0.435168	-0.985296	-0.144718
TCGA-EE-A20C	0.523165	-1.43852	-0.0840802	0.125328	1.2019	-0.0146163	-0.219101	-0.380784	-0.915814	-1.85314	-0.193103	0.868302	-0.225418	-1.35409	1.23287	-1.52594	0.327425	-1.62064	-1.10124	-1.08285	0.0133629	0.00344634	1.01198	1.0388	0.31995	1.33787	-2.58221	-1.37567	-0.139106	0.0911063	-0.301088	0.144618	-0.30815	0.231925	0.0581418	-0.361273	0.19112	0.343483	-0.0816938	-0.521536	-1.00031	0.374446	-0.316719	0.14043	0.0960592	-0.0260014	-0.732144	-0.0504123	-1.12235
TCGA-24-1104	-0.100638	-0.00793733	-0.430837	-0.731889	-0.895836	0.154311	-0.657275	-0.769321	-1.77335	0.0349803	0.490744	0.0504531	-1.30809	-1.39865	-0.702465	0.103178	-0.12573	0.457606	-0.320977	-0.877033	0.0133232	0.00344634	0.148412	-0.890025	-0.15698	-0.135419	0.938644	0.237243	-0.541599	0.128671	0.479237	-0.115799	-0.316903	0.343924	-0.619439	-0.0183402	-0.372532	-0.248614	0.281415	-0.700732	1.27249	-0.473908	-0.717063	-0.657088	-0.36368	-0.827344	0.528507	0.0638853	-0.196953
TCGA-BG-A18B	0.835123	1.99072	0.315415	0.244145	0.155325	1.03915	0.231263	-1.1864	-0.0741568	-0.710431	0.652373	-0.505816	1.09657	-1.64966	-1.19153	-0.612228	-2.64359	0.0670995	-0.386845	0.426282	0.0131221	0.00344634	0.167408	0.932475	0.231238	0.53947	0.642508	0.668193	0.180359	0.298763	-0.361798	-0.118747	0.123442	0.159849	0.0646532	0.00290288	-0.127189	0.0647613	-0.472445	-0.0858489	-0.521801	-0.267435	-0.0136801	0.856281	0.0372863	-0.10521	-0.414129	-0.0216605	-0.359712
TCGA-24-1103	-0.348808	-0.948366	0.604644	0.0417337	0.265302	-0.250973	0.951712	1.05917	-0.758535	0.764901	0.948572	0.341902	-0.904272	-0.685223	-0.892927	0.170844	0.273891	0.654781	-0.110386	-0.70072	0.0132871	0.00344634	-0.0462738	-0.567483	0.32953	-0.710655	0.510221	0.989935	-0.782556	0.040709	1.74599	-0.342071	0.67451	0.709765	-0.522467	0.20101	0.185539	0.513008	0.239965	0.277742	0.78716	-0.0736413	-0.335211	-0.327169	0.348718	-0.573405	0.514015	0.706877	0.287273
TCGA-DR-A0ZL	0.455246	0.98314	0.480911	0.43078	-0.74215	0.257065	0.158794	-1.36132	-1.88652	-1.18802	0.102691	-0.97338	-1.10114	-2.32277	-0.403503	0.493512	-0.651963	-0.947551	0.200034	-0.539331	0.0132231	0.00344634	-0.368884	-0.697544	-0.211414	-1.20005	-1.69132	-0.473758	-1.21381	-0.516016	-0.582805	0.130568	0.180445	0.270513	-0.442357	-0.526571	0.187999	-0.325501	0.427728	-0.248283	0.712013	-0.416986	0.296137	0.010006	-0.340485	0.209379	0.275701	-0.683388	-0.00906769
TCGA-DR-A0ZM	0.40736	-0.55764	1.12941	0.0319097	-0.586478	-1.12794	-0.35542	-1.56637	-1.11916	-0.227946	-0.225475	0.798614	-1.10279	-1.22948	-0.873788	-0.832115	-0.39993	-0.891391	-0.265677	-1.44547	0.0132277	0.00344634	-2.19166	-0.432579	-1.06116	-1.81616	-0.161184	-0.677201	-0.872379	-0.121897	-0.310695	-0.230648	-0.444308	-0.0444069	-0.959379	-1.07084	-0.23612	-0.215851	0.240433	-1.19318	-0.526576	-0.450266	0.825436	-0.178676	-0.550189	-0.68126	-0.746117	-1.37188	-0.399871
TCGA-FS-A1Z7	0.329592	-0.782675	-0.0789594	0.704087	1.22832	-0.33946	0.71247	0.52627	0.233977	0.0721235	-0.571589	0.270507	-0.0994465	0.184913	0.0182633	0.779857	1.66636	-1.32646	-1.20685	0.297891	0.0133629	0.00344634	0.222747	0.769171	0.24322	1.39662	-3.26395	-2.25293	0.190192	-0.384313	-0.322885	0.080055	-0.287235	-0.064262	0.249136	-0.375621	0.11973	0.350224	-0.170505	-0.334987	0.191674	0.124205	0.336734	0.431387	0.115518	-0.0224114	-0.969165	-1.42647	0.435084
TCGA-BH-A202	0.2809	0.486299	1.13679	0.28546	1.04415	0.81428	0.143369	0.753976	0.757521	-0.545927	-0.548011	0.767635	0.451324	2.76862	0.798459	0.589147	0.700202	1.22582	0.24935	0.510004	0.0133629	0.00344634	0.83115	0.0184152	0.125297	-0.0501319	1.7606	0.266311	0.679958	0.454016	-0.759349	-0.0267139	0.301797	-0.141137	0.541054	0.384672	0.231273	-0.433417	-0.622858	0.876147	0.231601	0.142818	0.770678	0.519858	0.358803	0.200836	0.346428	-0.0807526	0.713518
TCGA-BH-A203	0.49152	0.157224	-0.179046	0.430732	0.0476914	-0.299283	-1.14095	0.477663	0.331289	0.569873	-0.523929	-0.0451551	-0.737609	1.4648	-0.153541	-0.126794	-0.260433	-0.137539	-0.447476	-0.0353947	0.0130904	0.00344634	-0.124269	-0.494047	-0.187349	-0.633897	1.93551	-0.432606	-0.161683	-0.33249	0.0328714	0.62342	-0.228461	-0.680156	0.0202103	0.0915166	-0.719992	0.135918	-1.02483	0.198989	0.86906	-0.0459719	-0.223921	-0.973774	-0.51054	0.552282	0.246163	-0.0107759	0.0181732
TCGA-CQ-5332	0.810317	-0.247867	0.659879	0.022984	-0.172523	2.6798	0.574797	-0.457118	-2.79786	-1.19246	-1.05354	-1.66791	0.509405	-0.912816	0.0190401	-0.0394296	0.436838	-0.362572	0.413402	0.576917	0.013267	0.00344634	-0.788419	-0.897646	-0.563408	-0.529387	-2.49236	0.222425	-0.166452	-0.016986	-0.903106	0.183517	0.448214	0.362781	-0.0456378	0.0798789	-0.0506548	0.267039	1.17619	0.406574	-0.239916	0.823663	0.149213	0.55923	0.96267	0.302719	-0.464303	-1.02963	0.0397012
TCGA-BD-A2L6	0.495619	0.741936	0.0782084	-0.210501	-0.282507	-1.44955	-0.044603	0.840696	0.432621	-0.151566	-0.133295	0.463295	0.390362	-0.290543	-0.340039	-0.590974	-1.89164	-0.653814	0.30167	-0.657058	-0.274267	-0.0716094	-0.214618	0.342114	0.163642	0.5561	-0.0830068	-0.746848	-0.419188	-0.378437	-0.653496	-0.349771	-0.316533	-0.759738	-0.188978	-0.476752	-0.129254	-0.293591	-0.317347	-0.0518615	-0.567936	-0.401705	0.284401	-0.561071	-0.0391126	-0.0743461	-0.0952859	0.171068	-0.366943
TCGA-BH-A204	-0.82784	0.362275	0.766326	0.898418	-0.955103	1.13331	0.197251	2.84277	1.00795	-0.776798	-0.108328	2.08272	1.68616	2.36423	0.485283	0.201223	2.35028	1.14021	1.49052	0.281158	0.0128068	0.00344634	0.182271	-0.967027	0.519717	-0.861125	0.830364	-0.254062	1.31148	0.0945597	0.0133658	0.0499098	0.48195	-0.0169461	0.558412	-0.0805734	0.394137	-0.203268	0.367144	1.70927	0.94398	-0.2631	0.531691	2.12134	0.657354	1.02488	0.915763	2.45888	1.48454
TCGA-E9-A22D	-0.196008	-0.206332	0.515699	0.40388	-0.151018	-1.11898	-0.850946	-0.67187	0.460098	-0.863492	0.162474	0.690228	1.5333	1.49078	-0.210221	-0.200266	-0.193604	1.02	0.922159	0.20001	0.0131983	0.00344634	-0.127361	0.304687	0.169508	0.69905	0.386004	0.743325	0.313556	-0.0813138	0.674122	-0.336235	0.326509	-0.728446	-0.63459	0.109642	-0.299271	-0.332038	-0.779524	0.299545	-0.790048	-0.410326	-0.030467	0.310904	-0.746311	0.495287	-0.255296	2.76522	0.259519
TCGA-E9-A22E	-0.128503	-0.213975	0.21983	0.504535	0.368151	0.683346	0.2367	-1.69399	0.768877	-0.262463	-0.347608	0.674596	0.151995	2.56513	0.559816	-0.202597	1.61876	1.07436	-0.171622	0.822402	0.0133629	0.00344634	0.345665	0.739954	0.309649	0.583292	0.0140961	0.149209	0.941755	0.220323	0.158591	0.0320285	-0.0177619	-0.200909	0.676883	0.498128	0.131915	-0.0284057	-0.489248	-1.0465	-0.671363	-0.483717	0.225082	0.789918	0.208944	0.326352	-0.691367	0.76738	0.11385
TCGA-BH-A208	0.0609962	-0.0281813	0.426198	-0.342707	1.60412	-0.00113133	0.431934	-0.20633	0.685968	0.00600852	-0.877387	0.233382	0.752698	1.92983	0.505576	0.467409	0.595247	-0.495426	0.189869	0.351398	0.01331	0.00344634	0.953761	-0.205601	-0.612358	0.480527	0.044107	-0.579385	-0.13077	0.260822	0.16376	-0.0852838	-0.358387	0.0815414	0.677409	0.0608352	-0.0299826	0.125588	-0.27868	0.332956	-0.237143	-0.236762	0.245369	0.600674	0.80735	0.102954	-0.228868	-0.692895	-0.118035
TCGA-E9-A22G	0.166779	1.62482	0.185089	-0.370132	0.224124	-0.708361	-0.405797	-1.19867	-2.00342	-0.208325	1.73472	-0.236639	-0.204093	-0.178085	-0.827923	-0.574746	-0.601684	-0.121231	-0.228786	-0.0426117	0.013254	0.00344634	0.172695	0.291063	0.304346	-0.507862	1.67271	-1.21752	-0.523065	-0.217966	-1.35703	0.20286	-0.247494	-0.422084	-0.0907069	0.104497	-0.431986	0.368717	-0.238271	-0.0164322	-0.447097	-0.120488	-0.196486	0.348975	0.0221128	0.35409	-0.200527	-0.962759	-0.364072
TCGA-E9-A22A	-0.67456	0.113242	0.105681	-0.0952248	0.358535	-0.113331	0.322833	-0.963898	0.789195	0.724015	-0.0802829	0.674533	0.344947	2.03453	0.664958	0.381007	0.818846	0.999469	-1.68821	-0.40598	0.0131948	0.00344634	0.307876	-0.443807	-0.0462992	1.02809	0.705933	-3.36744	0.960754	0.114942	0.478676	-0.278878	0.0718917	-0.274942	-0.0394447	0.206033	-0.190204	-0.35001	-0.225963	0.22627	0.33116	-0.52469	-0.00997547	0.724682	-0.34311	-0.771008	0.369609	0.450738	0.232492
TCGA-B0-5099	-0.50533	-1.94016	-0.567276	1.27062	0.65826	0.638848	-0.43963	2.37359	2.47545	-0.171914	0.804561	2.27899	0.210786	-0.680766	1.56324	1.45503	1.91334	-0.875329	-1.22999	-0.485487	0.0132633	0.00344634	0.151765	-0.318669	-0.599315	0.174936	0.997806	0.0520069	0.249428	0.322813	1.32504	0.580695	-0.44424	0.0863708	0.277663	-0.627582	0.348876	-0.535771	-0.31723	0.852425	0.153236	-1.00958	-1.95089	-0.311989	0.0299872	0.390644	-0.735586	1.4537	-0.333223
TCGA-B0-5694	-0.171568	-0.609676	-1.13551	0.421773	0.269581	-0.294727	0.692681	1.75664	1.2383	0.666581	0.465874	1.56468	0.335168	0.461636	0.486378	1.01861	-0.238374	0.169734	0.671544	0.247121	0.0133064	0.00344634	0.306733	0.374588	-0.252821	-0.225443	0.707669	0.338353	0.619494	-0.425881	0.248152	0.225361	-0.483625	-0.102558	0.658409	0.188797	0.254458	0.138685	-0.00220719	1.10184	-0.19783	-0.147814	-0.816675	-0.225264	0.646009	0.692411	0.358328	0.13523	0.210971
TCGA-B0-5097	-0.317235	-0.282993	-0.137407	0.0220312	-0.0101146	-0.982234	-0.709932	0.97357	1.42458	0.206189	-0.527303	0.645317	-0.05075	-0.49742	0.465262	0.913597	0.541221	-0.61909	-1.06992	0.0220368	0.0130369	0.00344634	-0.510219	0.743971	-0.669296	0.104682	-2.00289	-1.88497	0.439885	-0.265418	-0.347377	-0.168555	-0.972744	0.0277677	0.51028	-0.28607	-0.199012	-0.392019	-0.495064	0.789462	0.0709812	-1.28646	-0.651533	-0.118694	0.187302	-0.330201	-0.0392169	-0.769126	-0.392146
TCGA-B0-5096	-0.0458729	0.578551	0.831757	-0.118357	-0.19037	1.01433	1.01554	-0.758198	-0.171065	-0.257037	-0.170271	0.890487	-0.595738	-1.82562	0.0757913	0.313004	0.0246914	-0.600163	-0.150012	-0.252514	0.0133629	0.00344634	0.0712474	0.900986	0.102345	-0.424896	-1.29254	-0.781579	0.183025	-0.0284061	-0.327518	0.27805	-0.27925	0.22357	0.468271	0.158182	0.174628	0.129745	0.306988	0.234311	-0.736902	-1.1779	-0.279917	0.282153	-0.35779	0.250242	-0.0890236	-0.901008	0.0580753
TCGA-B0-5095	-0.491546	-1.04761	-0.345838	0.467434	0.968102	-0.231134	0.359935	0.678827	1.24282	0.257166	0.139727	1.39915	0.380077	-0.125043	0.94573	1.2212	1.35065	-0.229243	-0.355137	0.336345	0.0131978	0.00344634	0.400956	0.702557	-0.071674	-0.896491	-1.04572	-0.173839	0.474018	0.660756	-0.661513	-0.137145	-0.261524	-0.480832	0.722567	-0.141674	-0.516249	0.0152966	-0.378132	0.149033	-0.626086	-0.697615	-0.948499	0.609147	0.233092	-0.263848	0.115483	0.335666	-0.215686
TCGA-CH-5792	0.474852	0.775725	-0.853265	0.350716	-0.184028	-0.143658	0.0676578	0.0573054	0.878125	0.13337	-0.128923	-0.136189	0.88274	1.59776	0.613266	-0.272975	-0.00871784	-0.413979	0.0817966	0.674082	0.0130936	0.00344634	-0.342358	-0.476704	0.0500337	-0.13806	2.0406	1.15245	0.920072	0.440394	-0.0708246	-0.0322974	0.182125	-0.100546	0.5824	0.26762	-0.0760544	0.148928	-0.356048	0.314328	-0.049916	0.808039	-0.0963207	-0.0114468	0.0709616	-0.486742	1.59411	0.463249	-0.121179
TCGA-B0-5092	-0.297131	-1.11738	-1.18554	0.0492355	-0.710183	-1.28895	-0.800619	1.10585	1.67095	0.192579	0.100538	0.536915	-1.01239	-1.03924	-0.288187	-0.25633	0.0240605	-0.901897	-0.524812	-0.363861	0.0132858	0.00344634	-0.214075	0.367004	-0.0820132	-0.776088	0.540639	-0.393944	-0.195754	0.010678	0.128797	-0.0329914	-0.869456	-0.551276	-0.131229	0.0758964	-0.383515	-0.351452	-0.930274	0.61812	-0.284369	-1.02561	-0.799041	-0.0468034	-0.388671	-0.100689	-0.350422	0.00424651	-0.408161
TCGA-FG-7634	-0.452713	-0.88564	-1.1202	-0.72737	0.358535	-0.278759	0.505219	2.05345	0.391209	-0.522428	0.422599	0.052657	0.295036	-0.572173	-0.562594	-1.15793	0.827065	-1.34369	-0.229376	-0.383812	0.0133629	0.00344634	0.0886792	1.00788	0.200002	0.872703	1.33851	-1.4265	-0.471908	-0.979963	1.11165	0.217991	-0.469564	-1.06066	0.4558	-0.620832	-0.224469	0.343805	0.103074	2.80531	1.15034	0.162567	-1.21773	-0.3138	-0.0250707	-0.275838	-1.24557	0.135283	-0.20856
TCGA-BH-A1FN	0.37847	1.77805	-0.705121	0.786295	-0.723238	-1.20937	-0.997504	0.982632	0.751292	0.732829	-0.161079	0.760257	-0.779349	1.52432	-0.876578	-0.588021	0.437951	-0.571779	-1.18637	-0.641947	0.0130743	0.00344634	-0.649769	-1.16971	-0.303376	-1.68798	0.588175	-0.514186	-0.381748	0.427009	0.709957	0.602106	-0.708805	-0.365331	0.0401324	-0.342616	-0.205346	-0.00356827	-0.791985	0.810535	0.494424	0.0965474	-0.420101	-1.58373	0.0281397	-0.0540775	-0.0949475	-0.259344	-0.25237
TCGA-CQ-6227	-0.23876	-2.07437	-0.364671	-0.459411	-1.07539	1.70977	0.232578	-1.89295	-0.821326	-1.28058	-1.10562	-0.464178	-0.972948	0.746445	0.222032	0.295644	-1.06396	-0.149492	0.61416	-0.194814	0.013213	0.00344634	-1.74526	-0.651227	-1.14768	-1.21863	-3.27172	-0.839323	-0.601807	-0.56286	0.150738	0.37531	-0.0831733	0.195508	0.214517	-0.0268026	-0.471316	0.211543	1.43295	-1.05517	-0.0908095	-0.358103	0.217274	-0.517658	-0.115918	-0.0187592	-1.00206	-1.73878	0.19515
TCGA-B0-4849	0.0571066	-1.31874	-0.261664	0.263978	-0.378043	-0.211267	0.0765253	0.533984	0.647333	-1.06347	0.0546947	0.375498	-0.269553	-1.76334	-0.719909	0.204013	-0.362521	-1.10971	0.100742	-0.714285	0.0132257	0.00344634	-0.115075	0.00965925	-0.0231212	-0.212283	0.771133	-0.66091	-0.47367	-0.0486021	-1.04216	0.00606977	-0.752385	-0.136238	0.0449809	-0.245443	-0.0335199	-0.318774	-0.854181	-0.0667955	-0.277374	-1.01371	-1.2357	-0.314246	0.103708	0.532244	-0.636654	0.530898	-0.470712
TCGA-B0-4848	0.0609479	-0.957646	-0.326189	0.0563287	-0.538174	-0.185826	0.591379	0.97096	0.73329	-0.00379358	0.258032	0.338451	-1.10268	-0.839986	-0.279826	0.791091	-0.578713	-0.275698	0.0597919	0.462089	-0.0284468	-0.00744001	-0.185084	0.503195	-0.217929	0.645081	-0.682559	0.0125133	0.875106	0.0310343	-0.75917	0.0912729	-0.10135	0.192183	0.662615	0.458488	0.0439978	-0.0453639	0.170758	0.630932	-0.558529	-0.419589	-0.444801	-0.0470184	0.47853	0.781541	0.110339	-0.493906	0.339013
TCGA-BR-6454	0.461655	-1.298	0.441342	0.134796	0.247863	-0.170914	-0.00383431	-0.945412	-0.489422	1.04017	-0.650859	0.0531647	-0.216149	0.491732	0.570609	0.19986	0.651483	0.282775	0.563646	0.102155	0.0130963	0.00344634	0.0925215	-0.327777	0.812571	0.581504	0.82918	0.158071	-0.0929327	-0.0757161	-0.365307	-0.357106	0.20794	-0.134712	-0.52619	0.0482503	0.114515	0.615697	-0.465282	-1.3149	-1.34724	-0.276258	0.425565	-0.456084	-0.040921	0.27302	0.570085	1.08736	-0.0813014
TCGA-CQ-6222	0.219392	-1.02136	0.239673	-1.06617	-0.171963	0.0961577	0.460316	-0.820065	-0.952103	-0.893295	-0.811559	-0.894971	-1.12056	-0.580919	-0.154926	0.180223	-1.84804	-0.37549	0.597265	-0.0359407	0.0132552	0.00344634	-1.33192	-0.284126	-0.144885	-0.28086	-2.46859	0.93657	-0.399566	-0.0405749	-0.638365	-0.286139	0.0917209	0.218414	-0.00464297	0.0825045	0.00136332	0.309439	0.457336	-0.558958	-0.491042	0.0616019	0.168279	-0.714946	0.207799	-0.639187	-0.452763	-1.46249	-0.243457
TCGA-BR-6456	-0.20251	0.163798	-1.00855	0.315942	0.59952	-1.01447	-0.0337233	-0.0341611	-0.41327	0.379408	0.334724	-0.947146	0.651916	0.671482	0.346685	0.988612	0.906189	-0.424823	1.07514	0.207453	0.0132555	0.00344634	-0.0102825	-0.0136184	0.0772604	1.19508	-1.45798	-0.992282	-0.272315	-0.149031	3.77673	-0.21669	-0.7176	-0.177482	-0.541876	-0.476894	-0.183779	0.524635	0.899068	-0.374544	1.69089	0.101751	0.000294825	0.404126	-0.132499	0.56133	0.842821	1.04619	0.525679
TCGA-BR-6457	-0.163199	-0.330635	-0.181227	-0.212773	0.442972	-0.218038	-0.539481	-0.311261	-0.673779	1.42171	-0.445123	-0.729899	-0.751739	-0.182837	-0.306537	0.474329	0.658829	0.344988	-0.22888	-0.273567	0.0133629	0.00344634	0.785664	0.0612798	0.912012	0.362696	1.43715	-0.895058	-0.268512	0.25417	0.350752	-0.0184704	0.217694	0.0955081	-0.755578	0.187323	0.0195674	0.693278	0.816192	-0.342349	0.467241	-0.839636	0.270483	-0.0527293	0.0642331	0.219511	0.384543	0.412703	0.52721
TCGA-B0-4843	0.110561	-0.926371	0.145531	0.253605	-0.321836	-0.553291	-0.352387	0.650991	1.50896	0.232958	0.0772508	1.50506	-0.488767	-0.765934	0.168769	0.581787	1.1252	-0.282465	-0.695242	-0.197738	0.0128264	0.00344634	-0.417614	-0.375524	-0.113075	-1.83938	0.243507	0.00839642	0.36204	-0.038886	0.0543238	-0.146202	-0.269523	-0.0872605	0.590773	-0.694139	-0.261522	-0.143359	0.070249	0.280493	-0.308255	-1.05657	-0.848488	-0.357722	0.249456	-0.844695	-0.389574	-1.49007	-0.222814
TCGA-B0-4842	0.61762	0.116127	0.113325	0.469765	-0.397774	-0.263166	0.0723017	-0.586361	-0.622416	0.137289	1.22448	1.09369	-0.486762	-1.38879	0.303344	0.0413587	-0.638045	-0.789481	0.751284	0.179495	0.0133629	0.00344634	-0.323794	0.679983	-0.157355	0.0391575	0.699792	-0.425015	0.30639	0.0351029	-0.819591	0.396686	-0.578943	0.318117	0.452343	0.25759	0.283273	0.298488	0.9111	0.559301	-1.33517	-0.30873	-0.598833	-0.459903	0.459577	-0.102145	-0.460573	-1.79212	0.583331
TCGA-97-7554	0.03303	0.0982879	0.566124	-0.077505	0.737281	-0.59709	-0.387173	-0.175418	-0.087259	-0.420932	0.386224	-0.187446	0.172312	0.508326	0.679983	-0.313322	0.0300693	0.303259	-0.492046	0.0230682	0.0132642	0.00344634	0.423843	0.23913	0.111346	-0.315704	-0.348838	0.665663	-0.0529857	-0.305398	-0.542743	-0.152136	-0.0355192	-0.0104119	-0.411632	0.388284	0.387091	0.364261	-0.247584	-0.462861	-1.02909	-0.650412	0.716333	-0.297827	0.0138675	0.855681	-0.0531639	-0.151469	0.157372
TCGA-B0-4847	-0.382803	-1.1833	-0.851276	0.946672	-0.492935	-0.848962	-0.264712	0.572883	0.845143	-0.824443	0.0834733	0.315294	-0.326739	-1.39864	-1.33902	0.204767	-0.262943	-1.56808	0.0796168	-0.591965	0.0132813	0.00344634	-0.0901858	0.774457	-0.239118	0.346284	0.816088	-0.164438	-0.418891	-0.00305355	-0.47823	0.0570337	-0.572782	-0.481578	-0.23814	-0.41184	-0.0736733	-0.386269	-0.585058	0.458631	-0.421938	-0.996435	-0.747896	-0.311127	-0.394593	-0.0281455	0.0730474	0.308649	-1.09475
TCGA-B0-4846	-0.0474768	-0.728861	-0.27955	1.01012	0.810661	-0.105463	-0.00506661	2.05853	1.56271	-0.822852	0.00608441	0.19889	0.608164	-1.44371	-0.994596	1.03373	0.385888	-0.654839	0.463785	-0.312362	0.0132903	0.00344634	-0.485236	-0.255774	-0.579501	0.170022	2.17458	-1.16424	-0.324456	-0.847041	-0.306003	-0.0635292	-0.842271	-0.377238	0.00696939	-0.576051	-0.138218	-0.470402	-0.606635	0.76609	-0.175509	-0.839087	-1.30362	0.114398	0.0478125	0.356585	-0.275193	1.17868	-0.226958
TCGA-B0-4845	-0.323234	-0.677185	-0.521657	0.480512	-0.479783	-0.614363	-0.458901	2.29863	2.03322	-0.0483079	0.527944	1.48751	0.873911	-0.951152	-0.265929	0.508554	0.796018	-0.434632	0.935983	-0.832783	0.0132508	0.00344634	0.0132922	0.353886	-0.456545	0.326094	0.822141	-0.367342	0.0624615	0.0263648	0.4895	-0.0634316	-0.356618	-0.35628	-0.169187	-0.36756	0.135042	-0.540665	-0.351498	1.08975	0.46034	-0.36992	-1.22233	-0.574984	-0.0458761	0.0911962	-0.262621	1.47932	-0.24073
TCGA-24-2271	-0.833112	-0.520718	-0.469853	-0.709064	-0.346943	0.912614	-0.167467	-0.475539	-0.734421	-0.317464	0.340074	0.3077	-1.05184	-0.233507	-0.300843	0.646443	0.271085	-0.09431	-1.67794	-0.818699	0.0133303	0.00344634	-0.116249	-0.501247	0.357974	0.370419	0.435705	0.706628	-0.828908	-0.347711	-0.17489	-0.21843	-0.165778	0.438663	-0.6756	-0.398842	-0.419781	0.0310338	0.581042	-1.08749	-0.321922	-0.516805	-0.680256	-0.523293	0.0748807	-1.16756	0.451111	-0.35578	-0.228781
TCGA-GC-A3BM	0.577696	-0.0751548	0.0465256	0.780011	0.57731	1.48767	0.248706	-0.544956	-0.646635	-0.108055	-0.540735	0.359296	-0.205991	-0.861175	0.650745	0.600338	0.930307	0.166696	-0.227861	0.933484	0.0132363	0.00344634	0.17399	-0.949645	0.327572	-1.04239	-0.0993373	0.268164	0.7512	0.342034	0.323027	-0.106062	0.392339	0.439156	0.27482	0.0692311	0.052474	0.343954	0.723689	0.0388724	-0.188694	0.601594	0.15631	-0.512325	0.665314	-0.554473	0.083323	-1.38415	0.220567
TCGA-G9-6369	0.1155	2.27615	-0.221185	-0.0976571	-0.331981	0.330182	0.0781492	0.0900836	-0.469514	-0.141791	0.169173	1.20766	0.837396	1.64689	0.32701	-1.20085	-0.411828	-0.425993	1.02985	0.584418	0.0133629	0.00344634	0.529396	0.534597	0.118324	0.550141	1.69117	0.809742	0.416186	0.0670427	0.457548	-0.00840653	0.118251	-0.221549	0.904278	0.51983	0.0531424	-0.222074	0.0181459	0.448467	-1.31638	1.41918	0.25432	-0.170257	0.676168	-0.277611	1.16341	0.0367325	-1.0005
TCGA-HI-7170	0.994019	0.786886	-0.237322	-0.0145569	0.0401308	1.01615	0.0178248	0.547116	-0.284705	0.413018	-0.403546	0.777741	1.16459	1.35295	-0.134711	-0.033011	0.0276001	0.0121884	-0.177823	1.56447	0.0131574	0.00344634	0.0761388	0.0727324	0.299959	0.146581	1.86253	1.44746	0.670017	0.206233	0.617583	0.0408115	0.193144	0.330435	0.409441	0.480029	0.262469	0.250157	-0.0990566	0.364775	-0.203297	1.07845	0.292141	0.25303	0.677743	-0.512453	0.680492	-0.243263	0.340386
TCGA-E2-A1BD	-0.353622	0.294936	0.435279	0.986436	-0.0809428	1.32465	0.47627	-0.488022	0.483313	-0.530105	-0.51052	0.214292	-0.0347	1.70454	0.236191	0.0722684	-0.667545	0.468646	-0.524817	0.601257	0.0132865	0.00344634	0.165324	-0.204915	0.149313	0.569125	1.37037	-0.085456	1.0971	0.219607	0.149544	0.124376	-0.0485741	0.298299	1.30804	0.352811	0.101552	-0.0918668	-0.653237	0.0254669	-0.240157	0.182526	-0.0379438	1.34963	0.311077	-0.778852	0.253295	-0.136291	0.801808
TCGA-G9-6343	-0.58638	1.14945	-0.791955	-0.49094	-0.600459	1.06501	-0.0104609	0.0233436	0.299148	0.609086	-0.0751426	1.43437	1.63135	3.26973	1.26324	-0.430497	0.0161414	-0.924934	0.581254	0.129091	0.0132103	0.00344634	0.385827	0.346147	0.284969	1.28964	2.34344	0.911535	1.03738	0.450038	0.818883	0.041837	0.0706456	-0.1864	0.973709	0.65924	0.183163	-0.0255761	-0.071707	0.147244	-0.00767636	0.541187	0.35549	0.62602	0.223193	-1.43285	1.88191	0.0267925	-0.767084
TCGA-DK-A1AC	0.053388	-0.048562	1.16325	-0.356606	0.419574	0.352116	-0.449459	-0.596944	-1.20545	-0.224075	0.650661	0.524784	-0.519771	-0.373979	0.572333	-0.279276	-0.00985837	0.876308	1.13385	0.329966	-0.149206	-0.0388695	0.0874121	0.605642	-0.330966	-0.720098	0.0541854	-0.320369	-0.238771	0.0114757	-0.520884	-0.406343	0.155694	0.119954	-0.25968	-0.00944071	0.0522289	-0.0114532	-0.0869841	-1.03671	-0.75888	0.196754	0.456017	0.937953	0.444781	0.798681	0.395326	1.05631	-0.240024
TCGA-EJ-7791	-0.459384	0.874074	-1.28692	-0.513719	-0.268271	0.205697	0.047807	0.488907	0.975053	0.628967	0.101204	0.205376	1.01622	3.14091	0.599047	-0.18872	0.490122	-0.179026	0.0648211	1.02816	0.0129985	0.00344634	-0.02777	-0.701254	-0.0344956	0.083533	2.00885	0.526665	0.880785	0.439323	0.241149	0.300422	0.25964	-0.608703	0.604968	0.347943	-0.00889939	-0.284321	0.23185	0.132177	-0.106196	0.806096	0.225102	-0.37238	0.0417379	-0.264616	1.30604	0.809017	-0.256582
TCGA-13-0720	-0.504972	0.503415	-0.000204487	-0.785276	-1.98892	0.360465	-0.0632959	-0.175273	-1.10622	0.13642	0.586953	0.479422	-0.374297	-0.409847	-1.67289	0.128271	-0.464211	0.427405	-0.188096	-1.11044	0.0132976	0.00344634	0.324157	-0.572411	-0.232205	-0.845157	0.991062	0.963325	-0.545531	0.094756	0.537562	-0.23504	-0.475222	0.352218	-0.411688	-0.479006	-0.143125	-0.229071	0.483917	-0.986393	0.479331	-0.140398	0.17289	-0.248738	-0.296269	-1.03411	0.48993	-0.200501	-0.491119
TCGA-EM-A2OV	0.864697	0.0420719	-0.406618	0.893112	1.39345	1.03159	-0.292053	0.0858113	0.164355	1.05672	0.785386	0.834394	-0.371439	-0.241333	-0.400182	0.247827	-0.326515	0.883436	0.862973	0.610361	0.0130084	0.00344634	0.296205	-0.797132	0.660255	-0.0276529	0.584039	1.37671	0.355514	0.474036	-0.429929	0.0539012	0.565741	0.551087	0.525169	0.935617	0.524179	-0.11461	0.221445	0.317087	0.161614	0.453909	-0.00660291	0.113758	0.404859	1.31482	-0.656509	0.664651	0.00623124
TCGA-IB-7888	-0.106765	-1.19858	-0.144317	-0.610465	1.25676	-1.49731	-0.0812379	0.266989	1.17905	1.08295	0.189029	0.33778	1.19808	1.41209	0.722625	-0.262422	0.215415	0.70215	0.122893	0.402484	0.0133629	0.00344634	-0.0758412	0.68679	-0.00817152	-0.099005	-1.44542	0.13856	-0.178842	0.137874	-0.443807	0.147415	-0.830481	-0.458005	0.27797	0.0674334	-0.109579	0.651848	-0.0579302	-0.887466	-1.97239	0.0841582	-0.325648	0.230752	0.298417	-0.036838	0.294685	-0.343154	0.347562
TCGA-DK-A1AB	-0.636304	-0.824474	0.399473	-0.350801	-0.506984	0.0822885	-0.0973473	-1.24999	0.914389	-1.0144	-0.772262	0.743497	0.16542	-0.0618329	0.162788	-0.038941	1.17295	-0.22453	-0.0524323	0.669039	0.0128762	0.00344634	-0.221567	-1.06472	-0.114216	-1.64185	-1.4894	-0.0715962	0.159328	0.294581	-2.00773	0.192117	0.175302	0.146866	-0.124952	-0.0382244	-0.0127807	0.278824	1.17011	0.138777	0.0226861	0.0282858	0.534029	-0.261542	0.0407697	0.143949	0.332571	-0.789597	0.0341276
TCGA-13-0724	-0.483369	-1.59037	1.0169	-0.331916	-1.54606	0.0935681	-0.566945	-0.389689	-1.84268	0.0225139	-0.644825	0.807114	0.115997	-0.779028	0.613923	0.278711	0.591914	0.305227	-0.198099	-1.30168	0.0133629	0.00344634	0.256231	0.968322	-0.0136101	-0.0109283	2.33382	0.794695	-0.87806	-0.739216	1.00625	0.0473083	-0.147673	0.254995	-0.457172	-0.269364	-0.92909	-0.620512	0.425082	-0.937607	0.417949	0.0307384	-0.351562	-0.0649277	-0.491354	-1.19985	0.238918	-0.00241435	-0.538262
TCGA-13-0725	0.0808884	-0.513245	-0.216955	-0.820407	-0.189462	-0.205399	0.047711	0.27522	-1.96753	0.473852	0.193712	0.133412	-0.981667	0.130672	-1.21877	-0.0339815	0.323535	0.909818	0.151368	-0.268721	0.0133629	0.00344634	-0.00376764	-0.0267534	0.424826	-0.244823	2.29176	0.629466	0.0824718	0.277533	-0.0955299	-0.165523	0.190922	0.360064	-0.327328	0.460045	-0.189957	0.0867734	0.480803	-0.421966	0.174977	0.575203	0.281598	-0.127894	-0.0607264	-1.32299	0.476939	-1.42587	-0.158264
TCGA-13-0726	-0.382238	-0.286816	0.0291373	-0.0591726	-1.0707	-0.272316	-0.0213336	-0.819236	-0.97486	0.320367	0.114042	0.4074	-0.682084	-0.0112648	-0.543405	-0.24596	0.717004	0.179288	-0.809129	-0.845145	0.0133629	0.00344634	0.47982	-0.460371	-0.380216	0.496114	1.13121	0.940242	-0.0867977	0.185515	0.364205	0.0632344	-0.393814	0.420106	-0.00605726	-0.165794	-0.251119	-0.225785	0.0755368	-0.928341	1.33133	0.211515	-0.760095	-0.913937	0.14716	-1.21237	0.811875	0.522367	-0.0841469
TCGA-13-0727	0.542194	-0.20635	0.415711	-0.249333	-0.702635	0.111266	-0.710044	-0.746785	-1.4541	0.909402	-0.421808	0.18715	-0.174231	-0.579309	-0.754674	0.141017	-0.195234	0.257505	-0.380136	-0.729519	0.0133629	0.00344634	0.656199	0.753601	0.740374	1.21746	2.21722	0.817203	-0.184083	-0.29537	0.400941	-0.0780245	-0.285394	0.473017	-0.375559	0.0389713	-0.522172	0.0318832	0.477523	-0.51637	0.671843	0.0273927	-0.357631	0.0725145	0.146704	-0.667489	0.602372	-0.141625	-0.191434
TCGA-DK-A1AE	1.00824	-0.140238	0.303479	0.0704476	-1.12713	0.457953	-0.120926	-0.783568	-1.2384	-1.5886	-1.72601	-1.28577	-1.25333	-1.61554	-0.0101113	0.0514096	-0.308505	-0.543677	-0.00100391	0.829654	-0.0191777	-0.00500434	-1.09467	-0.735398	-0.423162	-1.14444	-2.36383	-0.263648	-0.494372	-0.0615241	-1.23081	0.118238	0.247788	0.421648	-0.030106	-0.532954	-0.281771	0.244631	0.0822907	0.0347612	0.393095	0.740095	1.24491	0.153769	0.0191528	-0.277539	-0.0860674	-1.66466	-0.29609
TCGA-EM-A2OY	1.01616	0.566071	0.191183	0.148632	0.497535	0.751609	-0.160867	-0.493962	0.0388998	0.379563	0.527974	-0.202925	-0.885452	-0.898358	-1.12699	-0.603149	-0.802838	0.835492	0.0622676	-0.317563	0.0132798	0.00344634	0.220171	0.137276	0.101443	0.225551	-0.0637445	0.960842	0.506405	0.522207	-1.01657	0.0204927	0.783406	0.532308	0.162331	0.744485	0.446531	0.0833816	-0.171479	0.478773	0.0865232	0.569924	-0.558906	0.0574716	0.106719	0.230484	-0.719676	0.215716	-0.543928
TCGA-EM-A2OX	-0.0962835	0.512663	0.430331	0.0737052	-0.28993	-0.431978	-0.128582	-0.308827	-0.239005	0.594369	0.65422	0.501667	1.2903	-0.510625	0.217372	-1.04115	-0.535861	0.461289	0.347163	0.746145	0.0131717	0.00344634	-0.299512	0.680733	0.407955	-0.172584	-0.373356	1.15441	0.449856	0.394112	-0.565233	0.137859	0.38372	0.257502	-0.0241313	0.706202	0.571528	0.25153	0.12386	0.246084	-0.981453	0.652933	0.823493	0.134579	0.218448	0.658914	-0.261652	-1.23287	0.0787954
TCGA-EK-A2H0	-0.231311	-1.23416	0.296865	0.26358	-1.33081	-0.0628601	0.0388557	-0.0437244	-2.68359	-2.41921	-1.52961	-0.0404374	-0.144599	-1.13227	-0.0654551	0.116784	-0.97763	0.0970897	0.569749	0.588854	0.0133629	0.00344634	-1.87537	-1.69716	-1.31232	-2.03509	-2.44889	0.818202	-0.80008	-0.440561	-1.2299	0.277797	0.364455	0.0126962	-0.355189	-0.226758	-0.212545	-0.16654	0.554992	-0.729418	-0.418876	0.469017	0.515605	-0.99938	-0.51815	-0.437599	0.116096	-0.13568	-0.0387634
TCGA-EK-A2H1	0.403637	-0.777487	0.541124	1.01261	-1.30787	-0.079641	0.132768	-1.11917	-1.28575	-0.717983	-0.672313	-0.147433	0.32142	-0.875315	0.0772651	0.0520489	-1.02596	0.0584116	-0.169466	0.684899	0.0133165	0.00344634	-1.96082	-0.0859598	-0.85618	-0.301302	-1.83489	-0.209844	-0.387993	0.483404	0.714846	-0.0461622	0.311288	0.217896	0.229119	0.11632	-0.0363591	-0.216199	0.183151	-0.177698	0.153839	0.480924	0.971754	-0.470834	-0.10497	-0.0321387	-0.389201	-2.33947	-0.183099
TCGA-CQ-7065	0.199487	-0.16399	-1.16365	0.263711	-1.4726	2.88979	0.368528	-2.23389	-2.65121	-1.46486	-1.97055	-0.302881	-0.720469	-1.91988	0.37597	1.88178	-2.04175	-1.09558	-0.236377	-0.482915	0.0133629	0.00344634	-2.11466	-0.477801	-0.88526	-0.983863	-4.96933	-0.350273	-0.577245	-0.901968	0.957022	0.0993159	-0.50044	0.570708	0.0547212	-0.0760219	-0.65837	0.0897609	2.23345	-0.527826	0.545206	0.521495	0.118087	-0.648946	-0.0709148	0.192633	-0.10888	-0.741474	-0.8171
TCGA-DK-A1AF	0.372517	-0.822723	0.264466	0.188087	0.509048	-0.0441551	0.142874	-1.23076	-0.0087402	-0.188412	-0.485016	0.111079	0.0885243	-0.639188	0.376458	-0.0173281	0.142321	0.547513	0.353107	0.756482	0.0130719	0.00344634	0.122062	-0.501717	-0.308496	-1.34641	-1.00468	0.385714	0.080268	0.83363	0.36049	-0.136739	-0.0904249	0.0881628	0.306821	0.259085	0.245771	0.306357	0.265345	-0.900826	-0.682349	-0.410638	0.154276	-0.498229	0.320836	0.207977	0.0576077	-1.39943	0.106048
TCGA-CQ-7068	-0.104337	-2.81609	-0.958566	-0.388586	-1.70388	0.892491	0.979587	-1.26512	-3.39872	-2.37697	-2.48893	-2.25984	-0.59742	-1.98029	-0.734203	0.385147	-0.934314	-1.32128	-0.440327	-1.09127	0.0131557	0.00344634	-2.02419	-0.612297	-1.44972	-2.16684	-4.40889	-0.333214	-1.25208	-0.814495	-0.0835648	-0.29987	-0.850885	-1.08265	-0.638588	-0.622069	-0.856712	-0.393966	-0.076415	-0.745907	0.60717	-0.623168	0.360618	-0.433076	-1.04932	-0.559435	-0.292776	-0.739062	-0.852767
TCGA-F7-7848	-0.417436	-1.33554	-0.210358	-0.53848	-0.534576	-0.492391	0.174856	-1.1604	-1.65869	-1.60493	-0.97781	-1.61124	-0.673402	-2.1704	-0.688496	-0.516296	-1.75984	-0.904457	0.135084	0.2123	0.0132288	0.00344634	-0.65611	-0.111198	-0.458221	-1.36591	-1.35361	-0.631434	-0.900336	-0.135812	-0.544152	-0.150064	0.0833216	-0.0965323	-0.218684	-0.00799201	-0.0948453	0.101073	0.54607	-0.410103	-0.404045	-0.266264	0.565057	0.056645	-0.0126645	0.123251	-0.119275	-1.12393	-0.251552
TCGA-06-0158	-0.685646	-1.06033	-1.5116	-1.05862	0.90715	-1.21083	0.277318	0.501994	-0.272564	-0.020076	0.403554	-1.05792	-1.02714	-0.719269	-0.557059	-0.0754946	0.677576	-1.12255	-0.450175	-0.123186	-0.0512768	-0.0134211	1.08064	1.57791	0.0241647	1.27409	0.112452	-0.081339	-0.388638	-1.2213	0.981638	-0.0346065	-0.182762	-0.306535	0.155883	-0.412043	-0.267046	-0.139338	0.157264	0.859942	0.66836	-0.100254	-0.770683	0.0376034	-0.325805	-1.46523	-0.385509	0.169562	-0.514197
TCGA-61-1728	-0.505231	0.181755	-2.30498	-1.21854	-0.761458	-0.771009	-0.00563104	2.46801	0.256626	1.66915	0.892083	-1.11287	0.735836	-0.188132	-1.85007	-0.655864	-2.45028	1.56223	-0.845926	-0.117676	0.0131306	0.00344634	-0.974077	0.579402	-1.11339	-1.33769	-0.0150865	0.78622	0.509254	-0.272488	3.4558	0.177717	-0.384934	0.194373	-1.20195	0.422144	-0.573058	-0.118483	-0.513435	-0.151097	2.26579	0.0556943	-1.29504	-1.02927	-1.0826	-1.35508	0.484202	0.430337	0.621448
TCGA-CZ-4857	-0.649673	-1.14061	-0.666161	-0.27476	-1.80193	-0.982792	-0.434457	1.01263	1.16851	-0.393775	-0.334209	-0.183904	-1.3692	-1.06784	-0.213176	0.505306	1.26806	-0.340694	-0.722733	0.395264	0.0132231	0.00344634	-0.155982	-0.11415	-0.642603	-0.170792	-1.61527	-0.135587	0.228694	0.102642	-0.196511	0.0392101	-0.0728515	-0.206081	0.188469	-1.28874	-0.292946	-0.157942	-0.54419	0.0406	-0.319016	-0.822193	-1.47043	-0.228405	-0.275854	-0.354049	0.105209	-0.291338	-0.211511
TCGA-AY-4070	-0.115205	1.46163	0.96353	-0.398172	-0.368109	0.684193	-0.668365	0.168227	-1.40926	0.0890966	0.401097	0.132647	-0.965281	-0.839694	0.150199	-0.140184	-0.754895	0.552607	0.876188	0.244764	0.0133629	0.00344634	-0.203886	-0.422605	0.931021	-0.30147	0.770375	0.588016	-0.313133	0.592268	-0.75447	-0.0201467	0.146771	0.341602	-0.562393	-0.951886	0.206107	0.234374	0.730181	-0.982965	-0.726584	-0.0701151	0.464654	0.82738	0.129257	-0.510538	-0.59419	1.18543	-0.142035
TCGA-61-1721	-1.03563	-0.616624	-1.98024	-0.561268	-0.168678	-1.28756	-0.727186	0.121004	-0.636519	0.852025	-0.172346	0.114063	-0.131076	-0.00480985	-1.07567	0.00533594	1.37706	-0.36662	-3.41092	0.181415	0.0132259	0.00344634	1.1904	0.276028	0.200444	0.850537	1.52925	0.0336012	0.125237	-0.272679	-0.456405	0.0338624	-0.522452	0.145583	-0.243322	-0.502648	-0.221248	-0.300659	0.118075	-0.0290286	1.51451	0.149734	-1.65091	-0.580128	0.421078	-1.59825	-0.162003	-1.17623	-0.449896
TCGA-61-1724	-0.262278	-0.684946	-0.874443	-0.239339	-0.150532	-0.720146	-1.06072	2.15656	-0.171996	0.700049	0.235974	-1.5119	-0.0331193	0.648604	-0.978472	0.13288	1.04667	0.433546	-1.43962	-1.15603	0.0129197	0.00344634	0.549644	-0.151394	-0.245689	-0.583147	1.54431	1.64329	-0.575006	0.383914	1.77229	0.0841368	-0.099408	-0.123994	-0.703808	-0.588536	-0.564881	-0.547793	-0.174612	-0.190497	1.87665	-0.175098	-0.639957	-0.893689	-0.778432	-0.488561	0.730306	0.365713	0.3554
TCGA-06-0156	-0.0199062	-0.795497	-0.832441	-0.950127	1.73162	-0.339935	0.589214	0.526885	-0.581717	0.204023	-0.121347	-0.116898	-1.24979	-0.281368	-0.447396	-1.36929	-0.376955	-0.719875	0.162912	-0.0541029	0.0132654	0.00344634	1.54151	1.30723	-0.0594615	0.796059	1.12782	-0.294645	-0.0114662	0.0164999	0.563043	-0.00657277	-0.26169	-0.24477	0.320027	0.041739	0.0263437	-0.250822	0.133833	1.24815	0.232264	0.124151	-0.551322	0.836554	0.213495	-1.08503	-0.788875	-0.242482	-0.32645
TCGA-25-1326	-0.395187	-1.03728	-0.402129	-0.614595	-1.07019	-0.186688	0.093874	-0.798561	-1.11716	0.365182	-0.718127	0.212259	-0.987974	-0.398803	-1.28931	0.128688	0.612356	0.224098	-0.280072	-0.800631	0.013233	0.00344634	-0.207494	-0.542534	-0.0601988	-0.191546	0.633196	0.883552	-0.547457	-0.226589	-0.352223	-0.127702	0.110361	0.268986	-0.299788	-0.261921	-0.299317	-0.413292	0.705653	-0.927255	0.609652	-0.615104	-0.52736	-0.698777	-0.264514	-0.494156	0.555611	-0.551179	-0.0249101
TCGA-FE-A3PA	-0.0147006	0.742014	-0.135583	-0.320223	-0.129265	-0.670411	-0.905681	-0.559366	0.0801672	0.994989	0.343565	0.819632	0.25035	-0.523271	-0.104002	-0.747218	-0.298617	0.230672	-0.0145889	-0.25139	0.0132044	0.00344634	0.0654287	1.13306	0.265053	0.580081	-0.489166	0.437514	0.301729	0.261243	-0.0719055	-0.00376826	-0.0891706	0.0388076	0.327105	0.395129	0.0594679	0.165267	-0.268983	-1.15499	-1.10482	0.36019	0.71186	-0.779613	-0.178428	-0.0287272	-0.858568	-1.88956	0.031581
TCGA-25-1324	-0.776438	-0.757234	-1.25642	-0.875067	-0.645736	-0.367307	-0.255204	2.77609	-1.02305	2.31347	0.146252	-0.492977	-2.67276	-0.699228	-1.49823	0.0797293	1.28354	1.11545	-0.0992101	-1.06821	0.0133629	0.00344634	-0.318244	0.352192	-0.942904	-0.100521	3.36876	0.782198	-0.11483	-0.872473	1.6368	0.264425	0.163983	-0.110032	-0.804341	0.338351	-0.375642	-1.38973	-0.491193	-0.229638	0.744301	0.037058	-0.7989	-0.63109	-1.51568	-0.0238824	0.999374	0.637409	0.683952
TCGA-E7-A3X6	0.515762	-2.02208	0.314432	0.802629	-0.367263	0.461424	0.662703	-1.11388	-0.496358	-0.871415	-1.12221	0.464302	1.29007	-0.155754	0.258875	0.630629	0.167679	-0.0694715	1.01102	1.28087	0.0132542	0.00344634	-0.380586	-0.0692352	-0.65778	-2.85558	-1.38183	-0.141883	-0.241234	0.321886	0.167489	0.232551	0.25162	0.577705	0.296863	-0.0256365	0.540827	0.201454	0.473725	-1.492	-1.15571	0.639184	1.04758	0.180108	0.183376	0.763249	0.684227	-1.07947	0.107281
TCGA-25-1322	-0.237195	-0.827014	0.739442	-1.01137	-0.297647	0.0544393	0.197538	0.804119	-0.292055	1.63813	0.594232	0.790006	0.714709	-0.664407	-0.757038	0.308374	0.408001	0.638607	-0.970373	-0.70198	0.0130615	0.00344634	0.26629	-0.722199	0.0819012	0.0944603	0.935394	1.00815	-0.682582	-0.226228	0.785915	0.059912	-0.0638856	0.494	-0.404628	0.00418581	-0.0958057	-0.126605	0.61877	-0.652197	0.820914	-0.195209	-0.915803	-0.417676	-0.00729954	-1.0497	0.792478	-0.126547	-0.121957
TCGA-AA-3818	0.0709897	2.53658	0.972356	-0.152271	0.514878	1.49529	0.267061	0.312855	-0.393253	0.327533	2.54266	-0.16216	-0.791604	-0.535181	-0.324721	-0.471952	-2.31264	1.00838	0.948913	0.0216265	0.0133282	0.00344634	0.0970863	0.354844	0.793005	-0.226532	-0.348239	0.477644	-0.497438	0.100097	-0.0518568	-0.31661	0.427952	0.528776	-0.175467	-0.103928	0.572947	0.357945	0.601043	-0.833747	-0.106823	0.579102	1.01178	1.17325	0.553445	-1.33546	0.542418	0.994759	0.505405
TCGA-25-1320	-0.451413	-0.847493	0.32124	-1.3226	-0.182556	0.10813	0.235834	0.737997	-0.346928	1.41838	-0.588394	-0.0511393	0.264403	-0.445679	-0.605128	0.380811	0.506263	0.649695	-1.93502	-0.857359	0.0132576	0.00344634	-0.0949667	-0.186369	-0.244761	-0.250818	2.07641	-0.20789	-0.658405	-0.252998	0.740647	-0.0131063	-0.0990358	0.279155	-0.603931	-0.195336	-0.485417	-0.173858	-0.0913419	-0.473262	1.46547	-0.408236	-0.711279	-0.124902	0.315979	-1.40378	0.460686	-0.747289	0.0387818
TCGA-AA-3815	0.286787	1.86764	0.572431	0.094686	-0.0244956	0.405143	-0.0432708	-0.46475	-0.325873	-0.353804	1.14788	-0.474252	-1.20764	-0.993136	0.0148441	-0.986442	-2.03226	0.280252	0.508213	-0.540697	0.0133629	0.00344634	0.0998141	0.0329626	0.748989	0.864265	-0.139149	0.640326	-0.527858	0.12295	1.26247	-0.514632	-0.178611	-0.00157027	-0.605668	-0.431221	-0.00998757	0.358056	-0.468742	-1.37372	-0.0284391	0.499943	0.459712	0.490102	-0.117979	-0.69366	-0.5012	0.863206	-0.224521
TCGA-AA-3814	0.0196862	1.41437	-0.441122	0.164972	-0.0215483	0.459407	0.4985	0.885198	-0.757537	1.07276	2.0095	-0.990419	-0.843369	-0.743223	-0.848604	-1.03372	-3.16193	-0.00523833	0.677192	-0.0589982	0.0133629	0.00344634	0.00641114	-0.178917	0.480816	-0.661821	-2.3164	0.0301067	-0.343621	0.142614	1.32835	-0.284063	-0.284151	0.224229	-0.439436	-0.734026	0.405727	0.366717	0.703307	-1.43446	-0.17313	0.552939	0.87467	0.270196	-0.244452	-0.391537	0.167197	1.28343	0.484575
TCGA-EJ-7797	-0.499509	2.05936	-0.472658	-0.748572	-0.322889	1.09689	-0.475824	1.53374	0.620597	0.576901	0.0171893	0.116203	0.965633	2.21305	0.347931	0.0955603	0.345242	-0.107942	0.663938	0.721751	0.0128982	0.00344634	0.236985	0.158034	0.202564	0.228016	2.49051	1.24542	1.00266	0.281239	1.43731	0.199895	0.486064	0.0335793	0.33733	0.449365	-0.0373632	-0.0853703	-0.366492	0.651855	0.520658	1.07723	0.914822	-0.208089	0.00402695	-0.383739	1.06906	0.885058	-0.155898
TCGA-CN-6988	-0.632242	-2.5156	-0.0609315	0.143667	-2.47629	0.244249	-0.369684	-1.12742	-0.401243	-1.42737	-1.38946	-0.360288	0.218864	-0.65388	-0.116782	0.301909	0.0773799	-0.584923	0.11753	-0.633648	0.0128746	0.00344634	-1.41093	-1.23512	-0.401989	-3.07197	-0.879143	-1.12893	-0.52211	0.0720996	-0.293351	0.108671	0.791756	0.428735	-0.278403	-0.545777	-0.0793686	0.485622	1.19931	-1.40921	-0.349877	0.110616	-0.0311867	-0.575836	-0.392674	0.377098	-0.036449	-0.078834	-0.0932693
TCGA-AA-3811	0.0375589	1.68355	0.164779	0.00623825	0.766656	0.923379	0.364562	-0.452582	-1.60188	-0.700758	0.797393	-0.59378	-1.35056	-1.35987	0.411402	-0.088196	-0.318439	0.0886215	0.244018	-0.557373	0.0133629	0.00344634	0.575212	0.0195315	0.661068	-0.114101	-0.0667428	1.13482	-0.703058	0.296892	-0.838381	-0.352575	0.05955	0.0747116	-0.200248	-0.419162	0.117764	0.27528	0.405037	-0.804609	0.000934041	-0.148681	0.0635751	0.882465	0.0778778	-1.03541	-0.0416651	1.31084	-0.150455
TCGA-GN-A263	0.245173	-0.504254	0.0732734	0.685076	-0.576936	-0.189728	0.325537	-0.782506	-1.70071	-1.04841	-0.947685	1.19699	-0.390152	-1.02283	-0.167122	-0.798262	-0.583534	-1.39173	1.35194	-0.824853	0.0133629	0.00344634	0.102778	0.871496	0.542312	1.21098	-3.41872	-2.03233	-0.583627	-0.0321184	-1.66149	-0.0267524	-0.17527	0.347287	0.123563	-0.486854	0.4049	-0.136271	0.696651	-1.30472	-2.30026	-0.289664	0.0198887	0.089894	0.187916	0.632641	-0.828225	-0.112414	-0.798028
TCGA-25-1328	-0.810814	-0.991888	-0.136308	-0.447064	-0.541677	0.0389714	-0.292352	0.0790835	-0.642246	0.394244	0.385144	0.239269	-0.415399	-1.25247	-0.253042	0.0502605	0.148283	0.980561	-1.16082	0.0691147	0.0132398	0.00344634	0.789009	-0.505791	0.444615	0.0627269	0.313481	0.371444	-0.0761391	0.286477	1.34097	-0.0616455	0.19731	0.221499	-0.501856	-0.177026	-0.145956	-0.192566	-0.263582	-0.65237	0.916846	-0.192669	-0.716385	-0.0578131	0.0689785	-1.34939	0.17595	-0.307891	-0.183892
TCGA-25-1329	-0.681101	-1.2853	-0.683821	-0.421615	-1.27378	-0.396838	-0.363173	0.274645	-0.695167	0.0695227	-0.254449	-0.49325	-1.57488	-1.34198	-0.791418	-0.0230508	0.625968	-0.0080064	-1.10295	-0.676646	0.0130265	0.00344634	0.654918	0.319601	-0.078247	0.298647	1.66277	1.01627	0.0958093	0.00623348	-0.452051	-0.190588	-0.245389	-0.126011	-0.744196	-0.225844	-0.527716	-0.059588	0.246753	-1.11944	0.652836	-0.185887	-0.212671	-0.653291	-0.256914	-0.987741	0.137213	-0.571155	-0.0371114
TCGA-HT-8105	-2.43297	-1.14134	-0.285712	-0.0264105	0.0551726	-0.199306	-0.211613	2.16952	1.72863	0.728787	0.551647	1.41285	1.25786	1.15927	0.785763	0.643782	2.57439	-1.03296	-0.688547	-1.17062	0.00196593	0.000496238	0.358938	0.747317	-0.187676	1.30095	1.7979	-0.800284	-0.30666	-1.78156	2.87234	0.155235	-0.283332	-1.54965	-0.0685078	-0.706848	-0.366001	0.56149	0.592284	2.63433	2.05438	-0.278325	-1.25673	-0.301415	-0.864277	-0.611391	0.0503477	0.570377	0.0708961
TCGA-HC-7818	-0.565371	0.671825	-0.506413	-0.426287	-0.210277	0.0861064	-0.498913	0.480113	0.872991	0.830267	0.207935	0.540445	0.689208	1.59657	0.897533	-0.525048	-0.201117	-0.672463	0.908961	0.145938	0.0129409	0.00344634	-0.232074	-0.537592	0.107186	0.163102	1.02247	0.393402	0.700249	0.353307	1.02317	0.0688493	0.193572	0.0727916	0.333852	0.21009	0.150806	0.130707	-0.566325	-0.462654	0.04319	0.93047	0.0406884	0.328108	0.0612668	-0.107469	1.78902	0.997248	-0.924669
TCGA-BR-8060	-0.777482	-0.203842	0.0694027	-1.488	0.155053	-0.495099	-0.385398	0.400771	-0.953456	-0.60144	-1.22934	-0.124176	-0.605422	-0.298394	0.908992	0.363698	1.76265	-0.20721	0.254555	-0.465706	-0.0113904	-0.00297557	0.240016	0.607921	0.310284	-0.171402	1.54285	0.272532	-0.818883	-0.249539	-1.02028	-0.193148	0.138894	-0.436478	-0.238501	-0.291333	-0.413992	-0.244908	-0.251816	0.434536	0.300353	-0.805067	0.49204	0.372079	0.0140679	-0.151189	0.855811	0.584733	0.0178625
TCGA-AO-A12A	0.299248	-0.643795	0.505709	0.457517	-0.0519082	0.280084	0.493933	0.927222	0.481881	-0.272794	0.107705	0.593919	-0.688364	1.69434	0.191999	0.408399	0.319946	1.01416	0.26679	0.447198	0.0131837	0.00344634	-0.28448	-0.642708	0.0562369	0.27158	0.621512	0.701026	0.784814	0.183361	-0.510034	0.00284729	0.416437	-0.333815	0.535821	0.464578	-0.364865	-0.368864	-0.87749	-0.0506858	-0.108394	-0.0292772	-0.549195	0.485596	-0.0833275	0.215809	-0.219633	0.50262	0.61873
TCGA-AO-A12C	-0.104431	1.21962	0.668507	1.03957	0.612609	0.877462	-0.59657	-0.562677	0.96795	0.419467	0.129798	0.608131	1.17972	1.3864	0.808893	0.484387	0.779865	0.985833	-0.167139	0.979034	0.013194	0.00344634	0.229584	-0.650717	0.488951	0.492484	-0.52741	1.15553	1.1292	0.684206	0.364209	0.11849	0.143125	0.0376211	0.382506	0.701855	0.116224	-0.0348478	-0.122038	0.311093	-0.0715997	0.297461	-0.531901	1.2481	0.955763	0.0442664	0.221395	1.22223	0.796233
TCGA-AO-A12B	-0.166086	-0.764929	-0.435659	0.429686	-0.277896	1.19915	0.135548	-1.40814	0.379056	-0.0190226	0.497508	-0.221243	0.679376	2.47428	0.152052	1.83284	0.116498	0.933744	0.639117	0.743964	0.0133629	0.00344634	0.202725	-0.338506	-0.0865955	-0.12348	2.29981	0.324904	0.810133	0.517796	-0.460472	0.0599235	0.767827	0.233817	0.698748	0.915331	0.457077	-0.113466	-0.395413	0.226518	-0.152979	0.116044	0.239279	0.850595	0.406584	0.293192	0.406485	1.49342	1.06309
TCGA-AO-A12E	0.40756	1.15171	0.741056	1.539	0.735234	-0.0989774	-0.46472	0.810676	1.37804	-0.452841	-0.00279487	1.12162	0.54744	3.16766	1.53891	0.773858	1.18457	0.862933	0.462486	-0.145514	0.0131712	0.00344634	0.137771	-0.79146	0.00203896	0.479806	1.36547	0.293725	0.309775	-0.229042	-0.252979	0.223648	-0.0688501	-0.0218926	0.777773	0.448848	-0.356054	-0.286138	-0.330731	0.305629	-0.280248	0.608886	0.130744	0.497352	-0.110186	0.281311	-0.275536	1.09143	0.624639
TCGA-AA-3494	0.446245	0.917557	0.892666	0.873553	-0.00801555	1.10887	0.21701	0.305772	-0.710665	0.861657	1.99073	0.355511	-0.663805	-0.571349	0.703794	0.119496	-1.07194	0.30211	1.18027	0.255995	0.013297	0.00344634	-0.215513	0.213056	0.761431	0.034913	-0.456413	0.518832	-0.303068	0.362342	-1.25306	0.0390762	-0.256284	0.208697	-0.317246	-0.32075	0.394718	0.210185	-0.00937527	-0.902545	-0.389856	0.419406	1.20982	1.3182	0.244297	-0.216677	-0.358759	1.75703	0.380311
TCGA-AO-A12G	-0.951753	0.467415	-0.0117616	-0.0646723	1.17295	0.473096	0.0696088	-0.589681	0.806045	0.426501	-0.0200434	-0.329078	0.812295	2.26661	0.537704	0.232934	0.508013	0.807021	-0.231089	0.463027	0.0133121	0.00344634	0.76078	-0.276978	0.345171	-0.683265	0.888673	0.716543	0.85864	0.863089	-0.104352	0.0599073	-0.0806405	-0.0906117	0.807247	0.774172	0.149862	-0.133861	-1.06539	0.328983	0.392665	0.133317	0.0738799	0.872946	0.140558	-0.897906	0.254912	0.678634	0.568169
TCGA-AO-A12F	0.534303	0.66305	1.56588	1.21521	0.534235	-0.955041	-0.951936	-0.377636	0.875547	-0.785749	-0.470495	0.0124113	-0.336609	0.555828	-0.326005	-0.295801	1.21766	0.18923	0.151699	-0.324298	0.0132515	0.00344634	-0.550239	-0.895144	-0.23829	-0.617069	1.90586	-0.291236	0.509745	0.27043	1.05224	0.421374	0.0239048	0.138535	0.00282816	0.0298026	-0.138474	-0.342536	-0.0304957	1.03086	1.11228	-0.354547	0.0790868	0.849953	-0.0366443	0.125124	-0.00274716	0.0753506	-0.259933
TCGA-AO-A12H	0.306087	-0.565027	1.03439	1.97773	-0.467019	0.74696	-0.815215	-0.256754	0.630909	0.0667991	0.830588	1.22163	0.928826	3.74837	0.716935	0.955798	2.08026	1.23041	0.867174	0.671426	0.0129003	0.00344634	0.392289	-0.143304	0.738568	1.44091	1.32781	0.873572	0.940942	0.474687	0.702062	0.000516574	0.815987	0.185317	0.375799	0.769008	0.600833	-0.234346	-0.550278	0.420324	-0.930286	0.603989	-0.517259	0.596678	0.220039	0.879401	-0.00330662	2.06905	0.536598
TCGA-BH-A0EE	-1.15771	1.51088	0.331881	-0.653686	0.771578	-1.26482	0.102985	-0.253535	0.668817	0.0932741	0.328584	1.12657	0.71447	2.51232	0.0602065	0.10849	0.475275	0.380671	1.10836	-0.0846658	0.013102	0.00344634	0.657917	0.0633119	-0.392239	-0.728853	1.11785	-0.08954	0.373557	0.533478	0.649636	0.042754	0.00624614	-0.511283	-0.226703	-0.569836	0.0338738	-0.489647	-0.692732	-0.370278	-0.707201	0.130816	-0.254271	-0.759343	-0.740043	-0.56774	0.575679	0.829737	1.16561
TCGA-DQ-5625	0.31104	-0.35631	-0.0103368	-0.745288	-0.756783	0.845936	0.76627	-2.39758	-1.51859	-1.71953	-1.51733	-0.763747	-0.732165	-1.42017	0.0121902	-0.267268	-1.729	-0.481333	0.234601	0.139284	0.013335	0.00344634	-1.40732	-0.493258	0.0873057	-0.726263	-2.38992	0.312001	-0.660285	-0.283835	-1.24737	-0.425603	0.18362	0.278081	0.223928	0.0390547	-0.0372915	0.18413	0.868321	-0.300481	-0.694066	-0.111663	-0.0460419	-0.315253	0.469515	-0.282907	-0.247564	-1.39583	-0.403994
TCGA-DQ-5624	0.869969	-1.01635	-0.0540861	0.434238	-0.470687	2.09418	0.76119	-2.68511	-2.48408	-0.969463	-1.8918	-0.839066	-0.206298	-0.343815	0.792576	0.450619	-0.963437	-0.846201	-0.0872282	0.629364	0.013279	0.00344634	-1.34923	-0.0941479	-0.799794	-0.822568	-3.80311	0.369528	-0.463757	-0.00279381	-1.85889	-0.0873704	0.279219	0.508766	0.42361	0.21392	-0.0766466	0.146061	0.74787	-0.474382	-0.789393	0.204871	0.203388	-0.191758	0.29005	0.32953	-0.238801	-2.13817	-0.333206
TCGA-BH-A0EA	0.268396	1.17296	0.411434	0.403499	0.965151	0.494909	0.353941	0.425431	0.737013	0.202778	-0.659924	-0.483618	0.719298	1.55244	-0.275014	0.936626	0.443015	0.425724	0.0621956	0.0402537	0.0132166	0.00344634	0.284936	-0.969792	0.458157	0.422052	0.566017	-0.198325	0.603835	0.53967	0.38025	-0.00104279	-0.118445	0.0461485	0.244642	0.139147	-0.0500685	-0.0605068	-0.059214	1.21662	1.41461	-0.288581	-0.182979	1.1481	0.449832	-0.311393	0.0363914	0.5687	0.778123
TCGA-B6-A0X7	0.157642	0.753824	-0.212606	1.03144	0.405652	0.0678555	-0.63161	-1.27146	1.21126	0.510216	-0.407502	0.753557	0.388801	1.18926	-0.227518	0.125167	0.852283	0.472582	0.49598	0.368717	0.0132168	0.00344634	0.146748	-0.714275	0.144488	0.568296	0.839896	0.969683	0.885744	0.404961	1.12655	0.192101	-0.110591	-0.334428	0.492841	0.307144	-0.339271	-0.150222	-0.529634	0.927361	0.898933	-0.00399105	0.222551	0.950166	-0.106076	-0.258234	0.686151	1.60713	0.705523
TCGA-B6-A0X4	-0.0550149	0.588852	0.814353	1.15389	-1.07421	1.59853	-0.517995	-0.521196	0.438773	-0.956259	0.402907	1.04658	0.398331	1.49567	0.563943	0.438366	0.922254	0.794444	-0.355134	0.64185	0.0131398	0.00344634	0.155343	-0.354255	-0.301968	0.429691	2.16266	0.700311	1.20059	0.582018	-1.28868	0.220015	0.0302765	0.309111	0.423465	0.183914	0.209435	-0.310061	-0.546145	0.335433	-0.682318	0.39201	-0.281727	1.1391	0.73768	0.413771	0.211339	1.36906	0.0529072
TCGA-B6-A0X5	0.670742	1.60552	-0.0213682	1.28923	0.162153	1.69513	0.796243	-0.528447	0.170298	-0.777001	0.24889	0.395756	0.781757	1.55093	0.54869	0.602795	0.301173	0.424787	0.652927	0.703975	0.0133629	0.00344634	0.273117	0.00401695	0.614976	1.03058	1.75876	1.33552	0.488617	0.437756	0.115286	0.112629	0.495197	0.0596305	0.728161	0.206714	0.504632	0.112795	0.450063	0.81535	-0.251888	0.742089	0.740367	1.7081	0.703881	-0.616947	-0.398334	1.91834	0.53456
TCGA-53-7624	-1.21424	-0.128864	0.720122	-1.13995	-0.554067	0.797282	-0.157629	0.140532	-2.02278	-0.659844	0.0134709	-0.832965	-0.637011	0.220783	0.270013	0.41468	-0.440015	-0.258894	0.284791	-0.0151018	0.0132924	0.00344634	-0.665898	-1.84841	-0.0571593	0.237291	0.971132	2.51214	-0.510716	0.298504	-0.716542	0.147799	0.718918	0.0261733	-0.113061	0.158529	-0.452984	-0.630441	0.232716	-0.600282	-0.526897	-0.16878	0.893879	-0.116024	-0.190256	0.28604	1.32971	0.666461	-0.0373635
TCGA-53-7626	-0.375236	0.0490582	-0.0924098	-0.623868	0.350822	-1.84539	-1.26237	1.28839	0.462807	0.443368	0.120158	-0.764482	0.210083	1.81126	-0.714733	-0.163309	0.467402	0.859305	-0.429281	0.126136	0.012845	0.00344634	-0.19672	0.694018	-0.453675	0.387215	-0.911911	0.506831	-0.294026	-1.07558	-0.0538305	0.249863	-0.523275	-0.265983	-0.423343	-0.359285	-0.0149479	0.28419	-1.04281	-0.193655	0.608472	-0.697566	1.11031	-1.26035	-0.690637	1.00044	0.668509	-0.0787767	0.216682
TCGA-B6-A0X1	0.0434416	0.737411	0.709572	-0.6246	0.256759	0.714962	0.132279	-0.659577	-1.4586	-0.701801	0.42961	-0.649644	-1.26796	-0.966879	-0.618752	-0.404946	-0.311848	-0.0295731	0.041452	0.0611443	0.0132207	0.00344634	0.170183	-0.635685	0.429949	-0.162924	1.70495	0.231977	0.0345208	0.634424	-0.851184	-0.048862	0.237356	0.256996	-0.152964	0.169192	0.154455	-0.254231	0.611773	-0.43695	-0.128286	0.302779	0.870027	0.453335	0.776471	0.151379	0.525855	0.399273	0.175278
TCGA-CV-6961	-0.926137	-1.7854	0.119995	-0.709085	-1.57199	0.275649	0.415012	-1.65171	-1.76349	-0.843993	-1.91068	-1.56142	0.602409	0.414678	0.0229539	1.24374	0.644649	-0.0375989	-0.774229	0.392972	0.0128729	0.00344634	-1.38406	-0.955645	-1.05683	-2.40618	-3.60785	-1.45519	-0.76448	-1.00306	2.03841	0.110634	0.212762	0.390876	0.0968833	-0.628395	-0.326416	0.133218	0.157325	-0.450322	1.37287	0.30698	0.394949	-0.291994	-0.509791	0.245532	0.843362	-1.80024	0.530055
TCGA-CV-6960	-0.152343	0.71721	0.0420691	-0.096822	-0.122942	0.319002	0.678	-1.55125	-0.816724	-0.564199	-1.20865	-0.535824	0.477931	-0.00356753	0.52454	0.510832	0.258369	-0.479316	0.311072	0.249371	0.013042	0.00344634	-0.505117	-0.827038	-0.461934	-0.640426	-1.63344	0.150342	-0.161155	-0.16887	-0.894212	-0.229789	0.315007	0.309716	0.144976	-0.0726593	0.0959296	0.144571	1.34149	-0.739704	-0.211424	0.249531	0.650296	0.10042	0.266045	0.000917128	-0.179068	-0.249242	-0.24596
TCGA-CV-6962	0.470829	0.353271	-0.131236	-0.0326965	-0.146813	0.560722	0.664352	-0.946397	-0.731662	-0.354741	-1.21633	0.0883	0.331355	1.0267	0.503773	1.28868	0.824546	-1.0228	0.0724961	0.487383	0.0131093	0.00344634	-0.0920511	-0.650772	-0.762687	-0.752742	-0.460735	0.801829	-0.0681696	0.232343	0.880962	0.188142	0.100714	0.269925	0.477518	-0.0779452	0.211473	0.12804	1.09845	-0.242759	-0.0306849	0.481998	0.276145	-0.639322	0.506933	0.229143	-0.28154	-0.959489	-0.263336
TCGA-D3-A1Q9	0.121112	-0.581628	1.21373	-0.0357742	0.204711	0.581298	0.726818	0.0512398	-0.983099	-0.967081	0.429095	-0.0439031	0.694802	-0.140887	-0.266639	-0.238018	-0.613539	-0.293554	1.02096	-1.22196	0.0133629	0.00344634	0.303099	0.544055	0.311049	0.108881	-2.18581	-1.5093	0.145651	-0.0257603	-0.856591	-0.0782095	0.487284	0.289765	0.153335	0.0988208	0.342809	0.418035	0.682654	-0.0825829	-0.75803	-0.263265	-0.312003	0.534633	-1.15698	-0.328264	0.14231	-0.810232	0.587478
TCGA-EJ-5502	-0.12349	1.34381	-0.599033	-0.221812	-0.0153263	-0.104014	-0.722794	1.07626	0.977569	0.728136	0.26945	0.155274	0.813277	2.2908	0.591594	-0.646197	0.8772	-0.609225	0.25394	0.42801	0.0129666	0.00344634	0.300696	-0.270428	-0.12176	-0.286412	1.75334	1.02459	0.791691	0.286046	1.96302	0.274546	0.273939	-0.453402	0.178539	0.519835	0.262953	-0.0524922	-0.788222	0.288992	0.881247	0.945036	-0.120143	-0.467637	-0.0468046	-0.110133	1.2001	0.911164	-0.611002
TCGA-55-6712	0.578812	-0.249152	0.661158	0.424242	-0.102206	0.69871	0.323229	0.529928	-3.26695	-0.922649	0.133484	-0.356151	-1.5243	-1.8521	-0.63177	-0.709557	-1.68717	-0.213454	0.860039	-0.103942	0.0131506	0.00344634	1.0383	0.261523	0.482264	0.899647	-0.0834763	-0.166847	-0.214184	-0.0307573	-1.11321	-0.0949288	0.0158001	0.372774	-0.0327383	0.0952528	0.223118	0.167594	1.01839	-0.811118	-1.02315	-0.0760018	-0.453873	-0.418374	0.442184	0.114995	-0.416796	-1.27451	0.0534109
TCGA-EJ-5504	0.0876917	0.727886	-0.640624	-0.414957	0.150373	0.564321	-0.171912	0.551986	0.0429836	0.469184	0.576764	0.528261	0.563706	0.699496	0.313643	-0.254599	-0.756302	-0.493428	0.577971	0.69458	0.0132512	0.00344634	0.313334	0.0191513	0.373499	0.761614	2.85081	0.340705	0.838623	0.336311	1.0378	0.0344489	-0.0107287	0.127139	0.824086	0.51987	0.458246	0.0413102	-0.106926	0.0681334	-0.450105	0.939438	0.277956	0.0903708	0.491973	-0.296163	0.914666	0.293796	-0.480542
TCGA-EJ-5505	-0.12673	1.49761	-1.76937	-0.678803	-0.595639	0.499298	0.069125	0.338681	0.654158	0.643804	0.327292	0.115379	0.742351	0.881111	0.483689	-0.188496	-0.681123	-0.648237	1.20926	0.899888	0.0132105	0.00344634	-0.198542	-0.767255	0.432985	0.816004	2.70995	1.60413	0.768163	0.322628	1.36812	0.19292	0.369777	-0.108524	0.559244	0.728655	0.509252	-0.0602248	-0.00040206	0.405901	-0.219978	1.65815	-0.053905	0.106854	0.374496	-0.984075	1.54267	0.364757	-0.364754
TCGA-EJ-5506	0.566992	1.68384	-0.962711	0.503445	0.0444077	0.277768	-0.0733351	1.13576	0.646283	0.522933	-0.172417	0.68367	1.08415	2.0742	0.580258	0.129104	0.254983	-0.422805	1.2121	0.372668	0.0130089	0.00344634	-0.356613	-0.318377	0.216995	0.178067	2.32194	0.527936	0.842078	0.251001	1.93611	0.16561	0.267678	-0.169246	0.373844	0.445936	0.0856511	-0.0222296	-0.127693	0.845759	0.524408	1.08512	0.805092	0.618215	-0.328611	0.0404867	0.980527	-0.125305	-0.494872
TCGA-EJ-5507	0.0710559	1.02888	-0.324451	-0.445862	0.125353	0.372545	0.137278	1.0934	0.611903	0.311889	0.59708	0.213663	0.655054	1.9026	-0.254833	0.436877	0.0682327	-0.254765	1.34417	1.41651	0.0132192	0.00344634	-0.0130365	-0.665394	-0.144349	0.0899537	2.47305	1.19123	0.876001	0.233912	1.54827	0.0655436	0.242919	-0.133748	0.380154	0.418299	0.319221	-0.318042	-0.0565348	0.392121	-0.732415	0.750414	0.0376995	-0.223411	0.226722	0.0188413	0.894459	0.289102	-0.528056
TCGA-26-5136	-0.62705	-0.114275	-0.806451	0.140117	0.865037	-0.462127	0.193215	0.656702	-1.94253	-1.04778	-0.310806	-0.0809951	-1.17643	-0.975548	-0.490501	-0.640589	-0.460295	-1.47561	0.0134315	-0.587001	-0.187259	-0.048905	1.28726	0.94403	0.102749	1.20016	1.88713	-0.0291249	-0.460606	-0.403352	0.430609	-0.109906	-0.406244	-0.235431	0.43034	-0.58895	-0.119084	-0.135233	0.481769	0.561252	0.147285	0.294482	-0.522317	-0.12044	0.340385	-1.20462	-0.342503	-0.226487	-0.748253
TCGA-EJ-5509	-1.00639	1.45237	-1.05201	-1.24689	-0.824129	0.0946618	-0.416694	0.843583	0.992231	0.928524	0.0478163	0.266323	1.0071	1.732	0.736964	-0.147556	-0.413636	-1.09119	0.141758	0.998265	0.0130955	0.00344634	0.228707	-0.120421	-0.29342	0.45679	2.09925	1.54958	0.530543	0.198169	0.929333	-0.0268043	0.280969	-0.404308	0.485448	0.372646	0.176155	-0.173254	-0.125297	0.70797	0.592107	1.27074	0.154788	-0.640354	0.18601	-0.89886	1.77104	1.49533	-0.753173
TCGA-26-5134	0.507491	-0.226343	-0.752586	-0.370463	0.593597	-0.721316	-0.237939	-0.367256	-1.37002	-1.09377	-0.530499	0.0594229	-1.33409	-1.57926	0.251146	-0.714557	-0.0464821	-0.808321	0.635493	-0.713814	0.0133629	0.00344634	1.01087	0.937305	0.424897	0.693765	0.0950051	-0.114076	-0.66258	0.191931	0.290148	-0.149524	0.117299	0.13128	0.102558	-0.104462	-0.00982788	0.130852	0.472432	-0.49751	-0.778209	0.259801	-0.180706	0.248069	0.254113	-1.14854	-0.367841	-0.473448	-0.894784
TCGA-26-5135	-0.254952	1.10376	-0.663149	0.408466	0.829193	-1.01882	0.499389	-0.430115	-0.72655	0.0688934	-0.407836	0.268462	-0.781356	-1.01778	-0.25291	-0.769582	0.804772	-0.867636	0.244486	0.271958	-0.0224605	-0.00588905	0.952645	1.26514	0.325034	1.27998	0.573937	-0.408018	-0.435243	-0.490449	1.31347	-0.133073	-0.29143	0.186371	0.282032	-0.460993	0.228768	-0.0887026	0.935373	0.692787	0.0565251	-0.110383	-0.844894	-0.29498	0.47715	-0.474105	-0.423854	-1.15369	-0.291857
TCGA-26-5132	-1.23916	-0.630521	-0.781809	-0.440957	1.42617	-0.106867	0.282041	-0.214412	-1.28467	-0.295399	-0.0958631	-0.0331816	-0.377032	-0.799548	-0.103271	0.284617	0.854528	-0.997925	-1.52423	-1.01639	-0.0859129	-0.0224593	1.66912	1.47953	0.14914	1.01533	1.55829	-0.13205	-0.469	-0.58648	0.604953	0.20108	-0.415756	-0.211227	0.278447	-0.527424	0.166836	0.323516	0.477183	1.20818	-0.144983	-0.211728	-0.545526	-0.242046	0.113967	-1.3291	-0.802798	-0.580213	-0.541137
TCGA-26-5133	-0.175511	-0.671585	-1.38073	-0.959155	-0.255651	0.253261	0.476529	-0.261094	-0.728103	-0.505892	-0.952062	-0.403164	-0.879104	-1.40074	0.246	-0.594228	-0.777799	-0.974188	-0.654648	-0.96599	-0.0534246	-0.0139816	1.18684	1.32909	0.236549	1.35117	-0.07394	-1.5451	-0.643999	-0.681214	0.233241	-0.123675	-0.159236	0.183759	0.198734	-0.143954	0.233501	0.110147	0.66041	0.101201	-0.303587	-0.23975	-0.831828	-0.0500033	0.00155231	-1.00804	-0.735898	-0.583895	-0.805528
TCGA-AF-3400	0.684906	2.05102	0.55626	0.374667	0.854592	1.16592	0.288255	-1.40329	-0.778445	-0.0423896	0.78392	-0.500425	0.595701	-0.107381	0.258763	-0.319615	-1.52274	0.868525	1.83096	0.276693	0.0133629	0.00344634	0.12732	0.811804	0.808625	0.244036	-1.49596	0.403215	-0.25317	0.466451	-0.456218	-0.480002	0.151644	0.432763	-0.297668	-0.268221	0.347432	0.299011	-0.418712	-0.857608	-1.16769	-0.341512	0.219514	0.71678	0.485573	-0.252302	-0.0500927	-0.797895	0.378522
TCGA-CV-5439	-0.417699	-1.18122	-0.308411	-0.227905	-2.18475	1.72026	0.846886	-2.63092	-1.94352	-2.2491	-1.81164	-0.939743	-0.520442	-1.96012	-0.224585	1.04143	-0.770021	-0.466439	1.57199	0.111489	0.0129947	0.00344634	-1.98576	-0.742418	-1.11816	-1.21946	-2.90559	0.0449274	-0.737966	-0.409755	-0.581082	-0.0335908	0.699392	0.205968	-0.542427	-0.333364	-0.362347	0.0888155	1.2433	-0.937432	0.518541	-0.553388	0.24279	-0.0678541	0.0677293	-0.523445	0.241342	-1.51817	-0.264518
TCGA-CV-5432	-0.68858	-0.676825	0.406936	-0.182286	-0.221558	1.8917	0.731797	-2.52667	-3.98205	-2.17251	-1.93656	-0.733287	-0.241229	-1.36261	-0.930263	1.43119	-0.273635	-0.709777	-0.480727	0.384057	0.0130875	0.00344634	-1.70659	-0.118385	-1.30275	-0.788665	-3.73676	0.00479153	-0.198308	-0.30999	-1.51776	0.105678	0.248225	0.207168	-0.176705	0.0301123	-0.264252	0.080064	1.35494	-0.629276	0.15525	0.0419781	0.158764	-0.0643692	0.255152	0.339861	-1.19035	-2.1949	-0.28222
TCGA-36-1577	0.133164	1.5295	-0.617399	-0.0100779	0.0538905	-0.09902	-0.258705	0.182349	-0.438134	1.46866	0.525916	-0.925207	-0.368283	-1.33887	-1.77806	-1.105	1.19329	0.773681	-1.17479	-0.95768	0.0130547	0.00344634	0.324613	0.582577	0.221874	0.658241	1.47917	0.971025	-0.0832337	-0.259847	0.802973	0.353462	-0.264629	0.282593	-0.243967	-0.580791	-0.453119	-0.171582	0.58788	-0.218165	0.304917	-0.233563	-0.0997623	1.03523	0.0044156	0.0911167	1.27444	0.180661	-0.314502
TCGA-CV-5430	-0.556754	0.125312	-0.393018	-0.379292	-1.63447	0.325097	-0.467443	-1.12756	-0.939699	-0.0859875	-0.78023	-0.822638	-1.01026	-0.374959	0.418674	-0.0385541	0.528566	-0.805032	-0.660822	-0.739947	0.0132081	0.00344634	-1.4598	-0.892768	-0.617432	-0.76442	-1.30911	1.06401	-0.503688	-0.291265	-1.20835	-0.161139	-0.100252	-0.397652	-0.33371	-0.568715	-0.299721	-0.25377	0.442999	-0.8917	-0.635343	-0.45187	-0.338057	0.0605584	-0.396897	0.144957	0.335612	-0.35385	-0.869893
TCGA-CV-5431	0.158041	-0.060831	-0.277575	0.540768	-1.25315	0.836502	0.136276	-0.0423513	-0.900264	-0.797885	-1.01574	-0.699857	0.628173	-1.30614	0.187752	-0.0980052	1.38885	-0.606255	-0.58645	-0.060299	0.0130425	0.00344634	-1.33927	-0.534566	-0.467453	-1.22422	-2.0583	0.215598	-0.371942	0.39556	-1.27119	-0.121396	-0.334819	-1.02853	-0.898534	-0.160423	-0.133378	-0.484475	-0.486788	-0.660409	0.738381	-0.356366	0.224229	0.210453	-0.62556	0.00372147	-0.0507469	-1.64807	-0.847694
TCGA-CV-5436	0.236751	0.0913546	0.000179581	-0.867669	-1.65133	0.981674	0.813351	-3.1018	-1.24399	-1.20626	-2.37328	-0.535083	-0.328475	-0.573805	-0.113112	-0.057467	0.147557	-1.21485	0.531431	-0.203233	0.0133629	0.00344634	-1.76002	-0.663009	-0.988198	-1.32062	-2.96656	-1.26056	-0.937694	-0.457462	-0.954341	0.0725718	-0.218202	0.29518	-0.381463	-0.230972	-0.151481	0.246323	0.840488	-0.268181	-0.106489	-0.63836	0.39556	0.0574377	0.116572	0.148581	-0.70938	-2.05808	-0.546753
TCGA-HZ-8002	-0.129925	-2.48669	-0.966712	0.454105	0.750095	-2.19881	-0.610662	0.583544	1.17595	1.75083	0.244483	1.27327	2.07577	1.89789	0.0690483	0.157801	1.99232	0.604823	-0.310122	0.422921	0.0131122	0.00344634	-0.484211	0.6055	0.42856	0.333031	-1.69547	0.546921	-0.185413	0.549856	1.26136	0.122887	0.155042	-0.805052	-0.0121581	0.352176	-0.599105	0.440307	-1.17961	-0.676354	0.0463611	0.228789	0.667973	0.113132	-0.487261	0.595903	1.03152	0.377028	0.431914
TCGA-CV-5434	-0.833078	-1.4278	-1.05032	0.172884	-1.00214	0.595912	-0.142288	-0.953581	0.0938338	-0.635054	-0.998192	-0.260567	-0.62835	-1.21686	0.776552	0.334163	0.0176297	-0.401972	0.0939451	-0.898309	0.0131616	0.00344634	-1.46155	-1.73407	-1.04675	-2.00953	-2.75292	-1.45629	-0.720096	-0.211824	-0.397694	-0.0123216	-0.436861	-0.658552	-0.625218	-0.615223	-0.992904	-0.223006	0.590144	-0.393418	0.589607	-0.797593	-0.0960756	0.123393	-0.35642	0.0301836	0.00320829	-2.04658	-0.507869
TCGA-36-1576	-0.547555	-0.691979	0.223086	-1.96462	-0.562064	-0.636026	0.164065	-0.0344566	-1.92924	0.846814	-0.480482	-1.50717	-1.63168	-0.530818	-0.757295	0.0532108	-0.483428	0.405005	-1.02804	-0.405489	0.0133629	0.00344634	-0.0242303	-0.398864	0.0373637	-0.0584857	-0.0295567	-0.241391	0.0964937	-0.331448	1.15182	0.017596	-0.0708652	0.0210474	-0.465796	-0.0204572	-0.26697	-0.166891	-0.301318	-0.611418	0.926129	-1.09859	-0.563704	-0.658306	0.0485384	-0.627883	0.280686	-0.58952	-0.356666
TCGA-DA-A1IC	0.540603	-0.0564518	0.42372	0.393096	-0.272378	0.90909	0.424598	-1.93919	-0.77681	-0.658192	-0.452244	1.04659	-0.393031	1.40316	1.68499	-0.59487	-0.632929	-1.09835	-0.945295	0.046699	0.0133629	0.00344634	0.421681	0.629881	0.43418	0.927184	-2.76358	0.337216	0.0273517	0.0197385	0.0468301	-0.0593275	0.024977	0.221742	0.400532	0.0440171	0.214974	0.430626	0.958324	-0.136922	0.277391	0.629949	-0.426947	0.682096	0.493776	0.113735	0.216806	-0.573661	-0.539512
TCGA-DA-A1IB	-0.256665	-0.257207	-0.510182	-0.311513	-0.307051	-1.97905	-0.327716	-0.995845	-0.360451	-0.478867	-0.196219	-1.09868	-1.55041	-0.0670693	-0.00764192	-1.45764	-1.20773	-1.57726	-1.57505	-1.25477	0.013332	0.00344634	0.69403	0.0729814	0.305981	-0.181805	-3.54111	-2.48858	-0.811466	0.580146	-0.980787	-0.264932	-0.734812	-0.676369	-0.84639	-0.655958	-0.63154	-0.438757	-0.793547	-1.32283	-0.998208	-0.734969	0.875898	-0.800672	-0.820802	-0.125188	-0.638079	-0.701631	-1.00488
TCGA-DA-A1IA	0.86304	1.00283	0.389325	0.24673	-0.125497	0.672005	0.88536	-0.264105	-2.07044	-1.30888	-1.04439	-0.39455	-2.46611	0.183964	0.189908	-0.357134	-2.06831	-1.88515	-3.13546	0.595277	0.0133629	0.00344634	-0.0250932	1.11333	0.486958	0.651898	-4.1338	-0.623406	-0.129157	-0.0135846	-1.02937	0.1242	0.336219	0.0705099	0.32273	0.118156	0.244498	0.321304	1.31707	0.454467	-0.839522	1.04191	-0.0946585	0.696161	0.316371	-0.720004	0.22949	-0.307183	-0.282352
TCGA-36-1574	-0.0915216	-0.442223	0.223556	-0.698665	-0.552652	-0.0690137	0.179488	-0.981373	-2.19185	-0.110974	-0.108386	-0.929358	-0.670481	-0.689002	-1.7768	-0.041814	-0.296388	0.886558	-0.851335	-0.959748	0.0131746	0.00344634	0.183502	0.255697	-0.513981	-0.544212	0.784653	-0.130128	0.0207607	-0.31793	-0.275432	0.30285	0.00296361	0.322809	-0.340095	0.239228	-0.494108	-0.0543817	-0.708611	-0.573414	0.972199	-0.680138	0.0072744	0.35734	-0.356104	-0.981775	0.532365	-0.430939	-0.468567
TCGA-DK-A3IS	0.241187	-0.359565	0.479754	0.646423	-0.627877	0.93364	0.0807183	-0.0405898	-0.869249	-1.26734	-0.862922	-0.344518	0.724777	-0.17564	0.52357	-0.0855979	0.891586	0.188111	1.20909	1.06968	0.0130065	0.00344634	-0.0831886	0.247188	-0.0901583	-1.10108	-0.11863	-0.0258093	-0.0285565	0.0408769	-0.243845	0.0801422	0.755478	0.489626	0.511401	0.0881542	0.401914	0.307866	0.627524	-0.601898	-0.722867	0.595727	0.837315	0.327886	0.565731	-0.274601	0.218683	0.212271	-0.0249298
TCGA-BR-4357	-0.419366	0.228192	0.561737	-0.189914	0.854658	0.0104773	-0.601977	-2.08025	-2.03451	-0.165314	-0.499638	-0.136567	-0.45127	-0.516939	0.0254246	0.21066	1.35692	0.186405	1.04497	-0.474057	0.0133046	0.00344634	0.207969	-0.536598	0.479004	0.0917475	0.436702	-1.74407	-0.209253	0.751884	-0.474151	-0.0348748	0.0256043	-0.239545	-0.339874	-0.490933	0.106504	0.0878995	0.280576	-1.41995	-0.256446	-1.45976	0.339154	0.744977	-0.103603	0.414009	1.08042	1.02369	0.334638
TCGA-23-1113	0.221663	0.985563	0.664775	-0.885357	-0.791159	0.719666	0.19049	-1.60662	-1.72867	-0.109078	0.457733	-0.426036	-2.05205	-1.50852	-1.39503	-0.663522	-0.677837	0.188212	-1.04499	-1.41264	0.0132886	0.00344634	0.0604261	0.533205	0.557869	0.520759	0.649087	0.488225	-0.948454	-0.193169	0.743326	-0.201564	-0.265232	0.657361	-0.0488854	0.0263114	-0.38134	-0.295177	0.831303	-0.761445	-0.32567	-0.0390688	-0.687938	0.0200597	0.216007	-1.28862	-0.0377222	-0.766805	-0.315398
TCGA-DK-A3IM	0.403382	-1.61163	0.259379	0.208837	-1.06694	0.500008	0.252024	-1.92926	-2.2925	-2.55404	-1.81849	-0.400953	0.210901	-1.64806	-0.395765	0.509937	-0.156575	-0.540519	-0.234304	0.853295	0.0130688	0.00344634	-0.428946	-0.396588	-0.233042	-0.0124315	-2.6083	0.961282	-0.331515	-0.00202828	-0.42231	0.0853881	0.268704	0.631368	0.377696	-0.435763	-0.114515	-0.00993597	1.01558	-0.447868	-0.0809621	0.340842	0.921055	-0.208595	0.216429	-0.114057	-0.0905347	-0.943958	-0.361632
TCGA-AG-4015	0.610599	1.9514	0.13972	0.0169097	0.364127	1.25483	0.189057	0.902529	-1.17667	0.733025	1.14452	-1.13984	-0.38546	0.215073	-0.0470902	-0.499529	-2.33576	0.74826	1.05949	-0.150157	0.0133629	0.00344634	-0.23439	0.576232	0.813291	0.469865	0.259619	1.63028	-0.508137	0.289704	1.70232	-0.229179	-0.733343	0.152836	-0.632983	-0.269066	0.604365	0.455958	0.244973	0.151873	0.910378	1.41964	1.33258	1.38183	0.345566	-0.596976	0.00222921	1.17328	0.655571
TCGA-DK-A3IK	-0.479807	-2.0875	0.37694	1.35804	-0.759584	0.27498	-0.492466	-0.956436	-0.693383	0.0696974	-0.550634	0.515133	0.542213	0.0358137	0.782936	0.747294	0.693316	0.191967	-0.537032	0.122024	0.0126976	0.00344634	-0.75839	-0.87331	-0.667991	-2.06554	-0.591112	-0.0086769	0.234971	0.412242	0.0433975	0.0632915	0.0651826	-0.105535	0.295442	-0.450688	-0.23782	-0.259822	0.820606	-0.797298	0.395701	0.144228	0.397608	0.977609	0.462119	-0.322868	0.323032	-0.0588633	-0.224965
TCGA-D3-A1Q3	-0.374819	0.162973	-0.514448	-0.289891	-0.734479	-0.969614	-0.350368	-0.323502	-0.0716635	-1.05731	-0.718148	-0.959976	-1.39091	0.292201	-1.15265	-1.75624	-0.924477	-1.17824	-1.16397	-0.394544	0.0133629	0.00344634	0.526353	1.0252	0.366359	0.170678	-3.85705	-2.69595	-0.312632	0.0979377	-1.61594	-0.271756	-0.465023	-0.464445	-0.485429	-1.25875	-0.0103652	-0.012164	-0.838336	-0.674712	-0.859156	-0.28622	0.189656	-0.694765	-0.401546	-0.0519906	-0.593085	0.560685	-0.509018
TCGA-BA-6869	-0.740945	-0.516396	0.877978	-0.823287	-1.47283	0.907162	0.396955	-1.40247	-1.72246	-1.25036	-0.560451	-1.26166	-0.909487	-1.85579	-0.443595	0.170211	-0.187927	-0.253838	0.343012	-0.780314	0.0130949	0.00344634	-0.645226	-0.533763	-0.214469	-1.96562	-2.89407	-1.41584	-0.866107	-0.321829	-0.898241	0.00934658	0.141442	0.448753	-0.359681	-0.314003	0.0900403	0.10113	0.948076	-0.48672	-0.696518	-0.0746207	0.192064	-0.244434	0.165757	-0.0873994	0.133569	-1.66561	-0.597355
TCGA-AZ-4681	1.14848	2.45364	0.783664	-0.448193	0.318317	2.36771	0.740429	-0.4502	-0.905157	0.405534	1.95606	-1.14931	-0.298287	0.45053	0.244349	0.00156309	-3.08783	0.0354834	1.20602	0.699174	0.0133255	0.00344634	-0.439412	-0.211058	0.638432	-0.125145	-0.803279	0.11163	-0.550792	0.0908045	0.720183	-0.21448	0.308549	0.550633	0.107932	0.258748	0.807957	0.778161	0.824503	0.0664958	0.281927	1.28229	0.477953	1.28699	1.00457	0.000377871	0.297998	-0.441	0.422182
TCGA-23-1110	-0.0551378	-1.69801	0.0839854	-1.51602	-0.867562	0.996214	-0.463357	0.715285	-1.66002	0.788557	0.190364	-0.373013	-0.791806	-1.67098	-0.670145	-0.337484	0.193768	1.36124	-0.590725	-1.10502	0.0132498	0.00344634	0.391837	1.31669	0.136121	1.19132	2.69728	1.14648	-0.835055	-0.177114	1.08527	-0.0112211	0.304649	0.575026	-0.338435	0.015183	-0.39646	-0.439123	-0.411547	-0.418192	0.690932	0.191443	-1.08102	-0.409755	0.088669	-0.321797	0.75315	1.09328	0.470612
TCGA-AZ-4684	0.823772	1.95564	0.59182	-0.155331	0.42004	1.19255	0.0727393	-1.22481	-1.87805	-0.153065	1.27498	-0.908608	-0.633126	-0.231997	0.354486	0.314137	-1.68488	0.142718	0.350933	0.0632927	0.0133289	0.00344634	-0.557079	0.392914	0.917525	0.984912	0.320294	0.129524	-0.509955	0.338221	-0.726379	-0.413063	-0.0378081	0.286852	-0.419905	0.110167	0.205038	0.584413	0.4978	-0.814583	-0.629636	0.0598625	0.0643473	1.11137	0.464587	-0.252366	0.0858463	-0.0830507	0.0335831
TCGA-DA-A1HY	0.70468	-2.27899	0.155505	1.71108	1.32152	-0.868674	1.07081	0.522693	1.03017	-0.635973	-1.10733	0.860782	2.23204	1.12146	1.36139	0.621667	1.52913	-1.20033	0.0125125	-0.0107205	0.0133629	0.00344634	0.9975	1.44167	-0.272966	1.15848	-3.28377	-2.07593	0.0408266	-0.368941	0.587783	0.275435	-0.355327	0.122716	0.287658	-0.403624	0.0748863	0.143421	0.554205	-0.0152939	0.0609308	0.568074	0.236829	0.754007	-0.0721459	0.691104	-0.805397	0.542971	0.74435
TCGA-HT-8108	-0.453705	-0.843354	-0.781865	-1.1551	0.341417	-0.755988	0.676603	1.45523	0.624024	0.261267	0.98188	-0.127431	0.206541	-1.08421	-0.129477	-1.25821	0.511828	-1.28404	0.578401	-1.48361	-0.057677	-0.0150912	0.520117	1.34415	-0.96255	0.744384	2.29621	-0.415555	-0.542085	-1.86705	2.39081	0.106789	-0.582067	-1.27881	-0.045432	-0.634584	-0.279536	-0.558549	0.569097	2.36401	1.45472	0.283854	-1.16222	-0.539346	-0.229391	-1.77913	-1.25577	0.884389	-0.58066
TCGA-D7-6524	0.119646	0.62446	1.29067	0.432208	0.899956	-0.124739	0.324885	-0.620087	-0.841375	0.584405	-0.156773	-0.978081	-0.404211	-0.423461	0.0740954	0.493152	0.631698	0.119556	-0.234258	-0.165511	0.0133629	0.00344634	0.204547	-0.602585	0.563098	-0.284362	-0.827897	-0.466845	-0.413138	-0.123647	-0.154945	-0.145225	0.163547	0.299894	0.102249	-0.118217	-0.246617	0.790247	0.423889	-0.912276	-0.143393	-1.4383	0.511869	0.231144	0.0760767	0.145644	0.464626	0.014179	0.320488
TCGA-BB-7871	0.855506	0.110501	0.205165	1.13396	-1.1308	0.78398	0.417338	-0.187051	0.56052	0.475811	-1.34196	-1.26039	2.20153	1.32219	-0.466529	-0.14751	2.31622	0.211281	0.083604	0.0151512	0.0133629	0.00344634	-1.58075	-1.30615	-0.421408	-1.71603	-3.01302	0.128458	-0.399648	-0.43712	-0.459029	0.0735723	0.0362999	-0.0591302	-0.193136	-0.10068	-0.137627	-0.00574278	1.22674	0.308286	0.776975	0.738625	1.50613	0.180764	0.0968737	0.887686	-0.10602	-0.588598	0.0937683
TCGA-BB-7870	0.187076	1.13436	1.08283	-0.860294	-1.36868	1.92523	-0.164897	-1.51347	-2.12063	-0.52885	-0.3949	-0.699361	-0.267843	-1.67635	-0.381431	-0.872066	-1.58165	-0.634804	0.351444	-0.341944	0.0133629	0.00344634	-1.43919	-0.121052	-0.636775	-0.781075	-2.41837	-0.663563	-0.468697	-0.016199	-1.61769	-0.107007	0.0736457	0.330957	0.0109359	-0.0478394	0.479222	0.375159	0.366995	-0.309024	-0.745109	0.207144	0.818351	0.123196	0.340447	-0.684673	-0.501308	-1.47665	0.104347
TCGA-67-6217	-0.585284	0.748162	0.0528231	0.325268	1.89534	-1.46928	-1.168	-0.288993	0.615281	0.75692	-0.278548	-0.0695458	-1.06278	0.855128	-0.490379	-0.449057	0.017201	0.108497	-1.33145	-0.0727229	0.0129586	0.00344634	0.562422	1.04467	-0.166524	0.778767	1.41044	1.27499	0.220044	-0.551636	-0.0757326	0.366418	-0.594286	-0.387723	-0.00137006	-0.0825888	-0.320697	-0.234677	-0.769455	-0.316083	-0.0420146	-0.57423	0.958663	-0.998018	-0.661419	1.08355	1.03465	0.552501	0.324125
TCGA-CQ-5331	0.309856	-1.10495	0.262443	-0.626105	-0.56886	0.0154356	0.244191	-0.468437	-1.63759	-1.92249	-1.17897	-1.10244	0.162378	-1.71932	-0.0958395	0.163252	0.424305	-0.149479	0.90711	0.634278	0.0132365	0.00344634	-0.937802	-1.41776	-0.483208	-0.215027	-3.11272	-0.0972188	-0.629344	-0.476856	-1.05958	-0.269696	-0.144217	-0.219591	-0.14084	0.0970889	0.0229766	-0.0301994	0.312045	-1.34485	-0.972608	-0.760862	-0.265152	-0.0997086	-0.13554	0.0826617	-0.13553	-1.15422	0.0313119
TCGA-AK-3428	0.592124	0.609459	0.30865	0.322266	-0.370946	2.3803	0.976707	-0.235515	0.763453	-0.827689	0.501186	0.156054	0.437578	-1.04566	0.250805	0.797491	0.204787	-0.0453216	0.84458	0.861518	0.0133629	0.00344634	-0.462697	0.713334	0.201625	0.491512	0.918722	-0.809156	0.148676	0.261982	-0.70415	0.32502	0.067748	0.416925	0.513222	0.309125	0.705028	0.235226	-0.0408212	1.3068	-0.817475	-0.116536	-1.69944	0.120834	0.899867	0.411665	-0.551156	-1.02241	0.0454784
TCGA-AK-3429	-0.379269	-1.38919	-0.863779	0.790646	-0.395814	-1.15277	-0.426083	1.43943	2.03327	-0.116757	0.613473	0.860102	1.12947	-0.609687	-0.0491247	-0.149037	-0.315514	0.0655068	-0.148725	0.88064	0.0133629	0.00344634	-0.335296	0.461645	-0.269528	0.310717	0.0365484	-0.143839	0.48553	-0.461317	-0.248686	-0.250358	-0.623937	-0.18919	0.0780311	0.00539191	0.440756	0.0539384	-0.629624	0.834048	-0.839808	-0.429465	-1.47244	-0.613167	0.0112862	0.75285	-0.230578	0.315835	0.339409
TCGA-14-2554	-0.0108729	-1.57048	-1.56077	-1.06167	2.24426	-0.503105	-0.0567707	-0.661757	-1.54637	1.19266	0.583311	0.165541	-0.200684	-0.140385	0.882093	0.691841	-0.642657	-0.733889	1.16939	0.0637248	-0.253445	-0.0661666	1.6376	2.06458	0.0597004	1.2251	0.132837	-0.785659	0.216131	0.160929	0.831166	0.0181357	-0.153698	-0.174388	0.518769	0.275644	-0.46864	0.373879	0.811485	0.474884	-0.459735	0.592718	-1.33737	-0.109923	0.652054	-0.584149	-0.166866	-0.862602	-0.350403
TCGA-AO-A124	0.593584	0.908462	1.12614	1.02314	0.377363	-0.0042967	0.168908	0.949659	-0.625285	-0.0658951	0.477094	0.644844	1.57199	1.40522	0.179622	0.889842	0.808838	0.460992	1.01317	0.404688	0.0132232	0.00344634	-0.299183	-0.202771	-0.523697	-1.00373	0.923254	0.602392	0.053968	0.19834	-0.492285	0.305809	0.394101	-0.0161449	0.148405	-0.257918	-0.215301	-0.0202309	-0.148267	0.588277	0.754133	-0.234275	0.493849	0.351212	0.120393	0.426794	0.490563	0.0155595	0.1851
TCGA-BH-A0E9	-0.0399803	-0.0647891	0.961356	0.0106732	0.42343	0.244556	0.325474	1.3621	2.07204	0.137247	-0.142751	0.104527	0.429546	1.84709	1.18708	0.289175	0.0539869	1.26369	-0.355298	0.229992	0.013126	0.00344634	0.339664	-0.880195	-0.0258433	-0.74523	2.49042	0.783443	0.933743	0.707619	0.21642	0.0526845	0.285745	-0.176935	0.31689	0.38929	-0.171187	0.1043	-0.687939	0.829223	0.872059	0.252608	0.0863378	1.39081	-0.391811	0.726617	0.436561	1.08158	0.726002
TCGA-AO-A126	-0.354081	1.62613	0.23197	0.169969	-0.454982	0.651921	-0.1169	-0.808264	0.475658	0.336379	-0.663026	0.15476	-0.578259	0.370211	-0.739002	-0.127261	0.190057	-0.124503	-1.05495	0.318084	0.0131087	0.00344634	-0.280655	-0.121088	0.692023	0.490261	0.414841	1.09858	0.492297	0.240917	0.662848	0.248567	0.365346	0.165005	0.338731	0.184986	0.381065	0.037793	0.118106	0.277752	-0.353937	-0.0422067	0.0976788	0.714947	0.632526	-1.10067	-0.311775	0.256476	0.394002
TCGA-AO-A129	-1.31077	0.13322	0.3001	-2.00357	-0.90305	-2.06819	-0.191721	-1.39608	-0.617895	0.270272	-0.267457	-0.214032	-0.606578	2.12466	-0.314193	-0.0502981	0.184498	-0.526538	-1.05997	-1.25167	0.0130503	0.00344634	0.33025	-0.974733	-1.06621	-1.5105	2.04891	-0.214857	0.102949	0.540341	-1.15776	0.217284	-0.590461	-0.426441	-0.434097	-0.677965	-0.836727	0.0696407	-0.10651	-0.864083	0.751899	-0.985229	0.33044	-0.388939	-1.14685	0.418936	0.0233083	-1.16121	-0.248005
TCGA-AO-A128	-0.515547	-0.861421	-0.303349	-0.64002	-0.165445	-1.47628	-0.723898	-1.00417	-0.335658	-0.782186	-0.485117	-1.17893	-0.280267	0.210295	-0.413472	-0.606667	-1.20645	-0.783875	-1.03896	-0.429878	0.0133119	0.00344634	-0.440545	-0.232503	-0.446457	-0.693293	2.14577	-0.0852805	-0.30835	-0.0288304	-0.840046	-0.0305019	-0.643741	-0.806417	-0.836127	-0.797082	-0.372439	-0.436088	-0.978991	-0.516009	0.236608	-0.411874	0.53044	-1.01128	-0.554152	0.0316801	0.265202	-0.253561	-0.284522
TCGA-23-1114	-1.50758	-0.68714	-0.0848955	-1.26632	-1.05871	0.44263	-0.49548	0.943784	-1.15189	1.54914	-0.609087	-0.293621	-1.35337	-0.366934	-0.628329	0.627329	1.93079	0.205011	-0.862473	-1.19014	0.0132738	0.00344634	0.452509	-0.412923	0.0220619	0.304509	2.85758	0.661857	-0.272392	-0.97164	1.1693	0.171001	0.690236	0.184725	-0.367863	-0.0746275	-0.753656	-0.15728	0.942708	-0.671703	0.381294	-0.381274	-0.805916	-0.718629	-0.453126	-1.65135	0.904216	-0.635523	-0.44542
TCGA-AK-3426	-0.626395	-2.01881	-0.0850924	0.500996	-0.247897	-2.05668	-0.38599	1.45211	1.34567	0.349761	-0.33481	0.45319	-0.192115	-1.26211	-0.439759	0.252837	-0.840275	-0.445818	-0.650584	-1.15517	0.0131775	0.00344634	-0.438759	0.0926297	-0.2749	0.0709238	0.418561	-0.908067	-0.271378	-0.0662735	1.15638	0.186997	-0.55163	-0.531605	0.0374158	-0.130551	-0.331517	-0.749513	-0.763289	0.261595	-0.366721	-1.70491	-0.647611	-0.533123	-0.457356	-0.644367	0.0414273	-0.406679	-0.583429
TCGA-BH-A0E2	-0.00653552	-0.415939	0.339586	0.559428	-0.175668	1.38207	-0.0956889	-1.02307	0.823724	1.33982	0.514416	1.73315	1.10259	1.83309	0.742057	0.281023	0.965438	1.38908	0.133829	0.646211	0.0131825	0.00344634	0.101198	-0.793187	0.276748	0.222559	0.489609	1.0779	0.94708	0.943162	0.123557	0.141291	-0.0188638	0.0266053	0.267417	0.792808	0.127606	0.0629517	-0.0517765	-0.38885	0.0646573	0.311555	0.368291	1.36538	0.264986	-0.408316	0.518096	1.96881	0.573097
TCGA-51-4081	0.290374	-1.20224	-0.139172	0.621738	-0.316891	0.407126	0.429616	-0.346018	-1.61892	-1.53558	-1.54201	-0.725385	-0.346981	-1.18375	0.341831	0.832051	0.593489	-0.324896	0.628803	-0.271057	0.0130205	0.00344634	-0.345955	-0.766769	-0.574055	-0.951869	-3.0044	-0.336506	0.0179907	0.0610456	-1.5533	0.109555	0.342815	0.507966	-0.217186	-0.364249	-0.436802	0.0791405	0.956863	-0.831446	-0.333557	-0.69068	0.463234	1.08512	0.262226	0.188957	-0.340794	-1.01443	-0.229546
TCGA-51-4080	0.284501	-0.261363	-0.162198	0.282642	-0.626076	-0.0958449	-0.143054	0.749498	-0.441589	-0.0835788	-1.33508	0.239792	-0.0663858	-0.095429	1.5372	0.00646607	0.389864	0.413909	1.58503	0.270174	0.01332	0.00344634	-0.456991	-0.374861	0.0746235	-0.592616	-3.12093	-0.312085	-0.65749	-0.308537	-1.93852	-0.192304	0.392192	0.438318	-0.22197	0.211318	-0.501438	0.143884	0.787202	0.307132	-0.549421	0.556786	1.20097	0.441133	-0.00908895	-0.285476	0.373868	0.134368	0.154539
TCGA-CV-5435	0.290811	-0.41087	0.301428	-1.09706	-2.31119	0.748888	0.131763	-2.43276	-1.16795	-1.83833	-2.25195	-1.19147	-1.31712	-1.5095	-0.322319	0.354884	0.291583	-0.854948	-0.889478	-0.631057	0.0131409	0.00344634	-0.889788	0.163363	-0.739874	-0.794402	-3.77962	-0.41607	-1.04692	-0.282544	-0.395122	-0.0232947	0.577623	0.650476	-0.456772	-0.383044	-0.237284	0.183711	1.14692	-0.476398	0.578268	-0.582609	0.39498	1.47436	0.0558193	-0.0958345	-0.710174	-1.46217	-0.263712
TCGA-BA-4078	0.0646197	-0.384087	-0.174774	0.580591	0.484057	0.632089	0.12146	-0.230318	-0.93356	0.196856	-0.925453	0.22005	-0.522723	0.895201	0.666089	0.257635	3.17023	-1.16358	0.721759	-0.787915	0.013102	0.00344634	-0.45953	-0.520248	-0.0594744	-0.736468	-1.56566	-0.090141	-0.908367	-0.689625	-0.0643029	-0.244483	-0.154129	-0.472197	-0.570304	-0.0503114	-0.795688	-0.444965	0.293345	-0.239055	0.790582	-0.501216	0.392351	0.403734	-0.115131	0.617019	0.100337	-0.701276	-0.35081
TCGA-BA-4075	0.182345	-0.684084	0.353579	0.300183	-1.03539	1.43144	0.670399	-2.47728	-2.62678	-0.799434	-1.48379	-0.554732	-0.399321	-1.68538	0.223249	0.430512	-1.75359	-0.0257849	-0.0862217	1.08141	0.0133629	0.00344634	-1.7106	-0.203459	-1.17399	-1.20139	-3.82916	-0.398209	-0.29686	0.0627273	-1.19658	-0.179247	0.393773	0.560896	0.470802	0.309123	0.333724	-0.0302612	0.48407	-0.189344	-0.647588	0.0125411	0.451042	-0.0659061	0.158694	-0.235054	-0.283439	-2.76577	-0.143427
TCGA-BA-4074	0.405351	0.122762	0.572638	-0.593992	-1.03552	1.44127	-0.193214	-2.72006	-1.92533	-0.957107	-1.33339	-1.33397	-1.80197	-1.72068	-0.677626	-1.01784	-0.308917	0.407226	-1.1664	0.632925	0.0132942	0.00344634	-1.59099	0.210675	-1.46006	-1.99738	-4.48242	-1.50582	-0.311194	0.307489	-0.114117	-0.0288299	0.401712	0.383656	0.272946	0.367977	-0.0308902	0.245775	0.681423	0.149764	0.922771	0.386191	1.09088	-0.153166	0.104142	-0.434844	-0.431997	-2.038	-0.158367
TCGA-13-0924	-0.0764462	-0.324934	-0.495823	-1.88495	-0.335048	0.566718	0.620023	-0.596029	-1.34559	0.426199	-0.081493	-0.230121	-0.41617	0.252624	-0.169931	0.226405	-1.01443	0.705767	0.508888	-0.217372	0.0133629	0.00344634	0.0148474	-0.208649	0.259462	0.231618	-0.361015	0.499458	-0.250436	-0.238276	0.423232	-0.0232829	0.607852	0.217788	-0.138125	0.500226	0.0201814	-0.138975	0.918388	-0.594692	-0.813018	0.0728428	-0.459358	-0.413595	0.304632	-1.305	0.903419	-0.330455	-0.0627131
TCGA-BA-4076	0.448047	-0.948415	0.655105	0.10603	-0.512826	1.24886	0.687783	-0.658154	-3.38647	-1.5402	-1.22912	-0.830005	-0.218676	-0.901485	1.2419	0.657295	0.0160837	-0.589425	-0.21758	0.585477	0.0132577	0.00344634	-1.21819	-0.600044	-0.634126	-0.569661	-2.81933	0.931742	-0.252567	0.0113125	-1.08161	0.0440274	0.356871	0.496412	0.311931	0.2826	0.0906171	0.156762	0.752438	-0.574668	-1.11965	-0.207767	0.263614	-0.0328163	0.345867	-0.319817	-0.4014	-1.45295	0.0592794
TCGA-13-0923	0.117897	0.284835	-0.827479	-2.02281	-0.774709	0.931646	-0.0633835	-0.863887	-1.58393	-0.116671	-0.0565235	-0.408593	-0.37481	-1.92376	-1.28839	-0.103342	-0.785361	0.320431	0.154087	-0.524025	0.013198	0.00344634	0.305402	0.678536	0.445078	0.778103	0.737823	-0.404431	-0.216536	-0.0777103	0.648947	0.137295	0.555575	0.649835	-0.000647094	0.18475	-0.153087	-0.33097	0.852518	-0.764948	0.363789	-0.031061	0.101838	-0.614215	0.398677	-1.20944	0.825537	-0.882429	0.00903325
TCGA-13-0920	0.444861	-0.883389	-0.167609	-0.975946	0.156715	0.00958968	-0.721171	0.734826	-2.2225	0.505249	0.0198684	-1.21049	0.0891459	-1.95744	-1.20641	-1.15624	-0.8479	1.29838	0.846738	-1.30489	0.0133629	0.00344634	1.22994	1.13981	-0.863687	0.367445	1.80247	0.295884	-0.320486	0.111238	0.594412	-0.0594715	0.371188	0.286908	-0.0929388	0.0179004	0.40559	-1.02235	0.0925952	-0.15162	0.581788	0.818922	0.330333	0.239797	0.534227	-0.066504	0.524104	1.12101	-0.683355
TCGA-BH-A1FE	-0.0185155	0.0409628	0.489969	-0.297277	-0.995441	-0.0999808	-0.25077	0.425646	1.12104	0.0953395	-0.244251	0.538803	0.509599	1.86668	0.161367	-0.585156	1.22486	1.1886	0.0766342	-0.767294	0.0132633	0.00344634	0.000464515	-0.793902	0.431889	0.21088	0.643444	0.615368	0.746711	0.208582	0.321761	0.0666284	-0.0516769	-0.670547	0.145041	0.188134	0.038198	-0.203979	-0.285446	0.470228	1.45889	-0.684006	0.349314	0.329692	-0.963202	0.516498	0.294445	1.22874	0.151753
TCGA-AA-3678	-0.061365	1.62084	-0.031759	0.179477	-0.148263	0.973063	0.103928	-0.158846	-2.07199	-0.211647	0.462076	-1.77865	-1.31149	-1.34271	-0.523494	-0.37995	-3.40319	0.1701	-0.6915	-0.258847	0.0131921	0.00344634	0.202556	0.791412	0.574949	-0.307752	-0.943094	0.387129	-0.271639	0.482127	0.682614	-0.309768	-0.519705	0.0526706	-0.302592	-0.476152	0.0652367	0.18878	0.129397	-0.980696	0.138046	0.410074	0.98404	0.874626	-0.0578031	-0.875925	-0.0464047	1.63587	-0.157391
TCGA-05-4250	0.182292	-0.103717	0.310311	0.346109	0.284773	0.0541899	0.399567	-0.0529047	-0.899747	-0.382595	0.402906	-0.214185	0.103718	-0.410741	0.00577141	-0.234238	-0.995066	0.953526	0.465309	0.868444	0.0133629	0.00344634	-0.0480789	0.39237	-0.204381	-0.926239	-3.73897	-2.47468	0.147958	0.562153	-0.86724	-0.208427	0.304245	0.00934656	-0.0391863	0.418044	-0.116022	0.348869	0.290606	-0.408187	-0.979782	0.0553957	0.698527	0.269168	-0.127196	0.381141	0.794486	-1.50811	0.420562
TCGA-BR-8078	-0.798919	-0.319833	0.666604	-0.333831	0.576295	-1.16998	-0.476814	0.282701	0.0322362	0.647814	-0.0469248	0.386822	0.831868	1.55993	-0.0194554	-0.954189	1.93916	0.83849	0.260925	-0.994544	0.0131185	0.00344634	0.621948	-0.939292	0.0377457	-1.28704	0.470351	-1.21522	-0.625179	-0.171952	0.900418	-0.309146	-0.686605	-0.908312	-0.325721	-0.0128125	-0.0270675	0.592903	-0.295653	0.0886654	0.319308	-1.9156	0.576202	-0.632211	-0.979608	0.0994975	-0.102978	0.70902	-0.190146
TCGA-AA-3673	0.628487	1.77154	-1.43986	0.241737	-0.124727	0.790122	0.0829171	-0.350247	-0.438902	0.721404	1.87697	-2.58216	-0.290068	-0.0663074	0.0689662	-1.01398	-5.08817	-0.0778206	1.16049	-0.166417	0.0133629	0.00344634	-0.116826	0.687419	0.295606	0.0617623	-1.0155	0.981701	-0.269148	0.332999	0.90673	-0.557921	-1.14793	0.247159	-0.069359	-0.00739892	0.046213	0.413956	-0.162787	-0.587247	0.0588548	1.23723	1.44308	1.24863	0.112703	-0.320785	0.121526	0.861595	-0.0326539
TCGA-A8-A083	0.293536	0.919437	0.0668142	1.58938	0.316336	0.770791	-0.0921998	-0.637152	0.508019	-1.18065	0.278592	0.0650052	0.625173	2.09109	0.39618	0.314468	0.509373	1.01494	1.33602	0.262709	0.0133233	0.00344634	0.576193	-0.351195	-0.0652277	-0.209903	1.59642	0.672128	1.38611	1.09954	1.34763	-0.177644	0.517908	0.33174	0.326825	0.42706	0.224485	0.0832695	-1.11353	-0.174351	-0.667363	0.278413	-0.553985	1.02497	0.692514	-0.222772	-0.488216	1.29908	0.64578
TCGA-A8-A082	0.730108	-0.336373	0.585672	0.957079	-0.929497	0.111	-0.00581243	0.229797	0.497258	-0.354781	0.630579	0.865712	0.915756	0.647232	1.22616	0.124034	0.634483	0.655463	0.245366	0.760737	0.013259	0.00344634	0.672031	0.0257273	0.636911	1.05287	-0.0505923	1.70766	0.476578	0.41962	-0.0608077	-0.213711	0.593706	0.00862084	0.166294	0.81752	-0.149078	-0.178314	0.359451	0.241083	-0.386008	0.0339388	0.0012496	1.48572	0.463224	-0.597865	0.0770796	0.940486	0.51229
TCGA-A8-A081	-0.02294	-1.50826	0.0319957	0.991848	0.345352	-0.33727	0.170383	2.31958	1.44579	-0.128145	0.716891	1.53922	1.81202	2.3857	1.94348	-0.303969	1.01771	1.07994	0.862562	0.144387	0.0133202	0.00344634	0.692005	-0.267301	0.594169	-1.33361	2.38971	-0.0216273	0.624355	0.569065	1.01142	-0.0293727	-0.0622152	-0.0827449	-0.579601	0.37891	0.0979805	-0.389889	-0.70674	-0.724424	-0.612342	-0.230393	-0.159326	0.171953	-0.379707	0.0330142	0.0756892	1.66574	0.88426
TCGA-09-2044	0.636169	-0.694293	-0.0558178	-0.766108	-0.0658537	-0.493862	0.409004	-0.462548	-1.00112	0.620613	0.0809946	-0.227512	-0.584408	-0.58062	-0.956929	0.0814229	-0.168178	1.18894	-0.527377	0.156874	0.0133629	0.00344634	0.238488	0.767372	0.343324	0.29666	1.1193	0.848413	-0.282012	-0.697944	0.146337	-0.326005	0.0749891	0.565955	-0.250557	0.285202	-0.514653	-0.220882	1.10081	-0.436153	-0.431576	0.141111	-0.486874	-0.0883142	0.120747	-1.46153	0.345098	-0.384211	-0.217724
TCGA-A8-A086	0.576978	-0.115767	1.09231	1.475	0.190472	0.403792	0.0373332	0.583856	1.09717	0.467706	-0.136895	1.5311	0.600871	3.31598	1.6908	0.824848	2.05431	1.12076	1.07765	0.643955	0.012936	0.00344634	0.622769	0.38581	0.344298	0.624174	1.27862	0.464987	1.04884	0.396084	-0.366269	0.0722579	0.310185	0.0201799	0.409225	0.931535	0.129823	0.124234	-0.0232916	0.491849	0.592603	0.526064	0.397285	1.76047	0.969998	0.435584	0.49645	2.42102	0.745227
TCGA-A8-A085	-0.101728	0.178532	1.06365	1.45356	0.74255	0.371702	0.279129	-0.398984	1.55258	-0.0643385	0.516848	1.12114	1.18666	1.72918	1.04609	-0.178352	1.27262	1.12292	1.07533	0.963106	0.0130939	0.00344634	0.475447	-0.337526	0.320595	-0.447495	0.67881	1.7807	1.08996	0.486691	-0.254823	0.160289	0.0979166	-0.11355	0.724328	0.741484	0.118754	-0.168982	0.725386	-0.539791	-0.984212	-0.203911	-0.50208	1.41985	0.808496	0.809834	0.616535	2.03301	0.581579
TCGA-A8-A084	0.0185012	-0.57786	0.492155	0.850125	0.902838	1.08076	0.299818	-0.395091	0.951122	-0.491987	0.217453	0.786281	1.06031	2.12576	0.323442	0.602212	0.041275	1.10968	0.93829	0.470983	0.0132812	0.00344634	0.289869	-0.299213	-0.208279	-0.260685	0.970303	1.0121	1.23469	0.793398	0.987733	0.0546637	0.116047	0.0781105	0.3656	0.276572	0.12488	-0.21289	-0.34461	-0.715491	-0.666794	0.603583	0.416353	0.791968	0.0614642	0.257511	-0.275094	1.29421	0.562484
TCGA-09-2048	-0.470616	-0.665294	-0.200149	-0.388272	0.143264	0.434721	-0.303348	-0.680117	-1.29725	0.432379	-0.950394	-0.629822	-0.406105	-1.21675	-0.0897408	0.505377	-0.0129926	0.667028	-0.107507	0.263453	0.0133629	0.00344634	0.171808	-0.21006	0.12069	0.102724	0.721149	-0.190081	0.337409	-0.392091	0.521972	-0.0743288	0.097998	0.456532	-0.0602949	0.423717	-0.347446	-0.347439	0.698021	0.0922677	-0.321144	0.205188	-0.0987292	0.502231	0.615236	-0.764612	0.606852	0.532717	0.0491363
TCGA-G9-6333	0.621528	0.0346816	-0.654321	0.175148	-0.00868926	0.518526	0.456318	0.313762	-0.131877	-0.144563	-0.195873	0.258334	0.602355	1.26248	0.770799	-0.489429	0.410996	-1.14304	0.0851143	0.850029	0.0130529	0.00344634	0.716758	0.12296	0.40537	0.159689	2.37102	1.03447	0.655265	0.684151	0.898705	0.0997606	0.287964	-0.357054	0.660883	0.253546	0.537822	0.018722	-0.690007	0.384741	-0.492687	1.17603	0.0960017	-0.426785	0.525128	-0.443684	1.4275	-0.329506	-0.783324
TCGA-FE-A22Z	0.233231	-0.442467	0.0100198	0.731612	-0.100255	0.106615	0.0660792	-0.657513	0.0111214	0.653055	0.378677	0.233862	0.554169	0.402315	0.778701	-0.504528	-0.0404924	-0.239086	-0.142868	0.775428	0.0132473	0.00344634	-0.0725015	0.326974	0.221112	-0.67304	-0.660435	0.818419	0.282371	0.441791	-0.817154	-0.0754021	0.08263	0.56713	-0.0100411	0.782582	0.536282	0.234568	0.0971132	-0.42217	-0.980253	0.0532965	0.503197	-0.203444	0.0160027	0.960577	-0.4245	-2.35071	0.0322052
TCGA-A5-A0R6	0.183844	1.08114	0.639563	-0.998939	-0.753949	0.977489	-0.145886	-1.4765	-1.511	-0.229	0.386992	-0.851287	-1.13044	-2.04065	-0.722956	-0.796021	-2.03225	-0.0753353	-0.830039	0.201878	0.0132109	0.00344634	0.381863	-0.108363	-0.0308538	-0.191114	-0.774355	0.406051	-1.00445	0.043875	0.850421	-0.13533	-0.333135	0.180001	-0.601538	0.0299952	0.414685	0.16076	0.575953	-0.19473	-0.243546	0.440271	-0.220526	0.246193	0.156681	-0.372768	0.00494837	-0.420374	-0.354182
TCGA-A5-A0R7	0.608948	0.698331	1.00571	-0.221759	-0.0811422	0.238463	-0.00860705	-0.845426	-0.544069	-0.408745	0.578512	-0.10113	0.518739	-1.18333	-0.811882	-0.611895	-0.980406	-0.425028	-0.405108	-0.148309	0.0132469	0.00344634	0.28871	0.17401	0.26273	0.151545	0.0105074	1.20831	-0.467944	-0.188238	0.65	-0.281393	-0.000371188	0.193456	0.0340846	-0.179539	0.378389	-0.0983265	0.815136	-0.172262	-0.61254	0.2142	0.224246	0.641409	0.00658818	-0.655649	-0.832848	-0.640645	-0.687471
TCGA-G9-6332	-0.399985	1.27229	-0.662623	0.627919	-0.500418	0.93439	-0.31541	1.90539	0.861376	1.36085	1.10207	1.53242	0.869921	2.56737	0.213318	0.2164	-1.46498	-0.997745	0.7745	0.735728	0.0132599	0.00344634	0.0672915	-0.262097	0.182157	0.298043	1.82629	1.14588	0.694548	-0.0602205	2.6877	0.275275	0.878003	0.335694	0.2793	0.745315	-0.0244761	0.0176493	0.0438787	-0.131711	-0.386899	1.33074	0.30795	-0.947515	0.467819	0.506022	1.43048	0.867361	-0.702829
TCGA-EL-A3TB	1.35429	-0.370634	-0.780948	0.0096249	1.28994	-0.20593	-0.101816	2.35264	1.5409	1.91496	0.762958	0.111982	0.225078	0.85355	-1.16356	-0.12808	0.603747	1.01477	-0.179263	-0.13702	0.0131428	0.00344634	0.128292	-0.559098	-0.0485846	-1.01821	1.45304	1.17949	0.287373	0.208665	0.128439	0.383625	0.335296	0.211294	0.0367241	0.628125	0.552495	-0.192579	-0.420387	1.61479	2.52685	1.12403	-0.529738	-1.08302	0.125915	0.961595	0.090685	1.48169	0.0265091
TCGA-A5-A0R8	0.280893	-0.187197	1.07188	-0.433328	-1.28494	1.26953	-0.357931	-1.18986	-1.93352	-0.639527	0.0730724	0.387886	-0.0912127	-0.598464	-0.496455	-0.30789	-1.49898	-0.0270191	0.804075	0.376794	0.0131328	0.00344634	0.046808	0.612955	0.240191	0.278148	-0.325349	1.58707	-0.467441	-0.248581	-0.701685	-0.326156	-0.0665482	0.311633	-0.0239216	-0.0503511	0.196963	0.143182	0.36495	-0.29451	-0.990114	0.0809918	0.123396	0.240508	0.160892	-0.693521	-0.304237	-0.0808647	-0.175686
TCGA-A5-A0R9	1.06714	1.28313	-0.0545808	-0.426989	-0.472501	0.581657	-0.15797	-0.708166	-1.8561	0.134604	0.527516	-0.912626	-0.937726	-1.88963	-1.60287	-0.698781	-2.48171	0.172795	0.451624	-0.083178	0.0130701	0.00344634	0.187212	0.735801	0.490625	0.560147	0.149821	0.0527553	-0.224204	0.300421	-0.568928	-0.225826	0.204021	0.32101	-0.014014	-0.0489495	0.469977	0.0928087	1.07609	-0.157498	-0.718159	-0.0394481	0.074461	0.281125	0.372986	-0.965208	-0.500795	-1.18067	-0.245032
TCGA-A8-A08S	-0.15787	-0.970227	0.648315	0.663602	0.669511	0.257959	0.196035	-1.33649	-0.375242	-0.590287	0.150206	0.535004	-0.180811	1.31741	0.270213	0.503629	0.336559	1.29195	1.39964	0.421591	0.013011	0.00344634	0.592929	0.0970097	0.745187	1.47033	1.20919	1.39862	1.08274	0.640222	0.266276	-0.273886	0.21362	-0.0765305	0.547517	0.0507067	0.136616	-0.39771	-0.0771286	-0.81529	-0.423789	-0.378647	-0.122426	0.285329	0.0405148	0.280631	0.324782	1.71614	0.839523
TCGA-A8-A08R	0.351861	-0.854296	-0.331008	0.474696	0.960264	-0.294557	0.657616	-1.29521	-0.0602459	-1.05652	0.0632737	-0.485244	-0.727822	0.55863	0.134116	0.581445	-0.331351	-0.295136	0.692631	-0.00135669	0.0132581	0.00344634	0.174187	-0.0142131	0.304502	-0.977311	1.93014	0.708947	0.214386	-0.491795	-0.342308	-0.279376	-0.0881947	-0.283523	-0.29904	-0.169785	-0.890403	-0.0698056	0.297924	-1.22811	0.0721096	-0.514334	0.22639	-0.544658	-0.044008	0.450798	0.144553	-0.704242	-0.492412
TCGA-A8-A08P	0.0673867	-0.131333	0.335791	0.0997274	0.7466	0.311042	-0.14115	-1.31777	-0.205078	0.404681	0.478116	-0.669144	-0.537264	1.40587	0.479144	0.314167	0.582102	0.802652	0.480608	-0.120254	0.0131874	0.00344634	0.824822	0.00396213	0.661227	0.397366	0.308155	1.61516	0.356292	1.1603	-2.08011	-0.0706306	0.125682	-0.22869	-0.133657	0.383077	0.505544	-0.375515	-0.111687	-1.70718	-1.02518	-0.567362	-0.0436694	0.226555	-0.0217765	-0.0888757	0.158175	1.20377	0.501035
TCGA-55-7910	0.357711	1.00661	1.43694	0.316708	0.54276	-0.57068	-0.610118	-0.867312	-1.61182	-1.33239	0.23399	-0.0649217	-2.01415	-1.87751	-1.19336	-0.443978	0.484301	0.221963	0.177665	-0.282587	0.0128504	0.00344634	0.250387	-0.267906	-0.393316	-0.00639295	-1.34498	0.476241	-0.390709	0.101903	-1.22637	0.0279592	-0.156567	0.0217985	-0.27129	-0.389061	-0.4908	-0.00330994	0.36035	-0.81657	-1.00589	-0.699072	0.496023	-0.362603	-0.582092	0.793867	0.0814679	0.229818	-0.168218
TCGA-BS-A0WQ	0.268217	1.69618	-0.265696	-0.143656	-0.799332	0.306255	-0.650792	0.508563	0.573543	0.739185	0.711068	-0.461233	0.971888	-0.841116	-1.32765	-0.597289	-0.167749	0.722634	-0.344234	-0.355681	0.0131417	0.00344634	0.252116	0.366913	0.139867	-0.465235	0.810982	1.03494	-0.376713	0.257486	0.0360937	0.15105	-0.169229	0.534427	0.0551465	-0.384582	0.0606262	-0.240655	0.681318	0.049557	0.641209	0.606921	0.251883	0.471139	-0.136808	-0.795893	-0.529692	0.732015	-0.642644
TCGA-EL-A3T2	0.80436	-0.804374	0.104322	0.173096	-0.0671227	0.0256223	0.00719381	1.252	0.681312	0.905491	0.609967	0.858761	0.00434303	0.290048	-0.784488	0.520266	0.505886	0.850337	0.792679	1.15672	0.0131581	0.00344634	-0.41912	-0.12926	0.488457	0.473581	1.13533	-0.153316	0.718956	0.320808	0.727257	0.0797915	0.499498	0.264879	-0.0749126	0.580932	0.481472	0.075252	-0.646775	0.746287	0.821459	0.555579	-0.343846	-0.365259	0.147095	0.950461	-0.837474	-0.778465	0.213353
TCGA-A8-A08T	-0.055121	0.371142	1.40596	1.18116	0.711613	-0.709392	-0.142523	0.513289	-0.108841	-0.0393158	0.482827	1.01002	-0.221329	1.77321	0.309254	0.769652	1.4895	0.682558	0.16645	-0.144566	0.0131743	0.00344634	0.845972	-1.26556	0.55393	1.1412	1.62466	-0.0877696	0.84619	0.558255	0.647008	0.0499044	-0.138609	-0.176814	0.0899912	0.433288	-0.238398	-0.277039	-0.792889	-0.0653904	0.787161	0.227623	0.00701657	1.12903	0.236902	-0.0210268	-0.00979369	1.67688	0.352561
TCGA-A8-A08Z	0.218465	-0.605957	1.26908	-0.629348	0.61815	0.686246	-0.171232	-1.32643	0.208332	-0.804474	-0.560124	-0.309519	-0.791325	1.16308	0.28965	0.524815	0.485611	0.0467567	-0.0211195	-0.0789224	0.0129025	0.00344634	0.629807	-0.823635	0.0277108	0.743925	0.332523	-0.271729	0.764659	0.395533	-0.180209	-0.268782	-0.429887	-0.330226	0.119835	0.196323	-0.371857	0.0869077	-0.674575	-0.55795	-0.590611	-0.323445	-0.791441	0.737248	0.130597	-0.901165	-0.238657	0.0781474	0.0728642
TCGA-A8-A08X	-1.05947	0.15159	0.849361	-0.0585984	1.74224	-0.0154008	-0.047888	-1.59811	-1.13568	0.0338106	-0.427531	0.468732	-0.333149	0.585826	1.17133	-0.00593691	-0.0875446	0.144831	-0.612606	0.185215	0.0132905	0.00344634	0.972223	0.0688106	0.443798	0.514824	-0.389441	0.00719318	-0.190465	0.708875	-1.00779	-0.572865	0.0938758	-0.106467	0.0431281	0.397101	0.254216	-0.0706114	-0.375524	-0.622501	-0.410691	0.239747	0.304375	0.131788	0.734529	-1.35278	-0.0244306	-0.131961	0.280521
TCGA-EL-A3T9	-0.299095	-1.01086	-0.0244289	-0.087879	0.0834745	-0.661562	0.0598215	-0.475505	0.370167	0.287372	0.40909	-0.461227	-0.568577	0.478242	0.178309	0.159634	0.312548	0.177963	-0.408247	0.671955	0.0133077	0.00344634	-0.488024	0.372693	-0.101557	-0.0679799	-1.14158	-0.0346007	0.361301	0.304003	-1.20528	-0.258359	0.473935	0.173709	-0.0798676	0.166694	-0.123511	0.0858041	0.146966	-1.13247	-0.486968	0.321243	0.0968233	-0.66437	0.204091	0.246069	-0.318923	-2.59469	0.0403739
TCGA-A8-A08C	-0.00716978	0.974702	0.98651	0.71696	1.02339	0.680861	-0.395889	-0.562948	0.238107	-0.832471	-0.0820305	-0.0464384	-0.180341	1.26071	0.707289	0.172009	0.429762	0.798159	0.808336	0.777449	0.0133629	0.00344634	0.283596	-0.476743	0.612214	0.772338	1.22633	0.620608	0.896305	0.552157	-0.397154	-0.414863	-0.0371097	0.0701642	0.628782	-0.0329322	0.365679	-0.26052	-0.977372	0.902934	0.115703	-0.00499876	-0.0090481	1.25343	0.260034	-0.0971733	0.597013	1.21079	0.798967
TCGA-A8-A08B	-0.257101	-0.692109	1.57568	-0.590915	-0.00531675	0.142455	0.538095	-2.29291	-1.09419	-1.03773	0.470075	-0.11497	-1.18269	1.01867	0.181379	0.798602	1.69679	0.797933	0.929676	0.039956	0.0131795	0.00344634	-0.0871846	-0.0874759	0.271107	1.01159	0.780593	1.23394	0.337859	0.0798527	-1.77506	-0.26017	1.08346	0.284767	-0.134341	0.108747	0.0351791	-0.331411	0.14911	-0.756442	-0.875362	-0.527803	0.222004	0.331204	0.398328	-0.695187	0.224175	-0.023072	-0.117448
TCGA-A8-A08G	-1.44183	-1.63248	1.2133	0.294744	0.59888	-0.11546	0.0879799	0.796333	2.03581	1.17078	0.579873	0.590433	1.09651	2.87293	2.01362	0.589571	1.74695	0.643617	-0.401862	-1.01852	0.0129987	0.00344634	-0.409447	0.0359636	-0.101571	0.0771375	0.735282	1.2605	0.0444313	-0.529206	0.399524	-0.136454	0.145872	-0.920247	0.175466	0.539034	-0.0870572	-0.634025	-0.462413	0.374647	0.790061	-0.292015	-0.225353	1.4581	-0.960366	0.289974	0.745527	0.936958	0.925123
TCGA-A8-A08F	0.430976	1.28588	0.551799	0.845802	0.650227	0.225778	0.214849	1.308	0.765216	-0.131976	0.676615	0.348298	0.528075	2.27528	0.705256	-0.275933	1.82667	0.696472	1.13209	0.287061	0.0131284	0.00344634	0.567324	-0.228012	0.601137	-0.410433	1.63148	0.360988	0.889546	0.327258	1.86976	-0.328895	-0.2471	-0.179564	-0.205962	0.601023	-0.477825	-0.25153	-0.0814329	0.355514	1.17871	-0.412242	-0.0715272	0.917113	-0.203579	0.54777	-0.711998	2.15179	0.626446
TCGA-G9-6338	-0.619609	0.277545	-0.270897	-1.16308	-0.194139	0.35698	0.257144	0.0458608	-0.33579	0.390148	-0.45128	0.63258	-0.54122	0.633548	0.326651	-0.726825	-0.491697	-0.662653	-0.0482304	-0.282538	0.0131696	0.00344634	0.541744	0.138786	0.214726	0.535186	1.62111	1.36527	0.101236	0.385565	0.366765	0.12764	0.0588501	0.184589	0.726793	0.300058	0.564901	-0.63195	0.172395	-0.083693	-0.505738	0.831584	0.563044	-0.259955	0.540929	0.0273595	-0.0332532	0.0337945	-1.42938
TCGA-JX-A3Q8	0.243962	1.13843	1.34847	1.47945	-0.698098	-1.97393	-0.158104	0.0588855	-1.38227	-0.556113	-0.339239	-0.583037	2.25245	-0.792727	-1.51168	-0.454801	-2.46024	-0.0120209	-0.0230353	0.101113	0.0131138	0.00344634	0.38648	0.0992731	-0.426295	-0.522832	0.148486	0.0889028	0.385966	-0.407115	0.808009	0.0912449	0.105774	-0.0759149	-0.476315	-0.0731193	0.208682	0.105005	-0.125476	0.799317	0.810566	0.497944	0.482464	-1.05472	-0.243555	0.803854	0.973933	-0.0343125	0.181929
TCGA-A8-A08J	-0.0368907	0.755678	0.808091	1.01789	0.976471	0.298905	0.319744	0.2999	0.680841	-0.313525	-0.0743906	1.33318	1.22189	2.30442	0.790964	0.295972	2.0432	1.03764	0.552893	0.0805925	0.0132215	0.00344634	0.757254	-0.633909	0.247068	-0.479274	1.34881	0.770087	0.867999	0.812591	0.926642	0.0158936	0.0519345	-0.0566874	0.363392	0.290216	-0.0366899	-0.27302	0.043185	0.0523261	-0.248741	0.326749	0.230889	0.910434	0.233849	0.525963	-0.298426	1.89698	0.320985
TCGA-A8-A08I	-0.355358	0.788426	-1.14858	-0.612895	-1.22166	-2.02329	-1.08113	2.64417	1.42378	0.0721786	-0.10152	0.0568879	1.30876	2.51343	-0.644746	-0.0378702	0.104493	0.316441	1.33634	-0.867732	0.0130006	0.00344634	0.312727	0.27445	0.287055	-0.177419	3.54043	-0.496894	0.249269	0.281546	0.945655	0.176608	-0.733712	-0.847971	-0.641632	-0.00879053	-1.14429	-0.142501	-0.822929	0.164238	0.459048	-0.155918	-0.403359	-0.224013	-0.637859	0.217451	0.607577	0.961465	0.233778
TCGA-A8-A08H	-0.00863081	-1.09379	-0.234392	-0.181942	0.280861	-0.812214	-0.245371	-0.607845	-0.0994017	-0.636408	-0.497305	0.42638	-0.324751	-0.0194905	0.123122	-0.721197	0.22701	-0.28752	-0.398694	0.0334115	0.0133003	0.00344634	0.213631	-0.242795	-0.0894645	-0.376704	-0.54661	-0.188476	-0.140433	-0.129042	-0.0270897	-0.305561	-0.355582	-0.319243	0.0445344	-0.0172777	-0.135114	-0.188664	-0.810036	-0.936415	-0.468177	-0.840121	-0.198785	0.153395	0.0875398	-0.202711	-0.275855	-0.570885	-0.403772
TCGA-A8-A08O	-0.19044	0.367365	-0.070314	1.26863	0.563437	1.00113	-0.395037	0.0714361	1.20515	-0.441957	0.199159	0.420017	0.626567	1.51246	1.02209	0.130599	0.623005	0.505403	-0.316333	0.647699	0.013147	0.00344634	-0.0677956	-0.328536	0.431392	0.382266	1.01127	1.27676	1.17355	0.59295	-0.943632	0.129325	0.232411	-0.104717	0.101686	0.451426	0.136959	-0.21956	-0.504849	0.37481	0.42855	-0.0632823	0.131951	1.54502	0.442952	0.596401	0.287286	0.154163	0.12631
TCGA-A8-A08L	-0.272992	1.17641	0.159709	-0.706106	0.321783	-0.698823	0.127357	1.38082	0.260955	0.230159	0.462676	0.0355602	0.391064	2.52223	0.494434	-0.290273	1.00821	0.525122	0.737635	-0.570853	0.0131765	0.00344634	0.0218906	-0.30924	0.797429	-0.581531	0.83309	0.956833	0.240519	0.162509	0.118058	-0.0647226	-0.212317	-0.164911	-0.493074	-0.0482256	-0.258262	0.0663537	0.138097	-0.0433952	0.0681818	-0.126782	-0.146881	-0.349096	-0.218031	0.547511	0.104245	1.14259	0.414845
TCGA-G9-6356	-0.0372015	0.853676	-0.470286	-0.247292	-0.0967519	0.282113	-0.0551973	0.173057	-0.563952	0.337507	-0.117527	0.567638	0.10393	1.31925	-0.0100086	-0.222729	-0.426553	-0.754205	0.645323	0.480705	0.0131144	0.00344634	-0.0972003	0.0434851	0.285469	0.231041	2.01308	0.677443	0.344981	0.192881	0.816161	-0.0253833	0.498166	-0.47577	0.159589	0.337473	0.07836	-0.158349	0.154737	0.359083	-0.318362	0.910577	0.567443	0.0120579	0.230569	-0.264551	0.996732	-0.100444	-0.439722
TCGA-AO-A0JA	-0.12778	0.429731	0.876676	0.465907	0.638327	1.26342	0.446353	0.231795	1.5686	-0.295224	-0.350603	0.614244	0.924358	2.22488	1.05792	0.217505	0.0741121	0.94519	-0.168967	0.781106	0.0132801	0.00344634	0.799635	-0.117678	0.731631	0.329681	0.879287	0.900097	0.697408	0.221907	-0.480098	-0.114829	0.0490792	0.00679687	0.328311	0.643348	0.381132	-0.00679305	-0.38105	-0.125036	-0.563569	0.190992	0.324661	0.762134	0.519294	0.425566	-0.139239	1.11613	0.428027
TCGA-A5-A0GU	1.15006	1.69332	0.109166	0.573363	-0.5879	0.58267	-0.619775	0.461055	-0.272111	-0.295185	0.966876	-1.09083	1.42116	-1.99498	-0.815618	-0.691228	-1.15309	0.363767	-0.516005	0.143628	0.0129045	0.00344634	0.144087	0.834097	-0.0542662	0.807077	1.09898	0.35792	-0.316505	0.0113907	0.374188	-0.0428829	-0.41255	0.300919	-0.268011	-0.697016	0.145254	0.0312884	-0.134302	0.375265	0.164327	0.119059	0.0187199	1.43272	-0.362018	0.102125	0.0730867	-0.248912	-0.432452
TCGA-FU-A3EO	0.688894	-1.18235	-1.34795	0.0327607	-0.0522068	0.666656	-0.561894	-1.10192	-0.0721786	0.646876	-0.176834	-1.16726	1.09263	-1.35853	-1.43084	-0.748769	-0.0341984	-0.755525	-1.12177	-0.557257	0.0133294	0.00344634	0.43301	0.886298	0.759249	1.44484	1.82202	0.103284	0.556437	-0.111058	-0.0702268	0.0189347	0.126145	0.295307	0.0844849	-0.0857224	0.615603	0.0482013	0.317131	0.397322	-0.112243	0.443526	-0.01501	0.343309	0.822779	-1.18972	0.405377	0.561347	-0.304664
TCGA-B0-4688	0.0627424	-2.71017	0.271678	0.0435968	-0.266491	-0.86669	-0.284746	-0.981801	-0.721355	-1.21144	-1.34429	0.200106	-1.22984	-2.22673	-0.0934239	1.21361	-0.328392	-0.343935	-0.4245	-0.113307	0.0131968	0.00344634	0.21032	0.502757	-0.244693	0.157684	-2.10327	-0.758998	-0.922818	-0.683042	1.49822	0.193136	0.237494	0.169187	-0.113983	-0.693671	0.249342	0.0125108	0.308854	-0.629925	0.245717	-0.633395	-0.390069	0.199496	-0.82971	-0.666765	-1.60013	-0.56303	-0.946081
TCGA-BR-7723	-1.02411	-1.95353	-1.14097	-1.33313	-0.951002	-0.82611	0.128854	0.172722	-0.198706	0.0742346	-0.83498	-1.69794	-1.74479	-2.00225	-0.642824	-0.425512	-0.506012	0.172601	-0.440082	-0.890151	0.0132294	0.00344634	0.587723	1.15546	0.668858	0.540167	0.17329	0.688241	-0.0765165	-0.0261623	0.107082	-0.40218	0.328972	-0.191274	-0.785358	-0.687843	-0.855282	-0.228597	-0.477258	-1.03431	0.0225155	-0.609737	0.250673	-0.504918	-0.199452	-0.0294877	-0.666624	0.367053	-0.877779
TCGA-HC-8257	-0.277402	1.39492	-0.28055	0.0159632	-0.657418	0.385016	-0.789738	1.22069	1.15263	0.612867	0.252492	0.575819	0.973891	1.71264	-0.289766	-0.718398	-0.00102557	-0.164665	0.440814	0.55708	0.0131917	0.00344634	0.111911	-0.331113	0.23913	1.35761	2.29972	1.20597	0.223145	0.25902	1.11923	-0.0411216	0.300023	-0.521614	0.156981	0.504891	-0.230444	-0.12222	-0.115836	0.572604	0.232247	1.30589	0.57497	0.0963656	0.165258	-0.66325	1.05712	1.52123	-0.104023
TCGA-E7-A3Y1	-0.128108	-1.69599	1.24206	1.53146	-0.967896	-0.0627939	-0.235776	-1.29543	-0.782706	0.268163	-0.972944	1.3878	-0.191132	-1.44925	-0.055205	-0.540639	0.682256	-0.337861	0.0879304	-0.361162	0.0129024	0.00344634	-1.08953	-0.333353	-0.380085	-1.24964	-0.0511435	0.264474	0.142886	0.0742965	-0.32302	-0.180152	0.506596	0.248516	-0.0474708	-0.451156	0.250804	-0.251339	0.166202	-0.929695	-0.473118	0.243674	0.089465	-0.119715	-0.057441	-0.718883	0.16187	-0.321219	-0.607088
TCGA-KL-8324	0.84052	0.4047	0.486257	0.716152	0.198894	1.33643	0.848687	3.46644	2.45792	1.3124	0.559893	1.34531	3.0415	-0.220146	1.84892	0.830862	1.32875	1.05882	-0.643739	0.90244	-0.14139	-0.0367673	0.898699	0.0154976	-0.993333	-0.256425	1.31264	-0.553626	0.6089	-0.537278	1.06047	0.00506713	0.60986	-0.207533	0.400973	0.38369	0.544123	0.589211	-0.147928	2.34251	2.2217	0.463716	0.303374	0.175223	-0.16593	0.406528	0.563252	0.42515	1.486
TCGA-A5-A0GQ	0.232263	0.513192	0.29395	0.0849782	-0.321655	0.350131	0.0489255	-1.24185	-1.18249	0.00276384	1.03593	0.542784	1.11189	-0.582341	-0.806034	-0.398042	-1.14779	0.203861	0.332085	0.723102	0.0130267	0.00344634	-0.146271	0.0339346	-0.0533062	-0.130407	0.661131	0.894173	-0.265387	0.373377	-2.19231	-0.285989	0.206704	-0.0156011	-0.149736	0.121645	0.0828177	0.00821643	0.658743	-0.939745	-2.11035	-0.408735	-0.250266	0.773873	-0.131048	-0.604315	-0.161993	0.683256	0.0296996
TCGA-CN-5370	0.0206624	-0.975474	0.101038	-1.15609	0.047998	0.663724	0.0801188	-2.98357	-1.10483	-0.534167	-1.14645	-1.26313	-0.663315	-0.565668	0.127715	-0.728669	0.145679	-0.514306	-0.438751	0.164109	0.013271	0.00344634	-1.4463	-0.476269	-0.709743	-1.27083	-2.92915	-0.473869	-0.5979	0.00804862	-0.293408	-0.0264514	-0.553363	-0.169258	0.0377945	-0.468849	-0.295578	-0.0977858	0.122171	-0.523672	-0.181197	-0.685345	-0.189061	-0.072957	-0.141861	-0.527122	-0.361758	-2.48968	-0.48715
TCGA-A5-A0GP	0.392852	1.94183	0.912919	-0.341289	-1.05191	1.27771	0.356234	-0.751931	-1.20512	-0.294824	0.399779	0.294003	0.00410491	-1.01264	-0.395392	0.33917	-0.858781	0.437582	0.437173	0.487345	0.0131902	0.00344634	-0.265275	-0.281204	-0.102754	-0.743992	0.261254	1.04255	-0.483426	0.613355	0.228979	-0.219148	0.147841	0.636946	-0.00974546	0.257802	0.0915703	-0.0164271	0.872894	0.413855	0.172413	-0.0762353	-0.182666	0.505388	0.486414	-0.513168	-0.183093	-0.526138	-0.164768
TCGA-CH-5754	-0.711459	1.84467	-0.401949	-0.395225	-0.00708464	-0.0774099	-0.618136	1.63663	0.551999	0.641865	0.423707	0.0936201	0.670979	0.925561	0.520503	-0.0337157	1.42569	0.0447953	0.468054	0.767332	0.0130811	0.00344634	-0.188736	-0.961654	0.223582	0.499333	1.06717	0.0102953	0.520808	0.561746	2.4207	0.122681	0.0902184	-0.489142	-0.310183	0.115019	-0.110159	-0.137937	0.0511886	0.104085	0.273902	0.536633	0.142285	-0.0885713	-0.233104	-0.561708	1.08114	1.17051	-0.317261
TCGA-AP-A1E1	0.870302	1.58833	1.21124	0.0252681	-0.846479	0.836614	-0.0157673	-0.951011	-0.286969	-1.08085	0.846626	-0.935835	0.376241	-1.99301	-1.12923	-0.768162	-1.40636	-0.0507951	-0.0069423	-0.469038	0.0132019	0.00344634	0.568318	0.721819	0.0956439	0.985031	0.428742	0.336926	-0.452851	0.258421	-0.776735	-0.139733	-0.207019	0.207836	-0.272963	-0.782957	0.254053	0.150535	-0.215701	-0.193162	-0.817822	0.234338	0.238282	1.3632	-0.0712332	-0.965234	-0.342616	-0.0406373	-0.27827
TCGA-AP-A1E0	0.410332	2.68369	0.994479	0.0981035	-1.94349	0.78951	-0.433997	-1.43065	-0.84954	-0.711569	0.0213499	-0.292473	-0.0867722	-2.22647	-1.17084	-0.353609	-0.319511	-0.589292	-1.40486	-0.233909	0.0133629	0.00344634	0.48695	0.854785	0.0795733	0.191485	-0.122144	-0.0372333	-0.517196	0.0937679	-0.0284254	0.273011	-0.1326	0.230299	-0.412941	-0.11135	0.554983	-0.097095	0.717692	0.134596	0.158613	-0.673553	-0.429972	0.161054	-0.0221713	-1.00102	-0.132072	0.0971799	-1.08512
TCGA-AP-A1E3	0.55362	0.110623	0.275863	0.436241	-0.630974	-0.0335566	-0.210876	-2.45236	-0.140246	-0.20914	-0.271246	-0.559202	0.537036	-1.78668	-0.243838	-0.0805929	-0.764447	0.220784	-0.401797	0.998409	0.013019	0.00344634	0.0255544	0.352066	0.0443883	0.656586	0.932848	0.539331	-0.102644	0.00850378	-0.733031	0.342235	-0.222006	0.261265	-0.184815	-0.153833	0.557021	-0.128543	-0.127955	-0.775864	-1.28086	-0.238803	-0.753241	-0.0501846	0.561962	-0.0984193	-0.568735	-0.261946	-0.822904
TCGA-EK-A2PG	0.990118	0.455731	0.980811	1.82589	-0.0962842	0.368752	0.0464438	-2.9954	-1.26622	-1.59024	-1.17135	1.60444	-0.222432	0.134008	0.210809	0.697602	0.101468	-0.765955	0.979457	-0.327268	0.0132819	0.00344634	-0.877392	-0.725145	-0.969257	-0.307872	-0.189135	-0.248759	0.359437	-0.215317	-0.0509652	0.0296436	-0.233832	-0.00803309	0.0806005	0.125221	0.0419969	0.348168	0.278791	-0.512017	0.290211	0.790304	0.935761	-0.18987	-0.152661	-0.166661	0.546513	-0.454739	-0.597
TCGA-AP-A1E4	0.551945	-0.0381809	-0.390555	-0.157828	-0.517824	0.494999	-0.686121	-0.0529452	-1.38328	0.715895	-0.982055	-1.79088	-2.81248	-2.72032	-0.329463	-0.269448	-0.593438	-0.151789	-0.492479	-0.587098	0.012992	0.00344634	0.552984	0.95628	0.711156	0.307177	0.298109	-0.697861	0.0329994	0.429065	-1.33531	0.0299602	-0.0874354	0.291867	-0.185468	-0.248033	-0.0870312	-0.0748362	0.11153	-0.497975	-0.0224094	0.105594	0.205236	-0.022142	-0.0334058	-0.828799	0.15079	-0.823419	-0.512046
TCGA-ER-A3PL	0.245314	0.144518	0.545531	0.823147	0.337798	-0.791553	0.0951455	0.00801114	0.162779	-1.46876	-0.422552	-0.347673	-0.970586	1.26474	0.709377	-0.997988	-1.36903	-1.51108	-1.73561	0.837698	0.0133629	0.00344634	0.714773	0.324398	0.261777	0.100112	-2.98705	-2.4471	0.165547	0.123256	-1.27952	-0.00320272	-0.348649	0.255324	0.52178	-0.726671	0.220343	0.2694	-0.382122	0.179407	-0.290711	0.794548	-0.0522666	0.48054	0.206611	0.339024	-0.0470099	-0.495381	-0.678214
TCGA-G2-A2ES	-0.257521	-0.520516	1.08185	-0.571771	-0.662169	0.615845	0.370469	-0.527407	-1.41095	-1.80109	-0.255488	0.371175	0.269747	-1.5063	0.549766	-0.825969	-0.880683	-0.0140008	0.0471596	0.837972	0.0132245	0.00344634	-0.953213	-0.0777965	-0.852661	-2.22371	-2.07553	-1.08965	-0.194044	0.484197	-0.333319	-0.119114	0.60413	0.37341	-0.00758178	-0.17785	0.202749	0.130949	0.4141	-0.751129	0.0201588	0.36623	0.892333	-0.56803	-0.115224	-0.624166	0.13524	-0.935044	-0.0603869
TCGA-A5-A0GM	0.642659	0.833077	0.29915	0.183844	-0.0946708	-0.380595	-0.981078	0.0360575	-0.525008	-0.184464	0.089832	0.675918	0.694247	-0.61125	0.255821	-0.498924	-1.11173	0.631501	0.688223	-0.656792	0.0131909	0.00344634	-0.282397	0.329184	0.317554	-0.130824	0.809442	0.989144	-0.0560682	0.274377	0.104386	-0.264006	-0.187757	0.213191	-0.21281	-0.181693	-0.0854228	-0.281183	0.316131	-0.129133	-0.89351	-0.342891	0.138767	0.698397	0.0994475	-0.747525	-0.469898	-0.328918	-0.632093
TCGA-EE-A29A	0.570914	0.272517	0.0696596	1.07182	0.479485	0.820315	0.121066	0.197836	0.10172	-1.22297	-0.242614	0.11903	0.283624	0.815357	1.45973	-0.547115	0.162235	-1.14244	-0.234616	0.56744	0.0133629	0.00344634	0.225763	0.703922	0.253038	0.684009	-1.86046	-0.980582	0.240161	-0.3219	-0.0334371	0.240362	-0.342303	0.325314	0.471601	-0.360889	0.441644	0.240814	0.454624	-0.05242	-0.0876822	0.913498	0.223572	0.650722	0.479059	0.446481	-0.49768	-0.658011	-0.469462
TCGA-90-7769	-0.0988482	-0.4281	0.614247	0.328521	-0.556408	0.222165	0.487241	-0.850335	-0.274638	-0.0628535	-0.898157	0.809961	1.59446	1.11841	0.959496	0.107672	1.40406	-0.119464	1.07963	1.0063	0.0130227	0.00344634	-0.857965	-0.694499	-0.475906	-1.17384	-1.87499	0.425126	-0.472306	0.520139	-0.00559909	0.158657	0.315457	0.33567	-0.293614	0.126537	0.0488494	0.460028	0.90247	-0.419678	-0.275632	0.00325888	1.42706	0.666325	0.677961	-0.148424	-0.419746	-0.790474	0.631586
TCGA-DS-A1OD	-0.591105	-1.1461	-0.0439827	-0.100757	-0.965912	-0.267508	0.0201202	-0.155462	-0.593102	-0.608938	-1.24021	-0.751036	-1.0964	-0.864046	-0.845172	-0.37494	-1.29737	-0.190136	-0.895658	-0.755978	0.0128095	0.00344634	-0.500473	-0.263068	0.44087	-1.27316	0.397436	-1.21612	-0.442039	-0.00415912	0.107881	-0.0883898	0.200252	-0.297215	-0.813885	0.088156	0.227075	-0.163927	-0.673183	-0.265746	0.907962	-0.321229	0.86727	-0.159045	-0.370656	-0.466801	0.623451	-0.493435	-0.0600303
TCGA-B6-A1KN	-0.280751	0.323547	1.48093	0.731659	-0.0608052	0.0272488	0.325531	0.743179	1.8267	-0.61618	0.29635	0.897864	-0.678483	2.34835	0.965955	-0.414473	1.30556	1.55582	-0.24665	0.426844	0.0132117	0.00344634	-0.0816664	-0.791268	0.378114	-0.660589	1.00011	1.02615	1.09365	0.878116	-0.0483595	0.0330979	0.661492	-0.156642	0.0520452	-0.00891144	0.225361	-0.420027	-0.190533	0.198721	-0.636856	-0.0590158	0.0991252	1.39244	-0.113373	0.515136	0.211043	2.78573	0.873966
TCGA-DS-A1OB	0.0363361	-2.18651	1.36442	-0.0451128	0.757469	-0.128064	-0.219248	-1.31382	-0.901141	-0.421981	-1.36677	-0.710036	-0.171036	-0.66302	0.728798	0.020618	1.20791	0.223283	0.285251	0.0731515	0.0133629	0.00344634	-1.06142	-0.493585	-0.593697	-0.723242	0.217934	0.191453	-0.200728	0.451525	0.494678	0.105151	0.143784	0.0826898	-0.35393	-0.167511	0.533568	0.0814864	0.352138	-1.06858	0.0302652	0.268422	0.530295	-0.68149	0.0544084	-0.097206	-1.1784	-0.802139	0.0262162
TCGA-B6-A1KC	0.142918	0.614324	1.32467	1.32549	-0.120615	0.983615	0.146575	-0.448679	0.242251	-1.22651	0.290881	1.11231	0.491517	1.13887	-0.289169	1.21265	1.37664	0.283604	0.733819	0.255496	0.0130141	0.00344634	0.151863	-0.418962	0.815232	0.939047	1.6164	0.415447	1.2191	0.465568	-0.127904	0.112608	0.450988	0.138646	0.266825	-0.14855	0.604915	0.0553913	0.941398	0.927635	0.301581	-0.0543516	-0.692269	1.36573	0.530501	0.174426	0.822432	2.26626	0.719459
TCGA-36-1571	0.302773	0.301673	-0.796511	0.173487	-0.81364	0.812674	0.0689323	1.64913	-0.581604	1.09034	0.346883	-0.195108	-1.63038	-0.774819	-1.30224	0.0695509	1.36654	1.18108	0.0596172	0.435906	0.0133233	0.00344634	-0.117324	0.448972	0.0180467	0.280116	1.59936	1.28488	0.156189	-0.374839	1.64277	0.300789	0.65747	0.595303	-0.26274	0.0890064	-0.239222	0.0743664	0.619515	-0.329773	0.626453	0.0839137	-0.369133	-0.128553	0.0330593	0.406233	0.783333	0.503921	0.508207
TCGA-B6-A1KF	0.756446	0.712112	0.521582	1.34023	0.117149	-0.0518492	-0.187749	-0.347613	0.133017	-1.12109	-0.554246	0.538493	1.01484	1.71042	0.215284	0.925483	0.477191	-0.122434	0.434479	0.142036	0.012923	0.00344634	-0.31124	-0.283849	-0.193656	-0.0647003	2.3363	0.398777	0.821828	-0.140381	-0.638535	0.551044	-0.0144544	0.447516	0.584344	-0.733871	0.345547	0.0726331	0.883649	0.817818	0.429108	0.360616	-0.260675	0.330108	0.395582	0.0327985	-0.776471	0.615935	0.0372939
TCGA-FU-A3YQ	0.138224	-0.665035	1.03394	-0.407171	-0.077209	-0.485718	0.111783	-1.29816	-1.21798	-1.07105	-0.342464	-0.755337	-1.20583	-1.74303	0.38528	0.0182604	-0.493284	-0.779759	-0.683361	-0.749049	0.0130343	0.00344634	-0.686256	-0.512719	-0.292089	-1.4925	-1.64145	-1.02728	-0.571995	0.251778	-0.502234	0.00341282	0.0614786	0.0502121	-0.526367	-0.692792	0.0240829	-0.0236869	0.351065	-0.863453	0.447743	-0.542944	0.761371	-0.698322	-0.63079	0.217963	-0.853801	-0.925107	0.197951
TCGA-90-7767	-0.365039	-1.02617	-0.792175	-1.7499	0.0368849	0.334252	0.121516	-0.87147	-2.40133	-0.713224	-0.832158	-0.818509	-0.797664	-0.71566	0.40398	-0.294556	-0.334523	-0.137037	-0.159586	-0.378005	0.0131381	0.00344634	-0.289301	-0.183771	-0.00685373	-1.79907	-1.08104	-0.151493	-0.239197	0.0401634	-1.34811	-0.0622028	-0.202833	-0.00418103	-0.440883	0.0173811	-0.420916	-0.229784	0.226517	-0.759954	-0.232932	-0.553668	0.0601642	-0.318784	-0.319697	-0.143581	-0.912254	-1.75829	-0.863595
TCGA-HT-7479	-0.941464	-1.98832	-1.4808	-1.12467	1.11968	-0.38351	0.420999	1.26433	1.09072	0.0574899	0.464849	-0.866157	-0.184127	-0.59561	-1.99092	-0.77417	-0.832986	-1.85804	0.00238126	-1.41388	0.0133629	0.00344634	0.36975	0.47782	-0.597153	1.23178	1.89984	-1.55146	-0.853772	-1.996	0.418417	0.287815	-0.465766	-1.20227	0.113192	-0.386946	-0.583061	-0.0593528	0.34453	1.71748	-0.233743	1.30535	-1.66562	-0.753766	0.0162525	-1.37205	-1.1895	0.0554774	-0.431914
TCGA-FU-A3WB	0.112095	-0.563598	-0.417776	0.165723	-0.303392	0.143004	0.0379792	-1.82256	-1.27425	-0.88811	-1.23733	-1.69206	-0.752406	-1.12419	-0.393654	0.482715	0.110608	-0.427839	-0.0128178	-0.0386567	0.0131028	0.00344634	-1.00282	-0.75787	-0.291414	-1.54693	-3.25117	0.0443232	-0.576636	-0.647069	-0.596012	-0.141656	0.150049	0.328667	-0.0153777	-0.520326	-0.213865	-0.103974	0.115301	-0.956981	0.561174	-0.224423	1.23893	0.22868	0.0484762	-0.0660918	0.927205	-0.7314	0.106501
TCGA-27-2519	-0.566857	-0.911178	-0.439644	-0.491173	2.10634	-0.842575	0.461733	0.701973	-0.0429699	0.0765944	-0.149417	-0.161769	-1.34529	-0.0405324	-0.557423	-0.651767	-1.01537	-1.5533	0.567704	-0.282528	-0.00529903	-0.0014073	1.24447	1.19921	-0.254354	0.741423	1.31804	-0.425028	-0.628335	-0.799434	1.0862	0.144635	-0.405811	-0.29416	0.259313	-0.131108	0.0361581	-0.0832179	0.558151	1.18169	-0.853176	-0.0284101	-1.42537	0.301874	0.151403	-0.134159	-1.37974	-0.0693966	-0.484043
TCGA-FD-A3B4	-0.173182	-0.725703	-0.502992	0.29726	-0.960734	-0.544385	-0.0818639	-1.48321	-1.26726	-2.20049	-1.68896	0.511571	-1.49663	0.506864	-0.499192	0.245509	-0.170512	-0.900859	-0.192478	0.47618	0.0132745	0.00344634	-1.55639	-1.26383	-0.184856	-0.581367	-3.84379	-0.722297	-0.393879	-0.396876	-1.39608	-0.115413	-0.336019	0.0409743	-0.273742	-0.156217	-0.320928	-0.27598	0.429541	-0.56022	0.296192	-0.676314	0.686182	0.135228	-0.650423	0.123613	-0.512311	-2.07416	-0.392422
TCGA-EB-A3Y7	0.713676	-1.29141	0.0713104	-0.643708	0.0264419	0.591268	0.983674	-1.22757	-2.22885	-0.406437	-0.40985	-1.06934	-0.294708	-0.059505	-0.449842	-0.41884	-1.68696	-1.35961	0.639172	0.540078	0.0133629	0.00344634	-0.0324288	0.757333	0.226832	0.648137	-4.62807	-1.04108	-0.409709	-0.321784	-0.0960382	-0.0782037	0.278842	0.271838	0.159887	-0.114486	0.521724	0.237331	0.355015	-0.335035	-1.4686	0.343065	-0.333664	0.641907	0.55153	-0.377608	0.363341	-0.497339	0.241784
TCGA-EB-A3Y6	0.33434	-1.9436	0.038145	1.28762	1.17678	0.429488	1.01665	0.316251	0.290607	-1.17944	-0.784457	0.608786	0.561027	0.341371	0.63373	-0.275206	-0.329758	-1.32459	-0.708746	0.0775114	0.0133629	0.00344634	0.0149354	0.842124	0.341286	0.273358	-5.65816	-5.63228	0.129975	0.00105325	0.380828	-0.331606	-0.204398	0.122565	0.34728	-0.438137	0.136935	0.132391	0.0181358	-0.488622	-0.804029	0.588722	0.485882	0.754289	0.0171161	0.321167	0.494227	-1.62566	0.442406
TCGA-J8-A3YD	-0.0563118	-0.162557	0.720485	0.28826	-0.889735	-0.882503	-0.395565	1.27385	1.38661	1.73987	1.24817	1.69383	-0.35769	0.752488	-0.572638	0.201279	0.739342	0.595863	-0.505343	-0.907251	0.0130836	0.00344634	-0.595922	-0.460528	-0.277796	-1.07795	1.45282	0.400554	0.584016	0.447164	-0.0747516	0.0143399	0.672913	0.0506787	0.0745264	0.348789	0.405179	-0.244809	0.16511	1.5079	0.982616	0.406408	-0.20597	-0.779855	-0.927866	0.897339	-0.661476	1.29501	0.415822
TCGA-ET-A3DV	0.543871	-0.427835	-0.25257	0.221949	0.535215	-0.524407	-0.594495	0.914105	1.13907	2.36991	0.74988	-0.588837	-0.615667	-0.712807	-1.44582	-0.207384	-0.188945	1.21216	-0.131982	0.180796	0.0131382	0.00344634	-0.152794	-0.538193	0.170681	-0.721068	0.286335	1.85642	0.765503	0.488644	0.311209	0.527314	0.877401	0.563836	0.304521	0.940027	0.635546	-0.381184	-0.430743	0.334895	0.750804	1.0786	0.0609633	-0.978309	-0.179652	1.63257	-0.763128	0.578242	0.121868
TCGA-CV-6939	-0.698714	-0.380728	-0.6843	-0.703682	-0.590788	-0.605372	-0.0602571	-0.778742	-0.450301	-0.0417804	-1.12691	0.910394	0.633676	0.509731	1.0477	-0.0947102	-0.0122681	0.0461731	-0.838046	-0.219183	0.0130435	0.00344634	-1.01803	-0.503791	-0.950729	-1.84209	-0.454604	0.0982084	-0.114211	0.194634	0.502021	-0.239927	-0.341926	0.128011	-0.356126	0.301639	-0.453394	-0.0264116	-0.135149	-0.637619	-0.176064	0.0175216	0.344811	-0.790504	-0.610004	0.509662	0.0257028	-1.5482	0.406949
TCGA-66-2744	-1.20345	-0.177002	-0.206896	0.0417265	-0.933459	-2.00281	-0.2521	-1.39266	0.0203561	0.753031	0.0746559	-0.47926	0.0554504	0.994844	-0.260646	0.165392	-0.584511	0.132975	-2.53663	0.158686	0.0131876	0.00344634	-1.21454	-0.354978	-0.336552	-1.41787	-3.25667	-0.379085	-0.0181188	-0.167385	1.49881	0.114693	-0.0596672	-0.296017	-0.871542	-0.438111	-0.498593	0.053359	-0.110165	-0.704345	1.01949	-0.756004	0.809934	-0.233238	-0.462022	-0.40129	-0.145746	-1.37002	0.103052
TCGA-13-1411	-0.592492	-2.02477	0.270637	-1.32006	0.317018	-1.0936	0.252483	0.374937	1.06389	0.924877	-0.0439342	0.600865	0.800903	0.298645	0.047934	0.192037	1.95039	0.425182	0.315127	-0.675827	0.0133629	0.00344634	0.131766	0.00258708	-0.661313	-0.520503	0.112668	1.03514	-0.0856105	0.208801	1.24043	0.0883625	-0.19578	-0.208541	-0.803056	-0.0786669	0.357328	0.114777	-0.505535	-1.229	0.560899	-0.651362	-0.609845	-0.907543	-0.51388	-0.919479	0.58609	0.838963	0.25845
TCGA-77-8009	-0.265227	-1.00031	-0.654603	0.0575661	-1.15183	0.317956	0.151746	-0.410109	-0.778395	-0.504213	-1.05064	0.796604	0.37565	-0.149799	1.29134	0.890844	1.58525	-0.101657	0.825844	0.536583	0.0132739	0.00344634	-1.08979	-1.69294	-0.420162	-1.60226	-2.56677	0.27817	-0.298459	-0.0599642	-0.851382	-0.550986	0.0350342	0.0566369	-0.430976	-0.120355	-0.695707	-0.0922059	0.668967	-0.377644	-0.0715949	0.334206	0.0187651	0.0531555	0.234735	-0.602868	-0.0944172	0.555729	-0.158578
TCGA-66-2742	0.482502	-1.72099	0.0814507	1.10984	-0.0714826	-1.05597	0.335204	0.321785	-0.800892	-0.57915	-0.22925	-0.626526	-0.0314149	0.442044	0.332909	0.46593	1.13532	-0.10758	-0.459486	-0.106048	0.0131805	0.00344634	-1.28319	0.40894	-0.410438	-0.954535	-1.69533	-0.283282	0.069354	-0.110867	-0.132786	-0.102826	-0.0681024	-0.348533	-0.61988	-0.327191	-0.36979	-0.0296334	0.238163	-0.867696	-0.894576	-0.693299	1.11652	-0.522279	-0.939395	0.833104	0.756738	-0.336731	-0.187834
TCGA-CR-7365	0.26982	-1.9364	-0.699149	0.232583	-0.780029	1.43085	0.616125	-2.17215	-2.13076	-1.94305	-2.2043	-0.884623	-1.62306	-2.01501	0.00541929	1.66952	-2.10569	-0.646845	0.147214	-0.217711	0.0129575	0.00344634	-2.04451	-0.684935	-1.37053	-0.435239	-4.26514	-1.25596	-1.11478	-0.968548	-0.809721	0.229073	-0.169023	0.47947	-0.138844	-0.410704	0.00805022	-0.0777062	1.97092	-0.335526	0.311536	-0.800768	0.200438	0.150772	0.175948	0.364909	-0.779921	-1.53844	-0.313689
TCGA-AN-A03X	1.11626	-0.443898	1.19094	0.706041	0.468077	0.986341	1.72834	-1.00906	-0.403823	-0.601826	0.428925	0.0402197	0.153049	0.944659	1.51055	0.717301	-0.242603	0.207842	1.49652	1.20402	0.0131803	0.00344634	1.21262	0.387481	0.651472	0.826932	-0.541143	-0.631027	0.225954	0.0106211	-1.88491	-0.377887	0.0988156	0.111326	0.445036	0.976463	-0.20497	-0.416764	0.60482	0.687793	-1.18278	0.420837	0.165446	0.188885	0.59851	1.03441	-0.285643	-0.856734	0.768369
TCGA-AN-A03Y	-0.793656	0.738186	0.313491	0.0944638	-0.00703272	0.021925	0.422838	-0.47714	-0.121988	-0.91394	-0.281139	0.35653	-0.0393999	1.05039	-0.178146	-0.57934	-0.499196	0.453921	-0.86245	0.151778	0.0133015	0.00344634	0.788719	-0.0412619	0.794516	-0.0442713	0.0593124	0.710771	0.691445	0.545486	0.140901	-0.331706	0.399176	-0.252723	0.0475884	0.341464	-0.449854	-0.339607	-1.1209	-0.068758	-0.196347	-0.507737	-0.449573	0.952257	0.512047	-1.07816	0.105321	1.14912	-0.00488246
TCGA-85-8277	0.462308	0.408961	0.255886	-0.119054	-0.789834	0.401771	0.0891526	-1.42303	-1.65119	-1.59852	-0.19945	0.175579	0.288018	-0.559716	0.668676	-0.0680034	0.131325	-0.223314	0.977981	0.179071	0.0131793	0.00344634	-0.852796	-0.650683	-0.619583	-1.29676	-1.40219	-0.507039	-0.668286	-0.148733	-0.983747	-0.0679456	0.0948245	0.290296	-0.68803	-0.140421	-0.282927	0.0422881	0.397537	-0.790752	-0.162927	0.25843	0.951012	0.382284	-0.322564	-0.568922	-0.619628	-0.706924	-0.142182
TCGA-85-8276	0.317131	0.495847	-2.27488	-0.20894	0.635225	-0.175813	-0.449127	-0.571479	-0.802111	0.264144	-0.312445	-0.657618	-0.2897	-1.56312	0.0560599	-0.436415	-1.25358	-0.464857	0.0798602	-0.454779	0.0132665	0.00344634	-0.902894	-1.06946	0.0193994	0.670628	-0.14966	0.682674	-0.396294	0.0972637	-1.43333	-0.194582	-0.0590449	-0.0939919	-0.589879	-0.0569904	0.0899019	-0.0358876	0.448001	-1.34506	-0.730624	-0.877507	-0.157276	-0.605032	-0.219574	0.121543	0.318965	-0.457282	-0.264828
TCGA-A6-2677	0.423518	0.787129	-1.34579	0.0732155	-0.20811	1.31856	0.252915	0.588375	-0.804808	0.643267	1.68211	-2.09713	-0.41691	-0.476138	0.467539	-0.60617	-3.58031	0.221189	1.26478	-0.0358438	0.0133629	0.00344634	-0.0874251	0.224494	0.823402	-0.0910829	0.113027	0.284469	-0.13061	0.596658	0.780113	0.114667	-0.445455	0.291138	-0.164201	-0.0289854	0.828665	0.407267	0.274088	-0.834864	-0.237749	0.841589	1.11246	0.541795	0.588315	-0.0437229	0.494575	1.13977	0.379779
TCGA-A6-2676	0.494049	2.74066	0.134146	-0.486109	-0.288771	1.08127	0.548342	-0.392131	-1.1329	-1.12713	0.94323	-1.44567	-1.70211	-1.75435	-0.397225	-0.591664	-3.28906	-0.150072	1.18499	0.355483	0.0133629	0.00344634	0.431845	-0.414976	0.234726	1.17136	-1.58529	0.106739	-1.28488	0.321101	1.68302	-0.378216	-0.0402802	0.470035	0.00899967	-0.222617	0.565333	0.479505	-0.0758703	-0.341454	0.0456646	0.858749	0.139215	0.805075	0.129325	-1.50993	-0.424246	-0.379359	-0.533163
TCGA-EE-A3JD	-0.503939	0.886923	-0.785732	-1.22164	-0.229884	-0.986947	-0.693234	-0.240216	-0.667706	-1.35704	0.00727359	-0.166231	-1.63067	-0.782569	-0.67824	-1.84138	-1.26211	-1.08444	-0.388463	-0.839578	0.0133629	0.00344634	0.00177227	0.564799	0.581861	0.436626	-2.23683	-1.0911	-1.20714	0.0207066	-0.359926	-0.165214	-0.518605	-0.357901	-0.274853	-0.345635	-0.244697	-0.248084	-1.17526	-1.17144	-1.46575	-0.405106	0.372635	-0.891939	-0.47629	-0.291175	-0.230209	-0.715771	-1.09185
TCGA-A6-2672	1.00027	1.48861	0.737273	-0.173107	-0.116331	0.510059	-0.0418346	-0.218347	-1.64255	-0.690483	0.518958	-0.964011	-1.24226	-1.3414	-0.292741	-0.696831	-1.52807	0.115841	0.400258	-0.741403	0.0133629	0.00344634	0.17485	-0.118917	0.600085	0.0302124	-1.53429	0.288653	-1.12516	0.522426	0.385038	-0.538371	-0.285922	0.106911	-0.526506	-0.443533	0.0915676	0.511338	-0.372606	-0.684935	-0.673086	0.0106724	-0.26672	0.637139	-0.0478317	-0.832437	0.127102	0.169002	-0.384632
TCGA-A6-2671	0.0187133	1.69389	0.470113	-0.34945	0.0835167	0.699485	0.0964735	-0.806418	-1.24483	0.23869	0.731971	-1.26725	-1.45339	-0.772685	0.171166	-0.897992	-0.697353	0.651328	0.0910158	-0.328961	0.013271	0.00344634	-0.147705	0.42215	0.666955	0.782967	-0.108664	1.26275	-0.463639	-0.0144452	1.11415	-0.253495	-0.00196934	0.386723	-0.500037	-0.447842	-0.28915	0.309651	0.494217	-0.907043	0.533412	0.739548	0.13084	0.907565	0.345558	-1.00705	-0.282483	0.372621	-0.145902
TCGA-HT-8563	-1.18248	0.0192185	-1.57259	-1.1117	0.50902	-2.12325	-0.0222687	1.06775	1.79557	0.0952023	-0.825876	1.04141	0.109985	-0.0755316	0.185313	-0.260567	0.786004	-1.53553	-0.655903	-0.944631	0.0120921	0.00313388	0.533757	1.13662	-0.571165	1.12966	2.60256	-0.595369	-0.388465	-0.941131	2.11071	-0.0426037	-0.806414	-0.706793	-0.39407	-0.418857	0.102104	-0.357261	0.320948	0.572908	1.47471	-0.27424	-0.358409	-0.699626	-0.270989	-0.490489	-0.240799	1.0999	-0.128216
TCGA-HC-7820	-0.14807	1.39728	-1.3138	-0.163063	-0.684308	0.745096	-0.292872	1.18631	0.846558	0.374415	0.159712	0.365863	0.201766	1.03829	0.355143	-1.24171	-1.15993	-0.87797	0.320273	0.641736	0.0131316	0.00344634	-0.123737	-0.565265	0.114945	0.371211	2.86175	1.00905	0.64195	0.688734	1.11256	0.249967	0.125822	-0.112218	0.29673	0.127121	0.0575934	-0.0165368	-0.306552	0.596467	0.0945571	1.49971	0.447521	0.19729	-0.00243107	-0.621567	1.63968	1.24949	-1.02641
TCGA-HT-7473	-2.29279	-2.30339	-2.80093	-1.48896	2.20792	-0.401243	0.28269	2.78601	0.793563	0.806628	1.17364	-0.836601	-0.145858	-0.922201	-0.737168	-1.50588	0.310984	-2.40168	-0.0143622	-1.89219	0.0133629	0.00344634	0.261301	1.06822	-0.53644	1.97216	1.74929	-1.26697	-0.938928	-2.60746	1.99206	0.128219	-0.914516	-1.51872	-0.335617	-0.578631	-0.665734	-0.302897	0.17239	2.84167	1.24817	1.36423	-0.949276	-0.669262	-0.532217	-1.95207	-1.49427	2.28844	-0.464934
TCGA-85-8071	-0.129777	0.055276	-0.261535	-0.513111	-0.355244	1.00642	0.307719	-1.37596	-3.06351	-1.57834	-0.627238	-0.0541078	-1.37475	-2.55229	-0.329724	0.5128	-0.60838	-0.813297	0.682352	-0.281829	0.0132168	0.00344634	-0.617397	-0.673149	-0.246258	-1.76616	-0.60329	0.0268825	-0.82167	0.104234	-1.42949	0.0384269	-0.00394887	0.445921	-0.268527	-0.202136	-0.433965	0.222541	0.576837	-0.918293	-1.1652	-0.104095	0.665912	0.0312604	0.477963	-0.115409	-0.131557	-1.508	-0.268066
TCGA-A6-2678	0.481121	2.44559	0.382282	0.182997	0.679639	1.52712	0.531824	0.0184911	-0.666918	0.38313	1.37152	-1.13249	-0.202755	-0.474456	-0.031948	-0.926503	-3.3657	-0.216087	1.27717	0.098562	0.0133629	0.00344634	0.0667569	0.192403	0.970072	-0.519257	0.295778	-1.27892	-0.30148	0.732121	-0.43853	-0.0803745	0.0139097	0.441975	-0.144846	-0.0391925	0.575955	0.418534	0.098302	-1.09835	-1.10339	0.0102718	0.589892	0.0617765	0.419007	1.16087	-0.216703	0.569518	0.411113
TCGA-HT-7472	-0.533595	-2.20191	-1.27142	-0.803258	0.404548	-1.19321	0.259445	1.1609	0.691839	-0.798467	0.256055	0.0776715	0.433977	-1.95334	-0.671939	-1.81331	-0.0267666	-1.72819	0.714011	-1.11284	0.0133629	0.00344634	0.543664	1.25785	-0.478836	1.75272	2.96425	-1.05909	-0.480151	-1.74072	1.52623	-0.0652378	-0.54732	-1.08437	0.26645	-0.720308	-0.587749	0.00196266	0.51432	2.04825	0.997199	0.809421	-1.86188	-0.400324	-0.185831	-1.51971	-0.522837	0.43393	-0.85466
TCGA-HT-7475	-1.25499	1.03088	-0.243425	-0.549296	0.230349	-0.644781	-0.382337	1.5537	0.628114	0.382901	1.05615	0.551336	0.789773	-1.61233	-0.426241	-0.408596	0.644986	-0.746095	-1.11568	-1.40767	-0.121839	-0.0318341	0.558345	1.04806	-0.403001	1.32149	1.11878	0.37878	-0.290557	-1.77532	3.32283	0.00872278	-0.289629	-0.871636	0.161063	-0.632301	-0.442614	-0.0315711	0.758379	2.41485	2.00218	1.36062	-1.82045	-0.103181	-0.618218	-2.30978	-0.133436	2.10574	-0.0896583
TCGA-G9-7523	0.329108	0.316394	-0.484476	-0.895126	-0.32995	0.365125	-0.52311	0.09078	-0.461837	0.0105951	-0.787855	-0.17755	0.482163	0.532244	-0.154194	-0.490042	0.108904	-0.976546	-0.855317	0.139937	0.0132518	0.00344634	0.224798	0.626736	0.50229	1.02255	0.562307	-0.204392	0.429472	-0.0147329	0.176797	-0.194936	-0.434801	-0.539751	0.475701	0.0504184	0.0867917	0.0183471	-0.11218	0.21089	-0.338768	0.571192	0.227743	-0.0414045	0.492701	-0.487072	0.633974	-0.0172594	-0.746228
TCGA-CQ-5326	-0.668117	0.184266	0.387666	-0.446796	-1.56697	2.15431	0.695794	-2.05182	-3.33577	-2.42312	-1.07375	-1.94233	-0.610218	-1.20779	0.552735	0.813084	-0.521862	-0.924585	0.916901	0.601757	0.0131525	0.00344634	-1.32789	-0.195447	-1.11787	-1.49321	-3.41698	-0.378038	-0.786934	-0.275397	-0.636208	-0.0119444	-0.015588	0.30634	0.022242	-0.354085	-0.219352	0.253445	1.26655	-0.52912	-0.366412	-0.489662	0.406214	0.398685	0.110968	-0.123143	-0.6448	-2.39163	-0.0633367
TCGA-CQ-5324	0.717215	0.894832	0.413229	0.342523	-0.714199	2.63901	0.732337	-2.16058	-1.27095	-1.6536	-1.10625	-0.974009	-1.2739	-1.36203	0.139533	0.514487	0.674714	-0.512561	0.0769399	0.990758	0.0133089	0.00344634	-0.700659	-0.257793	-0.23344	-0.470213	-3.75503	-0.0451295	-0.413611	-0.102363	-1.38814	-0.229089	0.511632	0.79705	0.553545	-0.0629255	0.135824	0.0490295	1.10952	-0.127582	-1.08377	0.364728	0.969439	0.587716	0.935617	-0.407565	-0.453915	-2.40737	0.191161
TCGA-CQ-5329	0.888105	-0.26352	0.391966	-0.209751	0.135678	0.853013	0.838765	-1.77578	-1.84405	-1.25975	-1.20235	-1.36055	-1.11151	-0.735201	0.0840283	0.543678	-1.33871	-0.122864	0.981994	1.65479	0.013261	0.00344634	-0.711711	-0.355796	-0.250311	-0.604766	-3.09104	1.15618	-0.420681	0.00662783	-0.37869	-0.0850873	0.279102	0.521504	0.468225	0.424304	0.214483	0.22237	0.632145	0.134408	-0.567891	0.517195	0.0021505	0.343149	0.603668	0.0909574	-0.309895	-2.18421	-0.0768762
TCGA-HT-7476	-1.61943	0.272168	-1.02553	-1.08859	-0.417294	-0.159337	0.076425	1.52718	0.784355	0.183222	0.325114	-0.322558	0.2206	0.185561	-0.299221	-0.456254	1.12973	-1.8637	-1.10649	-1.18224	0.0133629	0.00344634	0.910233	0.606241	0.116344	1.15828	0.986191	-0.53582	-0.578921	-2.27596	1.50285	0.0373502	-0.18459	-0.584219	0.128924	-0.572656	-0.800862	0.452641	0.791277	2.07329	0.770566	0.512856	-1.06695	-0.415054	-0.24448	-1.75522	-0.828494	0.60593	-0.63618
TCGA-KN-8419	1.38106	0.259994	-0.167714	1.3042	1.0403	1.61371	0.963014	3.42114	1.96566	2.03439	-0.24241	-0.0765032	1.25854	0.270135	0.776198	1.69549	0.263058	2.19695	0.211761	1.12655	-0.168566	-0.0439	-0.353869	-0.708516	-0.629287	-1.47984	0.907848	-0.0700102	0.727122	-0.651556	2.42862	0.135233	1.37094	1.07803	0.556775	0.359546	0.731668	0.423038	0.367848	2.21075	2.97626	0.902782	0.560356	0.759917	0.396871	0.862476	0.45506	-0.55077	1.61516
TCGA-E2-A1IG	0.761643	-0.103486	-0.367487	0.741917	0.811246	-0.075665	-0.22491	-0.0848319	0.682331	0.807264	-1.09809	0.353598	-0.432816	1.31251	0.444502	0.476558	-0.273107	-0.361506	-0.939387	0.0212919	0.0131328	0.00344634	0.173763	-0.540274	0.163605	-0.164318	0.615632	0.171295	-0.0477123	-0.0721858	-0.489223	0.179796	-0.105054	0.0469572	0.277223	0.620212	-0.297414	0.183127	-0.153212	0.129163	0.163562	-0.0981658	-0.0873901	-0.354317	0.459367	0.17102	-0.324332	-0.404001	0.195556
TCGA-CH-5764	0.732879	1.68645	-0.44432	-0.244225	0.204947	1.47089	-0.310718	0.636056	0.0234232	-0.115993	0.328385	0.216515	0.672607	1.09336	1.01794	-0.275568	-1.00063	-0.218341	0.76632	0.664351	0.0132814	0.00344634	-0.0546847	-0.343025	0.651346	0.259621	0.947684	0.936483	0.455691	0.550182	0.425249	0.0151925	0.44362	0.273495	0.247236	0.453268	0.559594	0.187477	-0.404881	-0.270802	-0.60485	0.859852	0.869349	-0.193657	0.564573	-0.109172	0.80084	0.956749	-0.3885
TCGA-CH-5765	-0.982833	1.40409	0.161925	0.206776	-0.857399	0.437155	-0.274908	3.46999	1.61237	1.27788	-0.217458	1.0675	1.64806	4.49556	0.799642	0.661265	1.77074	-0.54399	0.426838	1.34947	0.0131189	0.00344634	0.0235794	-0.211284	0.235122	0.720917	2.76998	1.16469	1.40406	0.8498	3.56269	0.554997	0.531449	-0.154191	0.440659	0.161891	0.643572	0.298393	-0.592658	0.964245	1.35462	1.13172	-0.188903	-0.375609	-0.44675	0.102741	1.7313	2.07038	-0.602597
TCGA-CH-5766	0.349331	1.46672	-0.0292989	0.041289	-0.083385	0.7661	-0.643235	1.35871	1.29404	0.459353	0.0550691	1.14384	2.17529	1.91863	1.20073	0.519112	0.258761	-0.235209	0.857703	1.0008	0.012998	0.00344634	-0.154003	-0.282217	0.3801	0.190738	2.51593	1.18683	0.50739	0.290232	1.68018	0.16085	0.59569	0.152958	0.191176	0.00100069	0.272377	0.13212	-0.385272	0.109177	-0.280339	0.950251	0.210245	-0.393742	0.256596	-0.218297	0.725905	0.480259	-0.153421
TCGA-CH-5767	-0.276282	0.531113	-0.40225	-0.0670992	-0.222707	0.618299	-0.476426	0.960539	0.56331	0.240135	-0.592512	1.67052	0.953276	1.99822	1.53428	-0.559686	0.866288	-0.502338	0.106673	0.66516	0.0130732	0.00344634	1.16344	0.292126	0.565285	0.151146	2.65284	1.44714	1.05304	0.700218	-0.311339	0.176175	0.367597	-0.0993267	0.717559	0.407781	0.475749	0.107937	-0.354571	0.196817	-0.569216	1.46296	0.501759	0.338187	0.309105	-0.599574	1.59459	0.511954	-0.552397
TCGA-CH-5761	0.446239	1.03762	-0.101146	0.110972	0.657327	0.178805	0.170283	0.655156	0.334689	-0.565779	0.351644	0.203713	1.17766	1.85677	0.247263	-0.534525	2.08283	0.192745	0.394952	0.710661	0.0132445	0.00344634	0.270892	-0.417864	0.496022	0.0589689	1.82916	-0.0445011	0.627728	0.248634	1.0954	0.168119	0.294852	-0.696463	0.17767	0.289549	0.45137	0.101283	0.153136	-0.425075	-0.341932	0.850298	-0.0673048	0.149235	0.226882	-0.458026	0.913085	0.789821	0.252261
TCGA-CH-5762	-0.0846299	1.25877	-0.956598	-0.0887074	-0.49769	0.414064	-0.413316	1.87235	0.478078	0.529611	-0.0716196	0.204521	1.26171	0.996467	0.49478	-0.111652	0.5375	-0.101103	0.353852	0.616268	0.0131186	0.00344634	0.112742	-0.715947	0.522147	0.63226	2.13319	0.874666	0.816975	0.287609	0.90717	0.0868484	0.239804	-0.177878	0.170439	0.278624	0.270541	-0.0614338	-0.719983	0.199547	0.443196	1.15977	0.431931	-0.0670931	0.153595	-0.12162	1.04963	0.11717	-0.275967
TCGA-CH-5763	0.195803	0.826879	-1.28558	0.0924026	0.197622	0.934028	-0.127605	1.9444	1.48994	0.923868	-0.649992	0.884741	2.03752	2.80477	1.52252	1.55598	1.42833	-0.495378	0.377523	0.92227	0.0128326	0.00344634	-0.132957	-0.721082	-0.248732	0.756283	1.86367	1.33403	1.49833	0.34036	1.79692	0.612772	0.502398	-0.315342	0.414912	0.317678	0.305173	-0.117523	-0.360602	0.690363	0.934087	1.0926	0.479768	0.170449	0.374778	-0.189945	0.803084	0.346881	-0.257828
TCGA-CR-7368	-0.77195	1.00417	-0.230959	-0.633745	-1.47096	-1.17912	-0.787774	-0.828354	-1.07096	-1.51644	-1.64226	-1.50791	-1.16445	0.855834	-0.0744203	0.774978	0.675326	-0.624181	-0.348188	-1.12011	0.0131683	0.00344634	-1.54469	-1.87367	-1.33376	-1.52809	-0.391366	-0.00635113	-0.357492	-0.653656	1.24286	0.0240701	0.197664	-0.280412	-1.08699	-0.614966	-0.475727	-0.253339	0.330926	-0.745221	0.947859	-0.108245	0.629553	-0.50167	-0.65904	-0.213978	-0.118024	-0.693773	-0.271159
TCGA-CH-5768	-0.196225	0.490891	-0.459328	0.310571	0.146804	0.326052	-0.0287312	-0.0957917	-0.360575	-0.308832	0.16793	0.506747	0.778761	1.10043	0.794422	-0.208192	-0.0198342	-0.57446	-0.484131	0.622093	0.0132702	0.00344634	-0.0367796	-0.0131571	0.471787	0.416761	1.48232	0.94633	0.36544	0.250031	0.511621	-0.0180844	0.44771	0.0194511	0.416214	0.317222	0.484797	0.0889886	0.00242956	0.084516	-0.223258	1.0637	0.470541	0.133979	0.402023	-0.834938	0.423328	0.20187	-0.587189
TCGA-96-7544	-0.281675	-0.688753	-0.902085	-0.318279	0.239099	-1.2853	0.0558791	-0.344896	-0.31268	-0.424457	-0.823924	-0.107271	0.0479636	-0.531125	-0.870368	0.00389492	0.211918	0.50763	0.928631	-0.752331	0.013167	0.00344634	-0.996553	-1.31698	-1.05605	-1.93177	0.224344	0.0584183	-0.591126	-0.439156	0.775177	0.0741645	0.0371807	-0.457493	-0.671418	0.0887032	-0.15016	-0.285435	0.627713	-0.86808	-0.279939	-0.116268	0.911181	-0.476014	-0.285364	0.637972	0.26984	-0.850989	-0.260801
TCGA-73-4659	-0.742235	1.70193	1.52747	-0.685553	1.00544	-1.20935	-0.63919	-0.118102	0.913279	1.41937	0.208962	0.0385639	0.699493	0.193142	-0.217195	-0.276631	-0.436938	0.752719	-1.04792	0.723431	0.0129041	0.00344634	0.539062	0.721989	-0.822341	0.559456	-0.88964	-0.0397989	0.55661	0.134283	-0.232302	-0.00794485	-0.571225	-0.332171	-0.242184	0.212435	-0.290893	0.240615	-0.211682	-0.172299	0.763648	-0.862676	0.545932	-0.814511	-0.370758	0.188164	1.01206	0.0891455	0.361705
TCGA-HW-8319	-0.888507	-2.26531	-1.25592	-0.200127	1.02876	-0.347193	0.138417	2.29955	1.24462	1.2417	0.723288	0.169203	0.447488	0.0999717	-0.0925325	-0.680682	0.526267	-1.65545	0.777037	-1.75046	-0.110811	-0.0289564	0.87297	1.04666	-1.18964	1.36188	1.54357	-0.242132	-1.28244	-2.81431	2.71996	-0.311528	-0.683228	-1.08562	-0.338362	-0.471606	-0.775732	-0.270546	0.751179	2.73524	1.39057	1.64793	-0.978965	-0.306643	-0.502097	-0.684601	-1.39902	1.29198	-0.327407
TCGA-AG-3598	1.05776	2.88563	1.01044	-0.389369	0.446562	1.45306	0.362936	-1.12704	-1.29468	0.596757	1.43005	-0.769498	-1.15276	-0.801371	-0.264148	-0.554862	-2.24576	0.656093	0.841305	-0.247493	0.0133629	0.00344634	-0.00980436	-0.104219	0.767616	-0.634367	-1.36571	-0.253921	-0.664442	0.494378	0.585317	-0.303176	0.265131	0.386386	-0.213632	0.329854	0.719708	0.515221	0.132219	-0.334583	0.679012	0.878788	0.797228	1.07103	0.595619	-0.609076	0.174926	0.323716	-0.0950541
TCGA-E9-A1R3	0.101994	0.331507	0.469939	0.639751	-0.18496	-0.145005	0.474239	0.259001	1.10999	-0.842195	0.0858247	-0.0284852	0.204013	2.34246	0.418725	0.226575	0.338859	0.776382	0.397037	0.538631	0.013184	0.00344634	-0.0148858	-0.156956	-0.245422	-1.24084	-0.186762	0.212352	1.02336	0.291108	1.63772	-0.0457272	-0.445589	-0.319019	0.769722	0.491921	-0.10308	-0.323192	-0.777351	0.291041	0.306765	0.0122267	0.498976	0.907046	-0.621836	1.09863	-0.246574	0.63568	0.70373
TCGA-E9-A1R2	0.0970493	0.380915	1.1779	0.920279	-0.0524513	0.141527	-0.287347	1.097	0.324355	-0.408564	0.268635	1.14603	0.973739	2.01682	0.443098	0.742427	1.61072	0.749947	0.304981	1.23312	-0.0464976	-0.012122	-0.293464	-0.499196	0.266695	0.444424	1.0284	1.01775	0.444984	0.132223	-0.538715	-0.0915186	-0.0436221	0.0485888	0.197319	0.371318	-0.401976	-0.304501	-0.143299	0.682299	0.535088	0.673763	-0.245541	1.02171	0.0721778	-0.0951998	0.685163	1.18924	0.578404
TCGA-AG-3594	0.875123	1.58308	-2.29568	0.302051	0.934465	0.912091	0.176773	-0.911035	-1.20588	-0.581358	1.58955	-2.71837	-1.05006	-0.921157	0.11022	-0.247296	-5.44097	0.474031	1.63346	0.0552895	0.0133629	0.00344634	0.200906	-0.0118652	0.73121	0.514944	-0.459517	0.570661	-0.499107	0.410878	0.70583	-0.535381	-0.872154	0.158412	-0.402626	-0.444683	0.372547	0.231124	0.427797	-0.975172	-0.0221666	-0.030999	0.864489	0.784923	0.25703	-0.635519	0.146187	0.277264	0.378532
TCGA-E9-A1R0	-0.208938	0.11807	-0.458452	0.223176	0.241787	0.185692	0.517592	-0.290993	1.50827	0.171417	-0.167594	-0.259555	-0.222562	2.23105	0.0233899	0.597309	0.705533	0.148406	-0.369751	0.358821	0.0133629	0.00344634	0.0137922	-0.336675	0.481857	-0.404216	1.47185	0.588788	0.241246	0.347679	-0.245838	0.0962069	-0.315362	-0.347558	0.242209	0.648579	-0.0452363	-0.0660152	-0.563856	-0.401307	-0.492354	-0.272995	-0.0281813	0.405638	0.290548	0.121099	0.0373534	1.28832	0.739222
TCGA-61-2110	-1.48545	-1.15033	-0.932803	-1.93469	-1.11149	-1.30542	-1.09251	-0.390447	-0.494578	0.80681	0.296032	0.677611	-1.93296	-1.15795	-0.859623	-0.441372	1.0686	0.201222	-0.865717	-1.8661	0.013241	0.00344634	0.0996616	-0.796939	0.573524	0.457004	1.78764	0.991818	-0.524857	-0.476466	0.919061	0.0380036	0.053607	0.191763	-0.902716	-0.501845	-0.584669	-0.2157	0.0789016	-0.654719	-0.303941	-0.864044	-0.603156	-0.633018	-0.636339	-0.993791	0.0981384	-0.189555	-0.649316
TCGA-61-2111	-0.388488	-0.773084	-0.397535	0.580569	-0.333339	-1.24005	-0.314135	0.945932	-0.644076	0.339747	0.00568033	-0.0663529	-1.24806	-0.607703	-0.745553	0.645155	1.29416	0.851892	0.115022	-0.0192256	0.0123969	0.00344634	0.484434	0.31041	-0.245023	0.169682	1.9221	1.28622	-0.443351	-0.129779	1.75976	-0.365368	-0.231525	0.228805	-0.723625	-0.500482	-0.165112	-0.347772	0.392485	-0.769418	0.597408	-0.220381	-0.175992	-0.410607	-1.49718	0.715211	0.18121	0.996082	0.0473889
TCGA-61-2113	-0.347811	-1.57971	-0.158279	0.181332	-0.565288	-0.279466	0.361309	1.19708	0.614895	1.55696	-0.173257	0.681224	-0.825007	0.167812	-0.0632959	0.0653044	2.55476	0.273301	-0.886581	-0.712714	0.0132918	0.00344634	0.256278	-0.10827	-0.570396	-1.03243	1.07686	2.24761	-0.885971	0.033311	0.261699	-0.00390023	-0.0488637	0.0580374	-0.646214	-0.414906	-0.177317	-0.151235	0.564631	-1.39856	0.202121	-1.2896	-0.733709	-0.173054	-0.492956	-1.09346	0.874675	1.07307	-0.366041
TCGA-DJ-A13X	0.543484	0.17226	-0.134081	0.427712	0.163925	0.25135	-0.0909605	1.06659	1.17815	1.00619	0.32853	0.861379	0.838853	0.344985	0.48426	-0.16562	0.562537	0.3176	0.286258	0.478735	0.0131775	0.00344634	0.201557	0.768246	0.642308	0.232818	0.208283	0.836362	0.370181	0.432554	0.229016	0.197314	0.478502	0.209385	-0.0260145	0.727375	0.588037	0.0777763	-0.453424	0.680151	0.392007	0.101655	0.590056	-0.324501	0.0866709	0.921358	-0.592308	-0.577167	-0.0110465
TCGA-D3-A2J7	0.0850861	-1.78412	0.237288	0.630922	0.982011	0.289202	1.02012	0.695271	-0.463817	0.35904	0.00156092	0.564652	0.0414088	1.22617	0.672466	0.359106	0.0731449	-0.791744	-0.0169053	-0.694178	0.0133629	0.00344634	1.82755	0.867469	0.35457	0.829762	-2.58938	-3.79257	-0.0896398	0.427159	-0.67929	-0.165715	-0.263509	-0.258574	-0.316448	-0.2187	-0.365327	-0.0591022	0.369662	-0.901667	-0.173012	0.0106899	0.696506	0.0942469	-0.267765	0.720202	-0.0458291	-1.66824	0.148904
TCGA-E9-A1RI	0.253304	-0.628778	0.255354	0.721562	-0.309436	0.0864558	-0.00386643	-0.874632	1.48751	0.0240727	-0.0432031	1.04864	-0.000736204	1.56669	0.348746	-0.0655103	1.23203	1.06402	0.391933	0.456859	0.0131237	0.00344634	0.171498	-0.493718	0.403792	0.385427	1.52377	1.13508	0.474304	0.759696	0.498422	0.0420076	0.254497	-0.46363	0.131336	0.707266	0.135751	-0.189295	-0.495068	-0.615969	-0.181064	-0.479113	-0.163208	0.346666	0.106723	0.530944	-0.241797	1.13036	-0.145443
TCGA-E9-A1RH	0.682803	-0.40821	0.344973	1.41622	1.24703	0.889854	0.193658	-0.34588	0.33808	-0.527197	-0.240816	0.785151	2.17997	2.41992	2.66593	0.322462	1.18586	0.0734804	0.446351	1.00125	0.0131205	0.00344634	0.635134	-0.230562	0.359725	-1.14053	0.537326	-0.30461	0.800108	0.375983	0.46716	0.253789	0.289141	0.657942	0.888847	0.730565	0.512115	0.107578	0.307607	0.25264	0.280181	-0.104963	0.874382	0.916121	1.01125	0.598435	-0.190172	0.426799	-0.0245803
TCGA-IK-7675	-0.926079	-0.960704	-2.64689	0.423166	0.547289	0.797045	0.32587	1.51004	0.317753	-0.231625	1.0029	-0.256491	-0.477328	-2.049	-1.13243	-0.131718	0.358715	-1.54132	-0.305016	-0.759316	0.0123639	0.00318565	1.50147	1.13715	0.373606	1.39209	1.31373	-0.53194	-0.812476	-1.32752	1.13199	-0.140451	-0.562223	-0.308275	0.283218	-0.669866	-0.887283	0.749857	1.60772	2.16105	1.13096	1.50345	-0.495331	-0.584677	0.297576	-1.53482	-0.918513	0.670719	-0.312477
TCGA-DJ-A13P	0.380044	0.0295876	-0.00335909	-0.234832	0.230752	-0.870585	-0.804033	1.18611	0.669871	1.10981	1.05594	0.297451	-0.104115	0.00924011	-0.0746659	-0.61936	-0.432945	0.141492	0.387579	0.520467	0.0131552	0.00344634	0.111502	0.278606	0.288597	-0.580928	-0.517645	1.10204	0.63017	0.560913	-0.456039	0.064992	0.495859	0.324731	-0.0835996	0.757474	0.516597	0.305289	-0.295202	0.297895	-0.318031	0.398083	-0.241671	-0.00907379	0.124904	0.682031	-0.305089	-0.0511835	0.100962
TCGA-E9-A1RB	0.17876	0.524426	1.28191	0.424392	0.258592	0.971907	0.201027	-0.146287	0.131299	-0.17409	-0.0645905	1.04702	0.79868	1.97308	1.12217	0.749087	1.09383	0.954608	0.412903	0.260416	0.013078	0.00344634	-0.105635	-0.204419	-0.0617524	-0.375498	1.03218	0.29535	1.07017	0.436619	-0.832783	0.153368	0.356029	0.198332	0.358377	0.0668429	0.00689982	-0.492807	0.0262548	0.639584	0.376466	0.316888	0.169131	1.28795	0.314273	0.0834188	0.217939	0.247539	0.736429
TCGA-DJ-A13R	0.596329	1.05294	0.584713	0.32923	0.0304595	-1.68064	-0.704758	-1.46304	0.332455	0.1999	0.831324	-0.0488205	-0.254234	0.0278032	-0.956804	-0.264992	-1.75029	0.260237	0.493206	-0.464795	0.0133092	0.00344634	-0.842044	-0.241293	0.423901	-0.35341	0.537142	0.144718	-0.199054	0.354457	-0.799836	0.0698424	-0.329422	-0.195159	-0.194309	0.453806	0.33031	-0.0119622	-0.566166	-0.130059	-0.591457	-0.423454	-0.570746	-1.29584	-0.557941	0.626548	-0.225463	0.146317	-0.564873
TCGA-D6-6515	-0.253558	-0.376395	-0.323884	-1.39569	-1.04939	0.40214	-0.218501	-1.79026	-1.00196	-1.16579	-0.472203	-1.33967	-1.05595	-2.03372	-0.314546	-1.01283	-1.16715	-0.585852	-0.735389	-0.573828	0.013271	0.00344634	-0.532586	-0.609284	-0.126241	-0.671152	-1.94032	0.149241	-0.475699	0.0792642	-1.07758	-0.101985	-0.535167	-0.265444	-0.520207	-0.217653	-0.0049056	-0.0596146	-0.54261	-1.13084	-0.626463	-0.60038	0.465742	-0.933023	-0.306792	-0.476953	-0.610581	-1.39982	-0.585369
TCGA-E9-A1RE	0.165045	0.934173	0.666547	0.76297	-0.0824114	0.553343	-0.0206071	0.0731285	1.09308	-0.309955	0.314998	1.20086	1.00824	1.98418	0.724865	0.157777	1.18422	0.869618	1.0207	0.656216	0.0131969	0.00344634	0.729199	-0.490668	0.82554	0.883648	1.38548	0.608072	1.09805	0.311688	1.11808	-0.234988	0.473023	-0.0991376	0.239828	0.361162	0.445961	-0.12296	-0.075164	-0.235786	0.012456	0.500516	0.275368	1.55087	0.447663	0.0721534	0.400943	2.89184	0.372367
TCGA-E9-A1RD	0.331222	-0.619891	-0.300854	0.395695	0.997283	-0.632643	-0.485591	-0.448093	1.06179	0.242112	-0.355759	0.741605	-0.449269	1.48439	0.201142	0.391656	0.934099	-0.498714	-0.569183	-0.139375	0.0132446	0.00344634	-0.0303635	-0.14163	0.0581673	-0.373984	2.49057	-0.429275	-0.115909	-0.64668	0.138599	0.108633	-0.228874	-0.300015	0.16532	-0.0684219	-0.0828204	0.0619238	-0.149279	0.0695646	0.465182	-0.135083	0.12955	0.113142	0.396456	0.0872346	-0.355937	0.166509	0.101873
TCGA-AA-3488	0.831876	3.22852	1.23223	-0.709128	0.834362	1.08609	0.460123	-0.108341	-1.26771	0.408042	1.14576	-1.12532	-1.3244	-0.792806	-0.344662	-0.747629	-3.26867	0.113828	0.607981	0.488397	0.0133629	0.00344634	0.0844456	0.246151	0.868596	-0.706836	-1.45469	0.521901	-0.538959	0.497711	0.669284	-0.342414	0.182492	0.714305	-0.068351	-0.09977	0.572779	0.707028	0.45689	-0.401788	0.385436	1.33696	0.350458	0.715523	0.792269	-0.895733	0.22697	0.972003	0.330581
TCGA-HT-7676	-0.930016	-0.273801	-1.70387	-0.620334	0.465251	-0.0416389	0.293212	0.564221	0.621633	0.60019	-0.398639	-0.304626	0.0249729	-1.54868	-1.25145	-1.5396	-0.818987	-1.32558	-0.43271	-1.06699	0.0133629	0.00344634	0.519524	1.07443	-0.628088	1.07937	2.21061	-0.325648	-0.151063	-2.01355	1.43542	-0.244316	-0.397236	-0.874914	0.156441	-0.208727	0.0407827	-0.316311	0.686486	2.43675	0.404362	1.10339	-1.0912	-0.758961	0.321117	-2.17393	-1.06602	0.969786	-0.304812
TCGA-24-2261	-0.332047	-1.92979	-1.13979	-0.41741	-0.4914	-0.235268	-0.592748	-1.19478	-0.620993	-0.0390745	-0.484299	-0.801654	-1.02488	-0.358788	-1.14887	-0.423455	0.536051	-0.444273	-1.60485	-1.27626	0.013329	0.00344634	0.17308	-0.366552	-0.311874	-0.393038	1.7225	1.24721	-1.03109	-0.382398	0.156157	-0.272353	-0.369145	0.0415844	-0.740864	-0.663296	-0.684049	-0.655345	-0.0994135	-1.88146	0.164964	-1.4827	-0.89223	-0.981083	-0.490453	-0.982739	0.438507	-0.527023	-0.325707
TCGA-CQ-6218	0.591032	0.0339485	0.18211	-1.17398	-0.557228	2.20709	0.619126	-1.77285	-2.09458	-1.5744	-1.24032	-1.54074	-0.389743	-1.49266	-0.0239836	0.428353	-2.20622	-0.327367	1.62701	0.738319	0.0133024	0.00344634	-1.68566	-0.87661	-0.556429	-0.717544	-3.02472	-0.504336	-0.588044	-0.126676	-1.29619	-0.0867719	0.322678	0.48952	0.16406	0.291319	0.176537	0.159628	1.16686	-0.0907907	-0.906318	-0.218492	0.0506068	-0.209467	0.452564	-0.17799	-0.47975	-2.16788	0.274161
TCGA-24-2262	-0.236498	-2.33782	0.418298	-0.404971	-0.436636	-0.602435	-0.117965	-0.746171	-1.32148	0.121286	-0.513076	-0.711166	-1.50193	-1.14095	-0.556218	-0.378774	1.76092	1.04175	-1.06979	-0.80519	0.0132864	0.00344634	0.264274	0.571743	-0.316477	0.101601	0.95725	-0.0228359	-0.357083	0.450008	0.644092	-0.0225334	0.284576	0.291812	-1.05608	-0.170134	-0.250784	-0.892907	0.0750375	-1.43609	0.630747	-0.695076	-0.379598	-0.486636	-0.115128	-1.3306	-0.598101	-0.0722919	-0.935311
TCGA-24-2267	-0.0742396	-0.817001	-0.259353	-1.18927	0.0219908	-0.107425	-0.362254	0.929577	-0.915157	0.144492	0.705179	0.618415	-0.479246	-0.838069	-0.470736	-0.200531	-0.114506	0.453236	-0.266984	-0.646268	0.013317	0.00344634	-0.0847183	-0.799662	0.0220722	-0.178184	1.73632	0.0625651	-0.747764	-0.113833	0.672797	-0.342203	-0.0638874	0.104571	-0.599916	-0.219248	-0.203513	-0.248687	0.156013	-0.909803	0.232943	-0.178723	-0.455214	-0.787892	-0.39058	-0.924878	0.1645	0.384713	-0.456474
TCGA-HN-A2NL	0.250451	0.95394	-0.296452	-0.141037	-0.514498	0.168871	-0.0560364	-0.372411	-1.24116	-0.291481	0.460558	-1.50496	-0.942063	-0.493083	-1.01207	-0.774617	-0.843008	-0.513802	-0.336453	-0.817107	0.0133374	0.00344634	-0.209723	0.21561	0.178282	0.112406	0.640204	0.740114	-0.24165	-0.040071	-0.712901	-0.167818	-0.0841627	-0.0143719	-0.312684	0.0622114	-0.344582	0.11837	-0.535897	-0.254914	-0.226411	0.17482	0.065621	-0.0568641	-0.175482	-0.0482207	-0.207248	-0.510856	-0.505468
TCGA-B2-5639	0.774411	0.468383	-0.40957	-0.279317	0.528805	0.0726483	0.347225	1.57916	0.794472	-0.248498	0.176417	-0.0258055	1.08876	-0.456297	-0.113151	0.801925	0.146094	-0.595744	0.797343	0.562829	0.0132439	0.00344634	0.38138	0.729329	0.123779	0.29496	1.97032	-1.15145	-0.173229	-0.137716	-1.01293	-0.0703902	-0.533271	0.107682	0.280726	0.218815	0.247896	0.141699	0.124822	1.98495	-0.256493	0.191968	-0.0969383	-0.0775158	0.625038	0.511686	-0.259749	-0.13209	0.387305
TCGA-BH-A0HO	0.429645	1.12967	0.514018	0.935165	-0.744572	0.395246	0.127579	-1.61442	0.158206	-0.875772	-0.0936225	-0.53121	-0.30343	3.06372	0.49735	0.442408	0.148098	0.793293	1.0351	0.272372	0.0133184	0.00344634	0.290665	0.339201	0.530442	0.497709	1.37355	0.199357	0.555756	0.386068	0.393239	-0.0863732	-0.269448	-0.398378	0.4914	0.588536	0.295518	-0.261005	-1.19503	0.338984	0.144124	-0.301851	-0.177722	0.750454	0.678657	0.676562	0.194001	0.566597	0.338048
TCGA-13-0730	-0.201216	-1.19449	-0.607945	-1.10987	0.299962	0.703715	-0.112388	0.465199	-1.85795	-0.0323926	-0.90097	1.18488	-1.48697	-1.17878	-0.744745	0.153794	1.00992	0.0494822	0.375172	-0.764926	-0.0341119	-0.00890062	0.0298069	-0.565287	0.0790083	-0.371953	0.964441	1.19427	-0.64506	-0.457538	-0.403384	-0.0316678	0.382283	0.407595	0.0635789	0.234252	-0.0294167	-0.380202	0.805598	-0.349824	0.277474	-0.162906	0.326883	0.284429	-0.0534414	0.0577084	-0.425579	0.0748457	-0.462463
TCGA-IB-7893	0.198285	-0.95013	0.161749	0.908151	1.50417	-0.0652533	0.68419	-1.73373	0.975989	1.14144	-0.516424	0.172898	0.547131	0.727419	0.81903	0.529646	0.774009	-0.130309	-0.621182	1.60224	0.0132943	0.00344634	0.324328	0.0258555	0.213099	0.206052	-2.38308	-0.268712	0.0523396	-0.189688	-0.0167815	0.308499	-0.220757	-0.0146894	0.665506	0.579792	0.00131604	0.668038	0.272138	-0.556766	-0.7859	-0.186714	0.750938	0.199933	0.603681	0.779967	1.04225	-1.55925	0.326996
TCGA-EJ-7115	-0.0998582	1.10257	-0.716351	-0.0218754	0.505406	0.650185	-0.0196849	0.364845	0.233309	0.386808	-0.196808	0.043249	0.89143	0.921596	-0.355587	-0.181558	0.230265	0.112487	0.379505	0.452035	0.0131496	0.00344634	-0.297724	-0.714612	0.234189	0.450468	1.79592	0.0551968	0.431507	0.206327	0.382723	0.0121869	0.124836	-0.304237	0.411256	0.570895	0.123326	-0.219384	-0.0913589	0.772939	0.456812	0.907671	0.131655	0.107408	0.292275	-0.423692	0.612392	-0.417675	-0.422518
TCGA-HW-7493	-0.570406	-1.20501	-1.34648	-1.30385	2.01205	0.17335	0.112151	0.625753	0.3191	0.140907	0.592365	0.872773	0.434184	-0.622921	-0.423381	0.132138	0.331533	-0.622368	1.95569	-0.476488	0.0133629	0.00344634	0.907598	0.847256	-0.293997	0.764436	2.92511	-0.669955	-0.686695	-2.17764	2.05247	-0.0101614	-0.395801	-0.809435	0.522582	-0.0330517	-0.786678	0.0769208	1.09917	2.30694	0.442438	1.59085	-1.70492	-0.409628	-0.0270918	-1.47289	-1.43807	0.87674	0.0639872
TCGA-23-2084	-0.392722	-0.792266	-0.746265	-1.01531	-0.841055	0.914617	-0.238173	-1.04558	-1.37223	-0.304386	-0.250423	-0.983792	-1.28594	-1.84275	-0.998123	0.79686	0.602884	0.269338	-1.2377	-0.758338	0.0131226	0.00344634	0.0910811	-0.503718	0.299534	-0.171288	0.294645	0.129516	-0.573764	-0.249364	0.156186	-0.0448886	0.136246	0.497874	-0.431658	-0.46566	-0.0736138	-0.392551	0.519263	-0.909126	0.361114	-0.923031	-0.456631	0.205093	-0.0241359	-1.5191	0.012209	-0.918158	-0.707323
TCGA-61-1737	-0.868659	0.656572	-0.639789	-1.42837	-0.783958	-0.610971	0.0747624	-0.706806	-0.439816	0.651257	-0.270764	-0.490276	-0.0467514	-0.180234	-0.521239	1.11966	0.817661	1.1209	-1.28133	-0.472629	0.0131093	0.00344634	0.269123	-0.815246	-0.235713	0.219386	1.60108	0.341848	-0.317805	0.127395	1.00841	-0.00801391	0.105771	0.102235	-0.800931	-0.00977616	-0.0333425	0.0898	0.174144	-0.5979	1.35419	-0.761107	-1.23977	-0.462568	-0.360703	-1.75225	0.0268365	-0.823182	-0.212962
TCGA-43-5668	-0.753885	-1.13347	-0.108526	-0.10332	-0.0267035	-0.786856	-0.597413	0.480438	0.429159	-0.195865	0.0852552	-0.584501	-0.482229	0.673418	0.0129443	-0.326094	-0.372126	0.274755	-0.255938	-0.906371	0.013218	0.00344634	1.07062	0.551495	-0.235502	-0.412588	0.458486	1.76934	-0.457082	0.338285	0.309763	-0.00822315	0.0388901	-0.273149	-0.465128	0.191215	-0.194852	-1.01691	-0.566289	-0.208566	0.0978095	-0.141555	0.731106	-0.550497	0.0721671	0.301593	-0.0108331	1.17138	-0.239395
TCGA-61-1733	0.556435	-0.193726	-0.332983	-0.0653193	-0.237128	-0.763344	-0.0227271	-0.154155	-2.26597	0.449434	-1.35642	-0.582114	-1.82681	-1.48908	-1.08709	1.09175	-0.958227	0.242008	-0.0318005	-0.763848	0.0133629	0.00344634	0.390986	0.340599	0.396866	-0.527113	2.21813	1.81941	-0.0328924	-0.758532	1.74041	0.241286	-0.0436255	0.531313	-0.44001	0.191181	-0.507801	-0.847874	0.292737	0.840382	1.50389	0.452712	0.138104	0.0457767	0.206896	0.302362	0.454049	0.447319	-0.116171
TCGA-CJ-5675	0.266737	0.586304	-0.362092	0.24347	-0.244521	-0.338294	-0.104209	0.820825	0.64508	-0.789555	0.830793	-0.542787	0.413141	-1.72713	-0.433624	-0.0787219	-0.320747	-0.703283	-0.161773	0.476604	0.0132744	0.00344634	-0.502125	0.315872	-0.170861	0.611339	1.65345	-1.00312	0.169798	-0.105914	-0.407819	0.153728	-0.35677	-0.148471	0.524857	0.266135	0.393332	-0.141925	-0.36525	1.53168	-0.964646	0.126098	-0.695349	-0.277642	0.275117	0.145982	-0.312439	-0.3393	0.052391
TCGA-70-6723	-0.432229	0.865119	-0.7558	0.666647	-1.57942	-0.043179	-0.584582	0.971918	-1.69366	-0.635891	-0.418347	0.206956	0.584321	-0.278939	0.709348	0.420235	0.214115	-0.0465288	1.9836	-0.127847	0.0132564	0.00344634	-0.999556	-1.55282	-0.838898	-2.94293	-4.50306	0.787352	-0.430304	-0.509575	0.761843	0.260981	0.470369	0.499341	-0.820639	-0.48409	-0.823253	-0.299101	0.669476	-0.140762	1.45698	0.759113	1.38097	0.584255	-0.604631	0.389644	-0.114564	0.137819	-0.0515297
TCGA-70-6722	-0.897601	-0.914216	0.322582	0.0157911	0.663777	-0.25318	0.450061	-0.0759035	1.32439	1.01576	0.397091	-0.528358	1.40082	1.03666	0.562629	0.440563	2.19553	0.367089	-1.14633	1.00587	0.0131517	0.00344634	-1.43141	-0.989733	-1.33422	-2.09276	-2.46958	-0.26568	0.349441	-0.365002	0.03279	0.197814	-0.342325	-0.237663	-0.0951674	0.610908	0.102427	0.159675	-0.157714	-0.0777749	0.701059	-0.112145	0.647032	-0.781006	0.288347	0.612639	0.516415	-0.832304	0.631597
TCGA-61-1738	-0.113825	1.04252	-0.0912788	0.0467001	-0.194745	0.351127	-0.375786	1.39116	-0.30273	0.562829	-0.515961	-0.539079	1.93331	0.246998	-1.13311	0.440816	1.60516	1.02884	-0.895891	-0.306968	0.0132733	0.00344634	0.105521	0.20557	-0.574193	-1.09224	2.56252	-0.867264	-0.01078	-0.215478	3.07218	0.0471556	0.280639	0.536302	-0.536761	-0.0141158	-0.181187	-0.452464	0.490662	0.112602	2.64891	0.128192	0.538075	-0.520754	-0.0201758	0.259911	1.14471	-0.461604	0.0898178
TCGA-AA-3869	0.64971	0.541873	-0.1885	0.0150704	1.36228	0.660661	-0.0172003	0.172905	-1.82155	-0.234527	0.431251	-2.29094	-0.369547	-1.19877	-0.410879	-0.679259	-2.74548	0.540182	0.133885	-0.116713	0.0133629	0.00344634	0.664009	0.534336	0.655307	0.168387	-1.45029	0.601307	-0.215729	0.421335	1.13823	-0.086834	-0.403846	0.438147	0.0267162	-0.350633	0.4486	0.15817	0.0759017	-1.14218	-0.403519	0.664798	0.153846	0.814585	0.260878	-0.911357	0.188962	0.830091	0.0379776
TCGA-CJ-5677	0.499397	2.29762	0.505875	1.37867	-0.0330673	1.03521	0.174107	6.08658	3.41813	1.52963	0.450708	1.51235	2.74474	0.268058	1.32937	1.03548	1.96736	0.655284	0.0798777	0.0508388	0.0126132	0.00344634	0.55362	-1.12362	-0.673561	0.738944	1.51425	0.117627	0.486081	-0.200377	1.32956	0.130676	0.538089	0.0275773	0.62754	-0.266156	0.221645	0.319853	0.61412	2.50841	2.46176	0.498083	-0.544267	-0.0388562	-0.79422	0.60156	0.954454	-1.22647	1.49361
TCGA-HC-8258	0.593456	-0.0557542	-0.765107	0.859932	1.15399	0.13634	0.185904	-1.09375	0.108712	1.3436	0.00821475	0.177872	0.429491	-0.162771	0.478855	0.480342	-0.96259	1.10362	0.877292	0.737334	0.0130546	0.00344634	0.0963882	-0.888356	-0.10358	-0.886928	1.6494	0.822823	0.55265	0.402871	-0.78276	-0.076144	0.685929	0.562377	0.515812	0.5549	0.310386	0.0614747	-0.0798747	-0.312013	-0.234127	0.86794	-0.151671	0.421786	0.782638	0.739548	0.57636	-0.334826	0.309744
TCGA-AA-3860	0.502308	2.18813	0.147808	0.413281	0.2462	1.04004	0.0583449	-0.100574	-1.92956	0.764517	1.71669	-1.57667	-0.585519	-0.740624	-0.353977	-1.58147	-1.96278	0.0931133	0.522165	0.282768	0.0133147	0.00344634	0.38015	0.630623	0.742468	0.0336968	-1.24848	0.919286	-0.372602	0.197475	1.17927	-0.352573	0.0362163	0.259618	-0.260575	0.00921522	0.39672	0.297046	-0.324243	-1.34724	0.567218	0.516932	0.542523	0.929815	0.285578	-0.732339	0.0648226	1.13096	0.17005
TCGA-AA-3864	1.21007	2.75441	0.70586	-0.0314819	0.535889	1.65863	0.460307	-0.287892	-1.58961	0.181939	1.46981	-1.4727	-0.42669	-0.7595	-0.0117398	-1.37948	-3.38283	0.447348	1.53969	0.036316	0.0133629	0.00344634	0.17254	-0.0464258	0.811163	-0.0297412	-0.659321	0.176966	-0.402782	0.55115	0.820042	-0.0865493	-0.0477954	0.560972	0.0514106	0.0366643	0.860802	0.570852	0.0179245	-0.573392	-0.302252	0.728707	0.698453	0.647633	1.067	-0.859534	-0.399507	0.218154	0.245526
TCGA-AA-3867	0.658028	1.62648	1.02321	0.0889293	0.825836	2.15961	0.703668	-0.0678982	-1.09297	0.481651	1.03435	-0.956274	-0.682163	-0.678404	-0.608996	-0.202999	-1.76474	0.630541	1.10677	0.189986	0.0133629	0.00344634	0.16071	0.157096	1.05277	-0.0038762	-0.913566	1.09137	-0.37458	0.646952	0.184681	-0.175843	0.222773	0.51454	0.163556	0.184819	0.55095	0.4647	1.40653	-0.895876	-0.320498	0.826426	0.61963	1.16066	0.970691	-0.428846	0.0486808	0.271622	0.0847455
TCGA-EE-A3AH	0.855461	-1.39568	0.295111	1.29384	1.47333	0.382003	0.955783	1.14777	0.309639	-0.279191	-0.539776	0.434205	-0.788991	1.00769	1.1125	0.288976	1.7906	-1.97808	-1.68582	0.169846	0.0133629	0.00344634	1.70223	1.50221	0.221025	1.69493	-1.57636	-1.27194	0.478351	0.554093	0.501756	0.569876	0.0511881	0.371847	0.417864	0.480506	0.265501	0.47767	0.27849	-0.256788	0.613047	0.907848	-0.28627	0.929639	0.430913	0.488652	-0.722956	0.912245	0.394079
TCGA-EE-A3AD	-0.0758555	0.62238	0.344085	0.822959	0.234143	-0.0929604	-0.00397275	1.51672	0.000881496	-0.565732	-0.891012	-0.582974	0.39027	2.71011	1.21242	-0.140577	-0.755539	-1.08932	-0.379342	-0.83579	0.0132736	0.00344634	1.36204	-0.0124905	0.259582	-0.150613	-5.49604	-4.23616	0.374256	0.288441	0.614071	0.109715	-0.804342	-0.377815	0.193872	-0.534808	-0.217862	0.118691	0.0970304	0.72182	1.28173	0.642944	0.112792	0.68341	-0.437276	0.25857	1.46819	-0.0190945	0.0612285
TCGA-EE-A3AF	0.373588	-0.278433	0.430791	0.000603423	-0.555502	-0.596997	0.799049	-0.572981	-1.72004	-0.832541	-0.492652	-1.03197	-1.22334	-1.81657	0.0850854	-0.569318	-1.90091	-0.555509	-0.236425	0.383399	0.0133247	0.00344634	0.390309	1.13851	0.406061	0.851001	-3.43404	-2.7031	-0.254928	0.0509699	-1.86111	-0.0356414	-0.0642671	0.116179	0.0815029	-0.81825	0.129576	0.0613575	0.530517	-0.0790028	-0.986883	0.803529	-0.625732	0.103289	0.367989	-0.53086	0.591182	-0.691327	0.0844269
TCGA-EE-A3AG	-0.0136833	-1.67688	0.964022	0.426927	0.62647	0.735849	0.332204	0.112006	-0.438709	-0.715729	-0.979541	0.554878	0.116417	0.221893	0.331282	0.476818	0.985619	-0.781748	0.545418	-0.928585	0.0132931	0.00344634	0.267781	0.631367	0.224133	0.294637	-3.05227	-1.82907	-0.164643	-0.386502	-0.554975	0.231114	-0.0668207	0.111309	0.273953	-0.791553	0.40533	0.156363	0.251197	0.308584	-0.572911	0.424816	-0.206769	0.487595	-0.317431	0.0768549	-0.456444	-0.458609	-0.145334
TCGA-EE-A3AA	-0.195777	-2.01475	-0.85037	0.251439	-1.05222	-1.37002	-0.0895313	0.910596	0.366969	-0.244233	-1.88251	-0.703398	-0.952299	0.221111	-0.499873	-0.0980904	-1.14036	-0.822593	-0.642389	-0.98161	0.0133629	0.00344634	-0.707814	0.941999	0.261133	1.84797	-0.960705	-1.01514	0.194454	-0.674422	-0.301364	0.10979	-1.08211	-0.903215	-0.609656	-0.857647	-0.615349	-0.30964	-1.21434	-1.13967	0.287419	-0.0627345	0.193315	-0.669692	-0.306561	0.730797	-1.10501	0.51656	-0.601073
TCGA-EE-A3AB	-0.12369	0.339147	-0.404858	-0.140666	0.809573	-0.662632	0.419649	2.66344	0.0553366	0.16026	-0.693403	1.60249	4.07855	1.61948	2.79381	0.262832	0.880175	-0.761208	-0.115414	-2.12	0.0133629	0.00344634	-0.042999	0.941571	-0.592147	0.923493	-4.53335	-4.41109	0.191372	-0.505035	0.0453368	0.0172148	-1.75004	-0.396293	-0.241164	-0.631305	-0.0542343	0.0868518	0.0137071	0.432021	0.844933	-1.60795	-0.117043	-0.382775	-2.79931	0.689642	-0.62766	-2.19748	-0.146713
TCGA-EE-A3AC	0.23658	-1.73101	-0.0599546	1.20907	-1.07699	-0.99134	-0.365494	1.17137	0.838173	-0.409581	-0.399789	-0.385653	-1.83053	1.13809	-0.748063	-0.0449094	0.735371	-1.5204	-2.42579	-1.00848	0.0133629	0.00344634	1.27893	0.0406069	0.333676	1.09245	-2.24828	-2.77902	-0.0157931	0.584593	-0.861665	0.0129623	-1.01304	-0.137183	-0.890921	-0.408588	-0.149331	0.119067	-0.695383	-0.502535	0.642689	-0.0512848	-0.278317	-0.301313	-0.571364	0.392265	-0.59748	0.397658	-0.471871
TCGA-D1-A0ZO	0.494047	1.14674	0.0286054	0.0632288	-0.359074	0.767535	0.180772	-0.799345	0.835191	-0.265881	0.433189	0.536819	2.12458	-0.431018	-0.282383	-0.218365	-1.79856	0.358693	0.109961	0.712057	0.0131311	0.00344634	0.225279	0.421699	0.520757	0.432229	0.136692	1.18745	-0.387207	-0.087335	0.609846	-0.106551	0.171552	0.29953	-0.0607864	0.276364	0.00761877	-0.0723803	0.0958876	-0.528687	-0.861424	0.101706	0.109433	0.83871	0.322832	0.227532	-0.0777562	0.282736	-0.117741
TCGA-D1-A0ZN	0.930772	0.909692	0.156677	-0.0112572	-0.622231	0.683758	-0.0432385	-1.10325	0.522287	-0.355383	0.618708	-0.99087	1.5056	-1.7679	-0.58829	-1.06182	-0.924274	0.0137315	-0.299832	-0.147423	0.013258	0.00344634	0.228231	0.781685	0.250882	0.386044	0.724734	1.37285	-0.361893	0.239926	-0.223413	-0.258097	0.422213	0.457501	-0.228621	-0.18394	0.281328	0.0743629	0.351007	-0.623978	-0.627139	0.182433	0.198231	0.624505	-0.0390696	-0.0939679	-0.278579	-0.0486827	-0.270624
TCGA-EY-A1GC	0.143688	0.416742	0.0918585	0.415571	-0.231463	0.26823	-0.247142	-0.711672	-0.0263573	-0.663636	-0.128401	-1.32175	2.05274	-0.565956	-0.865477	-0.721537	-1.86316	-0.0346528	0.818683	-0.177849	0.0131592	0.00344634	-0.07827	0.348513	0.0918847	0.455688	0.419566	1.51055	-0.56536	0.109533	0.4132	-0.453458	-0.190215	0.202315	-0.696378	-0.618637	0.0463446	-0.1586	1.24854	-0.659689	0.340259	0.508335	-0.353282	0.126313	0.0486533	0.146852	0.359128	1.39921	-0.343361
TCGA-D1-A0ZZ	-0.471993	1.04101	-0.216445	-0.663733	-1.32424	0.702631	-0.420984	0.471456	-1.61126	1.32592	1.39411	0.350601	-1.64841	-1.90089	-0.269996	-0.272721	-0.980001	0.717256	-0.805334	-0.689709	0.0130016	0.00344634	0.704007	-0.134833	-0.0825572	-0.325168	-0.0821136	1.5353	-0.17805	0.472716	0.798846	0.0698009	0.00408401	-0.153722	-0.0541542	-0.64744	-0.317009	0.261362	0.82829	-1.05158	-0.367577	0.615527	-0.0227447	-0.0562424	-0.360843	-1.04779	0.334618	0.395279	-0.21382
TCGA-E1-5311	-0.685249	-0.274446	-1.20069	-0.615741	0.11853	0.307896	0.184688	1.0499	0.512541	0.140693	0.610765	-0.574642	0.674264	-1.64353	0.432302	-0.42554	0.257423	-0.505782	-0.977513	-0.00376461	-0.0617431	-0.0161404	1.15228	1.06516	0.247974	1.4556	1.34429	-0.957988	-0.127118	-0.828929	1.4423	0.0969798	0.136451	-0.331676	0.565454	-0.1848	-0.0574806	0.789953	0.952983	1.82774	0.581222	1.26519	-0.963624	0.0218237	0.311449	-1.19942	-0.14167	0.749196	-0.179511
TCGA-D1-A0ZS	0.629128	-1.03762	-0.283654	-0.450835	-0.793834	1.06411	-0.0231172	-1.29533	-2.30934	-1.39666	-0.365175	-0.836876	-1.20016	-1.79052	-0.277473	0.39446	-1.30373	-0.141829	0.431146	0.983393	0.0133343	0.00344634	0.291707	0.127729	0.498424	-0.0687653	0.23073	0.822368	0.0379462	-0.182223	-0.208916	-0.168223	0.618068	0.770513	0.0768362	0.259979	0.333831	0.112023	1.66116	-0.0578689	-0.750998	0.504723	0.249616	0.0321218	0.712066	-0.52692	-0.272564	-1.05677	-0.0515855
TCGA-BR-7715	0.185791	-1.03609	0.0600805	-0.267994	0.863527	-1.97476	-0.681511	-0.601311	-0.0468942	0.297726	0.202032	-0.580923	-0.536158	-0.214943	-0.634652	-0.839675	-0.40346	0.166926	0.205405	-0.26352	0.0131036	0.00344634	0.457428	0.251157	0.690423	0.0141404	1.29327	-0.315224	-0.880986	-0.21223	-0.0404541	-0.385457	-0.0543142	-0.7497	-0.706315	-0.0118463	-0.559764	0.301646	-1.44165	-1.20118	-1.11773	-0.497739	0.871442	-0.855514	-0.591625	-0.149865	0.470273	1.29459	-0.309234
TCGA-BR-7716	1.12022	-1.43589	0.84281	1.0631	0.765031	-0.811298	0.120025	-0.545645	-0.0865613	0.540604	-0.365116	-0.486551	0.641243	0.192195	-0.242209	-0.235157	0.381054	0.595749	0.177652	1.39082	0.0130851	0.00344634	0.261024	-0.145055	0.79091	0.201589	1.20084	-0.209143	-0.233532	0.189224	-0.0329476	-0.0852792	0.319865	0.350331	-0.149665	0.134319	0.370568	0.687425	0.329804	-0.609108	-1.38299	0.395605	0.263715	0.233889	-0.0317145	0.327033	0.439012	1.87862	0.471591
TCGA-BR-7717	0.0579426	-0.0300516	1.06812	-0.088766	0.254797	-0.107783	-0.624881	-0.544449	-0.79602	0.389008	-0.0838959	-0.690783	0.618291	-0.259404	-0.23035	-0.251658	0.688415	0.547374	0.406014	-0.415802	0.0133629	0.00344634	0.294543	0.318613	0.0933217	-0.945595	-0.851152	-0.791569	-0.527479	0.202126	-0.20277	0.207569	0.450832	0.574004	-0.0538277	0.0402075	0.0369528	0.494269	0.875178	-0.144919	0.33337	-0.498948	0.797816	0.769138	0.139654	0.119966	0.337631	0.475984	0.343067
TCGA-E1-5318	-0.0528902	0.515477	-1.7419	0.345062	0.199956	0.135741	0.344921	1.60732	0.437602	-0.466359	-0.175333	-0.746023	0.89084	-2.10697	0.561173	-0.705634	0.513095	-0.870583	0.517019	0.101269	0.0132874	0.00344634	1.1833	1.27571	0.0997918	1.30937	0.899794	-0.80957	-0.365081	-1.2419	1.40051	0.222611	-0.819051	-0.317023	0.684068	-0.431096	-0.256687	0.992408	0.525348	2.10885	0.46065	1.15831	0.0231476	-0.235032	0.330307	-0.325202	-0.88247	1.30939	0.0308235
TCGA-D1-A0ZV	0.00419778	-0.45157	-0.126472	0.579331	-1.59923	-0.0249035	-0.0247234	-0.417621	-1.01401	-0.262779	0.246812	1.03964	1.26572	-0.468301	-0.605887	-0.358602	-1.08784	0.0104064	-0.200054	0.55367	0.0131065	0.00344634	0.252753	0.349871	-0.126152	-0.985721	1.04007	0.239454	0.215796	0.20141	0.597376	0.0862511	0.216193	0.0537624	-0.563614	-0.0934281	-0.092488	0.00625681	0.446372	-0.649365	-0.713177	-0.927562	0.160883	0.262971	-0.176061	-0.0721731	-0.348435	1.39649	0.0628232
TCGA-D1-A0ZU	0.273007	1.48938	0.74388	-0.0700193	-0.816068	-0.322126	-0.645829	-0.522999	1.01707	0.473667	0.762663	-1.37533	1.73122	-1.0617	-0.949104	0.190231	0.375857	0.357562	-0.953959	-0.352387	0.0131047	0.00344634	-0.0550638	0.595022	-0.362359	-0.334415	0.0821388	0.160652	0.163577	0.165399	1.61455	0.132407	-0.422024	-0.119784	-0.35701	-0.533306	-0.139145	-0.124782	-0.0490905	0.3733	0.617307	-0.0539094	-0.149883	0.817281	-0.523394	0.170994	-0.178387	1.09657	-0.688257
TCGA-EJ-5512	0.118587	1.37768	-0.684495	-0.0479284	0.105408	0.215969	-0.293835	0.639181	0.14752	0.821461	0.439027	0.754653	0.64121	1.12661	-0.014289	-0.994901	0.0545755	-0.586477	1.08023	-0.127775	0.0131723	0.00344634	0.0930845	0.0277042	0.37394	0.2807	2.35865	0.87843	0.71522	0.657137	0.708779	0.0344681	0.445058	-0.338819	-0.00258186	0.178163	0.452444	-0.0931705	-0.469348	0.404341	0.227066	1.17233	0.546482	-0.256519	-0.100313	-0.88795	1.43274	0.506529	-0.732672
TCGA-EJ-5511	-0.893145	1.15058	-0.961922	-0.946335	-0.0536619	0.22854	-0.663758	1.76793	1.48805	0.955638	0.0611146	0.557851	1.46988	2.18881	0.471192	0.0216261	0.542431	-0.0191014	0.169035	0.74622	0.0132931	0.00344634	0.415375	-0.437086	-0.0990944	0.616755	2.50317	0.508243	0.928814	0.275427	1.46971	0.335266	0.439429	-0.48409	0.2608	0.225386	0.00253538	-0.158174	-0.844841	0.522637	0.60558	1.16987	-0.302305	-0.384208	-0.211018	0.198266	1.47557	1.95112	-0.178546
TCGA-EJ-5510	-0.223416	1.38193	-0.108382	0.0353073	-0.0625439	0.968995	-0.513417	1.08148	0.834052	0.416335	0.0848656	0.248558	1.50087	2.59467	0.483654	-0.234464	-0.00180101	-0.483905	0.354887	0.820783	0.0130182	0.00344634	-0.174384	-0.184096	0.322574	1.03612	1.71429	0.990772	0.684957	0.0836221	1.3045	0.0791174	0.534618	0.0554826	0.302794	0.286322	0.351011	0.239201	-0.28331	-0.0154874	-0.450298	0.883338	0.0624317	0.213834	0.473183	0.00525418	1.12224	-0.0155313	-0.016885
TCGA-EJ-5517	-0.0794173	1.44333	-0.279998	-0.619679	0.733944	0.447066	-0.313221	0.933976	0.374976	0.87355	0.982159	1.38538	1.72401	1.62775	0.414404	-0.739842	0.999111	-0.00106806	0.574663	0.426107	0.0133629	0.00344634	-0.00614099	-0.297839	0.641448	0.414779	3.20632	0.129003	0.96292	0.230542	0.764694	0.210868	0.287254	-0.108861	0.527565	0.718738	0.44741	0.0358744	-0.2252	0.53814	0.00689651	1.00755	0.566773	-0.360588	-0.0613468	-0.0251827	1.60567	1.22988	0.30851
TCGA-EJ-5516	0.114331	1.5943	-0.593753	-0.212634	0.457977	0.666639	-0.317923	1.18476	0.0624091	0.593217	0.176048	0.411909	1.4716	2.79603	0.791406	0.0423038	0.316215	0.0871618	1.11559	0.94996	0.0129471	0.00344634	0.270135	0.00372894	0.391624	-0.0518701	1.60612	1.09556	0.774234	0.359021	0.706001	-0.0353499	0.54857	-0.304224	0.751056	0.592314	0.418684	0.181722	0.15074	0.287338	-0.553208	0.847436	0.420452	-0.0430491	0.558461	-0.0459667	0.823722	-0.053354	-0.120959
TCGA-EJ-5515	0.21945	0.941946	-1.97175	0.225909	-0.518928	0.22683	-0.609067	1.19011	1.44702	0.554182	-0.672354	0.200958	1.52702	1.69437	0.859118	0.5606	0.931418	-0.65436	0.281164	0.664536	0.0131012	0.00344634	-0.0476001	-0.330437	0.365272	1.03096	2.74547	0.363241	0.546888	0.189215	1.52043	0.365464	-0.391478	-0.70595	0.0991526	-0.00615053	0.038738	0.16707	-0.447739	0.604135	0.89962	1.09338	-0.127205	-0.278908	0.265202	0.2021	1.13546	1.7523	-0.468846
TCGA-BR-6705	-0.629569	-1.46496	0.21346	0.283197	0.785034	-0.468825	-0.157913	0.213949	-0.392611	1.28123	-1.14172	0.288828	-0.0712858	0.923675	0.942944	0.62315	1.95243	0.307782	0.688627	-0.623836	0.0133629	0.00344634	0.575782	-0.539713	0.0587805	-0.521118	0.465728	0.059765	-0.840793	0.0527264	-0.702533	0.208394	-0.315141	-0.224665	-0.379033	-0.252391	-0.440274	0.173424	0.305017	-0.551351	0.451748	-1.30546	-0.302659	-0.231211	0.0121841	0.50164	0.580391	1.43373	-0.0715323
TCGA-EJ-5519	0.187766	1.39274	0.0787229	0.0797369	-0.154958	0.456998	0.0139097	1.85409	1.19537	0.821807	0.183477	0.806598	0.986167	3.63593	0.969057	-0.23464	1.19301	-0.588241	0.923962	0.990415	0.0129463	0.00344634	-0.0763505	-0.00286565	0.139897	0.592203	1.73162	1.17413	0.870938	0.55507	1.52213	0.277402	0.40996	0.277807	0.535755	0.336152	0.262117	0.0964937	-0.209765	0.400296	-0.316481	1.24983	0.275051	-0.0143138	0.305549	0.105471	1.39423	0.564869	-0.504507
TCGA-BB-4217	-0.912593	1.16615	-0.410185	-1.39044	-1.3787	-1.00849	-0.160019	-1.57267	-0.60045	-0.87078	-0.551255	0.431052	-0.423876	-1.13624	-0.254517	-0.772015	-0.820718	-0.132031	-0.389757	-0.0316098	0.0131809	0.00344634	-1.40876	-1.09362	-0.479401	-1.89671	-2.49351	-1.02101	-0.818107	-0.553102	-1.10959	-0.343997	-0.448497	-0.547247	-0.577709	-0.108723	-0.606658	-0.211777	0.0125499	-0.880405	-0.0863595	-0.357898	0.609206	-0.296365	-0.346084	-0.714548	-0.974671	-0.442313	-0.998676
TCGA-FY-A3NN	0.203716	-0.130919	-0.131627	0.247959	0.0468097	-0.258938	-0.0224925	-0.808561	0.736816	1.19268	0.460603	0.909492	-0.12203	0.0921548	0.972678	0.177906	0.408894	0.740066	0.592428	0.288508	0.0131214	0.00344634	0.00376662	0.637395	0.00543882	0.874682	-0.0576575	-0.725547	0.467356	0.132177	-0.64347	0.188648	0.947628	0.564636	-0.0115549	0.303499	0.276652	-0.29917	-0.611971	-0.574064	-0.0182779	0.507297	0.678513	-0.239842	-0.0371653	1.15612	0.357845	0.116502	-0.326254
TCGA-BR-6706	0.127447	-0.844274	-0.221284	-0.276766	0.5109	-1.3032	-0.470158	-1.08137	-0.528492	0.0720171	-0.568815	0.021266	-1.2877	-0.35941	0.423417	0.249848	-0.067301	0.0945465	0.446824	-0.667883	0.0133629	0.00344634	0.662231	-0.462088	0.511299	0.542549	0.131354	-0.388469	-0.938817	0.288725	-0.923483	-0.409334	-0.00806981	-0.414839	-0.697659	-0.168183	-0.215995	0.224676	-0.228804	-1.03364	-0.661662	-1.26252	-0.320287	-0.0774394	-0.46022	-0.145603	0.0352739	0.0131413	-0.433944
TCGA-FY-A3NM	0.997089	-0.496755	-0.494503	0.778116	0.780259	0.661853	0.332526	0.167575	0.711346	0.876977	0.802266	-0.178578	-1.9392	-0.938507	-1.0485	0.62024	-0.282061	1.03464	-0.504863	0.151738	0.0130952	0.00344634	0.82951	-0.142177	0.288635	0.140004	0.979867	0.962762	0.255143	0.564017	-0.0402118	0.329211	0.736104	0.561153	0.104278	0.590231	0.261758	0.18493	0.0990281	0.919139	1.04821	0.308938	-0.557596	-0.777674	-0.183704	1.10107	-0.879319	0.871366	-0.26597
TCGA-BR-6707	0.172932	0.252103	0.329763	-0.359339	-0.312631	-0.000423857	-0.603961	-0.749537	-1.47506	-1.09538	-0.203795	-0.609885	-1.06308	-0.912595	-0.404257	-0.416348	-1.25394	0.125721	0.326634	-0.579229	0.0133629	0.00344634	0.762421	-0.702213	0.814302	0.0248324	1.10437	-0.0450794	-1.01124	0.52038	-1.43129	-0.494562	0.0147288	0.244088	-0.604301	-0.412412	0.0204731	0.34625	-0.0423966	-0.741012	-0.424699	-0.792363	-0.0954369	-0.547277	-0.128966	-0.845764	0.075267	-0.445702	-0.519564
TCGA-BF-A1Q0	0.369223	-0.298806	0.00128264	-0.24126	-0.761439	0.0304316	0.340238	-1.63128	-0.361209	-0.596594	-0.661033	-0.701243	-0.145112	1.03164	1.00895	-0.0526453	0.0506726	-1.18293	-0.360421	0.386308	0.0133629	0.00344634	-0.114718	0.899542	0.0157809	0.814625	-3.06324	-1.38596	-0.0658155	-0.193017	0.0401395	0.0228267	-0.126554	0.135389	0.0643684	-0.197833	0.0684791	-0.156876	-0.0602906	-0.00318373	-0.289724	-0.0122369	0.0649606	-0.241779	0.353834	0.382951	-0.967989	-0.104541	-0.767054
TCGA-EP-A2KA	0.789068	-0.885522	1.37925	0.233735	-0.393769	0.848725	0.651418	0.132929	-0.801704	-0.766649	0.245509	1.0593	2.367	1.04408	0.158553	-0.970951	-2.06435	-0.023209	1.13337	0.115346	-0.221862	-0.0579346	0.164416	0.603511	0.369534	1.05406	-0.522119	0.456258	0.188564	0.187725	-1.2593	-0.413414	-0.143989	0.0704408	0.582095	-0.168523	0.728294	0.358222	0.453871	0.138671	-1.06054	0.648623	0.0368934	-0.0330827	-0.114059	0.281945	0.494413	0.137354	-0.027669
TCGA-FD-A3SQ	0.763499	-0.237541	-0.189621	0.829877	0.229022	0.134819	0.464079	-0.842749	0.0521525	0.117887	-0.750821	0.30915	0.540479	0.722475	0.571875	1.01059	0.208511	0.10397	-0.593357	0.756788	0.0130632	0.00344634	-0.281682	-0.702702	-0.0140936	-0.543488	0.158554	0.196447	0.118232	0.463524	-0.294189	0.265451	0.374053	0.374771	0.535251	0.0681146	0.215868	0.290078	0.870355	-0.782633	0.157552	-0.101481	0.0156329	0.73943	0.732956	0.329396	0.356723	-0.185095	0.0351385
TCGA-E2-A3DX	0.190467	0.632555	0.800529	-0.461254	0.699786	-0.277933	0.0798854	-0.333978	0.633505	0.100798	0.291853	-0.184692	0.412901	1.47403	-0.0361375	0.481717	0.428408	0.211235	-0.222742	0.397022	0.0133629	0.00344634	0.443682	-0.348293	0.349559	0.341659	0.620969	-0.0455996	0.362377	0.647099	0.349822	-0.0885768	-0.150305	-0.584168	-0.0800142	0.254201	-0.244806	-0.260168	-0.648775	0.208801	0.285617	-0.677515	-0.691849	0.358575	0.182629	-0.328821	-0.0196036	0.636997	-0.371697
TCGA-28-2514	0.0369143	-0.117849	-0.785193	-0.419414	0.985263	0.355545	0.389986	0.687469	-0.383159	-0.312545	0.291615	0.769172	-0.434946	-1.37282	1.46571	0.0555219	-0.265037	-0.647144	-0.268511	0.0829244	-0.195064	-0.050921	1.16021	1.14723	0.0738236	1.08861	0.0913888	-0.625654	-0.347867	-0.742419	2.29877	0.16467	-0.0437224	0.166283	0.421509	-0.397251	0.00196381	0.494517	0.370162	0.861433	0.232155	0.0111302	-0.636487	0.0337057	0.00824184	0.00747747	-0.812851	-0.576676	-0.221916
TCGA-J8-A3YF	0.144823	0.429851	0.131014	0.456602	-0.697152	-2.26502	-0.17265	0.439362	1.76774	1.75159	1.10795	1.05043	1.20141	0.125553	0.404094	-0.22554	0.740053	-0.0337222	-0.820609	-0.167327	0.0130498	0.00344634	-0.983061	0.141268	0.144193	0.00738376	-1.03688	0.245451	0.320181	0.38185	-0.114191	-0.0588218	-0.318401	-0.428025	-0.899469	0.280373	-0.282379	0.0388741	-0.883551	0.29758	0.19235	-0.430719	0.190141	-0.394236	-0.575797	0.65997	0.037281	-1.18806	-0.0242132
TCGA-EY-A1GM	1.1462	0.518525	-0.156354	0.696117	0.333485	1.15132	0.17164	-1.23391	-0.797397	-0.201822	-0.191231	-0.678481	-0.0625974	0.62465	-0.33002	0.33431	-1.2532	-0.559626	-0.015908	1.0476	0.013147	0.00344634	0.614734	0.00129024	0.318027	-0.103537	0.739583	0.961073	-0.0485246	0.276952	0.105192	-0.0732338	-0.153129	0.721662	0.0339045	0.245219	0.257362	-0.057177	1.43792	0.277289	-0.217068	0.344642	-0.0340121	1.02502	0.642685	0.0372083	-0.483973	-0.100946	-0.0456293
TCGA-AG-4001	0.663953	1.97402	0.944578	0.67532	0.463283	0.641105	0.303388	-0.423916	-0.337214	0.249735	1.07371	-0.23358	-0.702913	-0.495132	-0.259496	-0.172293	-0.310754	0.167862	0.376681	-0.35388	0.0133629	0.00344634	0.220524	0.667444	0.305138	-0.272181	-1.07553	1.13469	-0.0168965	0.244149	1.18086	-0.236224	0.344296	-0.0754196	-0.249208	-0.727717	0.457204	0.294765	0.35335	-1.01891	0.387589	0.705209	0.000513494	1.16289	0.471916	-0.397197	0.163169	1.67523	0.264022
TCGA-EW-A1IW	-0.426431	0.190679	1.51988	0.647026	0.707793	0.364578	0.158501	1.01443	1.91309	0.425364	0.180543	0.932414	0.971192	2.96279	1.68642	0.758958	0.195052	1.87961	0.864199	0.92003	0.0131751	0.00344634	0.179308	-0.739662	0.285495	-0.205104	0.4989	1.08316	0.974668	0.507549	2.06743	0.0352204	-0.213879	-0.339937	0.561299	0.628336	-0.000657068	-0.0848945	-0.326299	1.13871	0.149368	-0.136157	-0.858918	0.509894	-0.00208378	0.458349	0.857079	0.92834	0.651873
TCGA-52-7810	-0.108817	-0.841709	0.330744	-0.468099	-0.853663	1.61891	0.182038	-2.32323	-1.91431	-1.20754	-0.555089	0.202115	1.2488	-0.781486	0.0478561	0.517183	-0.16543	-0.713667	0.440257	0.581636	0.0132929	0.00344634	-1.0248	-0.618095	-0.257682	-1.27458	-1.14547	-0.535674	-0.122072	0.347777	-1.10342	0.0319629	0.436896	0.385158	0.0657252	-0.14401	-0.012232	0.395477	1.69072	-0.110767	-0.581871	0.250074	0.454888	-0.000200469	0.554827	0.0630031	-0.151894	-1.75448	0.12036
TCGA-B6-A0WZ	-0.181688	0.731425	0.322383	1.5955	0.786278	0.225172	0.712375	-0.344873	1.44078	-0.103657	0.108719	1.46226	0.235395	3.04101	1.1189	0.68936	0.912928	1.50479	0.399801	1.27813	0.0133629	0.00344634	0.89681	0.764361	-0.0465057	0.792355	1.28307	1.81635	0.999088	0.558333	0.563617	-0.0187076	0.419842	0.390618	0.978485	0.791714	0.0233621	-0.287472	-0.40444	-0.582577	-0.458896	0.299526	-0.436319	1.0024	0.569615	-0.359053	0.365329	1.69252	0.687946
TCGA-52-7812	-0.100132	0.0326968	0.598136	-0.516432	-0.0643044	-0.45899	-0.0501367	0.342109	-0.292928	-0.1837	-0.284954	-0.499844	-0.762492	0.250326	-0.372369	-0.58555	-0.21922	1.10241	0.30427	0.192716	0.0132742	0.00344634	0.504373	-0.205989	0.203761	-0.854937	-2.15825	0.940047	-0.690568	-0.358435	-1.09802	-0.242309	0.110165	-0.00719714	-0.185192	-0.0599578	0.0314217	0.196825	-0.498838	-0.330656	-0.236873	-0.275988	0.524054	-0.292467	-0.247309	0.629325	1.07819	0.108165	-0.187339
TCGA-B6-A0WX	-0.4752	-0.388456	0.0444098	-1.11424	0.19345	-0.131301	-0.748853	-1.45809	0.0484172	-0.560448	-0.0748927	-0.570392	-0.125744	0.55941	-0.0552029	0.219231	0.243313	0.357741	0.0631449	0.423813	0.0131272	0.00344634	-0.0995251	-0.763173	0.220132	-0.0327895	1.62249	0.0972214	0.455952	-0.0873344	-1.10427	-0.120331	-0.150942	-0.0987126	-0.145704	-0.378885	-0.145787	-0.0416168	-0.358758	0.31616	0.312407	-0.00679712	0.346028	-0.18312	0.238042	-1.11092	0.394002	0.123778	-0.0862059
TCGA-B6-A0WW	0.459202	0.589166	1.4895	0.471819	0.565475	2.08875	0.17214	-1.09736	-0.10747	-0.452389	0.26552	0.766728	0.654096	1.38073	0.615013	0.429818	0.482993	1.10765	1.84309	0.73789	0.0132253	0.00344634	0.714507	-0.349846	0.896001	0.734301	0.170339	0.789119	0.803407	0.317373	0.268082	-0.102763	0.584854	0.288559	0.611325	0.594183	0.54294	-0.157017	1.00738	0.0251348	0.277524	0.539127	-0.0184807	0.835754	1.00254	0.695742	-0.142799	1.28116	0.752531
TCGA-B6-A0WV	0.783372	-0.336477	0.368014	1.31239	0.50784	1.3594	-0.415678	0.623674	0.874885	0.113058	1.12476	1.08492	1.77085	2.46898	1.59392	-0.144581	1.68168	1.60921	1.51852	0.812991	0.0132624	0.00344634	0.800099	0.00433576	0.789507	0.861583	1.90817	1.89395	1.22481	0.235929	-0.15346	0.227096	0.416553	0.394155	0.288596	0.72332	0.303626	-0.1361	-0.208691	-0.461273	-0.424866	0.937123	0.225352	1.62984	0.74599	0.790877	0.48796	2.2675	0.140379
TCGA-B6-A0WT	0.37456	-0.213472	0.269951	0.421257	0.283286	1.74999	-0.231517	-1.38658	1.29848	-0.58799	-0.357934	-0.355221	0.638968	1.61939	0.265688	0.542573	0.236321	0.387966	-0.148968	0.477516	0.0131513	0.00344634	0.15335	-0.760624	0.469193	0.412141	0.827181	0.641369	0.766382	0.40651	-1.05924	0.0363182	0.0133034	0.209318	0.0647028	0.233712	-0.113025	0.143177	-0.279155	-0.691202	-0.810434	-0.454547	0.0970021	0.609988	0.0793328	0.597826	-0.309672	0.820778	0.256208
TCGA-B6-A0WS	0.23158	0.0556196	0.361699	0.580378	0.103827	-0.139349	-0.138213	-1.09359	0.601556	-0.320885	-0.165497	0.178687	-0.033513	1.17188	0.206089	0.353854	0.204498	0.293128	0.10859	0.0898615	0.0131547	0.00344634	0.371335	-0.0335557	0.307258	0.987351	1.01879	0.782473	0.595256	0.0601982	0.0750262	-0.0462483	0.436617	-0.245785	0.22375	0.554133	0.313325	-0.123673	0.114215	-0.0264772	-0.459617	-0.446256	0.283302	0.679319	-0.377534	-0.312356	-0.0381237	1.81945	0.555808
TCGA-BS-A0VI	0.0975629	0.820858	0.927996	0.277953	-0.428247	-1.09144	-1.10277	-1.71352	-0.687456	-1.40622	-0.131145	-0.555745	0.140788	-1.36043	-0.733482	-0.661623	-0.579832	-0.042052	-1.38844	-0.614361	0.0130873	0.00344634	0.125549	1.08334	0.0774893	0.179481	-0.326011	0.542319	-0.212987	0.523742	-0.947974	-0.115862	0.0632041	0.511227	0.316427	-0.300451	-0.167856	0.179017	0.110309	-0.523396	-0.506809	-0.806971	0.649043	0.818345	-0.194978	-1.90763	-0.604421	-0.351441	-0.638643
TCGA-KL-8338	-0.24501	-1.40876	0.113057	-0.147109	-0.96892	1.1675	0.507378	0.0355316	1.70184	0.618128	-0.79815	0.439414	-1.14773	0.0335039	-0.450243	1.2582	-1.83481	0.196161	-0.0772484	-0.902702	0.0133629	0.00344634	0.534201	-1.05429	0.321526	0.853868	0.241867	1.42206	0.439038	0.234971	-0.164445	0.321238	0.236709	0.850557	0.258077	0.157546	-0.135747	-0.0351929	-0.446857	0.388319	0.231828	0.42011	-0.769118	-0.211293	0.0477522	-1.40324	-0.998636	-1.77627	0.481665
TCGA-DJ-A3VI	0.248484	-0.139539	0.457629	0.419792	-0.587192	-0.10848	-0.112369	-0.309781	0.252843	1.28439	1.10241	0.104995	0.358398	-0.276808	0.737194	-0.393634	-0.797704	-0.0218816	-0.274789	0.0456216	0.013247	0.00344634	-0.321504	0.468437	-0.186889	-0.289617	0.747617	-0.218649	0.124077	0.59887	0.00416322	0.130208	0.257607	0.219895	-0.109032	0.651863	0.447114	0.135536	-0.820832	0.164139	0.00859398	0.295728	0.280655	0.0113841	-0.324501	1.07289	-0.36284	-1.08077	-0.0719079
TCGA-D3-A2JP	0.414539	-1.11682	-0.217588	0.65673	0.861145	0.226719	0.153006	-0.107189	-0.345132	0.124665	-0.254268	-0.104282	1.10313	1.06775	2.38958	-0.130979	-1.67176	-1.57922	-0.805514	-0.895225	-0.0870159	-0.0227471	0.772803	0.713352	0.429194	0.641953	-3.29463	-2.98352	-0.648808	-0.488782	0.17333	-0.175931	-0.19778	-0.0836246	0.00122924	-0.231169	0.18427	0.259007	-0.236329	-0.58516	-0.415601	0.40101	0.537806	0.11384	-0.257949	0.0123105	0.0750688	-1.3787	-0.437178
TCGA-DK-A2I1	-0.04426	0.314069	0.831636	-0.0456615	0.684231	0.795457	0.257701	-0.549182	-0.939974	-0.0102932	0.0960278	0.565258	0.302404	0.649314	0.800131	0.341707	0.235629	0.78787	0.949805	0.863016	0.0129572	0.00344634	-0.88117	0.084565	-0.883202	-1.35879	-1.25052	-0.368144	0.0673784	0.243742	-0.21412	0.00341897	0.116658	0.202924	0.277882	0.261478	-0.0550258	-0.252344	0.736275	-0.389967	-0.26191	0.534199	-0.29974	0.212962	0.964381	0.128119	0.288134	-0.620524	-0.239912
TCGA-BQ-7044	-0.494887	-1.02182	-0.613028	0.582113	-0.590861	1.00289	0.938818	1.24214	1.0322	-0.254342	0.37945	0.093086	-0.167333	-0.680035	-0.746262	0.793801	-0.541209	0.312838	-1.32268	0.785662	0.0132978	0.00344634	0.37366	-0.138101	-0.197723	-0.70319	0.409327	1.26055	0.0302371	-0.15631	-0.673952	-0.0746547	0.161225	0.235384	0.676265	0.321347	0.625322	-0.2118	0.115612	1.24435	-0.477445	0.867287	-0.645134	0.054829	0.197666	0.142334	0.182996	0.415362	0.162492
TCGA-AK-3436	0.652129	-0.835	-0.542897	0.508745	-0.31648	0.453435	0.621105	1.10498	0.641022	0.297231	-0.381313	0.455589	-0.951127	-2.51374	-1.22817	0.11957	-1.20165	0.0368092	0.297443	0.112376	0.0132817	0.00344634	0.440782	1.10848	-0.613537	-0.544235	0.695322	-0.450438	-0.024444	-0.00852483	-1.0103	0.0327688	-0.151505	0.0413102	0.556412	0.482126	0.404486	-0.0314916	0.0750344	0.602817	-0.488433	-0.447151	0.066439	-0.603458	0.337847	-0.11403	-0.469668	-0.0955691	-0.380343
TCGA-AK-3431	0.503606	-0.845137	0.195089	0.305258	0.0828098	0.216841	-0.193888	0.854061	-0.114542	-0.177572	0.0822685	-0.463885	-0.624685	-3.20359	-0.607996	-0.166883	-0.216784	-0.734443	-0.166616	0.383991	0.0130033	0.00344634	-0.36695	0.496294	-0.0654099	0.647602	-0.259478	-0.695296	0.431321	0.0369576	-0.838002	-0.175232	0.311175	0.154014	0.611346	0.132963	0.109807	-0.0198785	-0.268397	0.873162	-0.877625	0.159706	-1.30705	-0.598255	0.834411	-0.0762257	-0.298505	-1.18192	0.120517
TCGA-BG-A18A	0.199781	0.72009	0.281069	-0.651004	-0.128554	0.909299	-0.0574224	-1.58747	-1.83043	-0.470833	0.921611	-0.919179	-0.874928	-1.03785	-0.0469122	-0.0771816	-1.69314	0.167405	-1.37845	0.156188	0.0129775	0.00344634	0.250488	0.290511	0.498701	0.518199	0.279235	1.0914	-0.570809	0.343554	-0.683114	-0.0406177	0.135715	0.513979	-0.465591	-0.127939	0.20618	0.260921	0.740138	-0.587248	-0.87344	0.0913835	-0.701416	0.722068	0.490375	-1.21642	-0.196905	-0.0604089	-0.334955
TCGA-AK-3433	0.595828	-0.114812	0.523637	0.892831	-0.482098	1.41145	1.25827	0.782548	0.901608	-0.032116	-0.656974	0.987898	-0.747713	-0.746255	-0.347802	0.309232	-1.50702	0.0158785	0.284074	-0.123267	0.0132628	0.00344634	0.337023	-0.58161	0.473227	1.20303	-0.448634	1.24383	-0.154514	0.201421	0.264669	0.368383	0.551314	0.656142	0.450068	0.228581	0.146504	0.118216	-0.58889	0.65005	0.808922	0.1525	0.168017	0.144533	0.441072	-0.165822	-0.0131417	-1.65177	0.572455
TCGA-BG-A18C	-0.0322745	0.49339	-1.07413	-0.558915	-0.806334	0.289003	-0.0221403	0.00559364	-0.617738	-0.164548	0.220507	-0.519886	0.912322	-1.01525	-0.28286	0.173066	0.0835743	0.271851	-0.489048	-0.44549	0.0129568	0.00344634	0.0330258	0.494749	-0.457909	-0.457692	0.649103	1.16214	-0.221957	0.00108013	-0.469646	0.020499	-0.0951086	0.322414	-0.214278	-0.0432042	-0.0797524	-0.195695	0.493091	-0.500257	0.339969	-0.461779	0.0332771	0.288782	-0.21253	0.101205	-0.209277	0.133112	-0.395521
TCGA-BR-4294	-0.360176	1.52487	0.984428	-0.236233	-1.48774	0.74842	-0.606258	1.12312	-0.499449	0.631582	0.686864	0.920551	-0.719177	-0.00312168	0.215918	-0.501382	0.266542	0.683307	-1.03955	0.532834	0.0133629	0.00344634	0.502237	1.11225	0.679729	0.777989	0.748851	0.425308	-0.389459	-0.434012	-0.413323	-0.0347569	1.19281	0.209369	0.023359	0.267399	0.439167	0.152145	0.045644	1.39099	0.0427885	0.692064	1.28898	0.395636	0.498244	-0.814344	0.338193	1.30298	0.221348
TCGA-BQ-7048	0.092981	-0.459154	0.00695115	0.556708	-0.168627	-0.0224043	-0.0413233	0.442211	0.733004	-0.487864	-0.569333	0.534575	0.998558	-2.0245	-0.529354	0.6115	0.25458	-0.180317	-0.944568	-0.667854	0.0133629	0.00344634	0.197554	0.342863	-0.439574	-0.176688	-1.008	-0.0798826	0.698684	-0.729426	0.0771915	0.261146	-0.0918522	-0.102528	0.290452	0.117893	0.372676	-0.196939	-0.345433	1.53075	-0.0794286	-0.547175	-1.01534	0.577185	-0.354705	0.400109	-1.16264	-0.110604	-0.0471058
TCGA-EE-A20I	0.97116	-1.83838	0.483413	0.870599	0.190269	-0.595183	0.892346	-0.405204	-0.502253	-0.134077	-0.816283	-0.0529326	0.507485	2.10404	0.786922	0.284345	0.212231	-0.815564	0.624355	0.0704893	0.0133034	0.00344634	0.655663	1.1495	0.592955	1.11932	-5.51387	-1.61289	-0.0380923	-0.350591	-0.558691	-0.189805	0.146277	0.310688	-0.103411	-0.347513	0.0762228	0.234851	0.273343	0.121765	-0.728349	0.442414	-0.0119172	1.35936	-0.173607	0.507296	0.397324	-0.792732	0.60663
TCGA-GC-A3I6	0.660853	-1.14239	0.0895753	0.983611	-0.563725	0.735666	0.411973	-0.812854	-1.33709	-2.11141	-1.11946	-0.95081	-1.01003	-1.14703	0.0680509	0.35483	-0.822219	0.140032	0.990682	0.3626	0.0131491	0.00344634	-0.517232	-0.803915	0.116796	-1.10016	-1.62902	0.549355	-0.164164	0.0932397	-1.04387	0.196404	0.34301	0.166783	0.143985	-0.22723	0.266099	0.247601	0.544839	-0.690928	0.00587964	0.398103	1.40094	-0.0185295	-0.270062	0.0445216	0.361384	-1.13261	0.153601
TCGA-BG-A186	0.433548	0.468843	0.327907	0.0127078	-0.640617	0.239678	-0.131468	-0.296417	0.186876	-0.121178	0.430092	-0.840983	-0.032465	-1.75031	-0.627424	-0.695217	-1.14787	0.0970242	-0.551917	-0.0775031	0.0131793	0.00344634	0.263054	0.657488	0.296935	1.58166	0.699164	0.876248	-0.134754	0.416933	-0.0510285	-0.432118	0.0551484	0.286823	-0.301066	-0.478881	-0.0532346	-0.128037	-0.384736	-0.545938	-0.89942	-0.389233	-0.431953	0.510679	-0.181264	-0.841238	-0.334958	-0.0273081	-0.326108
TCGA-BG-A187	1.05343	1.33821	1.51206	-0.392448	-0.555178	0.564186	-0.359294	0.0726422	-1.25125	-0.642937	0.964315	-2.0272	-0.882123	-1.75483	-0.211815	-0.340708	-2.44575	-0.219615	-0.445067	-0.0959485	0.0131566	0.00344634	0.216487	0.773584	0.131883	0.00151177	-0.485139	0.633455	-0.388778	0.250402	-0.216318	-0.125774	0.0427678	0.460054	-0.603237	0.00765704	0.0544976	0.0974366	0.477062	-0.175516	-0.775753	0.53964	-1.11404	0.688503	0.229697	-0.968842	-0.0234184	-0.532735	-0.207435
TCGA-CJ-4878	0.327561	-0.301449	0.271616	-0.0725413	-0.578659	-0.208659	0.171712	1.03422	-0.0170079	-0.693082	0.0117721	1.49026	-0.175282	-2.48546	0.0988689	-0.226076	0.24278	-0.824001	0.390538	-0.500422	0.0133629	0.00344634	0.0814566	0.426964	-0.0630501	-0.00925954	0.447659	-1.12332	-0.321759	0.404455	-1.11415	-0.116294	-0.548348	0.41281	0.125872	-0.0415899	0.3649	-0.388422	-0.474655	0.399891	-0.23753	-0.700846	-0.891623	-0.1864	0.279876	0.725848	-0.77723	0.743465	-0.705425
TCGA-AR-A254	0.106781	-0.327421	2.11686	0.114456	-0.449903	-0.685164	-0.175432	0.4545	1.81253	-0.0726805	0.461421	1.11261	-0.0761629	2.61921	0.0813586	0.0730661	0.910496	0.561494	0.261369	0.307383	0.0132513	0.00344634	-0.0733088	-0.595568	0.389806	0.69421	0.939965	0.42891	0.239452	0.316527	0.203554	0.155836	-0.0113797	-0.469095	-0.167131	0.111396	-0.0625236	-0.251324	0.0167082	0.358629	0.686814	-0.528862	0.0861722	0.50938	-0.214316	0.301613	0.00335053	1.38958	0.396978
TCGA-EL-A4K9	-0.988079	-0.443207	-0.11889	0.254937	-0.443033	-1.10982	-0.357213	-0.725377	-0.0774177	0.605647	0.52577	0.05651	-0.40473	-0.562314	0.0635278	-0.0644138	-0.124388	-0.00907665	-1.5917	0.200408	0.013152	0.00344634	-0.678775	-0.319618	0.0278331	0.0365188	-0.373091	-0.140395	0.443522	0.501191	0.0289948	0.0205314	0.137794	0.0976225	-0.0788534	0.464675	0.0747679	0.0295662	-0.0592788	-0.222493	0.0400767	-0.354277	-0.000449487	-0.189332	-0.138992	0.515543	-0.559514	-0.486049	0.0346588
TCGA-BP-4770	0.471815	-1.16377	0.17196	0.0275609	0.598819	-0.654896	-0.147661	-1.87569	-0.831296	-0.428676	-1.17665	0.565155	-0.168486	-1.01488	0.562249	0.142442	0.203438	-0.767083	0.121718	0.130359	0.0133629	0.00344634	0.109712	0.952691	0.180734	0.703224	-1.9096	-0.278766	-0.242625	-0.00905	-0.799609	-0.0760878	-0.0988756	0.151383	0.573746	-0.032578	0.412173	0.139705	-0.116956	-0.168682	-0.842903	-0.798363	0.218936	0.311159	0.360595	0.164795	-0.523134	-1.72388	-0.534663
TCGA-55-6981	-0.172896	0.0823933	-0.0248551	-0.492655	0.744297	-0.848317	-0.196934	-0.62893	-0.294685	0.586552	-0.638163	-0.699853	-1.2135	-1.06306	-0.888928	-0.608862	-0.697744	-0.0858351	-0.592315	-0.59529	0.0131122	0.00344634	0.016584	0.0891742	0.186873	0.508203	0.681207	-0.385648	-0.227033	-0.136671	-0.187062	0.389888	-0.656538	-0.395196	-0.019693	-0.473172	-0.119044	-0.336037	-0.200734	-0.142435	-0.288652	-1.1054	0.319821	-0.97092	0.0370103	0.433176	0.157059	1.13069	-0.237706
TCGA-55-6982	0.0385755	-0.225734	-0.327148	-0.145135	1.14409	-0.161164	-0.64792	0.444706	-0.259391	0.552099	-0.195645	-0.0138714	-1.30759	-0.227101	-0.214891	-0.892097	-0.318735	0.276116	-0.0647801	-0.124162	0.013081	0.00344634	-0.0905337	0.262989	0.204402	0.218391	0.333335	0.619185	0.161932	-0.318454	-0.639127	-0.00412791	-0.553783	-0.238732	0.154931	-0.111845	0.0535221	-0.153975	-0.228479	-0.661728	-0.724812	-0.651521	0.390475	-0.158606	0.0234295	0.246723	0.213823	0.0883089	-0.170938
TCGA-55-6983	-0.173444	1.00768	1.09184	-0.323647	0.766919	-1.44896	0.161121	-0.341104	-0.165326	0.072201	0.583849	0.1886	-0.126381	0.10829	-0.392709	-0.67074	-0.273995	0.229295	-0.714373	0.0507841	0.0128814	0.00344634	-0.0830739	0.0750964	0.0724537	-0.815214	-0.450536	-0.0683695	0.0708295	-0.113897	-0.599579	-0.138841	-0.189687	-0.345448	-0.398374	-0.10223	-0.32733	0.264881	0.052577	-0.168006	-0.781165	-0.408957	0.690054	-0.306545	-0.249323	0.467004	0.18579	0.276988	0.114005
TCGA-55-6984	0.116491	0.0485186	1.51548	0.608183	1.00056	-0.282703	-0.220788	-0.186694	-0.165483	0.0386966	0.664405	0.651632	0.496373	0.0635647	0.258546	0.0670876	0.278058	0.507463	0.658042	0.223091	0.0131898	0.00344634	0.274061	-0.185019	0.628549	0.0971184	-2.0343	-0.0169804	0.103168	0.267062	-1.3486	0.0788295	-0.179508	0.121928	0.596753	-0.0722012	-0.227067	0.274671	0.334172	-0.405118	-0.925318	-0.416664	0.927567	0.181089	0.240975	0.807331	0.389437	-0.237368	0.177481
TCGA-HT-7881	-1.42736	-0.121848	-1.51352	-1.12653	0.622271	-0.00257986	0.932729	1.90053	1.01668	0.89864	1.02733	-0.242321	0.246233	-0.762479	-1.09187	-0.569973	0.227119	-0.5572	-1.62185	-1.4109	-0.0821915	-0.0214882	0.51652	0.933617	-0.0416549	0.62991	1.39022	-0.391416	-0.557507	-2.3213	1.8712	0.156486	0.166485	-1.04188	-0.263058	-1.01631	-0.287239	0.447241	0.316699	2.58226	1.18971	1.26027	-1.96438	-0.107543	-0.616682	-1.95409	-0.220207	0.225436	-0.282818
TCGA-GN-A262	-0.0186454	-1.01151	0.220776	0.832099	0.1202	0.641168	0.0172878	0.340048	0.0748446	-0.0145702	-0.14927	0.262935	-1.30947	1.2882	0.320498	-0.219999	0.463877	-2.41754	-2.53028	-0.5591	-0.0603974	-0.0157797	0.754938	0.646443	0.431596	1.39117	-4.55245	-2.97452	-0.0524874	-0.099339	-0.831825	0.378505	-0.165126	-0.0730729	0.365037	-1.0505	0.163271	0.254665	0.341226	-0.0885472	0.134387	0.829429	0.641495	0.856613	-0.285289	0.0226608	0.420134	0.486737	-0.0837025
TCGA-AA-3688	0.447521	1.20863	-0.250604	0.263671	0.235593	1.21177	0.6058	-0.212901	-0.315944	0.416222	1.34266	-0.710462	-1.07649	-0.632749	-0.137646	-0.926047	-2.46166	0.395186	0.919066	-0.262379	0.0133128	0.00344634	-0.0416485	0.632862	0.230913	1.00648	-0.0095316	0.134027	-0.219267	-0.00324226	1.28468	-0.422312	-0.33074	-0.0613362	-0.148984	-0.328947	0.431995	0.204244	0.581548	-1.0385	0.100379	0.408417	0.81833	0.954415	0.256589	-0.28418	0.1459	1.42652	0.260515
TCGA-09-2053	-0.638323	1.01697	-0.780648	-1.12102	-1.17802	0.244288	0.116068	0.17879	-1.57663	1.02346	-0.863853	-0.37777	-0.586117	-2.46564	-1.95484	-1.35476	0.525126	0.625615	-1.25767	-1.76319	0.0133629	0.00344634	-0.297015	0.104759	-0.328893	0.0638057	1.82799	-0.270137	-0.362374	-0.711971	0.456068	0.0842608	-0.0410501	0.550434	-0.355248	-0.395156	-0.927227	-0.702398	0.293465	-0.771927	1.10346	-0.266454	-0.421656	-0.543919	-0.842338	-0.531455	0.648909	0.423462	-0.0632459
TCGA-BS-A0V6	0.840262	1.25877	0.875318	0.0905105	-1.09048	1.63643	0.157708	-0.292409	-1.25581	-0.641924	0.555649	-0.324577	2.01534	-0.91404	-1.20093	0.206708	-2.15413	0.418556	0.239252	0.990523	0.0130494	0.00344634	-0.150085	0.3615	0.240806	-0.0162398	0.214257	0.625692	-0.0845785	0.127781	-0.289472	-0.199541	0.294221	0.49639	0.432685	0.190322	0.272877	-0.0204232	1.05715	0.0149597	-0.478756	-0.268795	-0.195448	1.06509	0.440775	-0.778904	-0.614731	-1.19042	-0.401067
TCGA-09-2051	-0.10036	0.0514699	-0.83233	-0.638012	-1.27694	0.0235759	0.0944093	-0.775664	-1.64324	0.298581	-0.897795	-0.437961	-0.871353	-0.489621	-0.611765	0.0212309	0.208703	0.638576	-0.442655	-0.566212	0.0131475	0.00344634	0.252588	0.0324714	-0.167464	0.00950327	2.86611	0.231456	-0.144913	-0.147319	0.337328	-0.112767	-0.190734	0.378282	-0.504968	-0.538594	-0.346393	0.206877	0.802063	-0.816428	-0.346651	-0.134725	0.0911271	-0.935224	-0.156173	-0.734877	1.0324	-0.448147	0.196668
TCGA-BA-6868	-0.588716	-0.906718	-0.0565223	-0.939527	-1.0754	0.287416	0.0902899	-2.34802	-1.90143	-1.23772	-2.07626	-1.09645	0.862317	1.17432	1.76504	1.22741	0.805419	-1.37096	-1.31193	0.0194816	0.0130654	0.00344634	-1.50674	-1.42043	-2.00126	-2.893	-2.61983	-0.767437	-0.98291	-0.852492	-0.475334	0.422923	0.281473	0.498112	-0.385561	-0.164942	0.0900003	0.199379	1.20808	-0.601426	0.18619	-0.560984	-0.0673871	0.0867233	-0.636559	-1.05537	-0.106641	-1.81161	-0.121235
TCGA-09-2056	-0.0476398	-0.827599	-0.13722	0.443316	0.00974203	0.224605	-0.277878	-0.663535	-1.58811	0.342887	0.821143	0.381103	-1.01014	-0.911884	-0.592459	-0.569635	1.45798	0.902778	-0.537423	0.0916326	0.0132113	0.00344634	-0.603899	-0.629335	-0.762779	-0.169395	0.0758306	-0.0336394	-0.316885	-0.290692	-0.226665	-0.0246135	-0.0573616	0.756106	-0.407516	0.242222	-0.167221	-0.0475211	0.100398	-0.581236	-0.338401	-0.0509729	0.00454968	-0.200283	-0.134828	0.0421476	0.606784	-1.18983	0.225157
TCGA-09-2054	-0.0489033	-1.80252	-0.723747	-0.694814	-0.793904	-0.238132	-0.542653	-0.224928	-2.60001	0.204563	-0.396907	-0.955709	-2.42289	-1.52204	-0.296816	-0.281049	0.91183	-0.0107278	0.422448	0.0861707	0.0133629	0.00344634	0.443381	1.00431	0.407115	1.54964	2.39535	1.6197	-0.156542	-0.461387	0.269441	-0.0341937	0.115549	0.207957	-0.292869	-0.229687	-0.0765513	-0.199673	-0.147167	-0.45454	-0.146553	-0.35695	-0.865954	-0.777366	0.215288	-0.609935	0.0714301	0.232541	0.0728809
TCGA-HT-7884	-0.871729	-2.89222	-1.46852	-0.636488	0.257597	-0.680491	0.166285	1.73914	1.40466	0.657586	0.323267	-0.234118	-0.20981	-1.59026	-1.23151	-0.991668	-0.0737448	-1.60849	0.483386	-2.61799	0.0132502	0.00344634	0.250711	1.09281	-0.765067	0.758486	2.86675	-0.834266	-0.928854	-2.34677	1.92856	0.0269655	-0.338849	-1.33684	-0.184639	-0.858404	-0.851403	-0.27816	0.297742	2.53038	1.27896	0.727449	-1.26136	-0.037876	-1.44606	-1.55175	-0.774834	-0.238295	-0.881755
TCGA-HT-7478	-0.694574	-1.02137	-1.58227	-1.43682	-0.289156	-1.52384	-0.274123	1.68937	1.4216	0.261462	0.210434	0.211041	0.547903	-1.26181	-0.726753	-1.23873	0.0537889	-1.52362	0.736081	-0.547853	0.0133629	0.00344634	0.230043	0.917843	-0.500286	1.36993	2.01342	-3.50708	-0.850585	-1.47372	2.83121	-0.13512	-0.580202	-1.67558	0.0196312	-1.01784	-0.604507	-0.393558	0.47784	1.78816	1.24534	0.423395	-1.60128	-1.1131	-0.472962	-1.38936	-1.02756	0.462121	-0.426196
TCGA-FG-8187	-1.31987	-1.14125	-1.70859	-0.534682	0.501778	-0.795599	0.617784	1.7257	0.763918	0.205462	0.390755	0.343922	-0.174264	0.318861	-0.959099	-0.942499	0.701943	-1.55388	-0.24965	-1.79415	0.0133629	0.00344634	0.659455	1.39029	-0.16505	1.08278	2.19194	-0.923631	-0.856619	-1.98249	1.69271	-0.0306634	-0.605381	-0.964291	0.110727	-0.750882	-0.92385	0.208917	0.316469	1.98088	1.10808	1.15785	-1.75728	-0.496844	-0.331241	-2.63524	-0.593408	0.196408	-0.0687709
TCGA-CN-6011	-0.379751	-1.15464	-0.466957	-0.429966	-1.53878	1.68191	-0.110941	-3.07146	-3.27358	-2.16418	-2.12116	-2.27862	-0.539732	-2.62438	0.127051	0.170463	-0.656139	-1.3344	0.765009	0.470857	0.0133629	0.00344634	-1.12355	-1.02777	-0.323349	-0.453483	-2.8143	-0.817363	-0.672046	-0.525988	-2.18202	-0.190979	-0.202823	0.29521	0.157083	-0.213597	-0.248727	0.029713	0.758588	-0.933082	-0.769407	-0.482748	-0.172241	-0.0108485	0.109781	-0.446581	-0.296431	-1.38385	-0.347471
TCGA-CN-6010	-0.484123	0.130768	-0.0548848	-0.487999	-1.14276	1.29131	0.498193	-0.524058	-0.0175823	-0.384508	-1.27857	-0.450142	0.860436	0.690646	0.601466	0.560434	0.774286	-0.171566	-0.106161	0.197561	0.0131627	0.00344634	-1.18979	-1.33928	-0.763093	-2.08584	-3.53944	0.866007	-0.7431	-0.226743	-0.202652	0.032025	-0.182031	0.280814	-0.326266	-0.384084	-0.366734	-0.156627	0.327451	-0.162324	-0.0923769	0.402069	0.935277	-0.217405	0.08781	0.309208	0.0182089	-0.859325	-0.270107
TCGA-CN-6013	0.260695	-0.940029	0.409914	-0.456678	-0.475648	0.503597	0.306364	-2.46327	-1.74735	-1.69625	-1.58495	-0.583126	-0.601052	-0.88529	0.187557	-0.411701	-0.343521	-0.728364	0.656317	-0.117988	0.0131507	0.00344634	-1.34496	-1.06073	-0.470275	-1.37286	-0.897542	-0.174766	-0.364179	0.00507432	-1.74612	-0.240074	-0.410959	-0.410449	-0.655319	-0.488952	-0.473966	0.00396639	0.466372	-1.10298	-0.389621	-0.89147	-0.544143	-0.541665	-0.268689	0.354433	-0.115168	-1.18034	0.0961413
TCGA-CN-6012	-0.0747776	0.810425	-0.961895	0.432779	0.122744	-0.219594	-0.228797	-0.443301	-2.82577	-0.943792	-0.655518	-0.225349	0.221487	-0.0957177	0.782904	-0.0623965	0.451585	-0.284692	0.640902	-0.260214	0.0131639	0.00344634	-0.607392	-1.14874	-0.901545	-2.08564	-0.815211	0.562819	-0.0377554	0.296755	-0.313824	-0.0173586	-0.293124	0.0347517	-0.590068	-0.580773	-0.231084	-0.123692	0.54164	-0.696535	0.0237736	-0.326126	0.528837	0.428405	-0.236275	0.403145	-0.376806	-0.360416	-0.128902
TCGA-CN-6017	0.425942	-0.415722	0.0248723	-0.773825	-0.057076	0.324515	0.638614	-1.76316	-1.69488	-0.748545	-0.983302	-1.6154	-1.05062	-1.2538	-0.0666151	0.31144	-0.940399	-0.17309	-0.48906	0.596978	0.0133629	0.00344634	-0.610597	-0.198756	0.435802	-0.342667	-1.98076	0.196319	-0.662952	0.0255093	-0.649315	-0.241382	0.0744308	-0.01479	-0.172832	-0.0880187	-0.00751893	0.0675748	-0.0825652	-0.279351	-0.102667	-0.463166	0.0223426	-0.329545	0.271403	-0.0944286	-0.736755	-1.25276	-0.430068
TCGA-CN-6016	0.220392	-1.45269	-0.222934	-0.55394	-0.287505	1.67449	1.33646	-2.5929	-1.39488	-1.73346	-1.3816	-0.754029	-0.628076	1.11961	0.0684259	0.381364	-0.631086	-0.669338	-0.518416	0.622337	0.0133072	0.00344634	-1.31937	-0.501252	-0.649238	-0.180092	-2.37148	1.30791	-0.655855	-0.164339	0.359253	-0.127041	-0.00583064	0.0462513	0.234397	0.158833	0.138791	0.490186	-0.0186449	0.0554196	0.0265134	0.370709	0.158869	0.39367	0.377022	0.508448	-0.312635	-2.45514	0.0306787
TCGA-CN-6019	0.56703	-0.103275	0.0132189	0.356903	-0.250664	-0.696762	0.180225	-1.72203	0.072065	0.248953	-1.47354	-0.611138	0.28927	0.471997	0.413635	0.679721	1.31172	-0.547984	-0.702438	0.73949	0.0132014	0.00344634	-0.589125	-0.670463	-0.0555638	-0.396477	-1.62242	0.780726	0.0646602	0.35445	-0.313015	-0.0743002	-0.254783	-0.0512175	-0.068793	0.192565	-0.115062	0.0135961	0.689572	0.0107979	0.0202604	-0.461884	0.547448	-0.129363	0.0154241	0.912038	-0.352274	-2.23088	-0.278362
TCGA-CN-6018	0.283901	-1.06038	-0.211033	-0.0885719	-0.0312996	1.23505	0.302163	-1.78967	-2.11251	-0.880904	-1.3324	-1.31125	-1.31743	-1.10128	-0.332731	0.248476	-0.275355	-0.00626227	0.515973	0.287573	0.0133239	0.00344634	-1.32145	-0.902662	-0.698291	-1.14485	-2.8473	-0.191105	-0.724326	-0.304668	-1.03997	0.0307982	0.0977084	0.335877	-0.107445	0.268251	-0.139018	0.126755	0.347126	-0.516895	-0.624442	-0.151638	0.181608	-0.14638	0.227747	0.520954	-0.577501	-1.42276	-0.0806695
TCGA-DJ-A1QI	0.232442	0.114687	-1.07217	0.0574187	-0.0579143	-0.734113	-0.551635	-1.05296	1.41503	1.84103	0.207356	-0.567938	0.98819	0.34568	1.58539	-0.21409	0.971627	0.225979	-0.410284	0.814099	0.0130903	0.00344634	-0.403255	0.338566	-0.125421	-0.226429	-0.983743	-0.513506	0.628213	0.161016	0.860632	-0.226974	-0.12966	0.114102	-0.218323	0.700451	0.527444	0.0597992	-0.750437	-0.466456	0.803607	0.437745	0.690974	-0.18615	-0.141484	1.09488	0.0268871	-1.87723	-0.0614292
TCGA-CJ-4873	-0.864701	-0.966174	-1.12559	0.476383	-0.506438	-1.08853	0.059772	1.19852	0.75771	-0.174267	-0.101057	1.50554	-0.304988	-0.332653	0.0457056	0.625064	0.0922358	-0.301089	-0.238923	0.0159909	0.0133629	0.00344634	0.471518	0.651305	0.160101	0.151046	1.18724	0.098848	0.242609	0.40261	-0.504351	-0.224368	-0.527361	-0.254555	0.353407	-0.466792	-0.498825	-0.394024	-0.58546	-0.178114	-0.704239	-0.023976	-0.256571	-0.110661	-0.172263	-0.625303	-0.329662	-0.408774	-0.345365
TCGA-55-7907	-0.51558	0.552397	0.541728	0.23428	-0.0129366	0.26839	0.0440752	-0.143548	-0.619737	-0.607474	0.80898	-0.651076	-0.464953	-1.45696	-0.894807	-0.302661	-1.22897	-0.045828	-0.708847	-0.351423	0.0132647	0.00344634	-0.159622	0.184272	-0.416016	-0.0906717	-0.83309	0.750224	-0.26175	0.112861	-0.59821	-0.189639	-0.0431109	0.0292583	-0.168179	0.0309755	-0.122771	0.107631	0.41378	-0.228089	-0.693677	-0.570164	0.775703	-0.239924	-0.580233	-0.340355	0.22882	-0.201578	0.1683
TCGA-FU-A3HY	0.69167	-0.474176	0.453628	0.436992	-1.48718	1.71361	0.253877	-2.08277	-2.82555	-1.7631	-1.39045	-0.966141	-1.48067	-1.6255	0.0358177	0.435444	-0.997197	-0.633791	-0.249431	-0.102694	0.0131231	0.00344634	-0.794342	-0.453817	-0.66075	-1.30198	-3.21462	-0.0365934	-0.836345	-0.497799	-0.803804	0.306432	0.36291	0.312694	-0.147866	-0.477793	0.0666491	0.218129	1.08873	-0.292738	0.775435	-0.0899498	1.38952	-0.144883	-0.185989	0.393289	0.640861	-1.19428	-0.21356
TCGA-FU-A3HZ	0.163068	2.13927	0.677336	-0.397818	-0.375224	0.716429	0.168963	0.107365	-0.497459	0.0778243	-0.184092	0.077939	1.24194	-0.576982	-0.623003	-1.26099	-0.232431	0.584806	0.937098	-0.415862	-0.0198499	-0.00520032	-0.697549	0.234359	-0.123091	-0.130553	-0.909177	0.965455	-0.135029	0.341036	-0.295252	0.00335485	0.400108	0.295236	-0.0364111	0.121069	0.396785	0.123401	0.87667	0.892761	0.479596	0.433184	0.602446	0.238991	-0.733281	-0.594296	0.246109	0.149568	-0.0556645
TCGA-CZ-5987	0.489062	-0.549609	-0.27844	0.571262	-0.182805	1.41036	0.584061	0.208002	-0.997471	-0.920334	0.550141	-0.104882	-1.09135	-1.89782	-0.156329	0.439809	-1.09815	-0.539081	0.975213	0.53462	0.0133629	0.00344634	0.0899279	0.624652	-0.0664516	0.0593028	0.948729	-0.748987	-0.0651732	0.426357	-1.54263	-0.101296	0.158253	0.347899	0.745399	0.336149	0.0328781	-0.112508	0.323091	0.252309	-1.04954	-0.0263374	-0.325095	0.148149	0.628174	0.84202	-0.510345	-0.442765	-0.1261
TCGA-FG-8186	-0.669781	-1.06289	-1.00754	-0.882677	0.235914	-0.0118111	0.791618	0.0967364	0.118076	-0.114218	0.206923	0.751558	-0.31377	-1.41305	0.0342983	-0.974992	0.310177	-1.50819	0.483446	-1.44282	-0.0183399	-0.00481615	0.617887	1.43775	0.118867	1.48178	2.01918	-1.12458	-0.64995	-1.51931	1.2353	-0.256643	-0.236914	-1.05511	-0.0930736	-0.493892	-0.376976	0.309101	0.191519	1.58491	0.534672	1.01633	-1.58589	-0.517191	-0.524048	-1.4556	-0.747663	0.33567	-0.143141
TCGA-G2-A2EF	-0.0141703	-1.54839	-0.0070966	0.47471	-0.932117	-0.341396	-0.321853	-2.91539	-0.719691	-1.00958	-0.955654	0.50097	0.116686	-1.40527	0.500775	-0.919746	0.875897	-0.741316	-1.2103	-0.317261	0.0133319	0.00344634	-0.804397	0.168784	-1.57745	-1.14812	-1.63089	-1.92825	-0.553797	-0.0733132	-1.87586	-0.0250148	-0.402644	-0.159756	6.02478e-05	-0.507676	0.272378	-0.00918936	-0.420379	-0.771813	-0.735285	-0.0231999	0.20163	-0.568121	-0.618352	0.522801	-1.09216	-0.796238	-0.887478
TCGA-AQ-A0Y5	-0.163272	0.436645	1.22993	0.548161	0.553367	0.914155	0.618315	-0.150053	0.848171	-0.222816	0.100571	1.26555	0.755166	2.58988	0.95296	0.634	1.79737	1.35191	0.889772	0.845431	0.0133203	0.00344634	0.263247	-0.612094	0.530731	-0.542021	0.687771	0.40872	1.1031	0.0993361	0.188211	0.202818	0.59804	0.426363	0.582867	0.550064	0.196612	3.53585e-05	0.597865	0.351066	-0.4135	0.47924	0.487772	0.966384	0.446398	0.555328	0.192853	1.04787	0.736294
TCGA-G2-A2EC	-0.265142	-0.757396	-0.107707	0.414345	-0.251773	-0.0270246	-0.0941543	0.4093	-0.219714	0.188961	0.0346434	1.18913	-0.58224	0.691211	0.704417	-0.250413	1.26674	0.0178951	-0.624973	0.564711	0.0129609	0.00344634	0.116047	-1.07066	-0.15369	-0.397624	-2.01697	1.04949	0.56155	0.183882	0.0984337	-0.00113197	0.251585	-0.0878736	0.00982129	0.182962	-0.00752504	0.100672	0.228095	-1.31258	-1.21273	-0.195519	0.163257	-0.261951	0.00587304	-0.420643	-0.147771	-0.445873	-0.354679
TCGA-G2-A2EO	0.0791148	0.286442	0.817714	-0.118807	-0.0680711	-0.108839	-0.477543	-2.12303	-0.139528	0.4772	-0.221941	0.442578	0.751365	-0.151072	1.01304	-0.684734	-0.0194253	0.616519	0.683766	0.5712	0.0131158	0.00344634	-0.99533	-0.0321898	-0.126971	-1.82231	-0.486422	-1.48836	-0.330905	0.31418	-0.107071	-0.414079	0.554971	0.518496	-0.266469	0.338814	0.656942	0.292815	-0.241197	-0.753545	-0.879873	0.55158	0.334179	-0.430513	0.397686	-0.858893	0.352316	-0.843351	-0.496583
TCGA-G2-A2EL	-0.467081	-0.314335	-0.378874	-0.364926	-0.255221	0.00989867	-0.854818	-0.56628	-0.192759	-0.504938	-0.379795	0.635997	0.294025	-0.380533	0.835424	0.309315	1.81349	0.10851	1.17935	-0.174333	0.0130975	0.00344634	0.299675	-0.360656	-0.0611806	0.296014	1.18185	1.04682	0.00483875	-0.0194983	-0.654343	0.110088	0.278219	0.444526	0.135693	-0.240898	0.182143	0.26414	-0.109652	-0.698216	-0.079364	0.650125	0.081697	0.0880244	0.412337	-0.748943	0.276587	0.175713	-0.587351
TCGA-G2-A2EJ	0.263142	-2.08932	0.617174	0.106096	-2.0038	0.986475	0.672468	-1.04274	-3.05705	-1.50726	-1.16825	0.360182	0.41965	-0.454138	0.279344	-0.386684	1.16634	-0.19046	0.637685	0.936554	0.0132189	0.00344634	-1.15817	-1.01241	-1.16417	-2.5279	-3.27055	-0.69551	-0.58508	0.00779896	-2.52508	0.191656	0.565174	0.31486	-0.249755	-0.200138	0.389915	-0.0428777	0.461678	-0.937641	-1.03818	-0.0506467	0.141442	-0.254812	-0.324362	-0.393541	-0.223324	-0.99905	0.0383278
TCGA-G2-A2EK	-0.341349	-0.109192	-0.321548	1.08599	-0.490611	0.284664	-0.249881	-0.22128	-0.153099	0.551515	-0.476153	-0.0296853	0.764913	0.374219	0.506201	0.660021	0.978702	0.0772009	-0.177497	0.409023	0.012772	0.00344634	-0.0229164	-0.0914698	-0.840487	-1.52824	-0.808819	0.991441	0.406019	-0.088682	0.404031	0.218536	-0.274902	-0.0673013	0.388712	-0.315296	-0.394089	-0.0330138	0.52769	-1.37388	-0.333105	-0.25468	0.743219	0.777091	0.143864	0.0190165	0.540915	0.119476	0.48561
TCGA-CC-5260	0.122612	0.604355	0.892582	1.49957	-0.0617299	1.32421	0.683992	0.37284	1.25958	0.87096	0.344063	0.602654	1.18345	0.889386	0.578994	0.154846	-0.219386	-0.0460232	0.0888338	1.36028	0.0133629	0.00344634	0.307778	0.708875	0.566869	1.51063	-0.876971	2.04076	0.498944	0.442347	-0.328043	-0.29402	0.536798	0.303866	0.86767	0.653086	0.462564	0.315386	0.255252	0.783745	-0.711134	0.303974	0.380257	0.629443	0.925945	0.370612	0.874748	0.796253	1.03521
TCGA-D3-A2J6	0.798339	0.12859	0.379433	-0.681329	-0.453925	0.485234	0.680309	-0.822584	-1.14159	-0.846352	-0.748936	-0.16114	-1.08538	-0.916298	0.0926812	-0.11576	-1.44408	-0.873251	-0.573194	0.150425	0.0133629	0.00344634	0.524798	0.838071	0.163801	0.967367	-5.85031	-6.14989	-0.356167	0.0913259	-0.541473	-0.135362	0.0204676	0.378607	0.316211	0.0348674	0.308748	0.430893	1.05147	-0.0166692	-0.746794	0.194479	0.206333	0.507314	-0.426648	0.142958	0.566559	0.477184	0.129016
TCGA-CC-5262	0.858841	0.923491	0.55247	0.346048	-0.0975938	0.0931233	0.318181	-1.10687	-1.76009	-0.271732	-0.395634	-0.30658	-0.152779	-0.675861	-0.42188	-0.734278	-1.56	-0.183135	0.709381	0.0571606	-0.2	-0.0522298	0.0944401	0.772373	0.635019	0.72226	-1.07615	-0.0414987	0.0367335	0.202943	-0.942446	-0.291058	0.505603	0.484091	0.246964	-0.116032	0.584751	0.302542	0.343858	0.980454	-0.68285	0.268182	-0.00825744	0.616634	0.552008	0.24958	-0.33793	-0.660536	-0.0606637
TCGA-CC-5263	0.207111	-0.952243	0.949598	0.859044	0.249822	0.816865	0.655835	0.934817	0.804548	-1.36071	0.259686	1.21153	2.08005	3.14194	0.643245	0.958176	0.672612	-0.483866	1.28494	0.565908	0.0133294	0.00344634	-0.335403	0.968173	0.125918	1.04872	-0.64662	-0.458322	0.107798	0.334444	0.0487592	-0.0958845	0.116229	0.213899	0.409995	-0.173819	0.237161	0.253223	0.661929	0.520916	-0.41951	-0.676803	0.126921	0.730589	0.911935	0.721099	-0.241539	0.433966	0.0201162
TCGA-CC-5264	0.171576	0.940157	0.13616	0.957678	0.534378	0.27089	0.203858	1.80408	0.362271	0.0259396	0.951923	-0.468329	1.32104	0.0787073	0.840171	1.10228	0.924445	0.385592	1.41331	0.543115	0.0133629	0.00344634	0.40549	0.994698	0.24959	1.25712	0.709384	0.546933	0.754247	-0.16239	1.79899	-0.29294	-0.127861	-0.241132	0.708808	0.161934	0.513437	0.0271743	0.314506	0.358131	0.633058	0.758876	0.634457	0.426196	0.130568	0.537533	1.27486	1.21826	0.725495
TCGA-23-2081	0.14041	-1.54367	-0.125454	-0.25219	-0.121158	0.711913	0.778174	1.57249	-0.648084	1.00472	0.169094	0.0662169	-1.02917	0.927532	-0.262019	0.564609	0.704902	0.927523	-0.939755	-0.308763	0.0132187	0.00344634	-0.0709869	-0.153275	-0.546816	-0.197144	0.642099	2.17075	-0.152878	-0.0890659	1.54333	-0.0248175	-0.0430695	0.596714	-0.086696	0.340117	0.0151687	-0.378617	0.608775	-0.625921	0.876694	-0.116292	-0.874223	-1.0689	-0.212854	-0.950973	0.723172	0.0726101	0.492661
TCGA-A8-A09W	0.529009	1.26257	0.322572	0.472766	1.19407	-0.0103795	0.456615	-0.4757	-0.22208	-0.825161	-0.608171	0.654259	1.13352	2.189	0.195928	0.221881	0.389145	0.758299	0.381965	0.279264	0.0132627	0.00344634	0.400231	-0.490969	0.703596	-0.529493	0.741538	0.00474062	0.72966	0.26634	0.335335	-0.0745047	-0.0338621	-0.105772	0.717973	0.252155	0.117871	0.064106	-0.0186632	-0.00260967	-0.749545	-0.51319	0.552157	1.1794	0.341446	0.277838	0.303526	0.96565	0.0301695
TCGA-24-0982	0.623626	0.179968	-0.009157	0.234445	-0.637241	-0.119094	-0.318476	-0.0906282	-2.12721	0.5451	-0.114393	-0.344561	-0.286532	-0.754597	-0.624459	-0.346607	0.432938	0.790536	-0.292836	-1.1129	0.0133629	0.00344634	-0.0906352	0.498715	0.374332	0.963005	2.51825	1.30631	-0.384586	-0.666258	-0.297178	-0.206023	0.0969718	0.525917	-0.405194	-0.213789	-0.697786	-0.354848	0.418467	-0.703808	0.446447	0.0988135	-0.498892	-0.257298	0.0204399	-1.4157	0.216464	-0.211171	-0.0650605
TCGA-HF-7133	0.224875	0.535283	0.604326	0.361745	0.301779	-0.872664	-0.224323	-0.669852	-1.64712	-0.642548	-0.443716	-1.42398	-0.117869	-1.27046	-0.735362	0.0121309	-0.282461	0.0552945	-0.131965	0.747197	0.0133629	0.00344634	0.134924	-0.190386	0.0204272	0.461933	-0.399368	-0.205923	-0.744158	-0.0581131	0.098607	-0.477443	0.377206	-0.0571893	-0.081554	-0.337057	-0.353582	0.635371	0.164487	-0.138698	-0.554952	-0.853726	0.397107	0.28139	-0.0977415	0.560076	1.06126	1.06435	0.205891
TCGA-D3-A2J9	-0.648489	0.0989492	-0.573156	-0.681493	0.411064	-2.76604	-0.302946	0.617418	0.333136	0.107731	-0.161572	-0.617142	-0.975303	-0.560188	-0.132975	-0.860527	-1.12165	-0.897275	-0.274429	-0.876962	0.0133629	0.00344634	0.406505	0.728612	0.270648	0.668053	-1.85117	-1.10864	-0.782546	-0.374732	0.446128	-0.0559016	-1.12465	-0.749066	-0.941025	-0.638388	-0.537315	-0.0990959	-1.16931	-1.12655	-0.262732	-0.976242	0.0363407	-1.2733	-0.834286	0.0139248	0.106449	0.53617	-0.394593
TCGA-A8-A09X	-0.47209	-1.21272	0.91673	-1.06804	-0.0793119	-0.638483	-0.200459	-1.37788	0.141053	-0.989455	-0.501348	0.270126	-0.860302	0.0148598	-0.142867	-0.450418	-0.193594	0.337474	0.509173	-0.333321	0.0133629	0.00344634	0.369779	-0.279148	0.264662	0.321846	1.12841	0.547701	0.219147	-0.0615202	0.732221	-0.507931	-0.0618732	-0.332264	-0.240062	0.226201	-0.164444	-0.272468	-1.05266	-1.24148	-0.978596	-1.97013	0.395492	0.24384	-0.10671	-0.549051	-0.328803	0.358473	-0.723219
TCGA-CG-4438	-1.17428	-1.16175	0.855937	-0.313301	0.399931	-0.514818	-0.592598	0.637899	-0.506317	0.870643	-0.423921	0.539983	-0.0388894	-0.456151	0.687658	0.749539	0.301663	0.0757297	1.07485	-0.847859	0.0130392	0.00344634	-0.546331	-0.142177	0.138491	-1.58589	-1.8026	-2.3426	-0.657364	0.28247	-1.12484	0.0743167	-0.156238	-0.427566	-0.0956536	-0.617207	-0.180362	0.0338885	-0.205103	-0.556216	0.127671	-0.670314	0.751968	1.05192	-0.208625	0.360656	1.19339	2.21257	-0.109144
TCGA-KL-8335	0.49246	-0.689471	-0.636901	0.744496	-0.217513	1.87193	1.08673	1.89921	2.83564	0.0895703	-0.274501	2.03243	-0.532193	0.267792	0.176425	0.771001	-0.72857	0.206627	0.0146066	0.493285	0.0133629	0.00344634	0.20416	-0.982212	-0.111215	0.482404	0.309741	1.29135	0.574949	0.054114	0.152033	0.231332	0.706929	0.515181	0.327983	0.545368	0.410176	0.0568659	-0.195526	0.912436	1.02913	1.04808	-0.495384	-0.653999	0.168648	-0.293689	-0.325384	-1.16126	1.24927
TCGA-CG-4437	0.59842	1.07245	1.13063	0.826938	0.226664	-1.4371	-0.280591	-1.17709	-0.73316	-0.073273	-0.909132	-0.906192	-0.121817	0.596719	0.614682	0.284838	1.34789	-0.0989511	-0.179662	0.894101	0.0132499	0.00344634	0.56088	0.393704	0.488256	-0.0454335	-1.3826	-0.398909	-0.455171	0.539352	-0.211897	-0.326911	-0.252411	-0.124139	-0.350083	-0.140223	-0.356718	0.680068	0.0797693	-0.10122	-0.240122	-0.223649	0.402054	0.509571	-0.177385	0.677003	0.52534	0.124231	0.576306
TCGA-BP-4787	0.331686	-0.829798	-0.168436	0.333344	0.270202	-0.00861717	0.3169	1.74643	0.720632	0.0228158	-0.476511	1.10885	-0.817698	-0.656292	0.879558	0.773131	0.853841	-0.473454	-0.171137	0.724393	0.0133629	0.00344634	0.341757	0.375338	-0.152547	0.328634	0.300422	0.198284	0.156125	0.280964	-0.244473	0.0249741	-0.36972	-0.0121627	0.692986	0.038682	0.302818	-0.212313	0.0589999	0.632584	-0.245111	-0.341566	-0.492575	0.0269587	0.489631	0.0248093	0.0858904	-0.343994	0.28416
TCGA-DS-A1OC	0.0675409	-1.45873	0.254054	-0.22148	-0.738655	0.445817	0.0266132	-1.98849	-1.7962	-1.44561	-0.498708	-0.937439	0.0611149	-1.46376	0.107456	0.479492	-1.09143	-0.184635	0.255009	0.255915	0.0130076	0.00344634	-0.668634	-0.887686	0.236754	-1.00191	-0.376083	0.374378	-0.393848	0.00811912	-0.381582	0.00199331	0.410014	0.104324	-0.41051	-0.0936597	0.146777	0.12345	0.264861	-0.992891	0.0455572	-0.174576	0.149087	-1.02629	-0.0917468	-0.445254	0.220791	-1.42198	0.0359963
TCGA-06-2559	-0.347553	1.43103	0.0301646	-0.39891	0.749379	-0.122322	-0.250464	0.0678974	-0.463406	-0.344614	0.0878345	0.650462	0.842086	-0.587886	0.316009	-0.814282	1.72401	-1.16953	-0.185128	-0.377481	-0.193515	-0.0505124	1.36665	1.51015	-0.0422842	0.623139	0.937192	-0.62213	0.0299553	-0.464694	1.17249	0.0625329	-0.213839	-0.0338514	0.229673	-0.463134	-0.30467	-0.168471	1.07195	1.79955	1.12032	0.0192551	-0.797557	-0.0848664	0.0929297	-1.06578	-2.30885	-0.234235	-1.14701
TCGA-06-2558	-0.0765023	0.760201	-1.06267	-0.578031	0.532503	-0.190803	0.25913	-0.228399	-0.555914	-0.397688	0.105157	0.383636	-0.44802	-1.66668	0.0516852	-0.812498	-0.298234	-0.421431	0.376884	-0.177156	0.0133629	0.00344634	1.12789	1.14155	0.606933	0.748373	0.783911	-0.708752	-0.01068	0.0147361	-0.0775888	-0.18254	-0.121339	0.104592	0.471389	-0.338903	0.0860733	0.0343636	0.871144	0.740756	-0.632844	0.703667	-0.464854	0.194478	0.342594	-0.33739	-0.264758	-0.207335	-0.271172
TCGA-A2-A0YC	-0.089603	-0.371239	0.69424	0.845424	0.60734	0.838679	-0.10215	-0.124632	0.112395	-1.16548	-0.194614	1.17652	0.276097	0.6973	0.452089	0.234782	0.813461	0.820865	0.455813	0.364362	0.0131227	0.00344634	0.04111	-0.317954	0.300502	0.91858	1.32401	0.620249	0.816249	0.301207	-0.637174	-0.0282413	-0.0356107	-0.218806	0.302023	0.0591524	0.110755	-0.420865	-0.893115	0.552342	0.443528	-0.0399877	0.079066	1.38981	0.287941	0.132809	0.200279	1.93277	0.894137
TCGA-AR-A250	-1.16924	-0.514636	0.581852	0.197385	0.285332	0.178294	-0.18302	-0.677307	1.47947	-0.560648	-0.297759	0.45416	0.827227	1.81847	0.728578	-0.36716	0.01821	1.28223	-0.22936	-0.0770048	0.0132184	0.00344634	0.0366761	-0.063755	0.628684	0.255306	0.218327	0.591665	0.591737	0.37031	-0.164343	-0.229312	0.0403662	-0.198063	0.0715529	0.0696187	-0.362866	-0.255442	-0.123506	-0.48859	-0.756347	-0.418491	-0.0426097	1.26698	-0.302054	-0.459712	-0.52123	0.91129	0.403978
TCGA-AR-A251	-0.387128	1.46782	0.379176	-0.521648	0.673764	-0.260929	-0.0474132	0.962585	0.330991	0.245459	0.608578	0.782139	1.3668	4.03094	2.15186	1.43546	1.70754	0.465751	0.514966	0.393765	0.0128825	0.00344634	-0.611344	-0.818627	0.362975	-0.956487	1.20683	-1.35249	-0.182563	-0.490982	1.8606	0.0443852	-0.270976	-0.343953	-0.138481	-0.247014	-0.252594	0.453608	0.536855	-0.0357446	1.81969	-0.228154	-0.71656	-0.0614717	0.291788	0.406826	-0.104166	0.661703	0.665593
TCGA-06-2557	-0.0666977	-0.356282	-1.12675	-0.941313	0.405691	-2.00874	0.231232	0.183012	-0.346018	-0.0321548	0.033633	-0.282489	-0.701533	-1.3533	-0.361406	-0.630419	0.518356	-1.30739	0.413697	-0.577995	-0.0760282	-0.0198492	0.433807	1.39208	-0.263321	0.410568	2.07423	-0.27994	-0.504533	-0.674998	0.864393	-0.082762	-0.595578	-0.554364	-0.42716	-0.429531	-0.497766	-0.743034	-0.247115	0.265892	0.31494	-0.166682	-1.00698	-1.04733	-0.507794	-0.739045	-0.972905	-1.14941	-0.899847
TCGA-36-1580	-0.420549	-0.957613	-0.704679	-0.719728	-1.03421	0.182926	-0.253577	0.329936	-0.300018	1.39696	0.0433947	-0.860002	-0.902836	0.0247753	-0.360478	-0.20397	0.661239	1.0445	-0.524376	-0.0533515	0.0132982	0.00344634	0.0529691	0.261964	0.112143	0.40675	1.79374	1.04007	-0.423407	-0.107261	-0.262413	-0.0017077	0.0997775	0.0885408	-0.367924	0.10081	-0.377837	-0.531564	0.467881	-0.988678	0.179873	-0.237639	-0.971406	-0.892093	-0.0373351	-0.75599	0.241036	-0.46848	-0.0564285
TCGA-AR-A256	0.045375	1.32099	1.35063	-0.065871	-0.183894	-0.353376	0.180355	0.484843	0.859197	-0.652919	0.745988	0.986602	0.839464	2.71064	1.42219	0.408121	1.00111	0.14755	0.422785	0.624284	0.012983	0.00344634	0.440803	0.326709	-0.643072	-1.0152	3.32245	-0.165239	0.227867	0.3964	-1.30687	0.307591	-0.327572	-0.509817	0.493124	-0.0307474	-0.0518202	0.396657	-0.69694	0.415985	0.160702	0.108073	0.0672398	7.61279e-06	0.475158	0.796802	-0.265142	0.980604	0.444086
TCGA-D3-A2JG	0.473894	-1.23539	0.34351	0.543655	0.529872	0.0992053	0.403518	0.296016	-0.163562	-0.35656	-0.44419	0.466692	0.152405	0.759081	0.911678	0.0556707	0.200113	-0.890245	-0.137102	-0.0784187	0.0133629	0.00344634	0.454474	1.13505	0.243676	0.627291	-3.19964	-7.38166	0.121929	-0.0018432	-1.65505	-0.0615715	-0.0477607	0.50592	-0.101608	-0.426782	0.356379	0.316497	0.444308	-0.921141	-0.127622	0.486229	-0.614107	0.310449	0.0211965	0.298295	-0.121353	-0.0466864	-0.125343
TCGA-D3-A2JD	0.285188	-0.541275	0.535808	0.213149	0.429038	-0.727264	0.887457	0.275625	-1.25383	-0.478408	-0.673531	-0.90073	-0.409395	-0.298943	-0.754541	-0.813596	-0.475279	-1.04754	-0.0387139	0.618619	0.0132622	0.00344634	-0.0284923	0.332084	0.102055	0.115555	-5.91494	-2.00159	-0.144892	-0.648868	-1.14802	0.0251984	-0.41603	0.117684	0.277819	-0.341439	-0.0931272	0.421547	-0.466569	0.579285	-0.719504	0.644919	-0.234628	0.352127	0.443018	0.446272	0.869246	0.280317	0.697176
TCGA-D3-A2JC	-0.316192	-0.299201	0.330399	0.248802	0.447897	-0.557233	0.46611	-0.202633	-0.833886	-0.392675	-0.304408	0.287677	0.269957	0.51027	0.284828	0.593029	-0.218324	-1.37522	-1.15758	-0.728019	0.0133629	0.00344634	0.389306	1.18634	0.00909232	0.843557	-5.8983	-3.86268	-0.407281	-0.729095	-0.325606	-0.0299504	-0.320843	-0.120844	-0.21247	-0.00722192	0.0978988	0.0809807	0.866286	-0.847923	-0.72385	-0.638997	0.354908	0.41585	-1.23186	0.0061708	0.833092	-0.354409	-0.223114
TCGA-D3-A2JB	-1.53814	-1.14166	-1.06632	-1.22797	-1.05443	-2.10837	-0.865895	-0.980678	-0.932004	-0.542527	-0.631196	-0.512506	-1.39642	-0.372182	-0.0512868	-1.08482	-0.673707	-0.952292	-1.82722	-0.676147	0.0133629	0.00344634	-0.498132	0.344168	0.15707	0.961056	-5.06414	-2.13384	-0.0723594	-0.111095	-0.744909	-0.222686	-0.731115	-0.75136	-0.839396	-1.35968	-0.764832	-0.31205	-0.809051	-1.30761	0.136997	-0.755351	0.589185	-0.819524	-0.727788	-0.788113	-0.0704385	0.309211	-0.361608
TCGA-D3-A2JA	0.478791	-0.530254	0.341278	0.485977	0.876695	-1.10065	0.295151	-1.03659	0.801249	-0.994092	-0.450358	-0.182556	0.0102921	-0.117703	0.730719	0.214402	-0.727548	-1.75864	-0.271928	-0.813704	0.0133629	0.00344634	-0.0265778	0.887954	0.196206	-0.0824189	-2.85341	-2.11638	-0.724765	-0.465394	-0.911546	-0.276726	-0.334862	-0.19928	0.255869	-0.833335	-0.091136	-0.150836	0.23594	-0.598697	-1.06563	-0.510154	0.717685	0.290539	-1.33312	0.182751	-0.702675	-0.658259	-0.457956
TCGA-D3-A2JO	0.229022	-0.240557	-0.155483	-0.327108	0.147638	-1.78807	0.126444	-0.224641	-0.678235	-0.843193	-0.57651	0.976576	1.02344	-0.0329335	-0.175991	-0.979277	-0.0366436	-0.454283	0.0306187	-0.82684	0.0133629	0.00344634	-0.165091	0.434653	-0.022075	0.25701	-5.48963	-9.94292	-0.3346	-0.45743	-2.52266	-0.216334	-0.182736	-0.0476848	-0.609625	-0.366619	0.241694	-0.170052	0.127643	-0.949997	-1.39715	-0.524367	-0.369689	-0.16011	-1.31351	0.347306	-0.33032	-1.64706	-0.393653
TCGA-D3-A2JN	0.735375	0.206972	0.0713331	-0.138365	0.934605	-0.425331	0.144545	-1.9422	-1.39125	0.0312884	-0.215266	0.286526	-0.49283	-0.926585	-0.0160692	-0.966437	-0.333616	-1.1306	0.304303	0.295276	0.0133629	0.00344634	0.00134375	1.32552	0.41358	0.97646	-2.39933	-1.76644	-0.70878	-0.0739955	-0.612413	-0.141796	-0.263908	-0.108972	-0.0147242	-0.271426	0.209854	-0.0438906	0.113914	-0.617018	-0.576575	-0.0520927	0.230321	-0.119538	0.306786	-0.0509688	-0.326889	-0.737142	-0.258772
TCGA-D3-A2JL	0.457887	-0.838769	0.173271	0.105963	-0.0888914	-0.57326	0.813101	-1.10122	-0.59485	-0.46371	0.26517	0.0863077	-0.723121	0.665137	-0.729259	-0.26566	-2.22309	-0.862435	0.0562209	-0.791794	0.0133629	0.00344634	0.184101	1.37652	0.469449	1.10943	-4.7734	-2.75621	-0.177333	-0.085887	-2.15828	-0.114609	-0.19762	-0.350634	-0.328485	-0.48942	0.223341	0.111474	-0.389683	-0.850625	-1.02245	-0.0209958	0.716143	-0.155865	-0.166609	0.813151	0.01517	0.483002	-0.438706
TCGA-A2-A0YG	0.136728	0.59465	0.705661	-0.313196	0.368401	0.258926	0.0517176	0.413462	0.803455	-1.1237	-0.0795122	1.13958	1.04465	2.78076	1.78252	0.178541	0.794773	1.41305	0.399854	0.95052	0.0132018	0.00344634	0.376078	-0.69916	0.535477	-0.289094	2.01898	1.60558	0.865038	0.399495	0.205867	-0.250646	0.540705	0.00812168	0.19177	0.0753775	0.222127	-0.402022	0.0914446	0.710192	0.0593408	0.178942	0.00490249	1.21329	0.272679	0.190146	-0.289047	1.76417	0.335759
TCGA-DJ-A3V5	-0.135197	-0.49395	-0.212986	0.172313	-0.25648	-1.07803	0.0247086	1.33575	1.13342	1.47851	1.75003	0.326741	0.930931	1.00382	0.270526	-0.0788749	0.597722	0.296024	-0.388923	0.411669	0.0130872	0.00344634	-0.286457	0.25858	0.212686	0.172185	-0.526185	0.702231	0.390253	0.199734	-0.512219	0.268601	0.278583	-0.00159091	0.046517	0.643259	0.504153	0.216803	-0.884932	0.280814	0.7056	-0.0261557	0.318046	0.141944	-0.405146	0.962658	0.134823	-1.06863	0.12813
TCGA-AN-A0XW	-0.300339	-0.429766	0.943289	0.351649	0.447825	-0.175226	-0.765431	-0.818086	0.919823	0.710427	0.409271	0.119287	1.02781	2.26019	0.427079	0.138226	0.417294	1.51755	0.330042	0.126082	0.0132861	0.00344634	0.0384617	-0.529317	0.343959	-0.232757	0.697261	0.831484	1.07532	0.32212	0.332283	0.0980393	-0.128833	-0.35844	-0.42582	0.685209	0.370405	-0.22387	-0.413999	-0.0323042	-0.38894	0.0106635	-0.227597	0.137808	-0.265004	-0.146064	-0.0799336	1.60532	-0.119904
TCGA-21-1077	-0.0309834	-0.309153	-0.703018	0.315395	-0.115817	0.218457	0.0684819	-0.0977956	-1.38533	-1.00609	-0.867385	-0.955456	-0.501584	-0.568423	0.451285	0.321296	0.565418	-0.280075	0.640981	0.0421899	0.0132337	0.00344634	-0.395407	-0.590036	0.0847889	-0.926836	-2.1391	0.406992	-0.650398	-0.541293	-1.1198	-0.13679	0.0825189	-0.150096	-0.514285	-0.152456	-0.687017	-0.335259	0.615066	-0.264632	0.34941	-0.00734538	1.02367	0.0339046	-0.224922	0.544821	-0.248095	0.490973	0.0891182
TCGA-EJ-7327	0.566859	1.02091	-1.1977	0.131202	0.285284	1.09937	-0.00943483	0.405493	0.225323	0.101593	-0.165892	-0.121569	0.889489	1.63058	0.331237	-0.0520491	-0.13238	0.0645454	0.947395	0.545775	0.0133355	0.00344634	-0.138583	-0.0902639	0.211972	0.184517	2.70191	0.13612	0.485115	0.461609	0.31401	0.0990746	0.626602	-0.304821	0.447082	0.605823	0.232416	0.0503736	-0.168992	0.592771	-0.177174	1.20947	0.311808	0.127171	0.20699	-0.53295	0.691522	0.00145879	0.148893
TCGA-21-1075	0.262629	-0.712233	0.154297	0.633562	0.491893	0.377449	0.75825	0.625728	-1.07655	-0.217692	-0.63033	1.49373	0.636282	0.587914	0.842302	0.440344	2.31191	0.715187	1.32776	0.907719	0.0132875	0.00344634	-0.389912	-0.344155	-0.295243	-0.559771	-2.11943	0.0224189	0.291381	0.391594	-0.241706	0.216739	0.308025	0.370939	0.066487	0.146603	0.179769	0.276124	1.11741	-0.744253	0.319983	0.852663	1.30235	0.38219	0.153439	0.798462	-0.0369136	-1.08218	-0.0188198
TCGA-DJ-A3V7	-0.0171242	-0.475999	0.621557	0.130211	-0.253559	-1.33899	-0.452547	-0.243012	0.591942	0.840987	1.73784	0.588051	0.568008	0.0238437	0.406779	-0.227973	-0.0210818	0.823664	-0.175031	0.235461	0.0131835	0.00344634	-0.510735	0.337729	-0.175397	-0.831977	-0.465894	-0.811646	0.457448	0.199283	-0.801243	0.151258	0.40092	0.11722	0.0872835	0.492689	0.726674	0.283407	-0.445893	-0.117734	-0.295888	0.256916	0.207084	-0.286139	-0.353947	0.963641	0.176594	-2.08198	0.544335
TCGA-21-1070	-0.0673102	-0.253147	0.227648	-0.00273889	-0.970841	-0.383263	-0.388654	-0.782715	-1.47614	-0.629035	0.250295	-0.112695	-0.689121	-1.62576	-1.13054	-0.230455	-1.08273	-0.0696682	-0.131031	0.350753	0.013149	0.00344634	-0.902545	-0.108347	-0.31214	-0.420277	-1.82909	-0.658655	-0.305841	0.125469	-1.37047	0.0321813	0.160424	-0.0938157	-0.609971	-0.284145	-0.348769	0.0441896	0.563216	-1.46827	-0.610584	-0.461663	1.18125	-0.667397	-0.402442	0.0824388	0.0993661	-1.20396	-0.427339
TCGA-22-5483	-0.0210891	0.977244	0.357967	0.186997	0.793742	-0.630353	-0.211217	-0.279606	-0.473281	0.359431	-0.614734	-1.0802	-0.752413	-0.217411	-0.254551	-0.522671	-0.386885	0.51364	-0.474745	0.682026	0.0129686	0.00344634	-0.0489025	0.0291117	0.413582	0.614866	0.130395	0.143089	0.0214075	-0.190024	-0.282704	0.194136	-0.438557	0.115849	0.334361	0.138395	0.00397131	0.0124321	0.179602	0.300129	-0.260859	-0.610791	0.485431	-0.344708	0.394297	0.887978	-0.336488	-0.49597	0.0722565
TCGA-22-5481	-0.387265	0.933933	0.000529381	0.0984011	0.0806126	-1.50213	-0.623632	-0.570599	0.663355	1.10917	-0.206541	-0.150515	-0.960727	0.971584	-0.669617	-0.132466	-0.622041	0.347989	-0.68187	-0.363528	0.0130715	0.00344634	-0.344814	-0.180373	0.0196277	0.323159	0.358201	0.274807	-0.0300366	-1.02573	-0.279925	0.276866	-0.569996	-0.226196	-0.162445	-0.472547	-0.229744	0.0783335	0.198243	0.158766	-0.242988	-0.831111	0.52486	-0.204655	-0.095299	0.631484	0.229065	1.00665	0.355951
TCGA-77-7465	-0.402665	-2.37296	-0.550926	-0.0883615	-1.11381	-0.284896	-0.90961	-0.486395	-1.92268	-0.0276845	-0.392823	-0.464574	1.36441	-0.306654	0.603061	0.434317	0.220379	0.134042	0.647796	-1.09927	0.0130203	0.00344634	-1.57735	-0.0999674	-1.53589	-1.29799	-0.871727	0.444252	-1.21921	-1.04994	-0.804482	-0.151185	-0.3741	-0.423066	-0.775495	-0.412621	-0.681465	-0.381155	-0.0676568	-1.11259	0.25154	0.0887312	1.16603	-0.852006	-0.781484	0.376522	0.411821	0.779536	0.0453426
TCGA-BF-A3DM	-0.480778	-1.45801	0.221433	0.218906	1.35689	0.258547	1.98852	1.71355	-1.13991	-1.03486	-0.99152	-0.515478	-1.73394	-0.377101	0.493654	-0.208891	-1.03499	-1.69303	-0.998941	-1.84561	0.0133629	0.00344634	0.12681	0.639403	-0.766248	0.634413	-3.14407	-5.15726	0.2998	-0.0400734	-0.97899	0.356993	-0.0729115	0.0093846	0.274588	-1.21942	0.307576	0.391313	-0.272843	1.22953	0.443086	0.341648	-0.524263	1.02145	-1.891	0.282962	0.345618	-0.647545	-0.0200417
TCGA-59-2363	-0.281214	-0.279411	0.207902	-0.925758	-1.75788	0.197601	-0.405621	-0.671997	-1.56527	1.23474	0.261495	-0.515591	-2.29101	-1.1235	-1.61756	0.147552	0.0265506	0.377687	-0.805659	-0.919647	0.0132462	0.00344634	0.407293	0.957189	-0.161485	0.553745	3.93598	1.15953	-0.378541	0.215095	0.506306	-0.280501	0.410812	0.474733	-0.421656	-0.0613165	-0.539686	-0.356665	0.0954704	0.141986	0.780366	-0.0707619	-0.801684	0.216534	0.193246	-1.33473	0.327367	0.482477	-0.506392
TCGA-A2-A0YH	-0.472618	0.0170339	0.337064	-0.471135	0.387677	0.559223	0.19942	0.51408	0.0313393	-0.820591	-0.0747753	0.370707	-0.04379	1.34082	-0.239327	1.06716	0.808864	0.716028	0.670738	0.921691	0.0131641	0.00344634	0.376017	-1.16464	0.277727	0.51135	2.32969	0.771116	0.587746	0.0365331	-0.846973	-0.105552	-0.197578	-0.0143825	0.27877	-0.155377	0.19032	-0.142552	0.641906	-0.345161	-0.203261	-0.367254	-0.577111	0.93244	0.652402	-0.515534	-0.322094	0.731467	0.425729
TCGA-18-5592	0.352651	-0.715189	0.111558	0.0623478	-1.31648	1.27867	0.058393	0.189271	-2.71569	-1.63929	-1.85207	-0.0889267	-0.403694	-0.912963	0.14496	0.494915	-0.253358	-0.415705	0.3577	0.706912	0.0133253	0.00344634	-1.17681	-0.93625	-0.407796	-1.07962	-1.56155	0.447667	-0.586389	-0.151355	-1.73613	0.471476	0.226646	0.764853	-0.05948	-0.237114	-0.317315	0.256683	0.495519	-0.737993	0.216455	0.463201	1.23619	0.554617	0.177576	0.34541	-0.00432749	-0.3773	0.245589
TCGA-BH-A0W5	-0.347956	-0.363573	0.495752	-0.216244	0.305795	-1.47601	-0.698387	-1.27634	0.467885	0.197147	-0.204896	-0.367425	-1.70204	1.28167	-0.807926	0.0176574	-0.101262	0.730036	-0.990747	0.188363	0.0130237	0.00344634	0.293101	-1.36093	0.12604	-0.427431	0.762635	0.351772	0.638708	0.871404	0.516352	0.411437	-0.406623	-0.774668	-0.476859	-0.0559814	-0.781112	-0.528329	-1.93358	-0.405737	0.384864	-0.564215	0.482925	0.830277	-1.00191	-0.325364	0.391239	2.3618	0.519794
TCGA-EE-A29B	0.125719	2.0175	0.274373	-0.540081	-1.32388	0.00641963	-0.0434123	0.140517	-1.28158	-1.30714	-0.48471	-1.06573	-0.720811	-0.828333	-0.300475	-1.51299	-0.788526	-0.896206	-0.519163	0.176362	0.0133629	0.00344634	0.698954	1.42402	0.653009	1.20493	-1.35608	-1.54484	-0.118794	-0.0661493	-1.71921	-0.072877	-0.0219352	0.396578	0.141068	-1.02228	0.349593	0.0509038	0.127939	-0.126812	-0.595718	0.0420685	0.204081	0.001745	0.832602	-0.736138	-0.669714	-0.266522	-0.526309
TCGA-G9-6329	-0.381189	0.708567	-0.342882	-0.369578	-0.380956	-0.0177124	-0.127325	-0.441652	0.500712	0.608779	0.147215	0.618292	0.026145	1.97984	-0.0349086	-0.115982	0.160157	-0.937378	0.217636	0.462164	0.0129699	0.00344634	-0.0355444	-0.818172	0.0979333	0.611822	1.28016	1.55397	1.00127	-0.0129502	2.18443	-0.0112957	0.236994	-0.058494	0.411562	0.483594	0.587095	-0.043517	0.213895	0.364773	-0.0867899	0.909504	-0.122199	0.359622	0.0942575	-0.135723	0.427026	0.526774	-0.898207
TCGA-BC-A10Y	0.95992	1.642	1.11056	1.14287	0.126947	-0.531998	-0.04276	1.03551	0.950662	0.137224	-0.244602	0.406537	2.29116	1.04327	0.115883	-0.32695	-0.736827	-0.317182	0.134753	-0.0724046	-0.284111	-0.0741591	0.165563	0.28084	0.398492	0.688335	-0.202722	-0.343886	0.238637	0.00547061	-0.668884	0.0945512	0.0018299	-0.527266	-0.00887389	-0.0669273	-0.0367655	0.281184	-0.0386208	0.999725	0.528338	-0.388913	0.0998739	-0.0128792	0.829016	0.0894663	0.263336	1.03733	-0.527974
TCGA-IB-7897	-0.0937865	-1.3094	-0.304475	-0.134065	0.023207	-1.6112	0.0600705	0.11634	0.876764	1.23796	-0.206959	-0.638857	1.47583	0.717138	0.344218	-0.149932	1.83379	-0.112679	-0.425859	-0.258445	0.0133629	0.00344634	0.0771558	0.395068	0.340537	0.620301	-0.734877	-0.353492	-0.818999	-0.535179	0.182053	0.340085	-1.15669	-0.877886	-0.212501	-0.17224	-1.03347	0.270358	-0.634821	0.270341	0.972922	-0.819064	0.22325	-0.143897	-0.773203	0.262378	0.715603	1.21426	-0.0839255
TCGA-EE-A29E	0.917685	-0.171777	0.535815	0.827708	0.451887	-0.156951	0.179696	1.2465	-0.571981	-0.598791	-0.539301	-0.325458	-0.730405	1.79132	-0.354758	0.411266	-0.113773	-1.40847	-0.649121	-1.23839	0.0133629	0.00344634	0.584165	1.06436	-0.16562	0.683561	-7.64736	-3.20706	-0.143625	-0.456418	-1.21018	-0.064755	0.0122612	0.531331	-0.0852243	-1.23077	0.560907	-0.0604801	0.82012	0.869914	1.22241	-0.359198	0.0772036	1.12971	-1.83283	0.453308	0.767324	0.491704	-0.24374
TCGA-E9-A1NG	0.449139	-0.75568	0.259062	0.0708943	0.902225	0.122824	0.378724	-0.553742	0.45549	-0.455207	-0.332715	-0.0322874	-0.198055	0.946858	0.518305	-0.351554	0.594041	0.76778	0.0186557	0.629648	0.0133309	0.00344634	0.489856	-0.023961	0.0155393	0.00257986	-1.4189	-0.185088	0.204342	0.383243	-0.289516	-0.0857365	0.0983307	0.145407	0.88306	0.384408	0.247702	-0.0797387	0.120178	-0.830615	-1.52927	-0.0651697	0.00644455	0.259614	0.70271	0.242878	-0.64976	-0.382527	0.374263
TCGA-BT-A3PJ	-0.218815	-1.63543	0.017433	0.403779	-0.69071	-0.905125	0.578667	-1.88158	-1.3408	-1.87794	-1.98241	-0.894692	-0.881064	-1.49417	-0.248514	0.46089	0.775285	-0.369642	-0.855506	0.105851	0.0133629	0.00344634	-0.367389	-0.00375518	-0.982963	-1.39331	-1.50492	-1.50438	-1.04151	-0.855452	0.569562	0.327432	-0.375727	-0.343749	-0.391149	-0.40413	-0.0521291	0.0246138	-0.18045	-1.18983	0.0894897	-0.754378	0.551451	-0.243022	-0.804745	1.55623	0.424881	-1.15341	-0.789612
TCGA-EE-A29G	-0.513909	-0.58529	-0.356847	0.153152	0.523711	-1.24677	0.474593	-0.32432	0.483642	-0.481956	-1.22594	0.384994	1.8295	2.48843	1.0249	0.31725	0.989827	-0.85554	-0.292473	0.125544	0.0131224	0.00344634	-0.57148	-1.05147	-0.247057	0.194617	-2.98161	-2.6075	0.152411	0.683382	0.0859371	0.137109	0.211626	-0.425556	0.179497	-0.298192	-0.631765	-0.181835	0.819842	-0.459983	0.433167	-0.254906	-0.0797251	0.385309	-0.12307	0.0738617	0.790271	-0.521336	0.248633
TCGA-HC-7819	0.00106729	0.805603	-0.347744	0.131235	-0.263607	1.0361	-0.487401	1.41176	0.814508	0.609429	0.182834	0.395139	0.472679	2.50714	0.334959	-0.0434561	0.322559	-0.701166	1.18846	0.610378	0.0130846	0.00344634	0.212046	-0.74276	0.283326	0.068454	2.8077	1.43121	0.794382	0.605581	1.90285	0.147858	0.372904	-0.130019	0.482959	-0.00345299	0.200144	0.0637362	-0.284072	-0.418596	-0.244059	1.20945	0.516066	-0.616245	0.455593	-0.0547518	1.42821	0.929456	-1.3121
TCGA-FK-A4UB	0.439451	0.629769	-0.0611311	0.677283	-0.392424	-0.530517	-0.278158	-0.910727	-0.367575	0.716643	0.712685	1.63625	0.285197	0.334977	0.23031	-0.141277	-0.184273	0.105171	0.620936	0.224712	0.0132112	0.00344634	-0.556934	1.05478	0.173761	-0.0326948	-0.157171	0.6738	0.414437	0.432214	-0.679964	-0.347373	-0.208386	0.297307	0.489164	0.357246	0.497305	0.143814	0.218865	-0.607951	-0.464816	0.333937	0.78595	-0.807447	0.0131386	-0.0181614	-0.267829	0.29606	-0.368997
TCGA-BT-A3PH	-0.663898	-1.356	1.49076	1.11805	-0.619641	0.838997	-0.0883073	-1.83528	-0.826589	-0.797466	-0.152853	-0.671713	0.748116	-0.042881	1.05175	1.20717	0.577338	-0.132882	-0.556066	0.896042	0.0129698	0.00344634	-0.112792	-1.28549	-0.39195	-1.55612	-0.450798	0.0642642	0.263114	0.206865	-0.664484	-0.39055	0.0568083	0.476571	0.388908	-0.259966	0.253671	-0.112859	0.440539	0.123664	0.218968	0.389911	-0.211897	1.42875	0.115634	-0.859963	0.239172	-0.00425441	0.211659
TCGA-AG-3901	0.757546	1.98056	0.378773	-0.196502	1.10673	1.4963	0.30204	-0.348115	-1.57796	-0.572108	1.38518	-0.857112	-0.894035	-0.839107	-0.192335	-0.957633	-2.12324	0.75365	1.04262	-0.101071	0.0133629	0.00344634	0.479922	0.843956	1.06565	0.485399	0.00471226	0.783222	-0.356418	0.42322	0.36928	-0.400782	0.23896	0.311688	-0.0991527	-0.227041	0.353327	0.359707	0.369591	-0.604881	-0.606955	0.690094	0.310269	0.423448	0.572367	-0.174941	-0.325183	-0.5705	-0.233054
TCGA-BH-A1FJ	-0.164711	1.71625	1.41631	0.739997	0.838915	0.931643	-0.0231437	-0.0104546	1.12038	-0.0958666	-0.230509	-0.121929	0.0247806	2.42282	1.30006	1.82089	1.50338	1.31385	1.25455	0.965439	0.0132112	0.00344634	0.170476	-0.509728	0.21179	-1.02524	1.75331	0.124413	1.47366	0.404368	0.906002	0.131408	0.064714	0.306322	0.517031	0.210864	0.636237	-0.208898	-0.568349	1.10563	-0.389432	-0.0622969	-0.249965	0.528425	0.0721958	0.0500824	-0.268894	2.91678	0.901898
TCGA-66-2756	-0.751727	1.22243	0.422903	-0.138522	-0.4055	-0.554737	-0.229272	0.616383	-0.127513	-1.04805	0.144933	-1.18979	1.08816	-0.223517	0.0313304	-0.447262	0.816557	0.477952	0.132366	0.74274	0.0131718	0.00344634	-0.881937	-0.167017	-0.567086	-1.37944	0.0760322	1.1344	0.589403	0.225261	0.389188	-0.421927	-0.12989	-0.00205507	-0.203217	-0.387117	0.446062	0.153555	-0.126809	0.535842	0.237334	0.949785	0.402501	-0.264192	-0.738788	0.481933	0.35833	0.532991	0.778032
TCGA-66-2754	-0.215319	2.60714	0.28189	0.318443	-0.525497	0.0017406	-0.734598	-0.266654	-2.59765	0.572981	0.291983	-0.450513	0.137506	-1.11826	0.617571	-0.586004	0.102096	-0.239722	0.150883	0.447635	-0.239736	-0.0625988	-0.450335	1.16699	-0.343925	0.759523	1.13241	0.648539	0.442004	-0.378392	1.46323	-0.159746	0.102439	-0.223599	0.105308	-0.626924	-0.299569	0.134054	-0.0806929	0.157193	1.61259	0.292301	0.206834	0.0473556	0.0549992	0.532084	0.964711	0.908749	-0.822129
TCGA-HT-7608	-2.3124	-1.66169	-2.1345	-1.19003	0.685701	-1.19222	0.754071	0.69119	1.26241	-0.136456	-0.247568	0.511535	0.139329	-0.614263	0.257818	-0.597042	-1.10999	-1.02967	-0.164317	-1.37166	-0.0886317	-0.0231687	0.521772	1.52917	0.315439	1.70631	1.92381	-0.380502	-0.682494	-1.83549	1.22196	-0.0276243	-0.499788	-0.77519	0.321729	-0.482595	-0.304737	0.443667	0.340384	1.57561	-0.150859	0.711198	-2.39706	-0.503066	0.303547	-2.76213	0.0566028	0.102477	0.0634537
TCGA-HT-7609	-1.49879	-0.709117	-1.57726	-0.37115	0.880601	-0.42293	0.745875	1.72717	0.0499066	0.558883	-0.243447	0.631283	-0.54765	-0.636441	0.00823664	-1.10832	0.25929	-1.16881	-0.281491	-1.04461	0.0133629	0.00344634	0.697349	0.179092	-0.354078	0.787472	1.87343	-0.615087	-0.834151	-1.2705	1.60908	0.399542	-0.47553	-0.782103	-0.143265	-0.828628	-0.551684	-0.150875	0.153441	2.23126	0.926745	1.25124	-1.11615	0.391302	0.128646	-1.87929	-1.19582	0.841547	-0.31226
TCGA-HT-7606	-1.14541	0.444663	-1.02375	-0.764359	-0.37373	-0.529905	-0.0390916	1.27296	0.809818	0.0113589	0.301499	-0.0961347	-0.14828	0.69506	-0.127786	-0.146082	0.786356	-1.47928	-0.000232375	-0.490184	0.0133629	0.00344634	0.594625	1.48636	-0.285543	1.12148	2.29867	-0.703179	-0.313149	-1.34112	1.5964	0.157878	-0.831433	-0.371004	0.202836	-0.930476	-0.272065	0.354818	1.33768	3.14142	1.86395	0.67484	-1.66051	-0.626753	-0.186212	-1.22255	-1.74608	1.44512	-0.173402
TCGA-FY-A3W9	0.230909	-0.468884	-0.0889398	0.800597	0.153203	-1.2999	-0.382601	2.23362	1.43642	0.573362	1.31056	0.732015	-0.910178	0.443355	-0.731793	-0.0685713	0.768025	1.28374	0.0180762	0.153578	0.0130572	0.00344634	-0.159874	0.554859	0.319978	2.02176	0.465192	0.284251	0.635967	0.711881	-0.371743	0.0568985	0.881734	0.191947	-0.438515	0.418025	-0.0837367	-0.105393	-0.439083	0.730381	1.20544	0.519469	-0.44287	-0.656695	-0.410781	0.858716	-0.958615	0.752579	0.269605
TCGA-HT-7604	-1.37367	-1.47034	-1.98363	-0.083349	0.107074	0.23439	-0.257939	2.10123	0.437536	-0.067878	0.324209	-0.144798	-0.291742	-1.79019	-2.00039	-1.37025	0.401541	-1.56807	-0.211739	-1.82809	0.0133629	0.00344634	1.0846	1.70273	-0.61471	1.89053	2.62908	-2.26772	-0.185973	-1.09349	2.04972	-0.0632054	-0.601113	-1.1819	0.150379	-0.582364	-1.20629	-0.423707	1.26452	2.49803	1.52721	1.40173	-0.97173	0.25593	0.00499058	-2.38666	-1.23374	1.27007	-0.418122
TCGA-GN-A268	0.285346	-0.0591081	0.108239	0.056919	-0.954539	-0.199103	0.0360256	-0.0330512	-0.0084192	-0.556288	-0.618269	0.0388597	-0.463872	-0.367071	-0.312822	-1.12592	-1.04986	-0.83084	-0.314094	-1.2084	0.0133629	0.00344634	0.340158	1.54363	0.469152	0.819894	-2.12387	-5.06205	-0.44077	-0.118826	-0.687884	-0.353547	-0.0482461	-0.0673078	-0.358476	-0.437157	0.0352159	0.193573	0.592422	-0.705918	-0.890837	-0.0256683	0.375565	-0.30443	-0.109693	-0.455637	-0.382588	0.111176	-0.776323
TCGA-85-8288	-0.0309879	-0.235546	-0.145682	-1.13059	0.39287	-0.409969	-0.00213365	-0.565796	-1.84586	-0.255826	-0.722691	-1.50395	-0.938396	-1.76598	0.51952	-0.174201	-2.07416	-0.362065	0.0263119	0.132264	0.0130594	0.00344634	-1.22956	-0.715581	-0.653237	-1.85413	-1.1452	0.0133866	-1.06075	0.345583	-0.274156	0.231214	-0.0622573	0.333717	-0.510741	-0.15544	0.219429	0.180326	0.198658	-1.18831	-0.769265	0.0515139	0.225886	-0.277802	-0.0806963	0.0482153	-0.283636	-0.719018	-0.457492
TCGA-HT-7603	-0.472294	0.0197997	-0.95346	-0.68085	-0.164367	1.3166	0.900998	0.904061	1.05516	1.53233	0.904736	0.182262	1.20443	1.40334	-1.5939	-0.585583	-0.314989	-0.357817	-0.0374091	-1.09693	-0.170579	-0.0445526	0.582673	1.15411	-0.447169	0.385035	0.345762	-0.632393	-0.00523286	-2.10295	2.02479	0.247509	-0.0864942	-0.345676	0.322823	0.0969697	-0.373817	0.284786	0.966165	2.37544	0.200542	2.03617	-1.00612	0.0755303	0.375751	-2.03167	-1.22834	1.10528	-0.495523
TCGA-66-2759	0.160331	-0.867238	-0.837345	-0.916276	-0.111629	-0.761857	-0.27426	-1.27303	-0.983597	-0.417834	-1.63855	0.0302154	-0.598551	-1.78116	0.66299	1.2282	-0.712576	-0.244209	0.447904	-0.452613	0.0130514	0.00344634	-1.79839	-1.75932	-1.25708	-2.20691	-2.84676	-1.29773	-0.230307	-0.292264	0.190656	0.355157	-0.042429	0.0219277	-0.417409	-0.126443	-0.136499	-0.229833	0.282342	-0.0702461	1.05719	-0.0343455	0.676156	-0.438538	-0.780493	-0.376951	0.121145	0.248309	0.165773
TCGA-HT-7601	-1.15328	-0.607522	-1.27463	-0.989994	-0.0266603	-0.559433	0.864248	2.07986	1.82213	0.507638	-0.499266	-0.679205	1.09254	-0.16788	-1.51768	-0.886186	1.01401	-1.72149	0.0965411	-1.2616	0.0133629	0.00344634	0.236293	1.12417	-0.798067	0.81898	2.21124	-4.96991	-0.710311	-1.50107	1.65543	0.190144	-0.82752	-1.17934	-0.0186592	-0.444317	-0.376372	-0.202167	0.236074	2.17116	1.22028	0.122175	-1.466	-1.14385	-0.241668	-0.232501	-1.80482	0.291369	-0.54939
TCGA-BP-4174	0.2563	-1.3041	-0.0708551	0.957656	0.390543	0.00275161	0.38426	0.666808	1.72456	-0.367264	0.0205086	-0.067319	-0.668362	-2.18311	-0.432773	0.14144	-0.685101	-0.12768	-0.202546	0.592266	0.0133629	0.00344634	0.0629291	0.406257	-0.757298	0.65989	1.19224	-0.33391	0.986428	-0.0780358	-0.441368	0.113235	-0.459265	-0.0464345	0.579272	-0.120306	0.330688	-0.490039	-0.157587	1.69594	0.577186	-0.482654	-1.21319	0.0879204	0.43437	0.271754	-0.267395	1.009	0.242587
TCGA-GN-A266	-0.162809	-0.43179	0.140407	0.271422	-0.228282	-1.18875	-0.219438	0.110433	0.748356	-0.911367	-0.668958	-0.207333	0.466802	0.652354	0.809459	-0.611924	-0.0228367	-0.912	-0.0161175	-0.425476	0.0133629	0.00344634	0.0752951	0.585084	0.0346456	0.73428	-3.94503	-1.62774	-0.214287	0.354853	0.499717	0.0504798	-0.717484	-0.29108	-0.53223	-0.425545	-0.397307	0.212099	-0.0156053	-0.978034	-0.741861	0.17658	-0.403415	-0.621208	-0.285663	0.332981	-0.814152	-1.32403	-0.845106
TCGA-55-8094	-0.326569	0.468897	1.90123	0.479435	0.434108	1.03122	-0.0937441	-2.37053	-0.807435	-1.0075	0.601567	0.547986	2.38659	-0.0243061	0.918395	0.317836	0.00604654	-0.0995984	0.0110241	0.354274	0.0132328	0.00344634	-0.0190775	0.814448	-0.300509	-0.320165	0.00919268	-0.639685	-0.0723115	0.00308567	-0.330141	-0.167723	0.298288	0.605331	0.363876	-0.152445	-0.057632	-0.0243269	0.559075	-0.348924	-0.657942	-0.135541	0.876258	0.607769	0.361693	-0.0452342	0.533349	0.193816	0.381082
TCGA-BP-4173	-0.594291	-1.91235	-1.91117	-0.185467	-0.550003	-2.12447	-0.695851	1.90921	2.34428	0.259073	-0.0771917	0.377415	1.22246	-1.22834	-0.10862	0.679799	0.899138	-0.493077	-0.438273	-0.241877	0.0133629	0.00344634	-0.45301	0.0642284	-0.865676	-1.07445	0.555223	-0.269338	-0.629915	0.118442	-0.0816131	0.0202283	-1.29863	-1.0672	-0.429161	-0.466632	-0.770892	-0.322755	-1.5793	0.311789	0.14289	-1.68699	-1.20648	-1.69583	-0.955548	-0.11226	-0.284235	-0.104456	0.0569952
TCGA-EL-A4K1	0.149847	0.642725	0.341071	0.730492	0.0188032	-0.132759	0.00874195	-1.03505	0.0261111	0.313764	0.85403	1.36671	-0.112423	-0.176031	0.805943	-0.669619	-0.148768	0.0762048	0.117397	0.106837	0.0131975	0.00344634	-0.0343011	0.437137	0.0257728	0.453063	0.58809	0.672785	0.362078	0.752301	-0.97545	-0.15889	0.369389	0.314998	0.710786	0.247535	0.389013	-0.0418389	0.0291489	-0.289719	-0.868828	0.453045	0.00697875	0.00631317	0.230411	0.347614	-0.0681786	-1.26967	-0.158917
TCGA-CV-6433	-0.401565	0.50503	0.67024	-0.225033	-2.23845	-0.189276	-0.119596	-1.77349	-1.89157	-1.7776	-0.310761	-1.42203	-0.160302	-0.869095	-1.03131	-0.94033	-1.26192	-0.706566	-0.595198	-0.798776	0.0131523	0.00344634	-0.850822	-0.393076	-0.234001	-2.54701	-0.660393	-1.40793	-0.657323	0.319667	-0.494612	-0.0969253	-0.7404	0.0141697	-0.822997	-0.367689	-0.307409	-0.0775532	-0.23242	-0.296648	0.308745	0.379722	1.25107	-0.285201	-0.467213	-0.819407	0.440704	-1.01258	-0.147868
TCGA-BC-A10R	1.02098	1.15547	0.692056	-0.227353	-0.29525	0.211874	-0.876191	0.646126	0.114401	0.0670025	-0.596325	0.874646	1.03666	0.153865	0.509887	-0.559451	-1.2839	-0.260526	-0.0724569	-0.421319	-0.315342	-0.0823279	-0.213175	0.568691	0.700981	0.963972	-0.496383	-0.976379	-0.284222	-0.143038	-0.868813	-0.308615	0.0190774	-0.444967	-0.380158	-0.516876	0.243589	0.0355291	-0.150167	0.35845	-0.269873	-0.362665	-0.15388	0.365359	-0.0994961	-0.0160269	-0.15464	0.825239	-0.811421
TCGA-55-8092	0.0416797	0.639333	0.652717	0.470448	0.440298	-1.82774	0.262368	-0.619618	0.442375	-0.237074	0.276871	0.0183841	-0.0597862	0.794378	-0.0373342	-0.565718	0.793473	-0.0167517	0.0952841	0.078208	0.013307	0.00344634	-0.0391881	-0.187797	-0.519811	-1.08208	-0.666219	-0.577167	-0.0551563	0.084277	1.51981	-0.0307637	-0.0343125	-0.878887	-0.46425	-0.172399	-0.105584	0.227819	-0.44039	-0.351274	0.361161	0.162928	0.974786	-0.897489	-0.461537	0.386952	0.425279	1.08077	0.56549
TCGA-EJ-7321	-0.237853	1.18075	-0.571717	-0.473427	-0.936512	0.719548	-0.524762	0.599809	0.613559	0.403743	0.694712	0.665887	0.0951838	1.25016	0.42396	-0.833523	-0.557371	-0.381175	0.585581	0.419687	0.0129582	0.00344634	-0.246459	-0.237032	0.398461	0.242174	1.57828	1.27096	0.516633	0.406166	0.656223	-0.144045	0.6011	-0.0834191	0.203497	0.406278	0.206261	-0.139406	-0.593879	-0.0134906	-0.494957	1.17989	0.540759	-0.564976	0.0366248	-0.41235	1.24201	0.666945	-0.30238
TCGA-BH-A1FC	0.403923	1.1736	0.0240942	-1.51363	-0.41917	-0.430916	-0.240117	-0.8847	-1.1328	-1.15931	0.332169	-1.76577	-1.30618	-0.786507	0.409073	-0.972356	-1.81571	-0.123023	-0.898684	-0.44092	0.0131589	0.00344634	0.0759978	-0.424394	0.411508	-0.108738	1.71411	-1.17413	-0.27674	-0.228786	-0.916521	-0.569851	-0.168036	-0.219717	-0.669692	-0.242529	-0.273696	-0.354325	0.0112507	0.23667	0.296338	-0.0254783	-0.0633111	-0.540444	-0.308534	-0.513411	0.199648	1.25456	-0.55104
TCGA-BC-A10U	1.07756	0.993276	1.07751	0.92491	-0.494352	1.30693	0.371017	0.430638	0.169806	0.0639094	-0.878995	0.813146	0.49942	1.30773	0.763958	0.370856	-0.710272	-0.0599481	0.561654	0.399447	-0.362558	-0.0946485	0.292618	0.801161	0.502285	1.14498	-1.27009	-0.613106	-0.0082271	0.045895	-0.696115	0.034223	0.335656	0.627348	0.396741	-0.0936768	0.277471	0.197823	0.463909	0.856636	-0.0147999	0.345191	0.39739	0.55271	0.618337	0.298631	0.0707588	-0.35706	-0.448775
TCGA-49-6744	0.395114	0.390809	-0.35273	-0.0300752	0.814189	0.0789887	-0.379439	0.151616	0.0276257	0.590466	-0.437191	-0.279489	0.443933	0.380089	-0.0516471	-0.784086	-0.332481	0.42395	-0.113666	0.464558	0.0131832	0.00344634	0.357107	-0.0639853	0.674585	0.650214	0.378296	0.49572	-0.0568867	-0.240308	-0.943139	0.238606	-0.323864	0.0537079	0.461217	0.0546783	-0.00304834	0.13109	-0.0344245	0.381484	-0.333912	-0.54886	0.374724	0.0442693	0.599021	0.425478	-0.0639666	0.747054	0.121887
TCGA-06-0882	-0.461993	-0.784358	0.107168	-0.289292	1.4707	-1.07459	1.32646	0.00603011	0.0138719	0.637597	0.39409	-0.493197	-0.136983	-0.437909	-0.317101	-0.0474043	0.684211	-1.04133	-0.122587	-0.314949	-0.187394	-0.0489403	1.23012	1.09106	-0.0153652	-0.119093	0.353096	-0.573807	-0.580012	-1.44188	1.72474	0.286219	-0.636886	-0.9863	0.149445	-0.0764876	-0.167008	0.0615871	0.560779	1.34892	0.631395	0.436674	-1.07232	0.202281	-0.275078	-0.428103	-0.691769	-0.529219	-0.634952
TCGA-CZ-5451	0.200549	1.52476	-0.170386	0.806516	0.268145	0.628853	-0.0681948	5.66946	3.67846	1.78789	0.699787	1.68761	3.32303	0.990462	0.827137	1.41182	1.92845	1.11572	-0.451504	1.13346	-0.0555937	-0.0143737	1.42182	-0.534337	-0.553415	0.66468	1.89273	0.348228	0.751019	-0.204687	1.53285	0.0428424	0.63939	0.0643956	0.684144	0.0810239	0.255168	0.358371	-0.1396	2.38257	2.68548	0.705051	0.632594	0.00686512	0.479778	0.51258	1.00019	-0.424013	1.01033
TCGA-18-4083	-0.600292	-1.71361	-0.731536	-0.284378	0.194007	-1.30389	-0.83624	0.827835	-1.9287	-0.443589	-0.517462	-0.265934	-0.213092	-0.623955	-0.504853	-0.431197	2.20081	-0.551986	0.119546	-0.992818	0.0132549	0.00344634	-1.12996	-0.77443	-1.03764	-0.75689	0.376704	0.342495	-0.614287	0.650531	-0.342155	0.14287	0.152272	-0.405568	-0.640349	-0.770545	-0.340731	-0.0855867	0.342318	-1.29743	-0.280985	-0.592001	0.863174	-0.416291	-0.395825	-0.24421	-0.154012	-0.618894	-0.324538
TCGA-A7-A13F	0.629049	-0.500279	0.602821	0.307287	0.750055	0.311982	-0.405947	0.115067	1.10517	0.808041	-0.20481	0.748961	-0.486581	1.64615	0.229694	0.456068	0.278149	-0.642913	-0.870303	-0.254166	0.0132093	0.00344634	-0.339774	-0.71549	0.133101	-0.0763027	1.791	0.185384	-0.456268	0.112097	-0.659626	0.346993	0.155828	0.0829194	0.161834	0.172329	0.215908	-0.0699699	-0.0969564	0.182815	-0.152105	-0.0273986	0.0370267	-0.449123	0.456584	0.323901	0.00585192	-0.616888	0.199245
TCGA-A7-A13G	-0.100636	-1.54822	0.0616593	0.419522	0.82143	0.0721566	-0.531975	-0.347715	1.15598	0.345441	-0.397117	-0.0458284	-0.807311	0.413616	-0.334517	0.795882	0.815577	-1.18559	-0.312819	0.201579	0.0133181	0.00344634	0.639984	1.07741	0.282915	0.108241	1.10037	-0.446363	-0.470861	-0.920777	0.434282	0.195868	-0.752715	-0.371653	0.111045	-0.214481	-0.0420304	0.0601957	-0.108559	0.499472	1.22408	-0.0383683	0.304161	0.0653469	0.747454	0.119384	-0.141037	0.663658	-0.0526943
TCGA-A7-A13D	0.265587	-0.0223141	0.985666	0.512732	0.452081	1.00642	0.563919	-0.280026	1.04383	-0.214001	-0.227438	1.676	1.09501	2.46141	1.67775	1.0133	1.05362	0.0768818	1.12234	1.3799	0.0130344	0.00344634	-0.283833	-0.166358	0.202234	0.242902	1.02121	0.820461	0.364286	0.506824	-1.12058	-0.000984653	0.549496	0.461777	0.313835	0.245057	-0.220743	0.00673188	0.890924	0.112632	0.243208	0.879103	0.223519	0.348558	0.658607	0.406806	0.803055	0.320591	0.685689
TCGA-A7-A13E	0.700363	-0.773659	-0.417756	0.922169	1.52177	0.598069	-0.178948	-0.102422	0.354103	0.27997	-0.651334	0.225333	-0.503738	1.63011	0.535221	0.463387	-0.0161083	-0.351286	0.878831	0.438783	0.0132662	0.00344634	0.451345	-0.269948	0.517159	0.0315455	0.406096	0.159421	-0.0727646	0.00493355	0.0232633	0.18454	0.00281837	-0.0764417	0.43513	0.141508	0.0310829	0.292055	-0.234185	-0.454143	-0.39189	0.480606	0.33429	0.0230874	0.71132	0.283496	-0.0987195	-0.269705	0.180173
TCGA-EE-A29S	-0.464865	0.393569	-0.338917	-0.0263735	-1.33106	-0.434123	0.808522	0.00730026	0.238786	-0.937934	-1.19854	-0.398424	1.4209	0.549053	1.19333	-0.979103	-0.0624382	-0.833799	-0.255058	0.176355	0.0133629	0.00344634	0.00250176	0.197639	0.240714	1.44366	-2.68795	-6.14287	0.134702	-0.272042	-0.949349	0.0408838	-0.884179	-0.509777	-0.326184	-1.40733	0.162165	0.112536	-0.198456	-0.718002	0.06923	0.708581	0.0631953	-1.03346	-0.184683	0.0458193	-0.716069	-0.171288	0.0206873
TCGA-EE-A29R	0.191483	-0.0907777	0.524006	0.342628	1.20702	-0.0965484	0.93993	-0.610398	1.24657	0.120862	0.0111768	-0.195488	2.52563	1.75098	1.80058	-0.281314	1.12236	-1.15021	-1.42057	0.112409	0.0133629	0.00344634	0.212673	0.918381	0.330187	1.73882	-5.12565	-1.24883	0.14995	-0.619733	0.0205353	0.332362	-0.195076	0.203902	0.5671	-0.162312	0.365018	0.332361	0.419882	-0.656155	-0.289004	0.1132	-0.185861	0.445162	0.0301391	0.322429	-0.524728	0.257288	-0.274091
TCGA-12-1597	-0.24029	0.0330122	-0.973203	-1.10081	-0.120756	-0.0118022	0.203294	-0.464013	-1.32942	-0.530031	0.110719	-0.202235	0.364593	-1.34302	0.104961	-1.04742	0.0104893	-0.271883	0.0830338	-0.532262	-0.155058	-0.0404876	1.30021	1.7105	0.348393	1.18274	1.36589	-0.689516	-0.380359	-0.779335	0.60492	-0.184163	0.0177137	0.0829167	0.525808	-0.0887428	-0.0281065	0.155675	1.03862	0.868078	-0.503828	0.643745	-0.658276	-0.164071	0.302514	-1.00006	-0.988914	-0.640874	-0.803859
TCGA-CH-5772	-0.512113	1.5855	-1.48156	-0.0564045	0.481729	0.160964	-0.447525	1.69894	0.0530309	-0.0728659	0.0378108	0.543625	0.519544	1.25471	0.116988	-0.648551	-1.38327	-0.13894	1.1152	0.728627	0.0133069	0.00344634	0.153258	0.37773	0.927683	1.84546	2.47648	1.03913	0.29986	0.543759	0.683692	-0.362864	-0.399946	0.12432	0.505272	0.376298	0.396601	-0.0804568	-0.210571	0.2102	-0.408586	1.36945	0.309613	-0.163363	0.480869	-0.20244	0.717258	0.993425	-0.323944
TCGA-CH-5771	0.20524	1.23236	-1.49672	0.383734	0.166341	-0.330437	-0.0972253	2.06891	0.875481	0.886039	-0.672923	-0.322619	1.14983	1.13315	0.444904	0.450708	0.902809	-1.25344	0.51419	0.529251	0.0131155	0.00344634	-0.211692	-1.19337	0.208136	-0.0811318	2.22514	1.11772	0.530553	0.299705	1.99278	0.0242676	0.442029	-0.180211	0.32961	0.024538	0.222756	0.294511	-0.220938	0.274567	0.465006	1.00028	-0.355728	-0.615211	-0.0447039	-0.42463	1.35067	-0.062799	-0.580862
TCGA-KL-8333	0.63022	-1.29819	-0.0691596	0.825417	-0.0588558	-0.331645	0.252561	2.90608	1.78506	0.461355	-0.255764	1.61278	0.150187	0.241675	0.0042452	0.755838	-0.512061	0.822643	0.260272	0.11435	0.0133629	0.00344634	-0.0983399	-0.733078	-0.385447	0.0572269	0.215002	0.353855	-0.189146	0.192794	0.704076	0.144776	0.4605	0.108472	0.0899392	0.189228	0.0338648	-0.0744515	-0.523186	-0.130848	0.68279	-1.0441	-1.04947	-0.186507	-0.42306	0.662387	-0.70976	-0.216813	1.23624
TCGA-09-1659	0.473369	-0.22991	-0.32789	0.236198	-1.60089	-0.133946	-0.436772	-1.13953	-1.22154	0.73325	0.138746	-0.538497	-0.998943	-1.15417	-0.619071	-0.307334	0.0626641	0.367821	-0.35811	0.0342021	0.01333	0.00344634	0.546437	0.238582	0.0351999	0.25452	1.39273	0.277495	-0.0127948	0.0566619	-0.439527	-0.224365	0.00931407	0.234274	-0.589791	0.202711	-0.415125	-0.197414	0.458413	-0.957102	0.183757	0.0652982	-0.412376	-0.53443	-0.15107	-1.08059	0.550205	-0.631537	-0.426681
TCGA-28-5220	0.387237	-1.5842	-1.9394	-0.969903	1.54348	-0.751034	0.86901	0.487611	-0.939208	0.101251	0.0374897	-0.372674	0.227896	-0.433249	-0.695061	-0.482548	-1.07651	-0.325992	0.68167	-0.393192	-0.270702	-0.0706792	1.67305	1.86208	0.280809	2.09664	1.71835	-1.26709	-0.282517	-0.306842	0.938319	0.136218	-0.27992	-0.164564	0.254545	-0.0109447	0.173058	-0.218425	0.401821	1.81494	0.10134	0.417484	-0.652472	0.309397	0.752661	-1.06395	-0.469638	-1.19012	-0.229331
TCGA-CF-A3MI	0.354524	0.492028	0.629703	0.932757	-0.0862538	1.62345	-0.307116	-2.28958	-2.05475	-0.906632	-0.613092	0.465856	-1.04153	-1.01287	0.400966	-0.0662807	-0.730278	0.133151	0.512989	0.832156	0.0130485	0.00344634	-0.472862	-0.172502	-0.0505419	-0.999493	-0.427628	0.633419	0.0567361	0.586545	-0.46425	0.180376	0.579451	0.595062	0.594368	0.305519	0.328764	0.390096	0.823043	-0.676641	-1.05452	0.555552	0.444232	0.482735	0.73148	-0.856877	-0.268408	-1.2669	-0.322698
TCGA-CF-A3MH	-0.329453	-1.33506	0.465524	0.864862	-1.03661	1.5589	-0.30529	-0.134097	-0.538965	-0.718037	-1.97274	0.139288	1.01301	0.147006	0.268262	0.998924	1.60838	0.435164	0.70288	0.440201	0.0130634	0.00344634	-0.754749	-0.267027	-1.16626	-3.00206	-2.70407	-1.04172	0.347378	0.132923	0.40285	0.171458	0.418661	0.710768	0.34951	0.126615	0.333511	0.0240864	0.769183	-0.851579	0.296447	0.352054	0.918654	0.564113	0.302024	-0.459335	0.116891	-1.31616	0.259903
TCGA-A3-3316	-0.503839	-0.595138	-0.951472	-0.267734	-0.303233	-0.105564	-0.217443	0.0138898	0.311757	-0.342673	-0.0115021	0.036074	-1.43752	-1.7026	-0.076012	0.483269	0.627958	-0.65875	-0.245175	-0.61961	0.013328	0.00344634	-0.0434979	0.434969	0.216864	0.690042	0.0252212	-0.803648	0.056631	0.0973915	-0.910362	-0.137731	-0.0426957	-0.370832	0.549967	-0.0550324	-0.0208254	-0.14561	0.000488497	-0.278785	-0.715418	-1.07331	-0.417049	-0.360854	0.186912	-0.328255	-0.424173	0.364659	-0.266403
TCGA-61-2109	-0.723878	-0.600527	-0.230551	-2.00105	-0.98576	-0.0346962	0.0395951	0.835686	-0.955634	0.447206	0.235217	-1.63473	-1.52605	-1.02865	-2.72402	0.220681	1.17148	0.361061	-1.03157	-0.926945	0.013037	0.00344634	-0.730759	-0.771103	-0.568393	0.341764	2.57728	0.29981	-0.83662	-0.98548	2.24483	0.3086	0.0129631	0.174895	-0.557112	-0.600969	-0.735563	-0.305624	0.628514	-0.360633	2.27423	-0.553181	-0.765933	-0.87139	-0.55397	-1.2798	0.679536	1.27433	-0.0988556
TCGA-E2-A14N	0.0119441	0.393476	0.554057	-0.904536	-0.533803	0.0372977	-0.107633	-0.677429	-0.988148	0.452742	-0.30507	0.373623	-0.659502	0.110141	-0.549519	0.186908	-0.494877	-0.379772	0.331293	-0.616421	0.0131804	0.00344634	0.00462865	-0.359159	0.283755	-0.336542	1.71932	-0.138424	-0.0723742	0.0279879	-0.989184	0.0773465	-0.226469	0.0709369	-0.155943	-0.111086	-0.382724	-0.119837	-0.249673	0.39199	-0.192029	-0.73842	1.02726	0.158967	0.23987	-0.224025	0.178311	-0.304789	-0.144973
TCGA-AG-3583	0.656976	1.96627	1.47029	0.229576	0.887333	1.24933	0.391262	-0.730797	-1.53593	0.797414	1.40966	-0.995374	-0.917982	-0.996019	0.0383761	-1.23527	-1.0817	0.577626	1.01966	-0.172743	0.0133629	0.00344634	0.227332	0.179086	0.606581	-0.614627	-1.57225	0.0488064	-0.565572	0.641641	0.52832	-0.21359	0.325889	0.533537	-0.329963	0.0467972	0.489841	0.267674	0.359994	-1.11209	-0.156225	0.819372	0.900335	0.476506	0.576473	-0.670069	0.265164	0.628457	0.337669
TCGA-AN-A0XN	0.457489	-0.383633	0.697492	-0.0395791	0.550813	1.04202	0.772787	-1.26294	0.790285	0.117431	0.0576121	0.845101	1.17554	0.935871	1.56975	0.730443	0.433533	0.395076	0.824369	1.49857	0.0133629	0.00344634	0.336911	-0.378836	0.133412	0.309219	-0.166212	0.0530865	0.474822	0.332828	-1.29469	-0.010366	0.850238	0.147776	0.427011	0.529625	0.448814	0.0134587	0.00825073	-0.630648	-1.19195	0.185702	0.345701	0.68781	0.875247	-0.0184702	-0.149576	-0.539129	-0.0807911
TCGA-CF-A3MG	-0.250443	-0.758511	0.487938	1.02247	-0.858689	1.79786	0.0348358	-0.921433	-0.236472	-0.618222	-0.543576	0.69249	1.31337	0.711332	0.278611	0.652671	0.967562	1.01181	1.00053	1.10764	0.0130445	0.00344634	0.0837137	0.443194	-0.772961	-2.62643	-1.12727	-0.45455	0.839784	0.284202	1.21702	0.074053	0.586911	0.739135	0.355169	0.561123	0.533262	0.351324	0.901897	-0.591721	0.947142	0.833307	1.50405	0.850648	0.409083	-0.266422	0.646438	-0.202431	0.309321
TCGA-AG-3584	-0.0707588	1.78954	-1.79236	0.587893	0.436111	1.1703	0.197852	0.621283	-0.0715903	0.781754	1.67963	-1.73551	-0.707294	0.177691	-0.557204	0.216491	-3.414	0.561596	0.00942274	0.282459	0.0133019	0.00344634	0.153419	-0.181067	0.724337	-0.377394	-0.3648	0.654911	-0.463086	0.271955	0.164976	-0.252238	-0.829398	0.321857	-0.756954	-0.483813	0.421154	0.106778	0.237864	-1.43636	-0.287383	0.179157	0.59343	1.07141	-0.0190077	-1.28012	0.606123	1.88903	0.0399374
TCGA-61-2101	-0.404364	-1.9818	0.30007	-0.0225749	-0.774947	-0.032114	0.200749	1.01198	1.35175	1.74883	-0.0792351	0.87451	1.29208	1.99347	0.121749	-0.000671538	2.29343	1.10673	-0.619157	0.476524	0.0132439	0.00344634	0.291112	0.541826	-0.333184	0.371646	1.90335	1.6168	0.297995	-1.05467	0.610427	0.163914	0.421536	0.127254	-0.917673	0.22964	-0.423726	0.239366	-0.641152	-0.203074	0.320244	-0.0978047	-0.563725	0.20683	-0.8462	-0.633883	1.17345	-0.0993829	0.547281
TCGA-CS-6290	-0.746624	-1.4949	-1.8331	-1.03716	1.05946	-1.39745	0.548192	0.221457	0.744492	-0.212844	0.061999	0.0359994	-1.00918	0.392585	-0.868477	-1.4446	-0.329416	-1.70262	0.4278	-1.08091	-0.0170888	-0.0044999	0.548655	0.964882	-0.603556	1.75311	2.42968	-0.98376	-0.893479	-1.77022	0.940151	0.0268138	-0.449326	-0.430616	-0.00475008	-0.62046	-0.100101	-0.387941	-0.0494603	1.38117	0.158183	1.1739	-1.62878	-0.698712	0.138917	-1.67763	-0.988317	-0.57184	-0.40069
[truncated: 3,007 more rows]

## Sheet: Predicted response in patients
	SKCM	LUSC	KIRP	KICH	OV	LGG	PAAD	BRCA	KIRC	PRAD	CESC	LAML	UCEC	LIHC	COAD_READ	STAD	GBM	LUAD	BLCA	HNSC	THCA	Drug Name
Imatinib	0.233716	0.182768	0.118812	0.191011	0.729167	0.990868	0.307692	0.0969442	0.195122	0.078341	0.327273	1	0.100719	0.0505051	0.0866142	0.457447	0.742138	0.1625	0.188406	0.222892	0.0786948
[truncated: 48 more rows]

## Sheet: First_Line_Therapeutics
	First- and second-line treatment indicator
[truncated: 50 more rows]
