# Supplementary material for: Systematic identification of non-coding pharmacogenomic landscape in cancer
Source: Nat Commun. 2018 Aug 9;9:3192. doi: 10.1038/s41467-018-05495-9 (PMC6085336; doi:10.1038/s41467-018-05495-9)
Supplement: Supplementary file 9 — Supplementary Data 6 [file 41467_2018_5495_MOESM9_ESM.xlsx]

## Sheet: MDR-related_LncRNAs
	List of MDR-related lncRNAs
		Shannon	Counts	Original Counts
	ENSG00000237943	1.72573	10.1815	144
	ENSG00000265148	1.50612	9.41537	134
	ENSG00000248663	1.75699	8.18956	118
	ENSG00000251218	1.58095	7.72988	112
	ENSG00000267121	1.41267	7.57666	110
	ENSG00000259426	1.49711	7.2702	106
	ENSG00000259042	1.40418	6.81052	100
	ENSG00000268618	1.26112	6.27423	93
	ENSG00000227036	1.43015	6.27423	93
	ENSG00000263325	1.39676	5.96778	89
	ENSG00000230155	1.36494	5.89116	88
	ENSG00000267123	1.54971	5.89116	88
	ENSG00000248810	1.26929	5.81455	87
	ENSG00000250786	1.40561	5.20164	79
	ENSG00000267530	1.23215	5.12503	78
	ENSG00000245164	1.28583	5.04842	77
	ENSG00000186594	1.4918	4.9718	76
	ENSG00000224032	1.74993	4.81858	74
	ENSG00000236378	1.47113	4.58874	71
	ENSG00000249000	1.65106	4.3589	68
	ENSG00000259004	1.73145	4.3589	68
	ENSG00000253125	1.35114	4.12906	65
	ENSG00000215246	1.38806	4.05244	64
	ENSG00000228363	1.47225	3.97583	63
	ENSG00000236894	1.86103	3.89922	62
	ENSG00000262995	1.54962	3.89922	62
	ENSG00000234492	1.72022	3.8226	61
	ENSG00000248996	1.49695	3.8226	61
	ENSG00000268621	1.51703	3.74599	60
	ENSG00000230978	1.13709	3.66938	59
	ENSG00000254041	1.86198	3.66938	59
	ENSG00000260025	1.16534	3.59276	58
	ENSG00000235027	1.21322	3.59276	58
	ENSG00000249042	1.47188	3.51615	57
	ENSG00000248656	1.41014	3.51615	57
	ENSG00000249797	1.47937	3.51615	57
	ENSG00000233930	1.2404	3.51615	57
	ENSG00000228750	1.68768	3.51615	57
	ENSG00000238273	1.13529	3.43954	56
	ENSG00000273055	1.48198	3.43954	56
	ENSG00000237523	1.16587	3.36292	55
	ENSG00000235269	1.65349	3.36292	55
	ENSG00000242593	1.07798	3.28631	54
	ENSG00000234577	1.29574	3.28631	54
	ENSG00000223808	1.37021	3.28631	54
	ENSG00000230024	1.60971	3.2097	53
	ENSG00000237976	1.57232	3.2097	53
	ENSG00000272913	1.28834	3.2097	53
	ENSG00000226137	1.22577	3.13308	52
	ENSG00000225361	1.6408	3.05647	51
	ENSG00000258498	1.05832	3.05647	51
	ENSG00000253395	1.17707	3.05647	51
	ENSG00000247853	1.37709	3.05647	51
	ENSG00000223799	1.64455	3.05647	51
	ENSG00000237517	1.3951	3.05647	51
	ENSG00000258766	1.56602	2.97986	50
	ENSG00000261218	1.22801	2.97986	50
	ENSG00000259038	1.59657	2.90324	49
	ENSG00000233922	1.62747	2.90324	49
	ENSG00000238279	1.03314	2.90324	49
	ENSG00000258616	1.79028	2.82663	48
	ENSG00000264577	1.46264	2.82663	48
	ENSG00000262823	1.58605	2.75002	47
	ENSG00000258837	1.52455	2.67341	46
	ENSG00000257698	1.49858	2.67341	46
	ENSG00000233006	1.53982	2.67341	46
	ENSG00000226659	1.05357	2.67341	46
	ENSG00000238057	1.13806	2.59679	45
	ENSG00000243694	1.48349	2.52018	44
	ENSG00000272568	1.7862	2.52018	44
	ENSG00000254290	1.18836	2.52018	44
	ENSG00000251320	1.35053	2.44357	43
	ENSG00000247134	1.17353	2.44357	43
	ENSG00000255474	1.7128	2.44357	43
	ENSG00000259255	1.57887	2.36695	42
	ENSG00000269893	1.09429	2.36695	42
	ENSG00000259459	1.16978	2.36695	42
	ENSG00000260715	1.62854	2.36695	42
	ENSG00000235501	1.16479	2.36695	42
	ENSG00000257514	1.17981	2.29034	41
	ENSG00000271725	1.82305	2.29034	41
	ENSG00000261795	1.2702	2.29034	41
	ENSG00000237424	1.14766	2.29034	41
	ENSG00000226172	1.80278	2.29034	41
	ENSG00000261437	1.35507	2.21373	40
	ENSG00000235123	1.1622	2.21373	40
	ENSG00000228613	1.8036	2.21373	40
	ENSG00000226167	1.14839	2.21373	40
	ENSG00000250850	1.45142	2.21373	40
	ENSG00000257702	1.18146	2.21373	40
	ENSG00000237463	1.48542	2.13711	39
	ENSG00000227533	1.19696	2.13711	39
	ENSG00000235997	1.49052	2.13711	39
	ENSG00000255605	1.15094	2.13711	39
	ENSG00000224272	1.659	2.13711	39
	ENSG00000185168	1.33756	2.13711	39
	ENSG00000237009	1.04844	2.13711	39
	ENSG00000253258	1.31737	2.13711	39
	ENSG00000233056	1.37014	2.0605	38
	ENSG00000265126	1.60771	2.0605	38
	ENSG00000230928	1.05918	2.0605	38
	ENSG00000258168	1.32748	1.98389	37
	ENSG00000259107	1.08965	1.98389	37
	ENSG00000259654	1.52932	1.98389	37
	ENSG00000198106	1.29238	1.98389	37
	ENSG00000227719	1.03564	1.98389	37
	ENSG00000236920	1.0002	1.98389	37
	ENSG00000224950	1.18165	1.90727	36
	ENSG00000260162	1.2628	1.90727	36
	ENSG00000224099	1.31464	1.90727	36
	ENSG00000273118	1.28467	1.90727	36
	ENSG00000237949	1.59001	1.83066	35
	ENSG00000229337	1.87342	1.83066	35
	ENSG00000197989	1.5754	1.83066	35
	ENSG00000228067	1.56945	1.83066	35
	ENSG00000226812	1.13271	1.83066	35
	ENSG00000248890	1.45912	1.75405	34
	ENSG00000253988	1.04192	1.75405	34
	ENSG00000271850	1.22111	1.75405	34
	ENSG00000248690	1.48663	1.75405	34
	ENSG00000250646	1.31255	1.67743	33
	ENSG00000214870	1.18177	1.67743	33
	ENSG00000231312	1.20477	1.67743	33
	ENSG00000257556	1.33773	1.67743	33
	ENSG00000261121	1.80409	1.67743	33
	ENSG00000223813	1.29837	1.67743	33
	ENSG00000233735	1.24614	1.60082	32
	ENSG00000234425	1.18336	1.60082	32
	ENSG00000237499	1.37568	1.60082	32
	ENSG00000227495	1.2986	1.60082	32
	ENSG00000236543	1.62706	1.52421	31
	ENSG00000245293	1.28723	1.52421	31
	ENSG00000260604	1.16242	1.52421	31
	ENSG00000258667	1.13272	1.44759	30
	ENSG00000249307	1.07676	1.44759	30
	ENSG00000229546	1.54994	1.44759	30
	ENSG00000235050	1.04971	1.44759	30
	ENSG00000241135	1.19306	1.44759	30
	ENSG00000258717	1.2378	1.44759	30
	ENSG00000248323	1.00591	1.44759	30
	ENSG00000255248	1.07081	1.37098	29
	ENSG00000253572	1.44509	1.37098	29
	ENSG00000253699	1.3481	1.37098	29
	ENSG00000249096	1.23288	1.37098	29
	ENSG00000228401	1.13229	1.37098	29
	ENSG00000227338	1.47433	1.37098	29
	ENSG00000256034	1.22336	1.37098	29
	ENSG00000227145	1.09946	1.37098	29
	ENSG00000257004	1.15809	1.29437	28
	ENSG00000271824	1.51606	1.29437	28
	ENSG00000270177	1.01808	1.29437	28
	ENSG00000230400	1.35407	1.29437	28
	ENSG00000258162	1.30865	1.29437	28
	ENSG00000233338	1.22333	1.29437	28
	ENSG00000237664	1.57857	1.21775	27
	ENSG00000226994	1.19018	1.21775	27
	ENSG00000255670	1.40996	1.21775	27
	ENSG00000261366	1.14354	1.21775	27
	ENSG00000228651	1.48561	1.21775	27
	ENSG00000253741	1.1955	1.21775	27
	ENSG00000228789	1.22627	1.21775	27
	ENSG00000261183	1.17817	1.21775	27
	ENSG00000261693	1.32248	1.21775	27
	ENSG00000251377	1.50231	1.21775	27
	ENSG00000260476	1.49108	1.21775	27
	ENSG00000267593	1.11823	1.21775	27
	ENSG00000254109	1.61259	1.21775	27
	ENSG00000264569	1.22992	1.14114	26
	ENSG00000256947	1.00952	1.14114	26
	ENSG00000255774	1.28051	1.14114	26
	ENSG00000265489	1.00952	1.14114	26
	ENSG00000224400	1.45664	1.14114	26
	ENSG00000237768	1.04885	1.14114	26
	ENSG00000258489	1.43036	1.14114	26
	ENSG00000177133	1.0904	1.06453	25
	ENSG00000203499	1.32619	1.06453	25
	ENSG00000255572	1.31514	1.06453	25
	ENSG00000251076	1.37222	1.06453	25
	ENSG00000269386	1.11259	1.06453	25
	ENSG00000257588	1.25215	1.06453	25
	ENSG00000229619	1.37222	1.06453	25
	ENSG00000244998	1.16871	1.06453	25
	ENSG00000251264	1.30507	1.06453	25
	ENSG00000228655	1.36709	1.06453	25
	ENSG00000231185	1.34247	1.06453	25
	ENSG00000260231	1.1278	1.06453	25
	ENSG00000230014	1.30507	1.06453	25
	ENSG00000180458	1.03845	1.06453	25
	ENSG00000225208	1.42592	1.06453	25
	ENSG00000243305	1.13992	1.06453	25
	ENSG00000183822	1.34664	1.06453	25
	ENSG00000260763	1.10592	0.987913	24
	ENSG00000233101	1.019	0.987913	24
	ENSG00000261520	1.09976	0.987913	24
	ENSG00000255130	1.57333	0.987913	24
	ENSG00000253260	1.39949	0.987913	24
	ENSG00000233016	1.03596	0.987913	24
	ENSG00000240990	1.19284	0.987913	24
	ENSG00000223960	1.50337	0.987913	24
	ENSG00000244479	1.019	0.987913	24
	ENSG00000227907	1.29126	0.987913	24
	ENSG00000234979	1.48641	0.987913	24
	ENSG00000251459	1.51487	0.987913	24
	ENSG00000197308	1.14689	0.9113	23
	ENSG00000236256	1.07462	0.9113	23
	ENSG00000251599	1.16649	0.9113	23
	ENSG00000235079	1.64105	0.9113	23
	ENSG00000235385	1.14879	0.9113	23
	ENSG00000268555	1.18113	0.9113	23
	ENSG00000249955	1.04039	0.9113	23
	ENSG00000271555	1.29596	0.9113	23
	ENSG00000225331	1.33472	0.9113	23
	ENSG00000255345	1.22179	0.9113	23
	ENSG00000254404	1.14689	0.9113	23
	ENSG00000245532	1.04039	0.9113	23
	ENSG00000266088	1.29596	0.9113	23
	ENSG00000227959	1.36443	0.9113	23
	ENSG00000251577	1.17555	0.9113	23
	ENSG00000259933	1.27183	0.9113	23
	ENSG00000253930	1.09043	0.9113	23
	ENSG00000258114	1.10886	0.9113	23
	ENSG00000255494	1.27825	0.9113	23
	ENSG00000267069	1.05415	0.834686	22
	ENSG00000253420	1.61836	0.834686	22
	ENSG00000258082	1.42871	0.834686	22
	ENSG00000225039	1.14226	0.834686	22
	ENSG00000247809	1.10647	0.834686	22
	ENSG00000270504	1.46924	0.834686	22
	ENSG00000227929	1.37441	0.834686	22
	ENSG00000226032	1.10845	0.834686	22
	ENSG00000233237	1.33862	0.834686	22
	ENSG00000249574	1.2981	0.834686	22
	ENSG00000234869	1.2981	0.834686	22
	ENSG00000272235	2.10975	0.834686	22
	ENSG00000257456	1.48774	0.834686	22
	ENSG00000259523	1.03091	0.834686	22
	ENSG00000234640	1.14226	0.834686	22
	ENSG00000234614	1.42871	0.834686	22
	ENSG00000233340	1.46252	0.834686	22
	ENSG00000251381	1.73046	0.834686	22
	ENSG00000269256	1.54082	0.834686	22
	ENSG00000215483	1.54082	0.834686	22
	ENSG00000259807	1.34615	0.758073	21
	ENSG00000233203	1.10502	0.758073	21
	ENSG00000251611	1.88034	0.758073	21
	ENSG00000257002	1.48299	0.758073	21
	ENSG00000254417	1.20932	0.758073	21
	ENSG00000234961	1.10295	0.758073	21
	ENSG00000177699	1.04318	0.758073	21
	ENSG00000261373	1.20932	0.758073	21
	ENSG00000236199	1.14748	0.758073	21
	ENSG00000228293	1.68166	0.758073	21
	ENSG00000236169	1.58233	0.758073	21
	ENSG00000228526	1.32181	0.758073	21
	ENSG00000261572	1.04814	0.758073	21
	ENSG00000272071	1.31865	0.68146	20
	ENSG00000237594	1.09624	0.68146	20
	ENSG00000237609	1.1304	0.68146	20
	ENSG00000255240	1.06547	0.68146	20
	ENSG00000228213	1.00053	0.68146	20
	ENSG00000255028	1.08448	0.68146	20
	ENSG00000237581	1.0261	0.68146	20
	ENSG00000230587	1.17498	0.68146	20
	ENSG00000260145	1.37838	0.68146	20
	ENSG00000259347	1.20055	0.68146	20
	ENSG00000261369	1.42296	0.68146	20
	ENSG00000263388	1.08448	0.68146	20
	ENSG00000224342	1.08448	0.68146	20
	ENSG00000237975	1.12519	0.68146	20
	ENSG00000254286	1.1304	0.68146	20
	ENSG00000260519	1.31345	0.68146	20
	ENSG00000234308	1.09624	0.68146	20
	ENSG00000273143	1.00053	0.68146	20
	ENSG00000177338	1.11004	0.68146	20
	ENSG00000223573	1.21435	0.68146	20
	ENSG00000256721	1.77284	0.604847	19
	ENSG00000247400	1.09406	0.604847	19
	ENSG00000272620	1.28674	0.604847	19
	ENSG00000223806	1.07263	0.604847	19
	ENSG00000224081	1.2453	0.604847	19
	ENSG00000255250	1.40202	0.604847	19
	ENSG00000237604	1.40202	0.604847	19
	ENSG00000226754	1.14099	0.604847	19
	ENSG00000253888	1.03546	0.528233	18
	ENSG00000228302	1.03546	0.528233	18
	ENSG00000232533	1.02968	0.528233	18
	ENSG00000272755	1.07921	0.528233	18
	ENSG00000258884	1.03546	0.528233	18
	ENSG00000257596	1.03546	0.528233	18
	ENSG00000232160	1.37736	0.528233	18
	ENSG00000231367	1.93421	0.528233	18
	ENSG00000259635	1.1951	0.528233	18
	ENSG00000234736	1.42689	0.528233	18
	ENSG00000253102	1.07524	0.45162	17
	ENSG00000267452	1.21419	0.45162	17
	ENSG00000246067	1.32066	0.45162	17
	ENSG00000230782	1.16787	0.45162	17
	ENSG00000257458	1.11543	0.45162	17
	ENSG00000261298	1.19795	0.45162	17
	ENSG00000171889	1.29059	0.45162	17
	ENSG00000248027	1.12156	0.45162	17
	ENSG00000260101	1.48969	0.45162	17
	ENSG00000260102	1.29059	0.45162	17
	ENSG00000267378	1.45961	0.45162	17
	ENSG00000225952	1.06911	0.45162	17
	ENSG00000224658	1.11543	0.45162	17
	ENSG00000268388	1.19199	0.375007	16
	ENSG00000227838	1.01239	0.375007	16
	ENSG00000251307	1.01239	0.375007	16
	ENSG00000236886	1.53392	0.375007	16
	ENSG00000276241	1.58313	0.375007	16
	ENSG00000271584	1.09356	0.375007	16
	ENSG00000230148	1.22395	0.375007	16
	ENSG00000267968	1.45275	0.375007	16
	ENSG00000227121	1.22395	0.375007	16
	ENSG00000232679	1.08705	0.375007	16
	ENSG00000267743	1.14278	0.375007	16
	ENSG00000249593	1.08705	0.375007	16
	ENSG00000248243	1.22395	0.375007	16
	ENSG00000251637	1.58313	0.375007	16
	ENSG00000259342	1.12061	0.298393	15
	ENSG00000273348	1.1731	0.298393	15
	ENSG00000238194	1.1731	0.298393	15
	ENSG00000235142	1.12061	0.298393	15
	ENSG00000270036	1.06811	0.298393	15
	ENSG00000244203	1.31217	0.298393	15
	ENSG00000250603	1.06811	0.298393	15
	ENSG00000260853	1.03402	0.298393	15
	ENSG00000272154	1.1731	0.298393	15
	ENSG00000227068	1.10244	0.22178	14
	ENSG00000239508	1.25145	0.22178	14
	ENSG00000254545	1.40045	0.22178	14
	ENSG00000237352	1.00967	0.22178	14
	ENSG00000254610	1.6057	0.22178	14
	ENSG00000253574	1.10244	0.22178	14
	ENSG00000230115	1.00967	0.22178	14
	ENSG00000253613	1.0462	0.22178	14
	ENSG00000228577	1.10244	0.22178	14
	ENSG00000259685	1.15868	0.22178	14
	ENSG00000237883	1.40045	0.22178	14
	ENSG00000260677	1.03876	0.22178	14
	ENSG00000268560	1.15868	0.22178	14
	ENSG00000253524	1.00967	0.22178	14
	ENSG00000234303	1.15868	0.22178	14
	ENSG00000223726	1.30769	0.22178	14
	ENSG00000238178	1.00967	0.22178	14
	ENSG00000236605	1.25145	0.22178	14
	ENSG00000237686	1.03876	0.22178	14
	ENSG00000226741	1.15032	0.145167	13
	ENSG00000253837	1.25022	0.145167	13
	ENSG00000225313	1.08975	0.145167	13
	ENSG00000233085	1.08975	0.145167	13
	ENSG00000228933	1.08975	0.145167	13
	ENSG00000249102	1.63173	0.145167	13
	ENSG00000232892	1.08975	0.145167	13
	ENSG00000243415	1.25845	0.0685536	12
	ENSG00000237714	1.15023	0.0685536	12
	ENSG00000232956	1.32407	0.0685536	12
	ENSG00000237222	1.15023	0.0685536	12
	ENSG00000234752	1.08461	0.0685536	12
	ENSG00000225792	1.32407	0.0685536	12
	ENSG00000242770	1.35117	-0.00805964	11
	ENSG00000233878	1.16153	-0.00805964	11
	ENSG00000230530	1.39739	-0.0846729	10
	ENSG00000251170	1.18878	-0.0846729	10
	ENSG00000229167	1.18878	-0.0846729	10
	ENSG00000226835	1.18878	-0.0846729	10
	ENSG00000224699	1.00706	-0.161286	9
	ENSG00000250141	1.00706	-0.161286	9
	ENSG00000264177	1.00706	-0.161286	9
	ENSG00000264016	1.23885	-0.161286	9
	ENSG00000232498	1.00706	-0.161286	9
	ENSG00000238123	1.00706	-0.161286	9
	ENSG00000227659	1.00706	-0.161286	9
	ENSG00000264263	1.00706	-0.161286	9
	ENSG00000227947	1.23885	-0.161286	9
	ENSG00000225243	1.06161	-0.237899	8
	ENSG00000265204	1.06161	-0.237899	8
	ENSG00000270022	1.06161	-0.237899	8
	ENSG00000253196	1.06161	-0.237899	8
	ENSG00000270681	1.06161	-0.237899	8

## Sheet: Spearmanr_of_entropy_and_NES
	Correlation between entropy and NES
	Term	Spearman's rho	p value
	HALLMARK_ESTROGEN_RESPONSE_EARLY	0.381401	2.06736e-68
	HALLMARK_COMPLEMENT	0.376718	8.67028e-66
	HALLMARK_IL2_STAT5_SIGNALING	0.377921	1.49455e-64
	HALLMARK_HYPOXIA	0.367265	1.97759e-64
	HALLMARK_MYOGENESIS	0.348639	4.08968e-62
	HALLMARK_UV_RESPONSE_DN	0.352845	6.10213e-62
	HALLMARK_APICAL_JUNCTION	0.34583	6.88658e-61
	HALLMARK_ESTROGEN_RESPONSE_LATE	0.353649	3.39066e-60
	HALLMARK_APOPTOSIS	0.342776	4.11474e-57
	HALLMARK_APICAL_SURFACE	0.343917	2.51889e-56
	HALLMARK_XENOBIOTIC_METABOLISM	0.32386	5.76666e-55
	HALLMARK_KRAS_SIGNALING_UP	0.34117	6.82195e-53
	HALLMARK_P53_PATHWAY	0.318248	7.1331e-52
	HALLMARK_GLYCOLYSIS	0.293827	7.13568e-47
	HALLMARK_NOTCH_SIGNALING	0.292487	3.93643e-46
	HALLMARK_ANDROGEN_RESPONSE	0.285193	1.42499e-44
	HALLMARK_ALLOGRAFT_REJECTION	0.386822	3.96672e-43
	HALLMARK_IL6_JAK_STAT3_SIGNALING	0.340638	1.80253e-42
	HALLMARK_CHOLESTEROL_HOMEOSTASIS	0.278784	4.63316e-42
	HALLMARK_INTERFERON_ALPHA_RESPONSE	0.324056	8.0959e-42
	HALLMARK_TGF_BETA_SIGNALING	0.278002	1.40186e-41
	HALLMARK_INTERFERON_GAMMA_RESPONSE	0.322543	4.42737e-40
	HALLMARK_REACTIVE_OXIGEN_SPECIES_PATHWAY	0.2258	2.48445e-28
	HALLMARK_TNFA_SIGNALING_VIA_NFKB	0.296697	7.19153e-28
	HALLMARK_HEDGEHOG_SIGNALING	0.218625	3.40896e-25
	HALLMARK_COAGULATION	0.26761	2.98065e-22
	HALLMARK_BILE_ACID_METABOLISM	0.193636	6.85865e-22
	HALLMARK_INFLAMMATORY_RESPONSE	0.278912	2.5658e-21
	HALLMARK_UV_RESPONSE_UP	0.170863	2.484e-17
	HALLMARK_ANGIOGENESIS	0.23078	4.43109e-17
	HALLMARK_KRAS_SIGNALING_DN	0.169751	5.3599e-15
	HALLMARK_ADIPOGENESIS	0.153412	4.45378e-14
	HALLMARK_FATTY_ACID_METABOLISM	0.14267	2.10201e-12
	HALLMARK_EPITHELIAL_MESENCHYMAL_TRANSITION	0.221988	8.85156e-12
	HALLMARK_PROTEIN_SECRETION	0.128468	2.45689e-10
	HALLMARK_MTORC1_SIGNALING	0.120535	3.12786e-09
	HALLMARK_G2M_CHECKPOINT	-0.118899	6.12877e-09
	HALLMARK_SPERMATOGENESIS	-0.117	1.23813e-08
	HALLMARK_HEME_METABOLISM	0.0998216	7.90908e-07
	HALLMARK_PEROXISOME	0.0992198	9.12162e-07
	HALLMARK_WNT_BETA_CATENIN_SIGNALING	0.0934344	3.93988e-06
	HALLMARK_E2F_TARGETS	-0.0860602	3.00611e-05
	HALLMARK_DNA_REPAIR	-0.0750943	0.000206899
	HALLMARK_MITOTIC_SPINDLE	-0.0259911	0.201105
	HALLMARK_MYC_TARGETS_V1	-0.0229933	0.261262
	HALLMARK_OXIDATIVE_PHOSPHORYLATION	-0.0176193	0.385991
	HALLMARK_PANCREAS_BETA_CELLS	-0.0161399	0.44547
	HALLMARK_UNFOLDED_PROTEIN_RESPONSE	0.0059585	0.768436
	HALLMARK_PI3K_AKT_MTOR_SIGNALING	-0.00302834	0.880907
	HALLMARK_MYC_TARGETS_V2	0.000743644	0.97113
