# Supplementary material for: Systematic identification of non-coding pharmacogenomic landscape in cancer
Source: Nat Commun. 2018 Aug 9;9:3192. doi: 10.1038/s41467-018-05495-9 (PMC6085336; doi:10.1038/s41467-018-05495-9)
Supplement: Supplementary file 10 — Supplementary Data 7 [file 41467_2018_5495_MOESM10_ESM.xlsx]

## Sheet: xenobiotic related MDR-lncRNAs
	MDR-related lncRNAs associated with Xenobiotic metabolism
		Shannon	Original Counts
	ENSG00000248663	1.75699	118
	ENSG00000251218	1.58095	112
	ENSG00000259426	1.49711	106
	ENSG00000227036	1.43015	93
	ENSG00000263325	1.39676	89
	ENSG00000248810	1.26929	87
	ENSG00000250786	1.40561	79
	ENSG00000267530	1.23215	78
	ENSG00000186594	1.4918	76
	ENSG00000249000	1.65106	68
	ENSG00000253125	1.35114	65
	ENSG00000262995	1.54962	62
	ENSG00000268621	1.51703	60
	ENSG00000260025	1.16534	58
	ENSG00000235027	1.21322	58
	ENSG00000228750	1.68768	57
	ENSG00000238273	1.13529	56
	ENSG00000273055	1.48198	56
	ENSG00000237523	1.16587	55
	ENSG00000235269	1.65349	55
	ENSG00000234577	1.29574	54
	ENSG00000272913	1.28834	53
	ENSG00000226137	1.22577	52
	ENSG00000225361	1.6408	51
	ENSG00000258498	1.05832	51
	ENSG00000259038	1.59657	49
	ENSG00000238279	1.03314	49
	ENSG00000258837	1.52455	46
	ENSG00000254290	1.18836	44
	ENSG00000251320	1.35053	43
	ENSG00000259459	1.16978	42
	ENSG00000235123	1.1622	40
	ENSG00000228613	1.8036	40
	ENSG00000257702	1.18146	40
	ENSG00000227533	1.19696	39
	ENSG00000224272	1.659	39
	ENSG00000185168	1.33756	39
	ENSG00000253258	1.31737	39
	ENSG00000230928	1.05918	38
	ENSG00000259654	1.52932	37
	ENSG00000228067	1.56945	35
	ENSG00000226812	1.13271	35
	ENSG00000271850	1.22111	34
	ENSG00000248690	1.48663	34
	ENSG00000257556	1.33773	33
	ENSG00000223813	1.29837	33
	ENSG00000236543	1.62706	31
	ENSG00000260604	1.16242	31
	ENSG00000258667	1.13272	30
	ENSG00000229546	1.54994	30
	ENSG00000248323	1.00591	30
	ENSG00000255248	1.07081	29
	ENSG00000227338	1.47433	29
	ENSG00000227145	1.09946	29
	ENSG00000253741	1.1955	27
	ENSG00000261183	1.17817	27
	ENSG00000254109	1.61259	27
	ENSG00000255774	1.28051	26
	ENSG00000203499	1.32619	25
	ENSG00000255572	1.31514	25
	ENSG00000251076	1.37222	25
	ENSG00000257588	1.25215	25
	ENSG00000231185	1.34247	25
	ENSG00000233101	1.019	24
	ENSG00000240990	1.19284	24
	ENSG00000244479	1.019	24
	ENSG00000227907	1.29126	24
	ENSG00000251459	1.51487	24
	ENSG00000236256	1.07462	23
	ENSG00000235385	1.14879	23
	ENSG00000255345	1.22179	23
	ENSG00000245532	1.04039	23
	ENSG00000227959	1.36443	23
	ENSG00000251577	1.17555	23
	ENSG00000253930	1.09043	23
	ENSG00000267069	1.05415	22
	ENSG00000253420	1.61836	22
	ENSG00000247809	1.10647	22
	ENSG00000270504	1.46924	22
	ENSG00000227929	1.37441	22
	ENSG00000233237	1.33862	22
	ENSG00000234869	1.2981	22
	ENSG00000272235	2.10975	22
	ENSG00000259523	1.03091	22
	ENSG00000234614	1.42871	22
	ENSG00000251381	1.73046	22
	ENSG00000269256	1.54082	22
	ENSG00000259807	1.34615	21
	ENSG00000257002	1.48299	21
	ENSG00000254417	1.20932	21
	ENSG00000234961	1.10295	21
	ENSG00000228526	1.32181	21
	ENSG00000261572	1.04814	21
	ENSG00000272071	1.31865	20
	ENSG00000259347	1.20055	20
	ENSG00000237975	1.12519	20
	ENSG00000254286	1.1304	20
	ENSG00000273143	1.00053	20
	ENSG00000223573	1.21435	20
	ENSG00000272620	1.28674	19
	ENSG00000224081	1.2453	19
	ENSG00000255250	1.40202	19
	ENSG00000232533	1.02968	18
	ENSG00000253102	1.07524	17
	ENSG00000230782	1.16787	17
	ENSG00000261298	1.19795	17
	ENSG00000171889	1.29059	17
	ENSG00000248027	1.12156	17
	ENSG00000268388	1.19199	16
	ENSG00000267968	1.45275	16
	ENSG00000232679	1.08705	16
	ENSG00000273348	1.1731	15
	ENSG00000235142	1.12061	15
	ENSG00000254545	1.40045	14
	ENSG00000230115	1.00967	14
	ENSG00000260677	1.03876	14
	ENSG00000223726	1.30769	14
	ENSG00000238178	1.00967	14
	ENSG00000236605	1.25145	14
	ENSG00000226741	1.15032	13
	ENSG00000233085	1.08975	13
	ENSG00000249102	1.63173	13
	ENSG00000243415	1.25845	12
	ENSG00000237714	1.15023	12
	ENSG00000229167	1.18878	10
	ENSG00000226835	1.18878	10
	ENSG00000250141	1.00706	9
	ENSG00000264177	1.00706	9
	ENSG00000232498	1.00706	9
	ENSG00000265148	1.50612	134
	ENSG00000259042	1.40418	100
	ENSG00000268618	1.26112	93
	ENSG00000230155	1.36494	88
	ENSG00000259004	1.73145	68
	ENSG00000254041	1.86198	59
	ENSG00000242593	1.07798	54
	ENSG00000261218	1.22801	50
	ENSG00000259255	1.57887	42
	ENSG00000260715	1.62854	42
	ENSG00000271725	1.82305	41
	ENSG00000250850	1.45142	40
	ENSG00000258168	1.32748	37
	ENSG00000198106	1.29238	37
	ENSG00000260162	1.2628	36
	ENSG00000224099	1.31464	36
	ENSG00000237949	1.59001	35
	ENSG00000228401	1.13229	29
	ENSG00000230400	1.35407	28
	ENSG00000224400	1.45664	26
	ENSG00000237768	1.04885	26
	ENSG00000228655	1.36709	25
	ENSG00000225208	1.42592	25
	ENSG00000243305	1.13992	25
	ENSG00000258114	1.10886	23
	ENSG00000225039	1.14226	22
	ENSG00000230587	1.17498	20
	ENSG00000223806	1.07263	19
	ENSG00000253888	1.03546	18
	ENSG00000234736	1.42689	18
	ENSG00000260102	1.29059	17
	ENSG00000267378	1.45961	17
	ENSG00000238194	1.1731	15
	ENSG00000227068	1.10244	14
	ENSG00000253524	1.00967	14

## Sheet: LINC00992 enriched pathways
	Association between LINC00992 and cancer hallmarks
	Term	es	nes	pval	fdr	gene_set_size	matched_size	genes
	HALLMARK_OXIDATIVE_PHOSPHORYLATION	0.505823	1.75652	0	0	200	198	['RETSAT', 'COX6A1', 'SURF1', 'SLC25A4', 'NDUFA3', 'ALDH6A1', 'CYB5A', 'LRPPRC', 'ETFA', 'COX6C', 'ATP6AP1', 'SUCLG1', 'COX17', 'SDHC', 'NDUFS2', 'HSD17B10', 'ACADSB', 'COX5A', 'COX6B1', 'ECI1', 'NDUFB1', 'RHOT2', 'NDUFAB1', 'TIMM9', 'SLC25A5', 'PDHX', 'HSPA9', 'NDUFB4', 'NDUFA1', 'GOT2', 'ACAA1', 'AIFM1', 'ATP5I', 'FH', 'COX7B', 'ATP5G1', 'CYC1', 'ISCU', 'COX4I1', 'IDH3A', 'COX11', 'NDUFB5', 'AT…
	HALLMARK_ESTROGEN_RESPONSE_LATE	0.45292	1.55842	0	0	200	198	['OVOL2', 'ST14', 'LSR', 'LLGL2', 'TJP3', 'TFF3', 'CDH1', 'IL17RB', 'ANXA9', 'HMGCS2', 'MAPK13', 'TOB1', 'AGR2', 'SULT2B1', 'DHRS2', 'SLC2A8', 'SCNN1A', 'ITPK1', 'XBP1', 'SLC27A2', 'FRK', 'TSPAN13', 'SLC22A5', 'PKP3', 'UNC13B', 'TFF1', 'RAPGEFL1', 'KRT19', 'TMPRSS3', 'PCP4', 'CACNA2D2', 'SLC9A3R1', 'PERP', 'FKBP4', 'TPD52L1', 'PRLR', 'BAG1', 'TST', 'HR', 'COX6C', 'DCXR', 'FAM102A', 'FGFR3', 'DHCR…
	HALLMARK_ESTROGEN_RESPONSE_EARLY	0.465651	1.57351	0	0	200	199	['TTC39A', 'OVOL2', 'ESRP2', 'RAB17', 'TJP3', 'TFF3', 'TBC1D30', 'IL17RB', 'CLDN7', 'ANXA9', 'LAD1', 'DEPTOR', 'TOB1', 'ELF3', 'SULT2B1', 'AKAP1', 'ABLIM1', 'DHRS2', 'SCNN1A', 'ITPK1', 'XBP1', 'SLC27A2', 'INHBB', 'FRK', 'SLC19A2', 'SLC22A5', 'TFF1', 'RAPGEFL1', 'KRT19', 'MREG', 'TMPRSS3', 'SLC9A3R1', 'PEX11A', 'SLC37A1', 'FKBP4', 'TPD52L1', 'ABAT', 'BAG1', 'ISG20L2', 'FAM63A', 'HR', 'FAM102A', 'D…
	HALLMARK_UNFOLDED_PROTEIN_RESPONSE	0.443012	1.44154	0	0.0071429	113	110	['PREB', 'XBP1', 'ERN1', 'HERPUD1', 'SRPRB', 'SERP1', 'DNAJA4', 'EIF2AK3', 'WFS1', 'CEBPG', 'SDAD1', 'SPCS1', 'HSPA9', 'LSM4', 'EIF4G1', 'DNAJB9', 'ATF6', 'DNAJC3', 'ATF4', 'TSPYL2', 'ATF3', 'MTHFD2', 'CHAC1', 'ASNS', 'HYOU1', 'CNOT6', 'XPOT', 'EIF4E', 'ALDH18A1', 'CNOT2', 'DKC1', 'EIF4A2', 'IMP3', 'NOP14', 'YIF1A', 'SLC30A5', 'CNOT4', 'DCP1A', 'SLC7A5', 'POP4', 'SEC11A', 'ATP6V0D1', 'NOLC1', 'EX…
	HALLMARK_PEROXISOME	0.424125	1.42323	0	0.0133333	104	103	['HSD11B2', 'SULT2B1', 'SLC27A2', 'PEX13', 'RETSAT', 'UGT2B17', 'SLC25A4', 'EPHX2', 'LONP2', 'PEX11A', 'ACOX1', 'CLN6', 'ABCC5', 'PEX11B', 'SIAH1', 'ABCC8', 'MLYCD', 'ACAA1', 'ISOC1', 'ABCB9', 'CEL', 'EHHADH', 'ALDH9A1', 'PEX5', 'IDH1', 'IDE', 'SLC25A19', 'ECH1', 'CTBP1', 'RDH11', 'ACSL1', 'FDPS', 'CNBP', 'DIO1', 'PRDX5', 'NUDT19', 'IDH2', 'VPS4B', 'HSD17B4', 'SOD1', 'NR1I2', 'FIS1', 'GNPAT', 'HR…
	HALLMARK_PROTEIN_SECRETION	0.415108	1.37479	0	0.01875	96	96	['ICA1', 'CLCN3', 'TPD52', 'TMED2', 'TSPAN8', 'ARFGEF2', 'ARFIP1', 'AP1G1', 'COG2', 'ARF1', 'TOM1L1', 'TMED10', 'DOPEY1', 'RAB5A', 'GOLGA4', 'NAPA', 'RAB22A', 'ATP7A', 'USO1', 'KRT18', 'YIPF6', 'SCAMP3', 'CLTC', 'RAB9A', 'RAB14', 'ERGIC3', 'TSG101', 'ATP6V1B1', 'SH3GL2', 'SCAMP1', 'SGMS1', 'GBF1', 'ARFGEF1', 'VPS4B', 'OCRL', 'STX16', 'VPS45', 'PPT1', 'SOD1', 'ATP1A1', 'NAPG', 'KIF1B', 'MON2', 'AD…
	HALLMARK_ADIPOGENESIS	0.385041	1.35888	0	0.03125	200	195	['TOB1', 'PREB', 'SLC25A10', 'RETSAT', 'COX6A1', 'SULT1A1', 'SLC1A5', 'ESRRA', 'GPHN', 'EPHX2', 'COQ9', 'ACOX1', 'ATL2', 'SLC5A6', 'PPP1R15B', 'TST', 'SUCLG1', 'BAZ2A', 'DHCR7', 'SDHC', 'GHITM', 'HADH', 'NDUFAB1', 'FAM73B', 'MAP4K3', 'ELMOD3', 'ME1', 'ADCY6', 'COQ5', 'AIFM1', 'PDCD4', 'COX7B', 'MCCC1', 'PTCD3', 'DNAJB9', 'CYC1', 'PPM1B', 'IDH3A', 'DHRS7B', 'ALDH2', 'UQCRQ', 'JAGN1', 'DHRS7', 'NDU…
	HALLMARK_MYC_TARGETS_V2	0.403681	1.30024	0.1	0.04	58	58	['SLC29A2', 'TMEM97', 'MPHOSPH10', 'IPO4', 'PHB', 'TFB2M', 'SORD', 'DCTPP1', 'RCL1', 'SUPV3L1', 'HSPD1', 'WDR43', 'PUS1', 'GRWD1', 'NDUFAF4', 'AIMP2', 'NOC4L', 'WDR74', 'NOP2', 'NOLC1', 'EXOSC5', 'UNG', 'GNL3', 'HSPE1', 'DDX18', 'TBRG4', 'PA2G4', 'IMP4', 'MYC', 'NOP16', 'CBX3', 'PRMT3', 'DUSP2', 'PPAN', 'FARSA', 'HK2', 'RRP12', 'TCOF1', 'PPRC1', 'NOP56', 'NIP7', 'LAS1L', 'RRP9', 'UTP20', 'PLK1', …
	HALLMARK_PANCREAS_BETA_CELLS	0.378909	1.28203	0.1	0.052	40	40	['PDX1', 'VDR', 'SRPRB', 'SPCS1', 'HNF1A', 'ABCC8', 'FOXA2', 'SCGN', 'SEC11A', 'INSM1', 'G6PC2', 'SRP9', 'ELP4', 'ISL1', 'SYT13', 'SST', 'SRP14', 'MAFB', 'DCX', 'CHGA', 'NEUROG3', 'GCK', 'FOXO1', 'PAK3', 'PCSK1', 'IAPP', 'GCG', 'PAX4', 'PCSK2', 'NEUROD1', 'PKLR', 'DPP4', 'STXBP1', 'NKX6-1', 'INS', 'SLC2A2', 'NKX2-2', 'PAX6', 'LMO2', 'AKT3']
	HALLMARK_FATTY_ACID_METABOLISM	0.386655	1.28317	0	0.052	158	156	['HMGCS2', 'GPD1', 'MCEE', 'RETSAT', 'SLC22A5', 'CYP1A1', 'PCBD1', 'ACOX1', 'SUCLG1', 'SDHC', 'HSD17B10', 'AOC3', 'ECI1', 'FABP1', 'HADH', 'BCKDHB', 'FASN', 'ME1', 'MLYCD', 'ACAA1', 'HPGD', 'FH', 'ALDH3A2', 'GSTZ1', 'MAOA', 'AQP7', 'ERP29', 'CEL', 'EHHADH', 'ALDH9A1', 'HSD17B7', 'ACO2', 'ECHS1', 'ALDH3A1', 'IDH1', 'PDHA1', 'BPHL', 'HIBCH', 'CPT2', 'ECH1', 'RDH11', 'ACSL1', 'CCDC58', 'HADHB', 'ETF…
	HALLMARK_BILE_ACID_METABOLISM	0.388268	1.31598	0	0.05625	112	112	['SULT2B1', 'SLC27A2', 'PEX13', 'RETSAT', 'EPHX2', 'TFCP2L1', 'LONP2', 'SLC22A18', 'PEX1', 'PEX11A', 'SLCO1A2', 'PEX12', 'ABCG8', 'PEX16', 'PEX11G', 'MLYCD', 'ISOC1', 'SLC27A5', 'ALDH9A1', 'SULT1B1', 'IDH1', 'PEX19', 'AMACR', 'ACSL1', 'BMP6', 'ABCA3', 'ABCA5', 'DIO1', 'ABCA4', 'PRDX5', 'IDH2', 'HSD3B1', 'SLC23A1', 'HSD17B4', 'SOD1', 'NR3C2', 'NR1I2', 'PEX7', 'PFKM', 'ALDH8A1', 'PEX26', 'GNPAT', '…
	HALLMARK_XENOBIOTIC_METABOLISM	0.338537	1.25394	0	0.0692308	200	198	['CYP2J2', 'SPINT2', 'JUP', 'MCCC2', 'GCLC', 'RETSAT', 'CSAD', 'SLC1A5', 'RAP1GAP', 'TMBIM6', 'PYCR1', 'GCH1', 'CYP1A1', 'ACOX1', 'SAR1B', 'SLC35B1', 'CYB5A', 'DCXR', 'HNF4A', 'CYP26A1', 'ESR1', 'CASP6', 'FBP1', 'FABP1', 'TMEM97', 'DDC', 'ATP2A2', 'ENTPD5', 'ACP2', 'ACP1', 'PGRMC1', 'CYP4F2', 'MAOA', 'ALDH2', 'IGF1', 'GSR', 'DHRS7', 'ALDH9A1', 'HES6', 'ACO2', 'ALDH3A1', 'IDH1', 'BPHL', 'NFS1', 'M…
	HALLMARK_MYC_TARGETS_V1	0.359382	1.23018	0	0.0807692	200	197	['EPRS', 'PSMB3', 'COX5A', 'FAM120A', 'NDUFAB1', 'ACP1', 'TUFM', 'GOT2', 'CANX', 'CYC1', 'PHB', 'EIF3J', 'GSPT1', 'PSMD3', 'STARD7', 'PSMD7', 'MRPL9', 'SET', 'XPOT', 'CCT3', 'HNRNPU', 'EIF4E', 'PPM1G', 'PTGES3', 'CNBP', 'HSPD1', 'RAD23B', 'HDGF', 'TXNL4A', 'PCBP1', 'EIF1AX', 'EIF4G2', 'AIMP2', 'VDAC1', 'DHX15', 'RPL18', 'SRPK1', 'MRPS18B', 'ILF2', 'SRSF7', 'NCBP2', 'ETF1', 'HNRNPA2B1', 'PSMD8', '…
	HALLMARK_MTORC1_SIGNALING	0.340561	1.21913	0	0.0814815	200	198	['TM7SF2', 'XBP1', 'GCLC', 'SLC37A4', 'SLC1A5', 'TES', 'SLC9A3R1', 'EPRS', 'SERP1', 'DHCR7', 'GOT1', 'RAB1A', 'TRIB3', 'ARPC5L', 'BTG2', 'TMEM97', 'EBP', 'ATP2A2', 'ME1', 'HSPA9', 'PSME3', 'ATP5G1', 'MTHFD2L', 'CANX', 'USO1', 'ACACA', 'RPN1', 'GSK3B', 'SQLE', 'MTHFD2', 'GSR', 'NFKBIB', 'FKBP2', 'IDH1', 'ASNS', 'GPI', 'TOMM40', 'SORD', 'PPA1', 'SHMT2', 'LGMN', 'RDH11', 'IMMT', 'SDF2L1', 'CACYBP', …
	HALLMARK_GLYCOLYSIS	0.335643	1.19847	0	0.111111	200	198	['CLDN3', 'TFF3', 'PKP2', 'ELF3', 'GFPT1', 'GCLC', 'NOL3', 'SLC25A10', 'SLC37A4', 'COG2', 'B3GNT3', 'DSC2', 'SDC1', 'FKBP4', 'CLN6', 'CYB5A', 'HAX1', 'SLC35A3', 'GOT1', 'SDHC', 'GALK2', 'TSTA3', 'CASP6', 'GMPPB', 'BIK', 'ME1', 'GOT2', 'PMM2', 'MED24', 'RBCK1', 'EFNA3', 'ANG', 'SRD5A3', 'ALDH9A1', 'CLDN9', 'ISG20', 'IDH1', 'BPNT1', 'CHPF', 'NDUFV3', 'ALG1', 'PFKFB1', 'HS6ST2', 'B4GALT7', 'FAM162A'…
	HALLMARK_UV_RESPONSE_UP	0.335744	1.17565	0.1	0.146429	158	155	['EPCAM', 'CLCN2', 'SULT1A1', 'MARK2', 'SLC25A4', 'TMBIM6', 'GCH1', 'CYP1A1', 'FKBP4', 'RHOB', 'CHKA', 'CREG1', 'TST', 'CEBPG', 'STARD3', 'BTG2', 'BCL2L11', 'CLTB', 'ACAA1', 'SIGMAR1', 'AQP3', 'POLR2H', 'MAOA', 'RPN1', 'ATF3', 'DGAT1', 'ASNS', 'PLCL1', 'HNRNPU', 'WIZ', 'CYB5R1', 'PPP1R2', 'PRKCD', 'CDC34', 'SEPW1', 'SPR', 'EIF5', 'NR4A1', 'RASGRP1', 'KCNH2', 'PPT1', 'COL2A1', 'RET', 'CHRNA5', 'PP…
	HALLMARK_P53_PATHWAY	0.330849	1.1689	0	0.158621	200	197	['ST14', 'GPX2', 'TOB1', 'GLS2', 'VDR', 'INHBB', 'SLC19A2', 'RETSAT', 'MXD1', 'TNNI1', 'HIST3H2A', 'WWP1', 'JAG2', 'RAB40C', 'PERP', 'SDC1', 'HIST1H1C', 'TPD52L1', 'ABAT', 'ABCC5', 'ADCK3', 'DCXR', 'TRAF4', 'SFN', 'TRIB3', 'EPS8L2', 'H2AFJ', 'ACVR1B', 'SLC3A2', 'BTG2', 'RCHY1', 'VAMP8', 'RAD9A', 'PRKAB1', 'ISCU', 'KLF4', 'SP1', 'TSPYL2', 'IP6K2', 'ATF3', 'SEC61A1', 'MKNK2', 'ITGB4', 'KIF13B', 'FO…
	HALLMARK_CHOLESTEROL_HOMEOSTASIS	0.36743	1.15467	0.2	0.18	74	73	['MAL2', 'TM7SF2', 'CHKA', 'PMVK', 'DHCR7', 'TRIB3', 'TMEM97', 'FASN', 'EBP', 'SQLE', 'ATF3', 'CXCL16', 'HSD17B7', 'MVK', 'PCYT2', 'MVD', 'ECH1', 'LGMN', 'FDPS', 'CYP51A1', 'NSDHL', 'ATXN2', 'TP53INP1', 'SEMA3B', 'HMGCR', 'SREBF2', 'GUSB', 'LGALS3', 'SCD', 'PDK3', 'CTNNB1', 'ETHE1', 'HMGCS1', 'STX5', 'CD9', 'ANXA13', 'IDI1', 'GLDC', 'LPL', 'ACSS2', 'CPEB2', 'NFIL3', 'LSS', 'JAG1', 'ATF5', 'ABCA2'…
	HALLMARK_HEME_METABOLISM	0.331249	1.11138	0.2	0.306452	200	195	['XK', 'CLCN3', 'GCLC', 'DCAF11', 'RAP1GAP', 'HAGH', 'ALDH6A1', 'NUDT4', 'ACSL6', 'SELENBP1', 'GDE1', 'ATP6V0A1', 'PIGQ', 'ATG4A', 'SLC11A2', 'MKRN1', 'TMEM9B', 'SLC6A9', 'ADIPOR1', 'FBXO34', 'TRIM10', 'BTG2', 'SLC30A1', 'KLF3', 'KHNYN', 'RNF19A', 'AQP3', 'ARHGEF12', 'HTATIP2', 'H1F0', 'FN3K', 'SLC25A38', 'EIF2AK1', 'DAAM1', 'SPTB', 'RANBP10', 'CLIC2', 'OSBP2', 'PRDX2', 'ASNS', 'FOXO3', 'NFE2L1',…
	HALLMARK_KRAS_SIGNALING_DN	0.311104	1.10708	0.1	0.31875	200	194	['HSD11B2', 'CAPN9', 'PRODH', 'YBX2', 'MFSD6', 'SIDT1', 'SEPP1', 'UGT2B17', 'RGS11', 'MAGIX', 'TFCP2L1', 'TAS2R4', 'SPHK2', 'ADCK3', 'FGFR3', 'ADRA2C', 'SPTBN2', 'CPEB3', 'BTG2', 'HNF1A', 'CLSTN3', 'ASB7', 'SLC29A3', 'MYO15A', 'EFHD1', 'KRT15', 'CALCB', 'SLC6A14', 'LYPD3', 'RYR2', 'KRT4', 'MTHFR', 'THNSL2', 'PDK2', 'CLDN8', 'SLC25A23', 'GP1BA', 'CHRNG', 'SPRR3', 'GPRC5C', 'LFNG', 'SKIL', 'ATP6V1B…
	HALLMARK_DNA_REPAIR	0.323817	1.0842	0.2	0.384848	150	143	['TMED2', 'SURF1', 'APRT', 'STX3', 'COX17', 'CANT1', 'SNAPC5', 'NUDT9', 'NFX1', 'RAE1', 'NME3', 'ADCY6', 'POLR2I', 'POLL', 'POLR2H', 'BCAP31', 'SEC61A1', 'SRSF6', 'GUK1', 'VPS37B', 'POLR1D', 'VPS28', 'SUPT5H', 'TSG101', 'TAF1C', 'ZNF707', 'ADRM1', 'POLR1C', 'ELL', 'UMPS', 'SUPT4H1', 'NCBP2', 'SNAPC4', 'CSTF3', 'BCAM', 'TAF10', 'POLR2C', 'AAAS', 'AK1', 'POLR2K', 'AK3', 'ARL6IP1', 'UPF3B', 'DGCR8',…
	HALLMARK_ANDROGEN_RESPONSE	0.32739	1.08044	0.3	0.39697	101	99	['MAP7', 'AZGP1', 'SPDEF', 'TMPRSS2', 'SEPP1', 'TPD52', 'KRT19', 'CAMKK2', 'KRT8', 'HPGD', 'DNAJB9', 'H1F0', 'GPD1L', 'GSR', 'SORD', 'RAB4A', 'PIAS1', 'ABHD2', 'ELK4', 'TSC22D1', 'ADRM1', 'ACSL3', 'DBI', 'HMGCR', 'GUCY1A3', 'STEAP4', 'AKT1', 'BMPR1B', 'ARID5B', 'SCD', 'UBE2I', 'SRP19', 'KLK3', 'PA2G4', 'APPBP2', 'HMGCS1', 'IDI1', 'NCOA4', 'MERTK', 'DHCR24', 'ZBTB10', 'CCND1', 'SAT1', 'VAPA', 'MAF…
	HALLMARK_E2F_TARGETS	0.282186	1.02763	0.4	0.620588	200	198	['CDKN1B', 'WDR90', 'RAD50', 'HMGB3', 'CTCF', 'MTHFD2', 'GSPT1', 'LUC7L3', 'PAN2', 'DCTPP1', 'IPO7', 'PNN', 'TUBG1', 'NOLC1', 'RAD21', 'UNG', 'PMS2', 'HUS1', 'CDK1', 'SRSF1', 'TBRG4', 'KIF22', 'PA2G4', 'TRA2B', 'MYC', 'PRDX4', 'EIF2S1', 'MYBL2', 'H2AFX', 'ASF1A', 'MSH2', 'LIG1', 'SMC1A', 'ESPL1', 'TFRC', 'POLD2', 'ORC2', 'UBR7', 'ING3', 'POP7', 'SRSF2', 'LBR', 'BRMS1L', 'UBE2T', 'STAG1', 'CSE1L',…
	HALLMARK_G2M_CHECKPOINT	0.287109	1.01264	0.4	0.671429	200	197	['SLC12A2', 'CDKN1B', 'LIG3', 'SLC38A1', 'TLE3', 'HIST1H2BK', 'HMGB3', 'SQLE', 'CTCF', 'YTHDC1', 'GSPT1', 'UCK2', 'SLC7A1', 'NUMA1', 'ARID4A', 'HNRNPU', 'CHMP1A', 'RPS6KA5', 'HIRA', 'DKC1', 'RAD23B', 'CCNT1', 'CUL3', 'TROAP', 'UPF1', 'TOP1', 'NEK2', 'PURA', 'E2F4', 'SLC7A5', 'TNPO2', 'NOLC1', 'RAD21', 'ATRX', 'RBM14', 'HUS1', 'PRMT5', 'PAPD7', 'CDK1', 'KIF5B', 'SRSF1', 'CUL4A', 'KIF22', 'NCL', 'C…
	HALLMARK_WNT_BETA_CATENIN_SIGNALING	0.315371	0.97388	0.5	0.8	42	42	['NKD1', 'AXIN2', 'JAG2', 'AXIN1', 'HDAC11', 'PSEN2', 'KAT2A', 'MAML1', 'NUMB', 'NCSTN', 'HEY2', 'CTNNB1', 'DLL1', 'MYC', 'NCOR2', 'FRAT1', 'CSNK1E', 'CCND2', 'HDAC5', 'JAG1', 'CUL1', 'ADAM17', 'WNT1', 'PTCH1', 'HEY1', 'FZD1', 'PPARD', 'FZD8', 'SKP2', 'HDAC2', 'TCF7', 'DKK4', 'RBPJ', 'LEF1', 'WNT6', 'DVL2', 'TP53', 'NOTCH1', 'NOTCH4', 'GNAI1', 'DKK1', 'WNT5B']
	HALLMARK_PI3K_AKT_MTOR_SIGNALING	0.321467	0.978954	0.6	0.802778	105	104	['PLA2G12A', 'ARF1', 'CDKN1B', 'AKT1S1', 'CAB39L', 'SFN', 'TRIB3', 'TSC2', 'PAK4', 'MAPK9', 'PLCB1', 'PRKAG1', 'ACACA', 'GSK3B', 'MKNK2', 'CLTC', 'NFKBIB', 'EIF4E', 'GNGT1', 'CAB39', 'PITX2', 'YWHAB', 'PTPN11', 'THEM4', 'FGF17', 'MAP2K6', 'TBK1', 'ECSIT', 'AKT1', 'UBE2D3', 'FGF22', 'PRKAR2A', 'CDK1', 'HRAS', 'RAF1', 'SLC2A1', 'PPP2R1B', 'VAV3', 'PPP1CA', 'UBE2N', 'HSP90B1', 'DDIT3', 'FASLG', 'DAP…
	HALLMARK_APOPTOSIS	0.173263	0.567457	1	0.994	161	159	['ERBB3', 'RETSAT', 'ERBB2', 'GCH1', 'CDKN1B', 'RHOB', 'CASP6', 'PSEN1', 'RHOT2', 'BIK', 'BTG2', 'EBP', 'BCL2L11', 'PSEN2', 'BCL2L1', 'PDCD4', 'H1F0', 'DNAJC3', 'KRT18', 'ATF3', 'BCAP31', 'GSR', 'ISG20', 'DAP3', 'CREBBP', 'AIFM3', 'RARA', 'PPP3R1', 'MADD', 'XIAP', 'PPT1', 'BMF', 'SOD1', 'TXNIP', 'ETF1', 'CASP7', 'LGALS3', 'SMAD7', 'CTNNB1', 'VDAC2', 'CASP3', 'SPTAN1', 'CASP8', 'DDIT3', 'FASLG', '…
	HALLMARK_APICAL_SURFACE	0.171299	0.54465	0.9	0.996	44	44	['SLC34A3', 'PKHD1', 'NCOA6', 'ATP8B1', 'LYPD3', 'GATA3', 'FLOT2', 'TMEM8B', 'ADIPOR2', 'PCSK9', 'ADAM10', 'SHROOM2', 'SLC2A4', 'CD160', 'CROCC', 'APP', 'AIM1', 'GHRL', 'ATP6V0A4', 'BRCA1', 'SULF2', 'AFAP1L2', 'RTN4RL1', 'IL2RG', 'EFNA5', 'B4GALT1', 'RHCG', 'AKAP7', 'GSTM3', 'CX3CL1', 'MAL', 'EPHB4', 'HSPB1', 'IL2RB', 'LYN', 'SCUBE1', 'SLC22A12', 'DCBLD2', 'GAS1', 'MDGA1', 'NTNG1', 'SRPX', 'PLAUR…
	HALLMARK_MITOTIC_SPINDLE	0.25473	0.860501	1	1.13158	200	199	['ARHGAP27', 'RAPGEF5', 'DYNLL2', 'STK38L', 'ARFIP2', 'LRPPRC', 'NET1', 'FGD4', 'RHOT2', 'OPHN1', 'BCL2L11', 'RABGAP1', 'ARHGEF12', 'KIF3B', 'ABI1', 'CD2AP', 'ATG4B', 'TAOK2', 'NUMA1', 'TUBGCP5', 'CYTH2', 'SORBS2', 'CRIPAK', 'ARHGEF3', 'STAU1', 'CSNK1D', 'SHROOM1', 'ARHGAP5', 'WASL', 'NEK2', 'ARFGEF1', 'TSC1', 'ARL8A', 'KLC1', 'NF1', 'TUBGCP6', 'ARHGEF11', 'FARP1', 'NCK2', 'SOS1', 'TUBGCP2', 'KPT…
	HALLMARK_IL2_STAT5_SIGNALING	0.187445	0.591201	1	1.15581	200	196	['IRF6', 'SYNGR2', 'SH3BGRL2', 'XBP1', 'MXD1', 'SLC1A5', 'SLC29A2', 'PDCD2L', 'IL1R2', 'RHOB', 'LCLAT1', 'TTC39B', 'CISH', 'P2RX4', 'IKZF4', 'RORA', 'BCL2L1', 'PTRH2', 'IL13', 'HUWE1', 'DCPS', 'POU2F1', 'UCK2', 'AMACR', 'RGS16', 'FAM126B', 'NCOA3', 'AHCY', 'EOMES', 'SMPDL3A', 'TNFRSF18', 'RABGAP1L', 'PUS1', 'GALM', 'CYFIP1', 'UMPS', 'NOP2', 'IL3RA', 'SERPINC1', 'ENO3', 'CDCP1', 'GPR83', 'ANXA4', …
	HALLMARK_MYOGENESIS	0.197563	0.662584	1	1.16905	200	199	['SYNGR2', 'ERBB3', 'SPDEF', 'ABLIM1', 'MB', 'PICK1', 'VIPR1', 'TNNI1', 'KLF5', 'EPHB3', 'TPD52L1', 'BAG1', 'ATP6AP1', 'REEP1', 'TSC2', 'FOXO4', 'MAPRE3', 'TNNT2', 'TCAP', 'CAMK2B', 'PSEN2', 'AKT2', 'PTP4A3', 'DAPK2', 'IGF1', 'ITGB4', 'DTNA', 'OCEL1', 'DMPK', 'GAA', 'SH2B1', 'CHRNG', 'ACSL1', 'FDPS', 'EIF4A2', 'CACNG1', 'KCNH2', 'GABARAPL2', 'CACNA1H', 'PVALB', 'TNNC1', 'IFRD1', 'CKB', 'PFKM', 'E…
	HALLMARK_SPERMATOGENESIS	0.2303	0.82166	1	1.18205	135	134	['MAP7', 'YBX2', 'SLC12A2', 'STRBP', 'OAZ3', 'CST8', 'PHKG2', 'CFTR', 'ALOX15', 'ACE', 'GRM8', 'HTR5A', 'IDE', 'GMCL1', 'ZPBP', 'MEP1B', 'CCT6B', 'TALDO1', 'NEK2', 'CSNK2A2', 'AGFG1', 'PEBP1', 'BRAF', 'COIL', 'PRKAR2A', 'MTOR', 'CDK1', 'HSPA4L', 'DDX4', 'HSPA1L', 'ARL4A', 'TSN', 'HSPA2', 'ZC3H14', 'TOPBP1', 'GAD1', 'RFC4', 'RAD17', 'CNIH2', 'CDKN3', 'CLPB', 'PCSK1N', 'MLLT10', 'PARP2', 'HIST1H1T'…
	HALLMARK_NOTCH_SIGNALING	0.256906	0.702004	0.8	1.19268	32	32	['FZD5', 'PSEN2', 'APH1A', 'KAT2A', 'PSENEN', 'LFNG', 'HES1', 'DLL1', 'NOTCH3', 'SKP1', 'CCND1', 'FBXW11', 'DTX4', 'JAG1', 'CUL1', 'DTX2', 'TCF7L2', 'RBX1', 'FZD1', 'ARRB1', 'PPARD', 'MAML2', 'HEYL', 'ST3GAL6', 'SAP30', 'WNT5A', 'NOTCH2', 'NOTCH1', 'FZD7', 'PRKCA', 'WNT2', 'DTX1']
	HALLMARK_REACTIVE_OXIGEN_SPECIES_PATHWAY	0.243315	0.724093	0.9	1.215	49	46	['GCLC', 'NDUFS2', 'NDUFB4', 'GSR', 'PRDX2', 'HMOX2', 'SOD1', 'EGLN2', 'TXN', 'NQO1', 'NDUFA6', 'PRDX4', 'SCAF4', 'TXNRD2', 'SBNO2', 'MGST1', 'GPX3', 'PRDX6', 'GPX4', 'CAT', 'ABCC1', 'MBP', 'SRXN1', 'PRDX1', 'ATOX1', 'G6PD', 'STK25', 'GLRX2', 'OXSR1', 'JUNB', 'FTL', 'CDKN2D', 'ERCC2', 'TXNRD1', 'GCLM', 'IPCEF1', 'PDLIM1', 'SOD2', 'FES', 'GLRX', 'PRNP', 'MSRA', 'HHEX', 'MPO', 'LSP1', 'PFKP']
	HALLMARK_UV_RESPONSE_DN	-0.257001			1000000000	144	142	['ICA1', 'ERBB2', 'SLC22A18', 'CDKN1B', 'DBP', 'BCKDHB', 'NR1D2', 'YTHDC1', 'TJP1', 'MTA1', 'SLC7A1', 'ACVR2A', 'SPOP', 'CDK13', 'WDR37', 'SFMBT1', 'ATP5S', 'SIPA1L1', 'ATP2B1', 'ATRX', 'SMAD7', 'CDC42BPA', 'ANXA4', 'MIOS', 'ATP2C1', 'PAPD7', 'DYRK1A', 'MYC', 'PLCB4', 'VAV2', 'AGGF1', 'NIPBL', 'ID1', 'MAGI2', 'MAP2K5', 'CDON', 'PEX14', 'IGFBP5', 'FAM179B', 'RXRA', 'PTEN', 'ATXN1', 'DLG1', 'ARHGEF…
	HALLMARK_ALLOGRAFT_REJECTION	-0.359039			1000000000	200	200	['INHBB', 'TPD52', 'MTIF2', 'CD8A', 'CD8B', 'PTPN6', 'IL13', 'EIF3J', 'ABI1', 'MRPL3', 'ACVR2A', 'AARS', 'AKT1', 'EIF3A', 'NOS2', 'ABCE1', 'CD28', 'CXCL13', 'UBE2N', 'RPS19', 'CCL22', 'LY75', 'RPL3L', 'FASLG', 'KLRD1', 'CSK', 'NME1', 'STAT4', 'CDKN2A', 'RPL39', 'CCND2', 'CXCR3', 'UBE2D1', 'WARS', 'BCL3', 'IL9', 'RPS9', 'CD47', 'IL4', 'TRAF2', 'GCNT1', 'NPM1', 'IRF7', 'EIF5A', 'C2', 'EIF3D', 'CCR5…
	HALLMARK_TNFA_SIGNALING_VIA_NFKB	-0.312081			1000000000	200	198	['MXD1', 'EFNA1', 'GCH1', 'RHOB', 'TRIB1', 'AREG', 'BTG2', 'KLF4', 'ATF3', 'EIF1', 'IL23A', 'IFIH1', 'ZFP36', 'HES1', 'NR4A1', 'TSC22D1', 'ID2', 'REL', 'ATP2B1', 'CCNL1', 'BTG1', 'KDM6B', 'DUSP4', 'VEGFA', 'NR4A2', 'NFAT5', 'MYC', 'SLC16A6', 'DUSP2', 'ZBTB10', 'RELA', 'CCND1', 'LITAF', 'JUN', 'SAT1', 'F2RL1', 'CFLAR', 'SQSTM1', 'MAP2K3', 'NFIL3', 'NFE2L2', 'PHLDA2', 'MCL1', 'TNIP2', 'KLF10', 'MAP…
	HALLMARK_TGF_BETA_SIGNALING	-0.190565			1000000000	54	54	['CDH1', 'ARID4B', 'TJP1', 'PPM1A', 'SMAD1', 'SKIL', 'XIAP', 'ID2', 'TRIM33', 'UBE2D3', 'SMAD7', 'CTNNB1', 'PPP1CA', 'SPTBN1', 'NCOR2', 'ID1', 'KLF10', 'CDK9', 'APC', 'BMP2', 'SMAD6', 'LEFTY2', 'FURIN', 'HIPK2', 'JUNB', 'PMEPA1', 'FNTA', 'HDAC1', 'SKI', 'TGFBR1', 'BMPR1A', 'CDKN1C', 'MAP3K7', 'TGIF1', 'PPP1R15A', 'SMURF1', 'BMPR2', 'SMURF2', 'RHOA', 'SLC20A1', 'ID3', 'BCAR3', 'ACVR1', 'IFNGR2', '…
	HALLMARK_EPITHELIAL_MESENCHYMAL_TRANSITION	-0.706085			1000000000	200	197	['SDC1', 'RHOB', 'AREG', 'FMOD', 'MEST', 'COPA', 'ID2', 'FUCA1', 'SNTB1', 'PVR', 'VEGFA', 'IGFBP2', 'PPIB', 'SLC6A8', 'JUN', 'SAT1', 'LAMC2', 'ITGA2', 'LAMA3', 'LAMA2', 'CADM1', 'PRSS2', 'ITGB5', 'MGP', 'PMEPA1', 'COMP', 'DST', 'FZD8', 'MCM7', 'PLOD3', 'SDC4', 'QSOX1', 'PFN2', 'FBLN2', 'SGCG', 'PTHLH', 'IL15', 'SPP1', 'APLP1', 'ENO2', 'CRLF1', 'MAGEE1', 'LAMC1', 'CD59', 'SLIT2', 'ELN', 'FBLN5', '…
	HALLMARK_IL6_JAK_STAT3_SIGNALING	-0.269515			1000000000	87	87	['IL17RB', 'IL1R2', 'HAX1', 'ACVR1B', 'PLA2G2A', 'REG1A', 'PTPN11', 'IL3RA', 'BAK1', 'INHBE', 'LTBR', 'CXCL13', 'CD9', 'TNFRSF21', 'IFNAR1', 'IL13RA1', 'STAT3', 'JUN', 'PTPN2', 'IRF9', 'MAP3K8', 'TYK2', 'STAM2', 'MYD88', 'STAT2', 'CD36', 'CCR1', 'IL18R1', 'GRB2', 'IL9R', 'PTPN1', 'IL2RG', 'IFNGR1', 'IL15RA', 'TNFRSF1A', 'STAT1', 'CXCL10', 'IL17RA', 'CSF2RA', 'CBL', 'CXCL3', 'CD14', 'IL6ST', 'CXCL…
	HALLMARK_COAGULATION	-0.258188			1000000000	138	136	['HMGCS2', 'F12', 'MEP1A', 'HNF4A', 'VWF', 'MST1', 'ISCU', 'RABIF', 'MMP15', 'ANG', 'MSRB2', 'GP1BA', 'LGMN', 'C8G', 'PREP', 'F10', 'PROZ', 'HPN', 'PDGFB', 'SERPINC1', 'SIRT2', 'S100A1', 'HRG', 'PROC', 'CFD', 'GDA', 'LTA4H', 'P2RY1', 'CD9', 'CTSH', 'KLK8', 'ITGA2', 'APOC3', 'CTSE', 'RAC1', 'GNB2', 'MASP2', 'LEFTY2', 'DUSP14', 'FURIN', 'CTSO', 'ARF4', 'CASP9', 'KLKB1', 'PEF1', 'RAPGEF3', 'C2', 'CO…
	HALLMARK_ANGIOGENESIS	-0.413443			1000000000	36	36	['JAG2', 'LRPAP1', 'VEGFA', 'VAV2', 'TNFRSF21', 'PGLYRP1', 'LPL', 'CCND2', 'APP', 'JAG1', 'PTK2', 'KCNJ8', 'SLCO2A1', 'SPP1', 'APOH', 'SERPINA5', 'OLR1', 'PDGFA', 'VTN', 'ITGAV', 'S100A4', 'THBD', 'STC1', 'PF4', 'NRP1', 'MSX1', 'POSTN', 'CXCL6', 'COL3A1', 'LUM', 'PRG2', 'COL5A2', 'TIMP1', 'VCAN', 'FGFR1', 'FSTL1']
	HALLMARK_APICAL_JUNCTION	-0.216035			1000000000	200	195	['GRB7', 'CRB3', 'CDH1', 'CLDN7', 'MAPK13', 'JUP', 'CLDN4', 'MPZL2', 'ADAM15', 'CDH3', 'CNTN1', 'SYK', 'HADH', 'VWF', 'PDZD3', 'NRTN', 'AKT2', 'PCDH1', 'ITGB4', 'CLDN9', 'CDK8', 'TJP1', 'TAOK2', 'MVD', 'CLDN8', 'SYMPK', 'WASL', 'KCNH2', 'TSC1', 'AMIGO1', 'TUBG1', 'NF1', 'NLGN3', 'ALOX15B', 'WNK4', 'TMEM8B', 'MPZL1', 'DMP1', 'HRAS', 'LDLRAP1', 'TIAL1', 'CDH8', 'PPP2R2C', 'ACTA1', 'VAV2', 'THBS3', …
	HALLMARK_HEDGEHOG_SIGNALING	-0.161357			1000000000	36	35	['OPHN1', 'TLE3', 'NRCAM', 'AMOT', 'NF1', 'HEY2', 'VEGFA', 'CDK5R1', 'TLE1', 'SHH', 'CELSR1', 'PTCH1', 'SLIT1', 'ACHE', 'HEY1', 'LDB1', 'RASA1', 'PLG', 'L1CAM', 'CNTFR', 'UNC5C', 'RTN1', 'MYH9', 'NKX6-1', 'CDK6', 'ETS2', 'DPYSL2', 'CRMP1', 'PML', 'SCG2', 'GLI1', 'VLDLR', 'NRP1', 'NRP2', 'THY1']
	HALLMARK_KRAS_SIGNALING_UP	-0.197366			1000000000	200	195	['MAP7', 'GALNT3', 'JUP', 'TSPAN13', 'MPZL2', 'USH1C', 'TSPAN1', 'GADD45G', 'PCP4', 'TRIB1', 'TOR1AIP2', 'BTC', 'NAP1L2', 'CAB39L', 'TNNT2', 'CBX8', 'AVL9', 'AKT2', 'KLF4', 'TSPAN7', 'ACE', 'AMMECR1', 'ANO1', 'CBR4', 'CPE', 'SDCCAG8', 'RGS16', 'FGF9', 'GABRA3', 'MYCN', 'RABGAP1L', 'TMEM176A', 'WDR33', 'RBM4', 'ID2', 'ZNF639', 'STRN', 'SEMA3B', 'FUCA1', 'GUCY1A3', 'SOX9', 'SLPI', 'TMEM176B', 'PLEK…
	HALLMARK_HYPOXIA	-0.206635			1000000000	200	196	['SULT2B1', 'STBD1', 'TPD52', 'SLC37A4', 'EFNA1', 'TES', 'CDKN1B', 'SELENBP1', 'ILVBL', 'CASP6', 'FBP1', 'RORA', 'BRS3', 'ATP7A', 'EFNA3', 'PPARGC1A', 'ATF3', 'DTNA', 'ISG20', 'GPI', 'FOXO3', 'SIAH2', 'HS3ST1', 'GAA', 'KLHL24', 'CCNG2', 'BCAN', 'FAM162A', 'ANKZF1', 'ZFP36', 'GYS1', 'PRDX5', 'PDGFB', 'ALDOB', 'BTG1', 'ENO3', 'MAP3K1', 'UGP2', 'VHL', 'KDM3A', 'PDK3', 'SLC2A1', 'VEGFA', 'DDIT4', 'NC…
	HALLMARK_INTERFERON_GAMMA_RESPONSE	-0.254579			1000000000	200	198	['GCH1', 'ADAR', 'PTPN6', 'VAMP8', 'EIF4E3', 'TRIM26', 'ISOC1', 'PELI1', 'RBCK1', 'PNPT1', 'MTHFD2', 'ISG20', 'RNF31', 'NCOA3', 'IFIH1', 'AUTS2', 'TRIM25', 'IRF5', 'ZBP1', 'PLA2G4A', 'PSMA3', 'MARCH1', 'TXNIP', 'XCL1', 'CASP7', 'SLC25A28', 'SPPL2A', 'PSMA2', 'BTG1', 'ARID5B', 'SLAMF7', 'TRAFD1', 'CASP3', 'ITGB7', 'CASP8', 'ARL4A', 'RNF213', 'STAT4', 'TOR1B', 'IL10RA', 'LAP3', 'STAT3', 'PNP', 'PTP…
	HALLMARK_INTERFERON_ALPHA_RESPONSE	-0.252646			1000000000	97	94	['ADAR', 'TRIM26', 'PNPT1', 'ISG20', 'RNF31', 'IFIH1', 'TRIM25', 'PSMA3', 'LAMP3', 'TXNIP', 'TMEM140', 'SLC25A28', 'TRAFD1', 'CASP8', 'LAP3', 'IRF9', 'WARS', 'EIF2AK2', 'PSME2', 'PSME1', 'OGFR', 'MX1', 'IFI30', 'HERC6', 'CD47', 'SELL', 'USP18', 'TDRD7', 'IRF7', 'ELF1', 'STAT2', 'BATF2', 'IRF2', 'CNP', 'PLSCR1', 'PARP9', 'TRIM14', 'PARP12', 'IFI27', 'HLA-C', 'OASL', 'OAS1', 'RSAD2', 'TRIM21', 'LY6…
	HALLMARK_COMPLEMENT	-0.209538			1000000000	200	195	['CD46', 'F7', 'ADRA2B', 'HNF4A', 'GCA', 'PSEN1', 'PHEX', 'ME1', 'PCLO', 'PPP4C', 'RABIF', 'MMP15', 'ANG', 'CR2', 'USP8', 'BRPF3', 'GATA3', 'GP1BA', 'LGMN', 'PRSS36', 'PLA2G7', 'PRKCD', 'L3MBTL4', 'F5', 'PLA2G4A', 'CALM1', 'RASGRP1', 'PREP', 'RCE1', 'F10', 'DYRK2', 'DOCK9', 'PRDM4', 'PDGFB', 'SPOCK2', 'GMFB', 'SERPINC1', 'CASP7', 'SIRT6', 'LGALS3', 'CTSD', 'RAF1', 'CASP3', 'C4BPB', 'MT3', 'USP15'…
	HALLMARK_INFLAMMATORY_RESPONSE	-0.335735			1000000000	200	197	['MXD1', 'MEP1A', 'TNFSF15', 'GCH1', 'FZD5', 'SLC11A2', 'PSEN1', 'P2RX4', 'ACVR1B', 'BTG2', 'ATP2A2', 'SLC31A1', 'SEMA4D', 'ABI1', 'SLC7A1', 'CCL17', 'CCL24', 'RGS16', 'GP1BA', 'ACVR2A', 'NOD2', 'SLC1A2', 'ADRM1', 'RASGRP1', 'FFAR2', 'P2RY2', 'LAMP3', 'HPN', 'ATP2B1', 'KIF1B', 'AHR', 'ATP2C1', 'BEST1', 'RAF1', 'PVR', 'SLC28A2', 'SELE', 'MYC', 'CCL22', 'IFNAR1', 'RELA', 'OPRK1', 'RNF144B', 'GPC3',…

## Sheet: LINC00992 predicted drugs
	List of LINC00992-drug predictive pairs
	Drug ID	Drug	Predictive Score	Drug Category	interaction_type
	135	Gemcitabine	0.99	DNA replication	pan-cancer
	32	VX-680	0.985	mitosis	pan-cancer
	1375	Temozolomide	0.985	DNA replication	pan-cancer
	1005	Cisplatin	0.98	DNA replication	pan-cancer
	1022	AZD7762	0.98	Genome integrity	pan-cancer
	1037	BX-795	0.98	other	pan-cancer
	1529	MLN4924	0.98	other	pan-cancer
	133	Doxorubicin	0.97	DNA replication	pan-cancer
	1004	Vinblastine	0.965	cytoskeleton	pan-cancer
	1042	BIRB 0796	0.965	JNK and p38 signaling	pan-cancer
	1003	Camptothecin	0.95	DNA replication	pan-cancer
	204	Tipifarnib	0.945	other	pan-cancer
	1006	Cytarabine	0.945	DNA replication	pan-cancer
	136	Mitomycin C	0.94	DNA replication	pan-cancer
	60	BI-2536	0.935	mitosis	pan-cancer
	11	Paclitaxel	0.93	cytoskeleton	pan-cancer
	134	Etoposide	0.92	DNA replication	pan-cancer
	41	S-Trityl-L-cysteine	0.91	mitosis	pan-cancer
	1494	SN-38	0.895	DNA replication	pan-cancer
	1373	Dabrafenib	0.87	ERK MAPK signaling	pan-cancer
	140	Vinorelbine	0.865	cytoskeleton	pan-cancer
	1378	Bleomycin (50 uM)	0.86	DNA replication	pan-cancer
	87	GW843682X	0.855	mitosis	pan-cancer
	1007	Docetaxel	0.855	cytoskeleton	pan-cancer
	127	GSK269962A	0.825	cytoskeleton	pan-cancer
	37	Crizotinib	0.81	RTK signaling	pan-cancer
	201	Epothilone B	0.8	cytoskeleton	pan-cancer
	1043	JNK Inhibitor VIII	0.8	JNK and p38 signaling	pan-cancer
	71	Pyrimethamine	0.795	DNA replication	pan-cancer
	166	FTI-277	0.78	other	pan-cancer
	190	Bleomycin	0.775	DNA replication	pan-cancer
	332	XMD15-27	0.775	other	pan-cancer
	182	Obatoclax Mesylate	0.77	apoptosis regulation	pan-cancer
	158	PF-562271	0.765	cytoskeleton	pan-cancer
	164	JQ12	0.74	chromain histone acetylation	pan-cancer
	1021	Axitinib	0.735	RTK signaling	pan-cancer
	1149	TW 37	0.735	apoptosis regulation	pan-cancer
	180	Thapsigargin	0.73	other	pan-cancer
	86	A-443654	0.72	PI3K signaling	pan-cancer
	1008	Methotrexate	0.705	DNA replication	pan-cancer
	157	JNK-9L	0.7	JNK and p38 signaling	pan-cancer
	230	GSK429286A	0.7	cytoskeleton	pan-cancer
	197	Bryostatin 1	0.695	other	pan-cancer
	172	Embelin	0.68	apoptosis regulation	pan-cancer
	301	PHA-793887	0.68	cell cycle	pan-cancer
	1239	YK 4-279	0.67	other	pan-cancer
	1262	UNC1215	0.67	other	pan-cancer
	153	Midostaurin	0.665	RTK signaling	pan-cancer
	231	FMK	0.665	ERK MAPK signaling	pan-cancer
	1009	ATRA	0.665	other	pan-cancer
	1199	Tamoxifen	0.665	other	pan-cancer
	1033	GDC0449	0.65	other	pan-cancer
	1133	JNJ-26854165	0.65	p53 pathway	pan-cancer
	64	CMK	0.63	ERK MAPK signaling	pan-cancer
	89	Parthenolide	0.625	other	pan-cancer
	159	HG-6-64-1	0.625	ERK MAPK signaling	pan-cancer
	192	LFM-A13	0.62	other	pan-cancer
	1259	Talazoparib	0.61	Genome integrity	pan-cancer
	194	AUY922	0.605	other	pan-cancer
	1268	XAV939	0.585	WNT signaling	pan-cancer
	1495	Olaparib	0.58	Genome integrity	pan-cancer
	51	Dasatinib	0.575	ABL signaling	pan-cancer
	1024	CEP-701	0.575	RTK signaling	pan-cancer
	1054	PD-0332991	0.575	cell cycle	pan-cancer
	1017	Olaparib	0.57	Genome integrity	pan-cancer
	94	TGX221	0.56	PI3K signaling	pan-cancer
	329	QL-XI-92	0.56	RTK signaling	pan-cancer
	186	Bexarotene	0.55	other	pan-cancer
	1248	FK866	0.525	metabolism	pan-cancer
	308	Foretinib	0.52	RTK signaling	pan-cancer
	1038	NU-7441	0.52	Genome integrity	pan-cancer
	1050	ZM-447439	0.5	mitosis	pan-cancer
	1166	QL-VIII-58	0.5	TOR signaling	pan-cancer
	184	BMS-754807	0.495	IGFR signaling	pan-cancer
	1018	Veliparib	0.495	Genome integrity	pan-cancer
	1025	SB 216763	0.495	WNT signaling	pan-cancer
	1019	Bosutinib	0.485	ABL signaling	pan-cancer
	1030	KU-55933	0.46	Genome integrity	pan-cancer
	151	QS11	0.455	other	pan-cancer
	1016	Temsirolimus	0.455	TOR signaling	pan-cancer
	333	T0901317	0.44	other	pan-cancer
	155	AP-24534	0.435	ABL signaling	pan-cancer
	1243	piperlongumine	0.435	other	pan-cancer
	1020	Lenalidomide	0.43	other	pan-cancer
	29	AZ628	0.425	ERK MAPK signaling	pan-cancer
	30	Sorafenib	0.425	RTK signaling	pan-cancer
	177	GSK-650394	0.42	other	pan-cancer
	330	XMD13-2	0.42	other	pan-cancer
	1046	681640	0.42	cell cycle	pan-cancer
	208	Ispinesib Mesylate	0.405	mitosis	pan-cancer
	179	5-Fluorouracil	0.39	DNA replication	pan-cancer
	5	Sunitinib	0.38	RTK signaling	pan-cancer
	1028	VX-702	0.38	JNK and p38 signaling	pan-cancer
	38	Saracatinib	0.365	ABL signaling	pan-cancer
	1031	Elesclomol	0.36	other	pan-cancer
	63	BMS-509744	0.35	other	pan-cancer
	1052	RO-3306	0.35	cell cycle	pan-cancer
	45	Z-LLNle-CHO	0.345	other	pan-cancer
	202	GSK1904529A	0.345	IGFR signaling	pan-cancer
	219	AT-7519	0.335	cell cycle	pan-cancer
	165	DMOG	0.325	other	pan-cancer
	167	OSU-03012	0.325	PI3K signaling	pan-cancer
	178	BAY 61-3606	0.325	other	pan-cancer
	1371	PLX4720	0.325	ERK MAPK signaling	pan-cancer
	1059	AZD8055	0.32	TOR signaling	pan-cancer
	1241	CHIR-99021	0.32	WNT signaling	pan-cancer
	1264	SGC0946	0.315	chromatin histone methylation	pan-cancer
	252	WZ3105	0.31	other	pan-cancer
	1230	IOX2	0.305	other	pan-cancer
	1502	Bicalutamide	0.295	other	pan-cancer
	163	JQ1	0.29	chromatin other	pan-cancer
	222	BX-912	0.29	PI3K signaling	pan-cancer
	1175	AG-014699	0.29	Genome integrity	pan-cancer
	54	CGP-082996	0.285	cell cycle	pan-cancer
	83	JW-7-52-1	0.285	TOR signaling	pan-cancer
	170	Shikonin	0.265	other	pan-cancer
	1015	CI-1040	0.26	ERK MAPK signaling	pan-cancer
	150	Bicalutamide	0.255	other	pan-cancer
