# Supplementary material for: Systematic identification of non-coding pharmacogenomic landscape in cancer
Source: Nat Commun. 2018 Aug 9;9:3192. doi: 10.1038/s41467-018-05495-9 (PMC6085336; doi:10.1038/s41467-018-05495-9)
Supplement: Supplementary file 11 — Supplementary Data 8 [file 41467_2018_5495_MOESM11_ESM.xlsx]

## Sheet: enrichment of predictive lncRNA
	DRUG ID	Drug Name	Target Pathway	Targets	Approvance	HALLMARK_MITOTIC_SPINDLE	HALLMARK_MYC_TARGETS_V1	HALLMARK_UNFOLDED_PROTEIN_RESPONSE	HALLMARK_MYC_TARGETS_V2	HALLMARK_OXIDATIVE_PHOSPHORYLATION	HALLMARK_G2M_CHECKPOINT	HALLMARK_E2F_TARGETS	HALLMARK_DNA_REPAIR	HALLMARK_PROTEIN_SECRETION	HALLMARK_PI3K_AKT_MTOR_SIGNALING	HALLMARK_MTORC1_SIGNALING	HALLMARK_PEROXISOME	HALLMARK_ADIPOGENESIS	HALLMARK_HEME_METABOLISM	HALLMARK_FATTY_ACID_METABOLISM	HALLMARK_UV_RESPONSE_UP	HALLMARK_KRAS_SIGNALING_UP	HALLMARK_IL6_JAK_STAT3_SIGNALING	HALLMARK_IL2_STAT5_SIGNALING	HALLMARK_PANCREAS_BETA_CELLS	HALLMARK_TGF_BETA_SIGNALING	HALLMARK_ALLOGRAFT_REJECTION	HALLMARK_APICAL_JUNCTION	HALLMARK_GLYCOLYSIS	HALLMARK_TNFA_SIGNALING_VIA_NFKB	HALLMARK_NOTCH_SIGNALING	HALLMARK_APICAL_SURFACE	HALLMARK_ESTROGEN_RESPONSE_EARLY	HALLMARK_COMPLEMENT	HALLMARK_ESTROGEN_RESPONSE_LATE	HALLMARK_XENOBIOTIC_METABOLISM	HALLMARK_BILE_ACID_METABOLISM	HALLMARK_HYPOXIA	HALLMARK_UV_RESPONSE_DN	HALLMARK_INTERFERON_ALPHA_RESPONSE	HALLMARK_WNT_BETA_CATENIN_SIGNALING	HALLMARK_APOPTOSIS	HALLMARK_P53_PATHWAY	HALLMARK_CHOLESTEROL_HOMEOSTASIS	HALLMARK_INTERFERON_GAMMA_RESPONSE	HALLMARK_REACTIVE_OXIGEN_SPECIES_PATHWAY	HALLMARK_ANDROGEN_RESPONSE	HALLMARK_SPERMATOGENESIS	HALLMARK_KRAS_SIGNALING_DN
	1	Erlotinib	EGFR signaling	EGFR	Approved	13	12	13	10	12	10	12	10	12	10	10	9	12	9	6	11	10	11	13	11	13	9	14	13	14	10	8	12	13	12	10	7	13	11	13	7	12	12	12	10	8	10	6	8
	3	Rapamycin	TOR signaling	mTOR	Clinical Trial	9	17	13	14	13	18	19	15	10	8	7	5	8	5	6	9	4	5	5	12	9	7	5	9	8	8	6	7	5	6	6	4	4	7	5	7	8	8	7	3	5	9	7	4
	5	Sunitinib	RTK signaling	PDGFRA, PDGFRB, KDR, KIT, FLT3	Approved	14	16	12	14	14	16	16	16	14	8	9	9	12	6	7	6	8	7	4	8	13	9	5	10	8	9	7	9	5	8	7	6	8	11	8	7	4	7	9	8	6	10	4	4
	6	PHA-665752	RTK signaling	MET	Clinical Trial	14	14	10	12	11	14	15	14	13	5	7	8	13	10	7	10	6	10	9	8	12	10	9	12	14	9	7	10	10	9	10	7	10	10	9	8	13	10	9	8	8	12	6	4
	9	MG-132	other	Proteasome	Laboratory	13	16	13	12	12	14	15	14	10	10	11	6	10	11	7	8	6	9	7	5	8	10	8	10	10	8	5	8	8	7	6	6	8	6	12	7	8	7	7	10	8	6	5	4
	11	Paclitaxel	cytoskeleton	Beta subunit of Tubulin	Approved	18	16	14	15	16	12	14	14	16	8	13	9	10	7	6	5	5	6	5	4	10	5	8	12	8	7	6	8	6	10	7	4	9	10	6	4	3	7	7	5	8	8	1	4
	17	Cyclopamine	other	SMO	Laboratory	15	18	9	16	11	20	19	14	13	9	6	7	12	9	11	12	8	9	11	8	12	12	12	12	11	12	8	14	10	12	11	6	10	11	12	10	11	12	14	12	10	10	5	9
	29	AZ628	ERK MAPK signaling	BRAF	Laboratory	14	16	14	14	15	15	15	18	15	10	9	9	9	9	7	9	7	6	7	6	11	7	6	10	8	7	5	7	4	4	6	6	9	9	6	8	6	7	9	7	11	8	4	7
	30	Sorafenib	RTK signaling	PDGFRA, PDGFRB, KDR, KIT, FLT3	Approved	12	19	15	15	15	16	18	16	11	10	14	7	12	7	10	10	6	7	8	4	12	9	6	11	11	7	5	9	9	9	7	6	9	7	9	3	9	10	9	8	11	8	4	4
	32	VX-680	mitosis	AURKA, AURKB, AURKC, FLT3, ABL1, JAK2	Clinical Trial	15	18	15	19	15	16	17	17	12	11	13	8	7	10	7	9	6	8	5	8	11	12	6	12	8	7	5	9	5	11	9	9	8	11	9	6	7	9	11	11	9	9	5	6
	34	Imatinib	ABL signaling	ABL, KIT, PDGFR	Approved	17	20	18	19	15	19	20	20	11	9	9	8	12	13	8	6	4	3	3	9	9	7	5	9	4	10	4	6	2	6	5	4	6	5	6	4	4	4	8	6	10	7	8	4
	35	TAE684	RTK signaling	ALK	Laboratory	18	19	17	14	15	17	16	18	14	12	14	8	10	8	8	7	2	4	7	8	9	7	9	10	10	9	4	11	5	12	10	6	9	10	9	10	7	7	8	7	7	10	4	6
	37	Crizotinib	RTK signaling	MET, ALK	Approved	18	17	17	13	14	16	15	15	17	13	12	9	13	6	10	12	5	8	8	7	14	8	10	14	11	12	8	15	7	14	11	6	11	13	10	10	9	11	14	8	8	11	4	6
	38	Saracatinib	ABL signaling	SRC, ABL1	Clinical Trial	13	13	10	11	10	17	14	12	11	8	6	2	9	9	4	8	5	8	5	7	8	7	5	6	6	6	3	6	4	5	4	3	6	7	6	7	8	7	6	6	6	6	8	2
	41	S-Trityl-L-cysteine	mitosis	KIF11	Laboratory	14	16	12	12	15	15	15	15	11	9	8	6	9	7	8	7	3	5	4	5	9	5	4	10	7	5	3	9	5	9	7	4	6	7	5	2	5	8	9	4	8	9	5	4
	45	Z-LLNle-CHO	other	gamma-secretase	Laboratory	11	16	13	12	15	14	15	14	9	8	11	7	9	8	9	7	4	5	4	10	8	6	5	9	9	8	3	8	4	8	9	5	7	9	6	4	4	6	8	7	8	8	7	4
	51	Dasatinib	ABL signaling	ABL, SRC, KIT, PDGFR	Approved	11	19	10	14	17	19	18	19	10	7	9	8	7	9	5	5	4	4	5	9	9	5	6	8	7	6	3	6	3	6	5	4	8	8	7	7	5	7	6	5	7	6	7	3
	52	GNF-2	ABL signaling	ABL (T315I)	Laboratory	16	18	15	15	12	17	17	18	7	7	8	3	9	10	4	7	4	7	4	7	6	11	5	5	6	7	5	6	4	4	5	1	5	5	8	8	5	5	8	7	10	7	5	4
	53	CGP-60474	cell cycle	CDK1,CDK2,CDK5,CDK7,CDK9	Laboratory	17	16	12	11	11	17	15	16	10	9	11	6	12	10	11	9	5	8	7	6	9	8	7	10	10	10	8	9	7	8	9	5	10	12	9	9	6	9	9	9	10	9	5	5
	54	CGP-082996	cell cycle	CDK4	Laboratory	14	17	14	13	14	16	16	15	11	10	11	9	13	10	11	9	8	6	7	6	10	9	8	10	10	8	6	9	9	8	8	4	7	12	11	7	7	9	10	7	10	10	5	6
	55	A-770041	other	SRC family	Laboratory	12	17	10	16	14	18	18	18	10	11	11	5	10	7	7	6	3	4	7	9	11	5	7	7	8	8	6	4	5	5	4	5	8	8	8	9	6	7	6	6	8	6	7	2
	56	WH-4-023	ABL signaling	SRC family, ABL	Laboratory	12	18	12	15	14	18	17	18	10	8	11	5	7	8	3	5	3	4	5	5	9	6	7	5	9	6	4	6	3	7	4	2	7	7	8	7	5	4	7	6	8	5	6	3
	59	WZ-1-84	other	BMX	Laboratory	13	16	14	16	13	14	14	16	14	12	11	8	15	9	10	11	5	8	8	8	14	6	8	13	12	12	9	13	8	12	9	6	11	8	8	11	10	10	13	10	9	11	3	5
	60	BI-2536	mitosis	PLK1, PLK2, PLK3	Clinical Trial	16	15	13	15	15	12	13	13	11	9	12	7	9	9	7	8	3	6	6	5	8	6	8	9	10	5	4	8	5	8	8	5	7	8	6	7	5	8	7	8	5	6	4	3
	62	BMS-536924	IGFR signaling	IGF1R	Laboratory	13	16	16	16	14	15	15	14	12	11	13	6	12	7	6	4	5	7	7	5	9	6	5	8	10	5	5	7	5	9	6	5	6	7	10	3	7	6	5	9	7	7	4	3
	63	BMS-509744	other	ITK	Laboratory	15	15	13	13	16	16	16	15	9	8	6	3	5	7	3	5	5	7	6	8	8	8	5	7	8	5	5	6	6	7	4	3	5	7	8	6	4	5	6	8	7	7	5	4
	64	CMK	ERK MAPK signaling	RSK	Laboratory	13	16	15	16	17	13	14	16	12	8	12	9	10	9	10	9	6	6	6	8	9	8	8	11	13	9	6	13	8	15	11	7	11	10	11	2	8	11	11	5	9	11	3	6
	71	Pyrimethamine	DNA replication	Dihydrofolate reductase (DHFR)	Clinical Trial	14	17	17	14	15	15	15	17	14	9	14	8	13	8	9	11	4	6	5	5	8	5	5	9	5	3	5	6	5	5	6	3	5	7	8	6	4	6	8	7	6	5	5	4
	83	JW-7-52-1	TOR signaling	mTOR	Laboratory	11	12	5	8	10	13	12	9	11	6	6	7	10	9	7	7	4	6	6	16	8	6	6	9	8	8	5	8	6	7	8	5	6	8	7	5	5	5	8	8	7	8	9	5
	86	A-443654	PI3K signaling	AKT1, AKT2, AKT3	Laboratory	16	13	13	12	14	14	14	15	14	7	12	7	10	10	9	9	3	7	5	7	10	4	6	13	9	7	5	7	7	7	9	7	9	10	6	4	5	8	9	6	9	9	4	4
	87	GW843682X	mitosis	PLK1	Laboratory	16	14	12	11	12	13	12	14	12	6	9	5	8	7	8	7	5	6	6	5	9	5	8	10	10	5	5	7	4	9	9	5	8	9	7	4	5	8	8	7	7	8	2	7
	88	MS-275	chromain histone acetylation	HDAC	Clinical Trial	18	18	16	16	15	17	18	16	10	6	12	8	11	8	8	11	7	7	6	2	10	8	8	10	9	10	7	8	6	9	7	4	9	10	7	5	7	7	10	7	5	7	8	7
	89	Parthenolide	other	NFKB1	Laboratory	14	17	15	14	18	18	17	18	9	6	8	4	6	8	5	7	3	6	4	6	8	9	6	7	6	7	5	6	4	5	5	3	6	7	8	6	6	4	7	7	6	6	4	3
	91	KIN001-135	other	IKKE	Laboratory	16	13	15	13	14	15	14	15	13	9	11	5	14	8	8	10	7	9	12	10	14	9	12	12	12	9	9	9	12	9	9	8	12	12	11	8	11	9	12	10	9	9	7	7
	94	TGX221	PI3K signaling	PI3K beta	Laboratory	17	13	16	12	10	17	14	11	14	8	10	8	13	9	10	12	4	8	8	5	13	6	11	13	11	12	9	9	10	8	11	6	11	13	8	10	11	8	9	7	11	10	3	7
	104	Bortezomib	other	Proteasome	Approved	14	15	14	11	14	13	14	13	10	11	9	7	10	9	9	9	4	5	6	6	8	5	7	9	8	8	5	8	6	7	7	5	8	6	9	6	8	9	7	8	9	6	4	2
	106	XMD8-85	other	ERK5 (MK07)	Laboratory	16	17	11	16	15	17	19	15	12	9	12	8	13	8	10	8	4	5	6	6	10	7	6	11	9	7	6	8	5	8	6	3	8	10	4	9	6	7	8	7	10	9	6	6
	110	Roscovitine	cell cycle	CDK family	Clinical Trial	16	13	13	11	10	12	10	13	13	10	9	8	11	11	7	11	10	9	10	5	10	8	8	9	12	10	8	8	9	9	10	3	7	11	13	7	9	8	9	11	7	9	5	5
	111	Salubrinal	other	GADD34-PP1C phosphatase	Clinical Trial	14	17	16	17	17	18	18	16	14	12	13	8	11	10	9	11	8	8	7	7	16	12	9	14	8	15	12	12	9	12	9	6	11	11	9	6	11	11	10	7	12	12	7	7
	119	Lapatinib	EGFR signaling	EGFR, ERBB2	Approved	11	12	12	11	12	12	15	11	9	6	10	11	11	6	11	10	6	6	7	8	12	6	9	11	11	9	5	13	7	13	9	6	9	6	9	7	9	13	10	8	9	11	4	10
	127	GSK269962A	cytoskeleton	ROCK1,ROCK2	Laboratory	16	15	16	12	15	14	15	16	11	11	7	6	8	7	5	6	3	3	3	6	7	4	3	7	6	4	3	6	2	6	6	3	4	5	7	6	4	7	7	6	4	4	6	2
	133	Doxorubicin	DNA replication	DNA intercalating	Approved	15	15	15	17	16	12	13	15	16	13	16	9	10	9	11	9	2	4	7	3	9	5	6	11	7	7	3	6	4	8	8	5	7	8	6	6	4	6	6	6	10	5	2	5
	134	Etoposide	DNA replication	TOP2	Approved	16	16	15	16	17	15	15	15	15	10	14	9	9	8	8	8	1	4	4	6	7	4	5	10	7	5	3	6	4	8	6	7	6	5	7	3	4	7	5	7	5	6	1	4
	135	Gemcitabine	DNA replication	DNA replication	Approved	14	18	15	14	19	16	16	16	11	8	13	10	10	11	8	9	4	3	5	7	8	6	6	9	7	8	5	8	4	7	5	5	6	7	8	8	8	7	5	10	6	7	6	4
	136	Mitomycin C	DNA replication	DNA crosslinker	Approved	14	13	13	11	13	10	11	12	13	11	12	9	12	10	10	10	6	7	8	4	9	6	4	9	7	7	2	9	8	10	7	6	5	8	9	5	8	9	7	8	9	6	4	2
	140	Vinorelbine	cytoskeleton	Microtubules	Approved	17	17	14	15	16	13	14	14	15	10	14	10	12	9	12	10	3	3	4	6	10	3	7	10	7	6	3	7	3	7	7	5	5	7	5	7	6	6	5	6	8	9	5	4
	147	NSC-87877	other	SHP-1 (PTPN6), SHP-2 (PTPN11)	Laboratory	16	12	15	10	15	10	6	15	16	9	14	12	16	15	13	12	9	11	12	1	14	3	15	14	14	11	10	12	9	13	13	10	12	14	13	7	12	13	13	13	12	15	1	5
	150	Bicalutamide	other	Androgen receptor (ANDR)	Approved	18	12	15	8	16	11	12	14	16	10	14	14	17	11	11	13	5	8	9	2	14	3	13	14	12	14	11	14	7	14	12	10	10	10	11	8	11	15	13	9	13	13	3	8
	151	QS11	other	ARFGAP	Laboratory	19	16	14	12	16	14	14	16	15	11	13	9	11	9	9	11	5	7	8	3	10	4	9	9	10	11	6	10	7	8	8	6	8	8	10	5	10	8	7	10	9	9	3	4
	152	CP466722	Genome integrity	ATM	Laboratory	15	16	17	14	17	15	15	17	14	15	14	9	13	11	12	12	7	10	12	4	13	9	10	11	10	13	10	10	9	8	9	7	10	10	11	8	12	11	13	11	10	13	2	3
	153	Midostaurin	RTK signaling	KIT	Clinical Trial	12	16	12	13	15	15	15	15	12	11	11	9	8	8	6	7	5	4	7	11	8	4	6	9	7	5	7	8	6	8	5	7	7	7	8	11	5	7	6	8	5	7	6	3
	154	CHIR-99021	WNT signaling	GSK3B	Laboratory	13	15	15	11	18	12	13	14	19	11	16	13	17	10	12	11	7	6	9	5	14	4	10	13	10	15	8	15	7	12	11	9	8	9	7	6	9	12	14	10	9	11	5	6
	155	AP-24534	ABL signaling	ABL	Approved	16	18	17	16	17	15	16	17	13	10	12	8	11	12	8	8	6	9	5	4	11	11	7	8	7	7	8	9	5	8	7	6	6	7	8	8	6	6	9	9	11	8	2	6
	156	AZD6482	PI3K signaling	PI3K beta (P3C2B)	Clinical Trial	16	18	12	16	18	15	15	17	14	12	13	12	15	10	14	13	4	4	4	8	8	4	7	11	8	12	4	11	7	13	12	8	5	6	6	6	7	9	10	6	11	9	2	3
	157	JNK-9L	JNK and p38 signaling	JNK, CDK9	Laboratory	14	13	15	14	15	11	11	13	13	11	13	7	7	7	8	8	4	2	5	9	8	2	5	7	6	4	2	7	4	7	7	5	5	7	4	7	6	6	5	4	5	6	6	1
	158	PF-562271	cytoskeleton	FAK	Laboratory	16	14	17	13	16	10	9	14	16	11	12	8	13	11	12	13	4	9	10	7	13	4	11	12	12	11	8	9	8	11	13	10	12	11	9	8	12	11	11	9	13	12	2	1
	159	HG-6-64-1	ERK MAPK signaling	BRAFV600E, TAK, MAP4K5	Laboratory	12	17	15	16	16	15	15	17	12	5	12	12	13	7	11	6	4	3	4	4	7	3	4	6	5	6	5	6	5	6	5	6	6	6	4	7	5	7	6	5	6	7	1	3
	163	JQ1	chromatin other	BRD2, BRD3, BRD4	Laboratory	15	11	17	11	18	9	10	14	18	11	15	12	16	11	13	12	3	3	9	9	13	4	8	14	11	11	7	9	6	12	10	9	10	12	4	8	9	11	10	4	10	11	3	2
	164	JQ12	chromain histone acetylation	HDAC	Clinical Trial	16	15	16	13	17	11	12	15	18	12	12	10	10	10	8	11	6	8	8	9	12	5	8	15	11	9	9	10	7	9	9	8	10	12	8	10	8	10	10	10	6	12	2	6
	165	DMOG	other	Prolyl-4-Hydroxylase	Laboratory	13	14	12	14	17	12	13	13	10	9	10	13	13	8	8	9	3	5	4	8	7	7	6	10	6	9	6	12	2	12	10	9	5	7	5	9	5	8	8	9	4	8	3	4
	166	FTI-277	other	Farnesyl-transferase (FNTA)	Laboratory	14	13	15	10	17	12	13	15	14	9	16	9	12	10	10	13	3	4	6	4	12	2	8	11	8	10	7	9	5	10	8	6	8	6	7	8	8	8	11	6	9	11	4	4
	167	OSU-03012	PI3K signaling	PDK1 (PDPK1)	Laboratory	12	10	12	9	16	9	9	11	16	9	10	10	13	7	11	8	5	5	6	7	6	2	4	8	8	8	5	9	6	9	6	7	7	7	6	4	6	8	7	6	6	7	2	1
	170	Shikonin	other	unknown	Clinical Trial	15	19	18	18	20	18	18	19	15	13	15	11	12	6	10	8	4	5	5	7	11	5	5	7	10	8	4	7	5	6	5	7	7	8	8	4	8	8	7	9	9	9	7	4
	171	AKT inhibitor VIII	PI3K signaling	AKT1, AKT2, AKT3	Laboratory	12	16	13	15	15	15	17	14	8	7	10	7	6	8	7	6	4	4	5	14	9	4	6	7	8	5	4	6	3	7	7	5	6	7	8	7	7	7	5	7	6	7	10	4
	172	Embelin	apoptosis regulation	XIAP	Laboratory	13	18	15	15	16	12	12	13	16	6	11	8	10	9	7	6	6	5	6	7	9	4	6	9	7	10	6	6	5	7	5	4	6	9	7	5	4	4	5	5	8	7	3	6
	173	FH535	other	unknown	Laboratory	15	13	12	13	14	12	12	12	12	5	10	8	7	5	6	4	4	4	5	6	7	1	5	8	5	7	5	3	3	4	4	5	6	7	3	7	4	4	4	4	6	6	3	5
	175	PAC-1	apoptosis regulation	CASP3 agonist	Clinical Trial	16	12	13	11	16	13	12	12	16	11	13	12	12	9	11	12	8	10	9	6	11	8	8	12	8	13	10	12	7	11	13	11	11	10	10	7	10	14	12	9	9	12	2	7
	176	IPA-3	cytoskeleton	PAK	Laboratory	18	17	16	16	19	15	14	17	19	10	14	11	14	7	12	9	6	6	6	3	9	2	8	10	9	9	6	10	5	10	9	9	9	7	9	6	9	11	11	8	9	10	2	4
	177	GSK-650394	other	SGK3	Laboratory	15	16	16	13	15	15	14	16	14	11	10	8	10	9	9	8	2	5	3	0	11	4	3	8	5	5	4	6	4	5	5	5	6	6	7	6	6	7	6	6	7	7	3	3
	178	BAY 61-3606	other	SYK	Laboratory	16	14	14	15	16	10	9	12	14	9	11	11	14	11	13	13	8	7	9	0	11	5	10	11	10	10	7	13	7	12	12	8	10	13	11	10	11	11	12	9	12	11	2	8
	179	5-Fluorouracil	DNA replication	DNA antimetabolite	Approved	19	18	15	13	19	14	13	17	18	11	14	13	15	11	13	12	6	10	8	2	14	6	12	13	12	13	11	12	8	12	11	8	12	12	12	5	11	12	12	11	14	12	2	4
	180	Thapsigargin	other	ATPase, Ca++ transporting, cardiac muscle, slow twitch 2	Laboratory	15	15	14	14	18	12	12	13	15	10	12	13	16	11	11	10	4	6	5	9	10	2	8	11	6	9	7	10	4	10	8	7	6	8	5	7	7	7	8	6	8	10	4	3
	182	Obatoclax Mesylate	apoptosis regulation	BCL-2, BCL-XL, MCL-1	Clinical Trial	14	14	10	13	17	11	10	13	15	11	11	12	12	10	9	10	5	4	4	9	9	4	9	11	7	10	7	13	4	14	10	12	7	8	8	5	5	8	10	7	7	9	2	5
	184	BMS-754807	IGFR signaling	IGF1R	Clinical Trial	15	14	16	12	17	11	12	16	15	12	15	11	13	11	9	10	0	4	7	6	10	5	5	11	7	6	8	10	1	9	7	7	6	9	5	6	6	9	9	6	7	9	6	7
	185	Lisitinib	IGFR signaling	IGF1R	Clinical Trial	17	14	18	13	17	11	11	16	17	9	13	10	14	11	9	10	2	3	5	6	12	3	6	8	8	8	5	6	1	4	5	5	6	8	6	9	7	6	7	5	10	5	4	3
	186	Bexarotene	other	Retinioic acid X family agonist	Approved	17	16	11	14	16	15	16	15	15	10	11	8	11	7	8	12	8	7	7	8	9	6	7	11	8	11	7	11	6	10	9	4	6	6	7	7	8	12	12	7	9	11	3	5
	190	Bleomycin	DNA replication	DNA damage	Approved	15	18	16	16	17	13	14	16	15	11	14	6	11	8	10	8	3	4	4	6	8	4	5	8	4	8	5	6	2	5	6	3	5	6	6	5	5	6	5	5	7	6	3	3
	192	LFM-A13	other	BTK	Laboratory	14	16	17	11	18	11	13	15	17	15	13	12	13	11	12	13	8	8	8	5	13	6	11	13	10	12	10	11	8	11	10	9	10	9	8	8	9	12	11	10	9	12	4	4
	193	GW-2580	RTK signaling	cFMS	Laboratory	15	18	18	18	18	14	13	17	12	11	14	11	13	9	11	11	4	5	8	4	10	6	8	9	10	7	4	11	3	8	9	5	8	7	9	6	9	11	10	6	9	11	4	5
	194	AUY922	other	HSP90	Clinical Trial	12	15	15	13	16	11	10	15	15	7	12	9	12	4	12	8	1	4	2	5	5	1	4	8	6	5	2	6	2	7	10	8	4	5	3	4	3	4	6	4	7	6	2	2
	196	Phenformin	metabolism		Clinical Trial	18	17	15	15	16	16	16	15	15	15	14	8	14	10	13	14	8	11	10	6	13	9	11	13	12	14	10	11	11	9	12	6	12	12	12	9	12	11	11	14	10	12	3	3
	197	Bryostatin 1	other	PRKC	Clinical Trial	13	15	16	13	18	12	13	15	17	10	11	9	13	5	9	10	6	7	9	9	9	6	5	13	8	8	7	11	8	12	10	7	9	6	8	7	8	11	12	9	5	11	2	4
	199	Pazopanib	RTK signaling	VEGFR, PDGFRA, PDGFRB, KIT	Approved	16	15	15	13	16	12	14	15	14	13	9	12	10	7	8	7	5	4	5	5	11	2	7	9	7	9	7	6	6	6	7	2	7	7	4	9	8	5	5	5	10	8	3	1
	200	LAQ824	chromain histone acetylation	HDAC	Clinical Trial	16	11	15	13	14	10	9	11	17	10	12	8	16	9	10	13	8	8	10	7	11	4	9	11	11	11	8	10	9	11	11	9	10	14	8	9	11	9	9	7	7	10	3	5
	201	Epothilone B	cytoskeleton	Microtubules	Clinical Trial	14	16	18	16	18	14	15	16	15	13	16	11	13	11	11	10	2	5	4	4	7	3	3	7	4	5	6	8	3	7	6	5	3	6	5	4	3	7	6	5	6	7	3	4
	202	GSK1904529A	IGFR signaling	IGF1R	Laboratory	15	10	13	9	13	10	11	11	15	10	13	10	13	7	10	8	5	3	6	5	11	0	10	11	9	11	9	12	7	14	11	7	9	7	7	6	9	10	11	6	7	10	3	5
	203	BMS345541	other	IKBKB	Laboratory	14	17	15	14	17	15	15	16	13	14	13	8	10	8	9	11	8	14	9	6	14	12	9	10	10	12	12	10	7	9	10	6	9	10	12	9	9	10	12	12	9	11	3	2
	204	Tipifarnib	other	Farnesyl-transferase (FNTA)	Clinical Trial	17	18	14	16	14	13	14	17	10	12	13	9	10	8	9	9	2	3	6	12	6	5	5	6	8	5	5	7	4	8	6	8	4	5	8	5	5	6	6	8	8	7	5	3
	205	BMS-708163	other	gamma-secretase	Clinical Trial	18	15	16	10	19	10	11	18	13	13	14	11	13	12	11	13	5	10	10	3	13	7	10	13	10	11	9	11	7	10	9	9	10	10	13	5	10	11	12	11	12	11	5	4
	206	Ruxolitinib	other	JAK1, JAK2, TYK2	Approved	17	18	18	12	17	13	13	17	13	13	14	8	13	9	10	12	6	7	9	4	14	9	13	12	10	13	10	10	7	10	10	6	9	11	11	6	11	9	11	8	7	10	5	3
	207	AS601245	JNK and p38 signaling	JNK	Laboratory	14	13	11	11	14	12	11	11	11	7	8	10	11	7	8	8	4	4	5	9	8	2	3	7	6	6	5	7	4	8	9	9	5	4	6	7	6	7	7	5	9	7	6	6
	208	Ispinesib Mesylate	mitosis	KIF11	Clinical Trial	19	18	18	17	18	16	16	18	15	16	16	14	15	10	15	13	5	9	9	3	13	6	10	11	12	12	7	11	9	9	11	8	12	10	11	8	11	12	11	9	12	13	3	4
	211	TL-2-105	ERK MAPK signaling	CRAF	Laboratory	19	17	18	15	16	14	14	18	16	14	15	11	13	13	12	14	6	11	7	3	14	8	11	14	11	15	11	13	8	12	11	9	13	13	13	9	12	11	13	10	13	15	3	4
	219	AT-7519	cell cycle	CDK9	Clinical Trial	14	16	12	15	15	15	15	18	14	14	11	8	12	8	10	9	7	9	10	8	15	9	11	12	9	10	8	9	7	9	9	6	10	11	9	10	9	11	10	10	7	10	4	3
	221	TAK-715	JNK and p38 signaling	p38a	Clinical Trial	18	17	17	15	16	16	15	18	17	15	15	10	16	12	13	15	9	13	12	5	15	9	13	14	13	15	13	14	11	11	13	7	12	13	14	9	13	12	15	14	13	14	2	3
	222	BX-912	PI3K signaling	PDK1 (PDPK1)	Laboratory	19	14	16	13	17	12	11	17	13	12	13	11	12	11	12	12	5	10	11	5	14	6	9	13	13	13	10	13	9	12	12	10	12	9	15	9	13	13	12	12	14	14	5	4
	223	ZSTK474	PI3K signaling	PI3K	Clinical Trial	17	18	13	17	17	17	16	17	13	13	13	7	10	9	7	11	8	13	9	6	13	9	10	11	10	11	8	8	7	6	8	4	9	10	8	10	10	8	10	11	7	11	3	2
	224	AS605240	PI3K signaling	PI3K gamma	Laboratory	13	18	13	14	15	17	17	16	12	15	11	9	11	6	9	5	8	10	10	7	10	13	6	7	9	10	9	8	6	6	6	3	6	9	7	5	8	8	10	12	8	9	1	4
	225	Genentech Cpd 10	mitosis	AURKA, AURKB	Laboratory	15	14	17	13	18	11	11	16	12	12	13	10	12	8	9	11	7	8	9	3	11	6	9	10	11	11	9	12	8	11	10	10	10	9	10	9	11	13	9	10	8	12	2	5
	226	GSK1070916	mitosis	AURKB	Clinical Trial	18	17	15	17	18	15	15	20	13	13	13	10	12	8	10	11	5	13	11	4	15	11	8	11	11	11	9	12	9	11	11	8	10	9	13	8	11	12	13	14	10	13	2	5
	228	KIN001-102	PI3K signaling	AKT1	Laboratory	17	18	15	14	18	15	15	18	14	14	14	10	11	10	9	13	6	13	11	6	14	10	12	13	12	14	12	11	9	10	12	7	12	12	10	9	11	11	14	11	10	14	3	3
	229	LY317615	other	PKCbeta	Clinical Trial	16	17	13	15	17	18	17	16	11	14	12	8	10	4	8	8	7	11	9	7	12	12	5	7	7	9	6	4	7	5	4	4	7	9	11	8	8	9	8	11	12	10	5	6
	230	GSK429286A	cytoskeleton	ROCK2	Laboratory	16	13	17	11	20	8	9	15	16	12	18	14	16	13	13	16	4	7	8	3	15	4	11	14	11	14	10	13	6	13	13	11	7	10	12	8	12	14	14	8	11	13	2	7
	231	FMK	ERK MAPK signaling	RSK	Laboratory	16	16	15	15	18	14	15	18	12	16	16	6	10	11	8	10	4	10	8	3	13	7	8	8	8	10	7	6	7	5	5	3	8	7	11	6	8	7	8	9	9	9	4	5
	235	QL-XII-47	other	BTK, BMX	Laboratory	17	17	14	17	17	16	16	16	10	13	10	9	13	8	10	10	7	9	8	7	11	7	10	11	10	11	7	9	10	10	9	8	10	8	11	7	10	9	11	11	8	11	5	4
	238	CAL-101	PI3K signaling	PI3K delta	Approved	18	15	13	14	17	15	15	17	12	14	10	11	13	9	9	12	7	6	8	4	12	8	8	11	9	11	9	10	8	10	10	9	9	8	8	7	10	10	12	9	7	9	3	4
	245	UNC0638	chromatin histone methylation	G9a(EHMT2), GLP(EHMT1)	Laboratory	16	17	15	13	17	11	12	16	16	11	14	12	15	9	13	13	6	10	9	5	14	6	12	13	12	16	11	12	9	12	12	10	11	11	9	9	12	13	14	10	11	13	2	4
	249	XL-184	RTK signaling	VEGFR, MET, RET, KIT, FLT1, FLT3, FLT4, TIE2,AXL	Approved	16	15	14	16	16	15	15	15	15	14	14	12	11	11	10	12	7	8	6	4	12	8	5	12	9	9	6	9	7	9	8	5	7	7	9	6	8	10	11	10	11	9	1	3
	252	WZ3105	other	CLK2, CNSK1E, FLT3, ULK1	Laboratory	18	16	15	15	18	14	11	16	17	16	14	12	14	11	11	14	8	10	11	4	16	6	13	14	13	13	11	13	11	13	14	10	13	14	11	10	13	14	12	10	12	15	5	2
	253	XMD14-99	RTK signaling	EPHB3, CAMK1	Laboratory	20	16	18	11	18	11	11	17	16	12	16	14	17	14	15	16	6	9	12	3	14	4	14	14	15	14	12	15	10	14	15	11	12	12	12	10	15	15	14	11	15	15	1	6
	254	AC220	RTK signaling	FLT3	Clinical Trial	19	16	17	13	15	13	13	17	13	14	13	10	12	10	10	11	7	9	9	1	12	4	11	11	12	10	10	12	8	10	12	6	10	13	9	8	11	12	13	7	9	11	1	3
	255	CP724714	EGFR signaling	ERBB2	Clinical Trial	18	13	17	10	17	12	9	16	19	15	17	17	17	13	18	16	6	8	9	1	16	1	13	16	14	12	11	15	9	13	13	7	12	12	11	5	13	14	15	8	13	14	1	4
	256	JW-7-24-1	other	LCK	Laboratory	18	14	17	12	16	12	11	16	14	12	15	12	15	12	14	13	12	10	11	2	14	8	13	13	13	15	12	14	13	12	12	10	13	13	13	11	14	14	15	12	12	14	3	5
	257	NPK76-II-72-1	mitosis	PLK3	Laboratory	18	17	19	15	18	13	13	19	13	16	15	12	13	13	12	13	6	9	9	1	13	7	12	12	11	13	10	12	8	11	11	9	11	12	11	7	12	12	12	9	12	13	3	2
	258	STF-62247	other	Autophagy	Laboratory	18	16	17	11	16	11	10	16	15	13	15	12	14	10	13	12	7	9	9	3	15	7	13	14	14	15	9	13	7	11	14	9	11	12	13	13	13	12	14	11	10	14	2	5
	260	NG-25	other	TAK	Laboratory	16	18	18	18	16	15	15	18	16	13	16	11	16	14	13	15	7	9	8	3	14	8	10	12	12	13	10	12	9	12	11	8	9	11	13	7	12	11	13	9	15	12	2	3
	261	TL-1-85	other	TAK	Laboratory	18	20	18	19	16	15	15	19	15	12	15	9	15	13	12	13	6	8	7	3	11	9	9	12	9	12	8	10	7	9	8	4	7	9	10	5	9	9	10	8	14	11	2	3
	262	VX-11e	ERK MAPK signaling	ERK	Laboratory	16	18	16	15	19	17	17	18	15	16	14	10	13	10	12	9	5	9	8	3	11	7	8	10	8	11	9	6	5	6	6	3	9	10	10	2	8	8	11	10	14	10	2	2
	263	FR-180204	ERK MAPK signaling	ERK	Laboratory	18	17	15	14	17	15	15	17	16	14	13	7	13	9	11	12	6	13	9	5	13	9	8	12	11	11	10	10	7	8	10	7	10	10	11	6	9	10	12	12	12	13	1	6
	265	Tubastatin A	chromain histone acetylation	HDAC6	Laboratory	17	17	17	12	19	12	12	19	16	14	16	11	15	11	12	12	5	11	9	2	13	7	10	12	11	13	10	11	9	10	11	8	10	10	12	7	11	11	13	11	11	11	1	3
	266	Zibotentan	other	Endothelin A Receptor	Clinical Trial	19	15	19	12	19	11	12	15	16	14	19	8	14	12	10	8	6	8	8	3	13	6	11	11	12	11	9	11	7	9	12	8	11	9	10	8	11	13	12	9	11	13	3	5
	268	YM155	apoptosis regulation	BIRC5 (Survivin)	Clinical Trial	12	12	12	12	16	9	10	10	11	6	10	10	11	4	11	6	7	7	8	7	9	10	8	10	8	12	5	10	6	12	11	9	9	11	8	5	6	9	9	10	6	8	5	3
	269	NSC-207895	p53 pathway	MDMX	Laboratory	16	15	16	13	19	11	10	19	16	11	17	12	15	11	12	15	10	11	12	1	17	5	14	15	16	14	15	15	13	15	16	11	14	13	15	8	14	15	15	11	12	14	0	5
	271	VNLG/124	chromain histone acetylation	HDAC,RAR	Laboratory	15	18	17	16	20	18	19	20	14	16	12	7	11	9	7	11	9	11	8	6	15	11	9	12	10	15	10	10	8	8	10	4	11	12	11	6	10	9	12	8	8	12	3	5
	272	AR-42	chromain histone acetylation	HDAC	Clinical Trial	17	19	18	18	17	17	17	18	15	15	14	9	14	9	11	11	6	10	7	3	12	10	10	11	9	14	10	11	7	10	10	5	9	9	8	9	10	11	11	10	10	9	4	4
	273	CUDC-101	chromain histone acetylation	HDAC, EGFR	Clinical Trial	17	20	14	18	17	19	18	18	13	15	11	8	11	8	7	8	6	10	7	4	11	10	7	9	8	11	9	8	6	7	8	4	7	8	7	7	7	8	10	10	6	7	3	1
	274	Belinostat	chromain histone acetylation	HDAC	Approved	17	20	17	18	17	16	16	19	14	14	13	10	14	8	10	10	7	11	8	2	12	9	9	11	10	15	8	12	8	11	11	6	9	9	7	7	9	12	11	11	8	8	3	4
	275	I-BET-762	chromatin other	BRD2, BRD3, BRD4	Clinical Trial	17	16	13	15	19	13	13	18	16	13	13	11	16	10	13	13	7	9	10	3	12	4	9	12	9	12	10	11	8	11	11	8	9	9	8	8	9	11	12	7	12	10	3	2
	276	CAY10603	chromain histone acetylation	HDAC6	Laboratory	19	18	17	18	18	15	15	19	14	13	14	11	13	9	11	10	8	12	8	3	13	10	10	12	11	14	9	12	8	11	11	5	10	10	9	8	10	12	11	12	9	9	2	5
	277	Linifanib	RTK signaling	RTK	Clinical Trial	18	13	14	10	14	12	12	16	14	10	13	12	13	10	11	12	9	8	9	4	13	9	8	13	12	13	9	11	9	11	11	8	11	10	9	11	12	12	14	10	9	13	1	3
	279	BIX02189	other	MEK5	Laboratory	18	18	14	17	16	16	16	17	16	11	10	9	14	10	11	13	6	9	4	5	15	9	9	14	11	12	9	12	7	10	11	7	9	10	7	10	11	11	12	8	11	13	3	5
	281	CH5424802	RTK signaling	ALK	Approved	17	16	16	11	15	14	13	15	13	13	13	10	13	7	12	12	8	12	10	5	15	10	12	12	13	14	7	12	9	11	12	8	13	12	13	10	11	13	13	12	9	14	5	4
	282	EKB-569	EGFR signaling	EGFR	Clinical Trial	15	13	16	12	15	14	12	16	14	11	11	7	12	10	9	11	8	10	10	5	13	5	10	11	10	12	10	9	8	6	8	3	11	12	11	7	10	10	12	12	10	12	3	3
	283	GSK2126458	PI3K signaling	PI3K, mTOR	Clinical Trial	15	18	15	17	16	15	15	17	15	15	15	11	13	9	11	12	7	10	11	4	13	7	9	14	13	16	8	12	8	10	12	6	11	9	12	10	13	11	13	11	11	13	3	3
	286	KIN001-236	other	TIE2	Laboratory	16	16	18	15	19	10	10	19	15	15	15	13	16	9	14	12	6	9	10	3	13	5	11	13	12	13	10	13	8	11	11	8	9	10	13	7	12	12	14	10	11	13	1	3
	287	KIN001-244	PI3K signaling	PDK1 (PDPK1)	Laboratory	17	20	17	19	16	17	17	19	16	17	17	12	14	10	11	15	7	11	8	4	14	8	12	13	13	13	8	11	9	10	11	7	12	13	10	11	12	12	12	12	10	11	1	3
	288	KIN001-055	other	JAK3, MNK1	Laboratory	14	18	17	17	17	15	15	19	13	15	15	10	12	9	11	10	3	9	7	3	13	5	9	12	8	9	8	8	4	9	7	4	6	6	10	5	7	8	10	8	10	9	2	1
	290	KIN001-260	other	IKK	Laboratory	16	15	15	15	15	12	11	14	17	13	15	14	15	12	14	13	8	9	11	5	11	7	10	12	11	12	8	13	8	11	12	11	10	9	11	9	13	13	12	11	11	13	2	3
	291	KIN001-266	other	TPL2,COT(M3K8)	Laboratory	17	18	15	16	18	16	17	19	14	16	13	9	11	9	12	11	6	10	8	5	10	8	9	10	11	10	8	9	10	10	8	4	10	10	10	7	9	10	11	11	12	10	2	6
	292	Masitinib	RTK signaling	KIT	Clinical Trial	19	18	17	15	16	16	14	18	17	13	13	10	13	15	11	15	9	8	10	6	14	8	13	14	13	13	12	15	8	14	14	8	13	13	12	8	13	13	16	10	14	15	6	5
	293	MP470	RTK signaling	PDGFR	Clinical Trial	20	16	19	15	19	14	10	20	16	13	15	10	15	12	12	14	8	10	10	0	14	2	14	14	14	14	10	13	11	10	14	5	14	14	13	11	14	13	14	10	13	14	3	2
	294	MPS-1-IN-1	mitosis	MPS1	Laboratory	17	16	15	11	15	13	14	16	14	14	13	9	12	10	10	9	8	12	10	7	12	8	11	11	10	12	8	10	7	9	9	5	11	11	11	10	11	10	12	11	11	11	3	3
	295	BHG712	RTK signaling	EPHB4	Laboratory	19	17	16	16	19	16	16	19	18	13	13	11	15	14	14	13	7	9	9	3	14	6	11	13	11	13	11	10	9	11	10	8	11	13	10	7	9	12	13	8	15	14	2	3
	298	OSI-930	RTK signaling	KIT, VEGFR, PDGFR	Clinical Trial	20	16	19	15	18	14	13	18	17	14	17	11	15	15	13	15	4	9	8	2	14	5	13	14	10	15	8	11	7	9	11	6	11	13	11	11	12	10	12	9	14	13	4	4
	299	OSI-027	TOR signaling	mTORC1/2	Clinical Trial	18	15	18	13	17	11	10	17	17	15	17	12	16	13	14	15	9	13	14	2	16	8	14	15	15	17	14	15	13	11	13	10	14	15	15	10	15	14	16	16	13	15	2	4
	300	CX-5461	other	RNA Pol I	Clinical Trial	19	19	16	17	17	14	13	18	16	14	16	12	15	12	13	14	6	13	12	3	15	7	13	14	15	14	10	14	11	13	14	10	14	14	13	7	14	14	14	15	12	14	2	3
	301	PHA-793887	cell cycle	CDK-pan	Clinical Trial	15	16	15	14	17	12	12	13	16	9	15	13	17	9	13	14	9	12	13	4	13	9	13	16	12	14	11	16	11	13	15	13	12	13	13	10	13	15	17	14	10	13	3	5
	302	PI-103	PI3K signaling	PI3K alpha,DNAPK	Laboratory	17	16	16	15	18	12	11	16	14	12	14	13	15	11	14	14	8	12	10	3	14	8	13	13	13	16	10	14	10	14	14	12	12	12	13	9	12	14	15	14	11	12	1	6
	303	PIK-93	PI3K signaling	PI4K,PI3K	Laboratory	16	19	16	18	18	15	15	19	12	16	14	9	10	10	9	13	9	14	10	5	14	12	11	11	13	14	11	12	9	10	12	7	11	11	12	8	11	12	13	14	11	12	1	3
	304	SB52334	RTK signaling	ALK5	Laboratory	17	16	17	13	15	10	8	15	16	15	16	12	14	15	13	13	8	10	13	2	13	4	14	15	13	12	10	11	12	12	10	6	15	14	13	6	12	13	11	11	15	13	4	1
	305	TPCA-1	other	IKK	Laboratory	16	18	15	17	17	17	17	17	13	13	14	10	14	11	11	12	7	12	10	3	11	10	11	11	12	13	9	9	10	9	10	7	11	11	10	10	12	11	13	12	11	12	3	5
	306	TG101348	other	JAK2	Clinical Trial	18	16	18	14	20	14	14	18	17	15	15	10	14	13	11	14	7	9	12	3	14	7	8	13	12	12	11	11	8	8	11	9	11	10	12	9	13	13	13	11	14	15	1	5
	308	Foretinib	RTK signaling	MET	Clinical Trial	17	17	16	15	16	15	16	18	14	14	16	12	12	11	10	10	6	8	7	4	13	9	5	9	10	7	7	10	5	8	9	6	9	8	8	7	8	9	9	8	13	7	2	4
	309	Y-39983	cytoskeleton	ROCK	Laboratory	17	17	15	14	16	14	13	18	17	15	15	15	16	14	13	17	5	6	7	5	12	6	11	14	10	14	7	14	7	11	12	9	9	11	10	11	13	14	12	9	12	15	2	4
	310	YM201636	other	PYKfyve(FYV1)	Laboratory	16	16	16	14	17	10	12	15	13	12	11	10	12	7	12	10	9	10	11	5	13	8	11	10	12	13	9	12	10	11	12	9	10	9	10	5	12	13	12	10	10	13	3	4
	312	Tivozanib	RTK signaling	VEGFR	Clinical Trial	19	16	19	13	16	13	13	19	16	11	12	10	12	16	11	15	6	8	7	6	13	6	11	15	10	14	10	14	7	12	12	9	12	12	11	9	13	11	14	9	13	14	5	7
	326	GSK690693	PI3K signaling	AKT	Clinical Trial	15	16	15	15	17	12	12	17	15	17	12	12	14	12	10	14	8	12	12	2	17	9	14	16	16	17	12	15	10	12	15	9	14	14	10	10	14	12	16	12	10	15	2	3
	328	SNX-2112	other	HSP90	Clinical Trial	16	16	14	16	18	14	13	15	14	15	14	12	14	11	12	15	6	11	8	5	15	8	14	14	14	14	11	14	9	12	14	8	14	13	14	11	13	15	13	14	11	14	3	8
	329	QL-XI-92	RTK signaling	DDR1	Laboratory	18	16	16	14	17	14	13	17	17	11	14	10	13	14	10	13	6	11	9	5	13	9	12	12	12	15	12	12	8	11	11	10	11	11	13	8	11	10	14	12	13	13	4	5
	330	XMD13-2	other	RIPK	Laboratory	18	17	16	14	17	14	14	18	15	13	13	11	14	11	13	15	7	12	9	3	16	8	11	15	12	15	10	14	10	12	13	8	12	12	12	10	12	12	14	12	12	15	3	5
	331	QL-X-138	other	MNK2, DNAPK, MTOR, BTK, JAK3	Laboratory	17	16	16	15	19	12	12	17	15	11	15	13	14	11	13	12	6	9	10	3	12	5	11	14	11	13	7	12	9	11	12	10	12	11	11	8	11	12	13	11	11	11	2	2
	332	XMD15-27	other	CAMK2B, CLK2, DYRK1A, MAST1, STK39	Laboratory	17	16	16	11	17	10	9	14	12	11	14	11	12	11	13	14	7	12	11	4	15	7	13	15	13	12	8	14	9	13	13	9	12	11	14	12	13	12	14	12	15	14	5	6
	333	T0901317	other	LXR	Laboratory	19	15	18	13	20	13	12	19	16	14	17	15	16	13	13	14	4	7	8	2	14	4	12	15	11	14	8	12	7	10	11	8	11	10	10	8	11	12	14	9	12	12	2	4
	341	EX-527	other	SIRT1	Clinical Trial	20	17	18	14	17	13	12	17	17	15	18	13	16	13	15	13	8	9	10	3	14	5	13	14	13	13	10	12	10	11	12	6	14	12	13	8	13	13	12	10	11	13	3	4
	344	THZ-2-49	cell cycle	CDK9	Laboratory	17	17	15	16	19	16	16	19	15	15	12	8	14	8	10	10	6	8	7	6	10	7	9	11	9	10	8	9	7	6	9	2	8	9	10	9	10	9	10	12	9	7	2	4
	345	KIN001-270	cell cycle	CDK9	Laboratory	20	18	19	15	20	14	13	20	14	14	16	12	14	13	14	12	7	8	8	2	13	6	12	12	10	13	6	12	7	10	11	5	9	10	10	8	11	12	13	8	13	14	4	3
	346	THZ-2-102-1	cell cycle	CDK7	Laboratory	18	17	16	16	19	13	12	16	15	16	15	12	15	8	14	12	9	10	10	4	15	6	11	14	12	14	7	12	10	11	11	8	12	11	11	9	13	13	11	11	11	14	3	5
	1001	AICAR	metabolism	AMPK agonist	Clinical Trial	16	15	17	14	17	13	15	18	16	11	16	8	13	11	9	10	8	7	9	5	13	5	7	11	9	14	6	9	7	8	8	7	10	9	8	8	10	10	10	8	9	9	7	4
	1003	Camptothecin	DNA replication	TOP1	Clinical Trial	14	18	15	14	17	16	15	16	14	11	13	11	10	6	8	5	2	7	2	8	6	5	6	7	6	6	5	4	4	4	5	4	4	6	5	5	6	6	5	4	9	4	4	4
	1004	Vinblastine	cytoskeleton	Microtubules	Approved	14	14	11	9	15	8	9	9	13	6	11	13	13	3	12	9	8	5	5	9	12	2	9	12	10	11	6	11	7	11	9	7	8	6	8	7	11	10	10	5	9	10	1	7
	1005	Cisplatin	DNA replication	DNA crosslinker	Approved	11	15	14	11	16	14	16	14	13	9	10	8	10	4	8	8	4	3	3	9	9	6	5	9	4	10	2	9	1	9	6	6	5	5	7	5	3	9	9	6	4	5	3	4
	1006	Cytarabine	DNA replication	DNA synthesis	Approved	13	17	15	15	19	16	16	16	11	13	9	8	6	8	6	4	3	5	2	8	5	7	3	3	4	3	1	4	4	4	3	4	2	2	5	4	2	5	5	3	5	2	7	2
	1007	Docetaxel	cytoskeleton	Microtubules	Approved	14	16	16	12	17	13	12	17	15	14	12	13	14	13	13	13	5	8	8	4	11	2	9	12	9	9	8	9	8	9	10	5	9	9	10	10	9	11	11	9	11	10	2	2
	1008	Methotrexate	DNA replication	Dihydrofolate reductase (DHFR)	Approved	19	17	20	13	19	14	11	19	16	11	16	13	15	10	12	12	3	7	7	2	12	2	11	13	8	12	8	11	6	9	10	5	10	10	7	7	9	10	11	5	12	12	3	3
	1009	ATRA	other	Retinoic acid and retinoid X receptor agonist	Clinical Trial	13	17	17	15	19	12	13	19	14	11	11	10	11	6	10	9	8	7	8	10	12	5	7	12	8	10	8	10	9	11	9	9	9	9	8	8	9	12	11	5	8	10	2	4
	1010	Gefitinib	EGFR signaling	EGFR	Approved	18	15	14	16	19	16	14	17	16	13	14	7	12	9	13	10	4	5	7	3	9	5	6	8	6	8	6	7	6	8	4	4	7	5	7	7	6	7	8	7	8	6	2	5
	1011	Navitoclax	apoptosis regulation	BCL-2, BCL-XL, BCL-W	Clinical Trial	19	17	17	16	16	16	17	17	14	11	9	12	11	13	9	12	7	9	9	6	12	8	10	12	10	13	8	10	9	9	11	6	10	11	8	9	11	10	12	7	8	12	2	4
	1012	Vorinostat	chromain histone acetylation	HDAC inhibitor Class I, IIa, IIb, IV	Approved	16	16	19	12	19	15	14	19	16	15	16	11	16	10	10	12	5	5	7	2	11	2	9	10	9	9	6	10	7	7	11	3	10	9	7	4	9	10	10	6	13	10	2	1
	1013	Nilotinib	ABL signaling	ABL	Approved	15	18	18	17	17	16	16	20	12	8	10	5	11	12	7	6	1	7	3	4	7	9	3	6	3	8	4	5	2	4	3	3	3	4	6	4	4	4	7	6	11	6	3	2
	1014	RDEA119	ERK MAPK signaling	MEK1, MEK2	Clinical Trial	14	16	15	16	17	14	14	17	15	10	11	11	13	7	10	8	4	5	4	3	8	7	6	9	6	8	5	8	4	8	7	6	7	8	5	5	7	7	9	3	8	7	3	2
	1015	CI-1040	ERK MAPK signaling	MEK1, MEK2	Clinical Trial	15	18	16	16	17	17	17	18	14	15	14	9	13	6	8	8	2	4	2	2	7	2	3	7	4	4	4	6	3	5	3	2	5	3	4	2	3	4	4	4	13	5	3	4
	1016	Temsirolimus	TOR signaling	mTOR	Approved	13	17	12	11	17	14	14	15	14	9	14	11	11	3	10	9	4	2	3	10	10	3	8	8	6	11	3	10	2	8	8	9	6	7	5	6	8	10	9	6	7	10	2	3
	1017	Olaparib	Genome integrity	PARP1, PARP2	Approved	17	15	17	15	18	17	15	17	14	14	13	8	12	8	9	4	3	6	4	2	9	5	4	8	5	10	5	4	4	4	3	3	5	5	7	4	6	7	7	8	9	7	1	4
	1018	Veliparib	Genome integrity	PARP1, PARP2	Clinical Trial	14	13	12	8	14	12	12	14	12	8	11	8	10	8	8	8	4	6	4	6	7	5	5	7	4	7	4	8	4	8	6	4	6	5	7	3	4	7	8	5	8	7	4	2
	1019	Bosutinib	ABL signaling	SRC, ABL, TEC	Approved	15	16	16	13	17	10	12	16	14	10	15	12	16	12	13	10	1	3	3	3	10	2	6	10	7	9	2	10	4	10	6	7	5	5	7	7	8	7	9	4	11	9	1	5
	1020	Lenalidomide	other	TNF alpha	Approved	15	15	14	13	14	14	13	15	10	9	11	6	10	9	11	8	5	6	3	3	11	8	6	8	8	13	6	9	3	8	7	5	6	9	8	8	8	6	11	5	8	9	5	6
	1021	Axitinib	RTK signaling	PDGFR, KIT, VEGFR	Approved	16	18	17	17	18	15	14	16	14	10	14	11	13	12	9	9	2	4	3	4	8	2	4	7	5	7	4	6	2	5	5	4	3	4	7	5	6	6	6	5	11	6	4	3
	1022	AZD7762	Genome integrity	CHEK1, CHEK2	Clinical Trial	13	17	17	14	20	15	15	16	16	13	15	11	17	9	10	12	5	4	4	5	9	6	3	10	5	9	5	9	5	9	6	5	6	7	6	6	6	11	10	5	10	8	0	3
	1023	GW 441756	RTK signaling	NTRK1	Laboratory	13	14	14	13	15	14	15	15	15	9	11	11	13	10	10	9	7	7	8	3	9	6	7	9	8	11	10	10	6	12	6	8	6	10	11	7	9	10	11	7	10	9	3	4
	1024	CEP-701	RTK signaling	FLT3, JAK2, NTRK1, RET	Clinical Trial	13	15	15	12	19	11	12	14	16	12	13	12	13	7	10	11	2	6	2	4	9	4	6	10	8	10	5	12	2	12	8	7	3	4	7	4	7	10	12	6	8	7	3	5
	1025	SB 216763	WNT signaling	GSK3A, GSK3B	Laboratory	18	14	13	14	15	13	13	14	15	11	13	10	13	14	13	13	6	6	6	3	11	5	10	12	9	12	6	12	6	10	8	3	11	13	12	10	10	11	12	10	12	13	2	5
	1026	17-AAG	other	HSP90	Clinical Trial	20	17	16	13	15	14	12	18	17	12	12	8	11	11	11	12	2	6	5	1	16	2	10	13	9	11	8	10	8	12	9	8	11	13	7	8	9	10	11	7	11	12	5	3
	1028	VX-702	JNK and p38 signaling	p38	Clinical Trial	16	15	15	13	17	13	13	18	13	9	12	9	12	13	10	10	2	7	6	3	10	5	8	12	5	12	5	10	4	9	6	4	7	8	6	8	8	9	11	8	9	10	4	5
	1029	AMG-706	RTK signaling	VEGFR, RET, c-KIT, PDGFR	Clinical Trial	11	9	11	10	16	7	9	10	14	9	11	13	13	12	12	10	5	3	5	4	7	2	3	13	9	7	1	10	4	13	7	10	5	5	7	9	9	10	13	3	8	9	2	3
	1030	KU-55933	Genome integrity	ATM	Laboratory	16	16	15	12	17	12	14	18	17	13	12	11	11	9	11	10	4	3	6	8	11	4	9	11	7	10	6	9	5	9	8	9	6	8	6	7	8	7	11	5	10	10	2	6
	1031	Elesclomol	other	HSP70	Clinical Trial	15	14	12	11	15	15	13	15	13	11	12	10	12	8	13	10	4	7	7	7	12	4	7	11	10	8	7	7	8	6	7	4	9	9	7	5	9	7	9	7	11	9	3	2
	1032	Afatinib	EGFR signaling	ERBB2, EGFR	Approved	16	14	13	13	19	13	11	15	16	11	13	13	13	12	15	10	5	4	4	5	8	2	7	11	8	11	7	12	3	13	9	6	5	5	7	5	5	9	11	5	10	8	2	6
	1033	GDC0449	other	SMO	Approved	15	17	15	12	17	14	14	17	14	14	15	10	13	10	10	10	2	4	3	5	9	3	8	11	5	9	3	9	3	8	7	5	6	6	3	5	5	7	9	3	10	9	4	4
	1036	PLX4720	ERK MAPK signaling	BRAF	Laboratory	12	14	13	12	16	11	12	17	18	13	13	8	13	10	10	7	5	4	8	5	10	5	7	9	8	7	5	10	7	6	5	5	10	8	7	9	8	8	9	7	7	9	2	4
	1037	BX-795	other	TBK1, PDPK1, IKK, AURKB, AURKC	Laboratory	10	10	11	9	15	8	8	11	14	6	9	11	12	8	9	11	3	5	3	7	10	4	7	13	7	11	8	14	2	13	10	9	7	6	5	9	7	10	11	6	6	10	3	9
	1038	NU-7441	Genome integrity	DNAPK	Laboratory	18	16	15	13	16	15	17	17	17	13	13	10	11	7	8	7	0	2	2	6	8	2	5	7	5	7	3	7	2	8	4	5	4	4	5	4	5	4	7	4	8	5	2	4
	1039	SL 0101-1	ERK MAPK signaling	RSK, AURKB, PIM3	Laboratory	14	17	15	15	17	15	16	17	14	13	12	8	13	8	12	11	7	8	8	7	11	7	8	9	9	7	7	9	7	8	8	4	11	10	9	6	9	12	12	10	11	10	3	5
	1042	BIRB 0796	JNK and p38 signaling	Androgen receptor (ANDR)	Laboratory	13	16	12	11	13	14	14	15	14	10	13	9	10	8	8	7	5	9	6	9	11	8	10	12	9	9	6	10	7	11	6	8	9	11	10	5	7	7	11	8	9	9	5	3
	1043	JNK Inhibitor VIII	JNK and p38 signaling	JNK	Laboratory	14	13	14	12	15	10	10	13	13	9	12	11	12	8	10	8	5	6	6	7	6	6	7	9	8	10	6	9	6	9	8	8	5	7	8	5	7	10	11	7	6	9	2	5
	1046	681640	cell cycle	WEE1, CHEK1	Laboratory	8	12	12	10	17	11	10	14	12	7	9	13	13	6	10	8	0	1	2	7	4	0	3	6	4	6	2	10	1	12	8	10	3	3	1	5	4	7	8	2	6	7	2	3
	1047	Nutlin-3a (-)	p53 pathway	MDM2	Laboratory	17	15	17	13	17	13	13	17	17	15	15	15	16	13	14	13	3	3	4	2	11	2	7	9	7	10	5	7	4	7	6	3	7	7	5	6	7	9	7	5	11	8	3	3
	1049	PD-173074	RTK signaling	FGFR1, FGFR3	Laboratory	14	15	15	13	17	13	13	15	13	12	12	8	9	10	7	9	2	6	2	6	9	4	7	7	6	10	4	7	3	8	7	6	4	6	7	9	7	6	9	4	10	9	2	3
	1050	ZM-447439	mitosis	AURKB	Laboratory	13	14	13	12	16	12	12	15	10	9	9	7	7	8	6	5	4	7	4	5	10	4	5	8	5	7	5	9	5	7	6	3	7	7	6	5	4	7	7	6	8	7	2	3
	1052	RO-3306	cell cycle	CDK1	Laboratory	17	14	15	14	14	14	15	13	15	11	10	10	12	10	8	7	7	10	10	6	14	6	12	12	10	11	9	12	10	10	10	2	12	12	10	7	9	10	10	9	11	10	5	4
	1053	MK-2206	PI3K signaling	AKT1, AKT2	Clinical Trial	16	19	17	17	20	19	19	19	15	16	14	10	11	11	11	11	3	4	6	5	9	7	4	8	7	8	4	7	6	7	6	5	6	6	6	7	8	10	9	7	10	11	4	1
	1054	PD-0332991	cell cycle	CDK4, CDK6	Clinical Trial	15	15	15	9	15	15	16	15	14	9	9	8	9	9	10	7	4	4	4	9	11	3	4	7	4	3	4	4	4	6	4	2	5	6	5	3	6	6	7	4	10	8	4	3
	1057	BEZ235	PI3K signaling	PI3K (class 1), mTORC1/2	Clinical Trial	13	13	12	8	14	10	9	13	16	8	11	9	11	8	10	11	5	7	7	8	9	3	9	10	10	11	6	12	7	14	8	7	7	9	8	5	10	9	9	8	10	11	3	7
	1058	GDC0941	PI3K signaling	PI3K (class 1)	Clinical Trial	14	17	13	13	16	19	17	15	12	13	10	10	8	9	9	8	3	4	4	5	8	6	6	6	5	9	6	9	4	7	8	7	6	6	8	7	5	6	7	8	7	8	2	4
	1059	AZD8055	TOR signaling	mTORC1/2	Clinical Trial	14	14	15	12	16	14	14	18	16	11	13	10	13	10	10	11	8	7	8	8	10	6	10	10	9	11	5	10	8	11	9	8	9	9	7	6	10	9	10	7	10	10	5	4
	1060	PD-0325901	ERK MAPK signaling	MEK1, MEK2	Clinical Trial	11	15	15	14	17	14	14	16	14	13	12	9	12	9	10	9	7	4	8	1	10	6	10	11	8	12	7	10	9	7	6	5	10	11	5	8	10	10	10	7	9	10	2	4
	1061	SB590885	ERK MAPK signaling	BRAF	Laboratory	13	14	14	10	18	13	12	19	16	10	15	13	16	11	14	9	7	4	8	3	9	4	5	12	8	11	4	7	8	8	5	7	8	7	6	9	8	10	9	6	9	8	0	4
	1062	selumetinib	ERK MAPK signaling	MEK1, MEK2	Clinical Trial	10	12	13	12	16	10	12	15	17	12	11	14	14	13	13	13	6	5	7	3	14	3	8	12	9	9	8	7	8	7	7	8	10	10	8	10	8	8	9	5	15	10	3	4
	1066	AZD6482	PI3K signaling	PI3K beta (P3C2B)	Clinical Trial	12	14	11	13	16	17	16	14	8	9	7	9	10	6	6	6	3	4	4	10	6	5	5	6	4	9	6	5	4	5	7	5	6	6	4	8	5	4	6	6	5	5	7	4
	1067	CCT007093	other	PPM1D	Laboratory	15	14	15	10	17	13	12	14	14	8	9	13	13	10	13	12	9	8	7	6	15	6	12	13	12	13	9	13	7	9	12	7	12	11	12	6	14	10	14	8	12	13	2	3
	1069	EHT 1864	cytoskeleton	Rac GTPases	Laboratory	17	12	13	11	12	12	10	13	15	13	11	10	14	12	8	9	7	9	7	5	13	4	12	12	12	11	8	12	9	11	11	4	12	14	10	10	12	13	11	9	11	9	0	3
	1072	BMS-708163	other	gamma-secretase	Clinical Trial	17	14	16	14	16	14	12	15	15	11	12	12	14	6	9	10	6	9	9	4	14	4	9	13	15	12	6	11	9	10	11	5	13	10	11	2	12	11	10	9	12	14	2	5
	1091	BMS-536924	IGFR signaling	IGF1R	Laboratory	15	17	18	16	15	17	18	18	13	10	13	9	11	10	11	8	2	1	4	5	7	3	2	6	8	4	3	6	4	7	5	3	4	3	5	6	7	8	8	5	9	8	3	4
	1114	Cetuximab	EGFR signaling	EGFR	Approved	12	11	13	11	14	8	10	13	15	7	9	8	13	10	12	10	10	9	10	6	13	5	12	13	13	12	13	13	10	14	14	10	10	8	10	8	13	16	14	10	9	13	1	8
	1129	PF-4708671	TOR signaling	p70 S6KA	Laboratory	17	16	13	13	15	12	12	16	10	9	9	7	8	9	7	6	5	5	5	2	7	6	6	8	5	12	7	6	5	6	8	5	5	7	9	5	6	6	8	7	6	7	3	4
	1133	JNJ-26854165	p53 pathway	MDM2	Clinical Trial	9	14	11	11	17	11	12	11	10	9	9	12	11	7	11	7	5	2	3	8	7	4	6	10	7	8	4	8	4	7	8	6	7	4	5	8	7	9	9	5	8	6	5	3
	1142	HG-5-113-01	ABL signaling	LOK, LTK, TRCB, ABL(T315I)	Laboratory	14	15	16	15	19	17	16	14	15	9	13	13	14	9	13	12	7	6	8	6	10	8	7	11	9	8	9	13	7	12	9	10	10	10	9	10	10	9	13	10	11	14	6	8
	1143	HG-5-88-01	EGFR signaling	EGFR, ADCK4	Laboratory	14	14	16	15	17	14	14	16	16	9	12	13	15	7	14	8	3	4	3	7	8	4	3	7	7	7	4	8	3	8	7	7	6	4	8	4	5	9	8	6	9	9	3	5
	1149	TW 37	apoptosis regulation	BCL-2, BCL-XL	Laboratory	14	17	14	16	19	14	14	16	14	11	14	14	15	9	11	10	2	3	5	8	8	1	4	11	6	9	4	6	5	6	6	4	5	7	6	6	6	7	7	4	6	7	4	3
	1158	XMD11-85h	other	BRSK2, FLT4, MARK4, PRKCD, RET, SPRK1	Laboratory	13	17	17	15	18	11	13	15	15	9	14	10	14	7	12	12	7	5	5	7	9	7	6	11	8	10	8	10	3	8	7	7	8	5	8	7	10	9	12	6	10	12	6	2
	1161	ZG-10	other	IRAK1	Laboratory	15	13	14	8	14	11	11	16	14	14	13	12	12	11	11	7	8	9	8	6	11	4	8	8	10	4	6	9	7	10	10	6	8	7	9	7	11	10	11	8	10	8	3	3
	1164	XMD8-92	other	ERK5	Laboratory	14	13	12	10	14	9	9	12	16	10	11	14	16	9	13	12	5	5	7	3	10	2	9	11	10	10	6	10	5	9	9	8	10	6	9	5	10	11	11	7	11	11	2	4
	1166	QL-VIII-58	TOR signaling	mTOR, ATR	Laboratory	7	13	10	13	14	10	10	10	10	6	10	12	11	5	12	8	5	5	5	11	4	3	5	11	6	6	7	9	4	11	8	8	5	6	7	4	6	10	8	7	6	8	6	6
	1170	CCT018159	other	HSP90	Laboratory	18	16	16	14	17	15	13	14	17	12	15	15	15	7	11	6	6	6	4	3	7	0	5	10	6	8	6	6	7	7	7	5	7	8	6	6	7	6	6	3	13	5	3	3
	1175	AG-014699	Genome integrity	PARP1, PARP2	Approved	18	15	14	15	16	15	15	16	15	10	12	12	13	10	9	7	6	6	6	4	9	3	7	9	5	10	5	8	4	9	6	6	6	6	7	4	5	8	10	6	8	9	2	5
	1192	GSK269962A	cytoskeleton	ROCK1,ROCK2	Laboratory	13	13	17	13	18	9	9	15	17	14	15	16	14	12	14	13	8	5	8	5	12	4	10	13	10	13	7	11	9	11	11	7	9	8	10	6	10	12	12	6	13	11	1	4
	1194	SB 505124	other	TGFbetaR-I (ALK5)	Laboratory	15	16	17	16	20	13	11	18	17	15	17	17	17	14	17	14	7	8	9	3	14	1	12	14	11	15	8	13	8	12	13	12	11	12	11	7	13	14	14	9	14	14	2	7
	1199	Tamoxifen	other	ER	Approved	15	14	17	13	15	11	12	14	15	10	14	12	15	11	13	14	6	6	7	9	11	7	11	14	10	15	8	14	9	14	14	10	10	10	9	7	11	14	14	7	10	12	2	6
	1203	QL-XII-61	other	BMX, BTK	Laboratory	15	13	17	14	16	13	13	15	15	10	12	12	15	13	14	14	5	9	10	6	13	4	13	13	11	15	11	14	10	13	12	10	11	12	10	11	12	14	13	11	12	13	6	8
	1218	JQ1	chromatin other	BRD2, BRD3, BRD4	Laboratory	16	17	17	15	19	14	14	19	16	13	12	11	12	8	12	11	8	9	9	6	11	7	8	12	10	12	10	13	8	12	11	10	9	9	11	7	11	11	12	9	12	11	5	6
	1219	PFI-1	chromatin other	BRD2, BRD3, BRD4	Laboratory	16	15	15	15	19	15	14	15	15	11	15	13	14	8	12	9	4	7	6	5	12	6	7	11	8	11	7	10	6	11	9	6	9	8	10	4	10	10	9	9	10	10	1	5
	1230	IOX2	other	EGLN1	Laboratory	17	16	15	11	15	12	12	14	17	9	13	11	13	14	14	10	8	11	12	8	15	7	12	11	11	12	11	13	10	12	11	10	11	12	12	5	14	12	12	13	11	10	2	7
	1236	UNC0638	chromatin histone methylation	G9a(EHMT2), GLP(EHMT1)	Laboratory	18	16	16	17	17	15	15	16	16	10	16	11	12	12	10	10	6	6	7	4	11	5	9	11	8	11	8	12	7	11	10	7	8	10	8	6	9	10	11	8	11	10	2	4
	1239	YK 4-279	other	RNA helicase A	Laboratory	14	15	15	14	17	12	13	14	12	9	11	9	11	7	7	7	3	1	4	5	7	4	5	7	6	6	0	10	4	9	6	5	3	4	6	6	5	6	7	4	6	7	2	3
	1241	CHIR-99021	WNT signaling	GSK3B	Laboratory	15	16	16	12	18	13	14	16	14	9	11	13	11	8	10	8	4	4	6	4	7	3	7	8	7	8	6	9	4	9	8	6	6	6	6	3	6	9	8	4	6	9	2	3
	1242	(5Z)-7-Oxozeaenol	other	TAK1 (MAP3K7)	Laboratory	13	17	18	14	18	14	14	16	17	16	15	13	13	9	13	11	3	4	6	1	12	5	9	9	9	11	5	10	7	7	7	7	7	6	3	5	8	9	9	4	8	8	1	4
	1243	piperlongumine	other	Increases ROS levels	Laboratory	13	14	13	12	15	9	8	8	14	3	12	16	15	7	14	12	5	4	4	7	9	3	7	14	9	11	4	14	4	13	11	9	7	5	8	5	8	12	14	6	10	10	0	5
	1248	FK866	metabolism	NAMPT inhibitor	Clinical Trial	18	15	17	12	19	14	14	18	17	13	14	12	13	11	12	10	3	7	6	3	12	4	9	7	7	9	6	9	8	10	7	6	7	8	9	3	8	8	9	8	9	9	1	3
	1259	Talazoparib	Genome integrity	PARP1, PARP2	Clinical Trial	15	17	16	12	17	14	14	14	16	11	11	9	10	7	12	10	6	6	4	8	10	4	8	9	6	9	5	11	4	8	7	6	6	9	8	10	7	9	7	6	8	9	5	5
	1261	rTRAIL	apoptosis regulation	DR4, DR5	Clinical Trial	17	14	16	12	18	11	11	17	17	10	12	13	16	12	13	9	5	7	6	2	11	5	8	11	10	8	3	10	6	11	8	5	7	8	7	7	8	11	11	7	9	10	3	3
	1262	UNC1215	other	L3MBTL3	Laboratory	16	16	19	13	18	12	12	16	14	13	16	11	13	9	11	11	2	7	5	3	11	6	9	10	8	11	7	11	5	10	9	7	7	7	9	5	8	11	11	7	10	9	1	4
	1264	SGC0946	chromatin histone methylation	DOT1L (Q8TEK3)	Laboratory	19	14	14	13	19	12	12	16	17	10	13	12	14	10	13	13	8	9	9	4	13	3	12	14	12	14	10	14	10	12	12	10	11	13	8	7	12	13	15	6	11	12	2	7
	1268	XAV939	WNT signaling	TNKS1, TNKS2	Laboratory	15	19	14	19	17	18	18	15	11	10	13	11	12	7	13	6	7	8	7	10	6	9	5	7	7	7	5	7	6	8	8	5	6	4	5	6	7	10	8	9	7	6	4	2
	1371	PLX4720	ERK MAPK signaling	BRAF	Laboratory	15	14	18	15	19	8	9	18	18	14	17	18	16	14	16	14	6	4	11	4	14	3	11	17	12	12	9	11	10	11	11	10	12	11	6	8	12	13	11	6	12	13	2	7
	1372	Trametinib	ERK MAPK signaling	MEK1, MEK2	Approved	12	15	17	14	20	12	14	16	15	14	13	11	12	9	10	9	5	6	6	1	9	3	9	8	9	9	6	9	8	8	7	5	9	10	8	5	9	10	7	6	10	9	1	4
	1373	Dabrafenib	ERK MAPK signaling	BRAF	Approved	14	15	16	14	16	12	12	17	18	12	14	12	18	11	14	9	5	6	7	6	14	4	9	16	9	9	9	8	9	7	8	7	10	9	7	8	9	10	10	7	11	10	2	3
	1375	Temozolomide	DNA replication	DNA akylating agent	Clinical Trial	14	14	17	13	18	9	11	14	14	13	15	13	15	11	14	15	6	10	7	5	12	8	11	13	13	12	8	12	8	12	13	10	9	8	12	10	11	14	13	11	9	11	3	7
	1377	Afatinib	EGFR signaling	ERBB2, EGFR	Approved	18	11	13	9	16	10	8	11	17	12	13	12	16	8	13	11	8	6	7	3	11	2	12	14	12	14	11	15	7	12	13	9	9	9	10	7	9	13	14	6	7	10	1	7
	1378	Bleomycin (50 uM)	DNA replication	DNA damage	Approved	13	14	13	10	18	10	10	13	17	9	12	10	12	8	8	10	5	7	9	7	10	4	10	13	9	11	9	10	8	9	11	6	11	12	7	7	9	11	12	9	7	10	2	3
	1494	SN-38	DNA replication	TOP1	Clinical Trial	15	17	17	15	16	14	15	17	16	12	14	12	11	13	11	9	4	6	4	5	9	4	6	12	9	9	3	8	7	7	8	6	7	9	8	3	10	10	9	6	9	9	4	2
	1495	Olaparib	Genome integrity	PARP1, PARP2	Approved	16	16	16	13	20	15	15	13	13	10	13	12	12	11	11	8	4	3	3	4	7	4	6	8	6	6	2	8	3	8	9	6	4	3	4	7	5	10	10	5	11	9	2	2
	1498	selumetinib	ERK MAPK signaling	MEK1, MEK2	Clinical Trial	11	13	14	11	17	12	14	13	14	10	10	10	10	10	9	11	7	8	8	4	10	6	11	11	11	11	9	10	10	9	7	5	11	13	7	8	11	12	9	6	12	10	3	7
	1502	Bicalutamide	other	Androgen receptor (ANDR)	Approved	16	17	17	14	18	14	15	18	13	10	15	9	9	8	9	8	4	6	6	3	7	5	4	6	6	7	4	4	5	5	5	4	4	4	7	3	6	8	6	7	10	5	1	1
	1526	RDEA119	ERK MAPK signaling	MEK1, MEK2	Clinical Trial	13	14	16	13	17	14	15	15	15	9	13	11	13	9	10	11	7	9	8	3	11	6	12	11	11	10	7	10	10	10	8	7	11	13	7	9	11	12	11	7	10	10	3	7
	1527	GDC0941	PI3K signaling	PI3K	Clinical Trial	18	14	14	8	14	16	16	13	14	8	11	6	11	9	6	9	6	6	6	10	10	10	9	11	11	11	8	9	7	9	11	5	9	11	8	7	12	8	11	9	10	9	7	5
	1529	MLN4924	other	NEDD8-activating enzyme (NAE)	Clinical Trial	14	14	14	14	16	15	14	15	14	9	13	10	13	9	12	6	4	7	4	5	8	6	7	9	6	9	3	9	6	9	10	8	5	8	8	3	7	9	9	7	7	7	3	3
[truncated: 6 more columns]
