# Supplementary material for: Systematic identification of non-coding pharmacogenomic landscape in cancer
Source: Nat Commun. 2018 Aug 9;9:3192. doi: 10.1038/s41467-018-05495-9 (PMC6085336; doi:10.1038/s41467-018-05495-9)
Supplement: Supplementary file 12 — Supplementary Data 9 [file 41467_2018_5495_MOESM12_ESM.xlsx]

## Sheet: Case study of EPIC1
	EPIC1 expression in cell lines			List of EPIC1-drug predictive pairs
		Normalized counts			Drug Name	Target Pathway	Spearman cor	-log(p-value)	Predictive Score	Predictive Score Rank
	NCI-H1105	16		184	BMS-754807	IGFR signaling	0.41718	1.75633	0.5	20 to 100
	NCI-H524	14		158	PF-562271	cytoskeleton	0.666864	4.10787	0.49	1 to 10
	NCI-H211	12		170	Shikonin	other	0.284057	0.915561	0.245	20 to 100
	K-562	12		258	STF-62247	other	0.329728	1.18483	0.245	20 to 100
	P31-FUJ	12		306	TG101348	other	0.244687	0.733707	0.15	> 100
	NCI-H650	12		194	AUY922	other	0.409811	1.65666	0.105	20 to 100
	NCI-H929	11		1259	Talazoparib	Genome integrity	-0.249592	0.736435	0.095	> 100
	NCI-H209	10		275	I-BET-762	chromatin other	0.525674	2.6983	0.09	20 to 100
	NCI-H510A	9		202	GSK1904529A	IGFR signaling	-0.130888	0.323118	0.065	> 100
	NCI-H2170	9		177	GSK-650394	other	0.56426	3.02443	0.05	10 to 20
	EPLC-272H	9		1008	Methotrexate	DNA replication	-0.187389	0.481013	0.05	> 100
	NCI-H1436	8		1052	RO-3306	cell cycle	-0.293994	0.864466	0.05	> 100
	MOLP-8	8		1372	Trametinib	ERK MAPK signaling	-0.13979	0.336043	0.05	> 100
	NCI-H1651	8		1060	PD-0325901	ERK MAPK signaling	-0.139736	0.312508	0.045	> 100
	JURL-MK1	7		1037	BX-795	other	0.0390486	0.0722882	0.04	> 100
	NCI-H1694	7		1031	Elesclomol	other	0.207251	0.551763	0.03	> 100
	NCI-H716	7		208	Ispinesib Mesylate	mitosis	0.130694	0.322518	0.025	> 100
	AM-38	6		294	MPS-1-IN-1	mitosis	0.208879	0.599881	0.025	> 100
	MFE-296	6		1494	SN-38	DNA replication	-0.292979	0.984367	0.025	> 100
	NCI-H522	6		153	Midostaurin	RTK signaling	0.225214	0.651356	0.02	> 100
	NCI-H838	6		281	CH5424802	RTK signaling	0.3175	1.08738	0.02	> 100
	IGR-1	6		300	CX-5461	other	0.399419	1.62842	0.02	> 100
	A3-KAW	6		1133	JNJ-26854165	p53 pathway	-0.144004	0.34898	0.02	> 100
	KYSE-450	6		256	JW-7-24-1	other	0.13335	0.323752	0.015	> 100
	JVM-3	6		298	OSI-930	RTK signaling	0.381424	1.46542	0.015	> 100
	NCI-H1876	6		304	SB52334	RTK signaling	0.122393	0.297087	0.015	> 100
	KYM-1	6		1003	Camptothecin	DNA replication	-0.183207	0.466662	0.015	> 100
	AU565	5		1032	Afatinib	EGFR signaling	-0.0919955	0.197191	0.015	> 100
	TE-10	5		1039	SL 0101-1	ERK MAPK signaling	0.112951	0.240452	0.015	> 100
	NCI-H1563	5		1175	AG-014699	Genome integrity	-0.0912105	0.199498	0.015	> 100
	MEL-JUSO	5		1242	(5Z)-7-Oxozeaenol	other	0.0594698	0.122102	0.015	> 100
	HCC1395	5		176	IPA-3	cytoskeleton	0.30579	1.05183	0.01	> 100
	UM-UC-3	5		182	Obatoclax Mesylate	apoptosis regulation	0.406562	1.67908	0.01	> 100
	OPM-2	5		1014	RDEA119	ERK MAPK signaling	-0.00903604	0.0157783	0.01	> 100
	NCI-H526	5		1038	NU-7441	Genome integrity	-0.256236	0.705504	0.01	> 100
	TE-9	5		1054	PD-0332991	cell cycle	-0.0884573	0.175608	0.01	> 100
	NCI-H69	5		1072	BMS-708163	other	-0.304171	1.0169	0.01	> 100
	MDA-MB-157	5		134	Etoposide	DNA replication	0.295275	0.971349	0.005	> 100
	NCI-H1573	5		151	QS11	other	0.318725	1.12255	0.005	> 100
	MKN7	5		154	CHIR-99021	WNT signaling	0.00804334	0.0151369	0.005	> 100
	NCI-H1755	5		155	AP-24534	ABL signaling	0.034925	0.0695416	0.005	> 100
	HT-144	4		178	BAY 61-3606	other	0.341311	1.25256	0.005	> 100
	UACC-893	4		201	Epothilone B	cytoskeleton	0.286099	0.949163	0.005	> 100
	HCC-366	4		223	ZSTK474	PI3K signaling	0.20637	0.589853	0.005	> 100
	HSC-2	4		269	NSC-207895	p53 pathway	0.129536	0.318926	0.005	> 100
	RH-18	4		276	CAY10603	chromain histone acetylation	0.300192	1.02204	0.005	> 100
	A101D	4		302	PI-103	PI3K signaling	0.176107	0.464324	0.005	> 100
	MFE-280	4		308	Foretinib	RTK signaling	-0.0295366	0.0592296	0.005	> 100
	NCI-H660	4		310	YM201636	other	-0.0380307	0.0776465	0.005	> 100
	RPMI-7951	4		344	THZ-2-49	cell cycle	-0.15888	0.414426	0.005	> 100
	OS-RC-2	4		1015	CI-1040	ERK MAPK signaling	0.00444297	0.00799865	0.005	> 100
	NCI-H1299	4		1016	Temsirolimus	TOR signaling	-0.0202631	0.0369286	0.005	> 100
	NCI-H23	4		1029	AMG-706	RTK signaling	-0.181044	0.436345	0.005	> 100
	EKVX	4		1043	JNK Inhibitor VIII	JNK and p38 signaling	-0.329815	1.03177	0.005	> 100
	SW780	4		1142	HG-5-113-01	ABL signaling	-0.0697197	0.106018	0.005	> 100
	MKN1	4		1261	rTRAIL	apoptosis regulation	-0.164999	0.425894	0.005	> 100
	SNU-398	3		1498	selumetinib	ERK MAPK signaling	0.0135051	0.025243	0.005	> 100
	JHH-4	3		133	Doxorubicin	DNA replication	0.331466	1.19485	0	> 100
	JHH-7	3		135	Gemcitabine	DNA replication	0.135467	0.330252	0	> 100
	U-2-OS	3		136	Mitomycin C	DNA replication	0.170656	0.455454	0	> 100
	NCI-H146	3		140	Vinorelbine	cytoskeleton	0.0808567	0.176884	0	> 100
	SCC-15	3		147	NSC-87877	other	0.117263	0.275849	0	> 100
	NCI-H1915	3		150	Bicalutamide	other	0.15386	0.397417	0	> 100
	NCI-H358	3		152	CP466722	Genome integrity	0.140154	0.352395	0	> 100
	MDA-MB-436	3		156	AZD6482	PI3K signaling	0.031115	0.0614655	0	> 100
	NCI-H322M	3		157	JNK-9L	JNK and p38 signaling	0.178647	0.473307	0	> 100
	HUTU-80	3		159	HG-6-64-1	ERK MAPK signaling	0.209762	0.589398	0	> 100
	HCC38	3		163	JQ1	chromatin other	0.216747	0.617043	0	> 100
	ONS-76	3		164	JQ12	chromain histone acetylation	0.223097	0.642694	0	> 100
	UACC-62	3		165	DMOG	other	0.326732	1.10777	0	> 100
	NCI-H1793	3		166	FTI-277	other	0.0524934	0.10839	0	> 100
	NCI-H1092	3		167	OSU-03012	PI3K signaling	0.382238	1.51072	0	> 100
	NCI-H661	3		171	AKT inhibitor VIII	PI3K signaling	-0.0679451	0.1448	0	> 100
	BC-3	3		172	Embelin	apoptosis regulation	0.00270269	0.00511687	0	> 100
	NCI-H1048	3		173	FH535	other	-0.221235	0.650408	0	> 100
	TCCSUP	3		175	PAC-1	apoptosis regulation	0.0544399	0.115042	0	> 100
	U-118-MG	3		179	5-Fluorouracil	DNA replication	0.404632	1.66529	0	> 100
	KARPAS-620	3		180	Thapsigargin	other	0.192052	0.521935	0	> 100
	NCI-H1650	3		185	Lisitinib	IGFR signaling	0.288609	0.961922	0	> 100
	MKN45	3		186	Bexarotene	other	0.00193049	0.00364881	0	> 100
	SNU-423	3		190	Bleomycin	DNA replication	0.140154	0.352395	0	> 100
	KM-H2	3		192	LFM-A13	other	0.336678	1.2252	0	> 100
	PC-3	3		193	GW-2580	RTK signaling	0.00550334	0.0103012	0	> 100
	JHH-1	2		196	Phenformin	metabolism	0.116846	0.274641	0	> 100
	NCI-H1703	2		197	Bryostatin 1	other	0.0198841	0.0390622	0	> 100
	MES-SA	2		199	Pazopanib	RTK signaling	0.0596523	0.127433	0	> 100
	TE-15	2		200	LAQ824	chromain histone acetylation	0.235134	0.7096	0	> 100
	TE-11	2		203	BMS345541	other	0.232045	0.696227	0	> 100
	NCI-H727	2		204	Tipifarnib	other	0.275675	0.897162	0	> 100
	A172	2		205	BMS-708163	other	0.187749	0.506097	0	> 100
	NCI-H647	2		206	Ruxolitinib	other	0.216988	0.632821	0	> 100
	LCLC-103H	2		207	AS601245	JNK and p38 signaling	0.107529	0.253345	0	> 100
	HPAC	2		211	TL-2-105	ERK MAPK signaling	0.0754823	0.166615	0	> 100
	NCI-H1734	2		219	AT-7519	cell cycle	0.141312	0.35612	0	> 100
	SK-MEL-24	2		221	TAK-715	JNK and p38 signaling	0.232238	0.697059	0	> 100
	SCC-9	2		222	BX-912	PI3K signaling	0.254439	0.796075	0	> 100
	NCI-H520	2		224	AS605240	PI3K signaling	0.0179536	0.0351244	0	> 100
	A2058	2		225	Genentech Cpd 10	mitosis	-0.0455597	0.0945038	0	> 100
	RPMI-8226	2		226	GSK1070916	mitosis	0.297875	1.00985	0	> 100
	NCI-H1437	2		228	KIN001-102	PI3K signaling	0.0791503	0.176033	0	> 100
	U-87-MG	2		229	LY317615	other	-0.250964	0.780135	0	> 100
	NCI-H2066	2		230	GSK429286A	cytoskeleton	0.255404	0.800532	0	> 100
	SK-N-FI	2		231	FMK	ERK MAPK signaling	0.117567	0.282634	0	> 100
	SF268	2		235	QL-XII-47	other	0.0610036	0.130686	0	> 100
	SK-MEL-30	2		238	CAL-101	PI3K signaling	0.262354	0.833007	0	> 100
	BT-20	2		245	UNC0638	chromatin histone methylation	0.113706	0.271246	0	> 100
	HT-1080	2		249	XL-184	RTK signaling	0.0903471	0.205587	0	> 100
	KYSE-140	2		252	WZ3105	other	0.195792	0.535871	0	> 100
	RERF-LC-MS	2		253	XMD14-99	RTK signaling	0.307129	1.0323	0	> 100
	LXF-289	2		254	AC220	RTK signaling	0.00359834	0.00670821	0	> 100
	NUGC-3	2		255	CP724714	EGFR signaling	-0.0615951	0.129579	0	> 100
	NCI-H1395	2		257	NPK76-II-72-1	mitosis	-0.0119691	0.0231177	0	> 100
	KYSE-70	2		260	NG-25	other	-0.0642855	0.138658	0	> 100
	NCI-H1155	2		261	TL-1-85	other	0.19691	0.552757	0	> 100
	SK-MM-2	2		262	VX-11e	ERK MAPK signaling	0.179343	0.486746	0	> 100
	MEL-HO	2		263	FR-180204	ERK MAPK signaling	0.177992	0.48182	0	> 100
	UACC-812	2		265	Tubastatin A	chromain histone acetylation	0.217181	0.633615	0	> 100
	COR-L95	2		266	Zibotentan	other	0.232818	0.699559	0	> 100
	NCI-H82	2		268	YM155	apoptosis regulation	0.0758684	0.167601	0	> 100
	LN-18	2		271	VNLG/124	chromain histone acetylation	0.132818	0.329141	0	> 100
	TT	2		272	AR-42	chromain histone acetylation	0.163706	0.431049	0	> 100
	NCI-H1623	2		273	CUDC-101	chromain histone acetylation	0.11583	0.27749	0	> 100
	COLO-829	2		274	Belinostat	chromain histone acetylation	0.227965	0.6627	0	> 100
	NCI-H810	2		277	Linifanib	RTK signaling	0.175049	0.460603	0	> 100
	JHH-2	1		279	BIX02189	other	0.283397	0.935528	0	> 100
	BEN	1		282	EKB-569	EGFR signaling	-0.109008	0.252279	0	> 100
	HCC1187	1		283	GSK2126458	PI3K signaling	0.0713317	0.153068	0	> 100
	EC-GI-10	1		286	KIN001-236	other	0.21332	0.617817	0	> 100
	8505C	1		287	KIN001-244	PI3K signaling	0.0501929	0.10513	0	> 100
	BT-474	1		288	KIN001-055	other	-0.0426639	0.0879604	0	> 100
	42-MG-BA	1		290	KIN001-260	other	0.058687	0.125119	0	> 100
	AMO-1	1		291	KIN001-266	other	0.0214285	0.0422352	0	> 100
	HDQ-P1	1		292	Masitinib	RTK signaling	-0.0531284	0.109845	0	> 100
	SK-N-DZ	1		293	MP470	RTK signaling	0.201084	0.555873	0	> 100
	KELLY	1		295	BHG712	RTK signaling	0.0878375	0.198856	0	> 100
	RD	1		299	OSI-027	TOR signaling	0.174414	0.458377	0	> 100
	SK-MEL-28	1		301	PHA-793887	cell cycle	0.242359	0.723604	0	> 100
	8305C	1		303	PIK-93	PI3K signaling	0.144787	0.367382	0	> 100
	HT-1376	1		305	TPCA-1	other	0.0650577	0.140548	0	> 100
	SCC-4	1		309	Y-39983	cytoskeleton	-0.0650577	0.140548	0	> 100
	HCC1569	1		312	Tivozanib	RTK signaling	0.0766234	0.166196	0	> 100
	KYSE-270	1		326	GSK690693	PI3K signaling	0.110278	0.255861	0	> 100
	CAS-1	1		328	SNX-2112	other	0.147014	0.366538	0	> 100
	GCT	1		329	QL-XI-92	RTK signaling	0.15113	0.379815	0	> 100
	SU8686	1		330	XMD13-2	other	0.206587	0.577028	0	> 100
	MFE-319	1		331	QL-X-138	other	0.122132	0.290068	0	> 100
	HSC-4	1		332	XMD15-27	other	0.12319	0.293191	0	> 100
	TE-6	1		333	T0901317	other	0.205529	0.572931	0	> 100
	TE-4	1		341	EX-527	other	0.192856	0.537194	0	> 100
	TE-8	1		345	KIN001-270	cell cycle	0.0942081	0.216062	0	> 100
	SNU-449	1		346	THZ-2-102-1	cell cycle	0.0675217	0.143774	0	> 100
	BC-1	1		1001	AICAR	metabolism	0.105586	0.232343	0	> 100
	T98G	1		1004	Vinblastine	cytoskeleton	-0.243579	0.69269	0	> 100
	NCI-H2023	1		1005	Cisplatin	DNA replication	-0.162299	0.397659	0	> 100
	NCI-H2029	1		1006	Cytarabine	DNA replication	-0.0483499	0.0951165	0	> 100
	NCI-H1792	1		1007	Docetaxel	cytoskeleton	0.0384186	0.0740939	0	> 100
	MDA-MB-468	1		1009	ATRA	other	0.0133289	0.0244354	0	> 100
	639-V	1		1010	Gefitinib	EGFR signaling	-0.175105	0.439384	0	> 100
	COLO-800	1		1011	Navitoclax	apoptosis regulation	-0.196534	0.486993	0	> 100
	NCI-H1944	1		1012	Vorinostat	chromain histone acetylation	0.132766	0.307722	0	> 100
	HCC1500	1		1013	Nilotinib	ABL signaling	0.167938	0.374372	0	> 100
	SW1783	1		1017	Olaparib	Genome integrity	-0.059588	0.119869	0	> 100
	OVCAR-4	1		1018	Veliparib	Genome integrity	0.0838937	0.177013	0	> 100
	HEL	1		1019	Bosutinib	ABL signaling	-0.149754	0.358403	0	> 100
	LN-229	1		1020	Lenalidomide	other	0.154981	0.374568	0	> 100
	OVK-18	1		1021	Axitinib	RTK signaling	-0.0135903	0.0249278	0	> 100
	HCC1806	1		1022	AZD7762	Genome integrity	-0.0590653	0.118695	0	> 100
	HCC1428	1		1023	GW 441756	RTK signaling	-0.105324	0.231651	0	> 100
	EFM-19	1		1024	CEP-701	RTK signaling	0.0554064	0.110538	0	> 100
	MDA-MB-415	1		1025	SB 216763	WNT signaling	0.135337	0.292624	0	> 100
	COR-L105	1		1026	17-AAG	other	-0.10101	0.210313	0	> 100
	KLE	1		1028	VX-702	JNK and p38 signaling	0.134857	0.313808	0	> 100
	NCI-H1975	1		1030	KU-55933	Genome integrity	-0.240255	0.625042	0	> 100
	UACC-257	1		1033	GDC0449	other	0.156811	0.38029	0	> 100
	GAMG	1		1036	PLX4720	ERK MAPK signaling	-0.0319489	0.0583383	0	> 100
	COLO-679	1		1042	BIRB 0796	JNK and p38 signaling	-0.26979	0.760611	0	> 100
	RKN	1		1046	681640	cell cycle	-0.329556	0.872236	0	> 100
	OV-7	0		1047	Nutlin-3a (-)	p53 pathway	-0.0335624	0.0614765	0	> 100
	SUP-T1	0		1049	PD-173074	RTK signaling	-0.162971	0.380204	0	> 100
	KP-N-YN	0		1050	ZM-447439	mitosis	-0.150243	0.315634	0	> 100
	RCM-1	0		1053	MK-2206	PI3K signaling	-0.10593	0.217146	0	> 100
	NCI-H292	0		1057	BEZ235	PI3K signaling	0.0700293	0.137557	0	> 100
	ALL-SIL	0		1058	GDC0941	PI3K signaling	-0.0768063	0.152816	0	> 100
	OCI-AML2	0		1059	AZD8055	TOR signaling	-0.119728	0.258095	0	> 100
	HT-1197	0		1061	SB590885	ERK MAPK signaling	0.172182	0.397617	0	> 100
	KALS-1	0		1062	selumetinib	ERK MAPK signaling	0.144881	0.318676	0	> 100
	SW837	0		1066	AZD6482	PI3K signaling	0.0821379	0.168923	0	> 100
	KMRC-20	0		1067	CCT007093	other	-0.328504	1.14764	0	> 100
	CAL-29	0		1069	EHT 1864	cytoskeleton	-0.0791911	0.172659	0	> 100
	CAL-33	0		1091	BMS-536924	IGFR signaling	0.0518691	0.106964	0	> 100
	T84	0		1114	Cetuximab	EGFR signaling	-0.0838937	0.177013	0	> 100
	NCI-N87	0		1129	PF-4708671	TOR signaling	-0.269625	0.825021	0	> 100
	LU-99A	0		1143	HG-5-88-01	EGFR signaling	-0.068647	0.104215	0	> 100
	GB-1	0		1149	TW 37	apoptosis regulation	-0.117372	0.270207	0	> 100
	CAPAN-1	0		1158	XMD11-85h	other	-0.0847362	0.131853	0	> 100
	REH	0		1161	ZG-10	other	0.0622114	0.0935145	0	> 100
	KP-4	0		1164	XMD8-92	other	-0.063284	0.095284	0	> 100
	NCI-H1666	0		1166	QL-VIII-58	TOR signaling	-0.126568	0.209886	0	> 100
	NCI-H1341	0		1170	CCT018159	other	-0.0344102	0.0671475	0	> 100
	NOMO-1	0		1192	GSK269962A	cytoskeleton	-0.0756552	0.16045	0	> 100
	SW1710	0		1194	SB 505124	other	-0.145148	0.36058	0	> 100
	769-P	0		1199	Tamoxifen	other	0.0638225	0.134876	0	> 100
	NCI-H1963	0		1203	QL-XII-61	other	0.0491251	0.0672078	0	> 100
	CML-T1	0		1218	JQ1	chromatin other	-0.0924034	0.202583	0	> 100
	GI-1	0		1219	PFI-1	chromatin other	0.151765	0.381879	0	> 100
	JHOS-4	0		1230	IOX2	other	-0.0817525	0.179167	0	> 100
	LOU-NH91	0		1236	UNC0638	chromatin histone methylation	-0.0676646	0.14412	0	> 100
	CA46	0		1239	YK 4-279	other	-0.0527059	0.0979014	0	> 100
	HCC-56	0		1241	CHIR-99021	WNT signaling	0.00284318	0.00519771	0	> 100
	OVTOKO	0		1243	piperlongumine	other	0.0836736	0.184089	0	> 100
	NCI-H2081	0		1248	FK866	metabolism	0.187254	0.468515	0	> 100
	NCI-H2087	0		1262	UNC1215	other	0.0552051	0.112376	0	> 100
	NCI-H2085	0		1264	SGC0946	chromatin histone methylation	0.137657	0.329566	0	> 100
	SNG-M	0		1268	XAV939	WNT signaling	0.0236933	0.0460837	0	> 100
	MDA-MB-231	0		1371	PLX4720	ERK MAPK signaling	-0.0875158	0.194036	0	> 100
	YAPC	0		1373	Dabrafenib	ERK MAPK signaling	-0.0144528	0.0270676	0	> 100
	RCC10RGB	0		1375	Temozolomide	DNA replication	0.259203	0.778285	0	> 100
	OV-56	0		1377	Afatinib	EGFR signaling	-0.0194242	0.0374433	0	> 100
	SK-N-AS	0		1378	Bleomycin (50 uM)	DNA replication	-0.190904	0.529771	0	> 100
	HCC-78	0		1495	Olaparib	Genome integrity	-0.0871909	0.189198	0	> 100
	COLO-684	0		1502	Bicalutamide	other	0.125187	0.286007	0	> 100
	WSU-DLCL2	0		1526	RDEA119	ERK MAPK signaling	-0.0696979	0.139948	0	> 100
	OCUM-1	0		1527	GDC0941	PI3K signaling	0.106893	0.235811	0	> 100
	SUIT-2	0		1529	MLN4924	other	-0.0542187	0.0961867	0	> 100
	GDM-1	0
	CAL-78	0
	HCC1599	0
	SF539	0
	NCI-H2030	0
	L-540	0
	G-402	0
	SK-UT-1	0
	MC116	0
	CL-40	0
	KARPAS-422	0
	ST486	0
	SIMA	0
	NCI-H2452	0
	SIG-M5	0
	BHY	0
	BHT-101	0
	SK-ES-1	0
	EBC-1	0
	SW1271	0
	NCI-H196	0
	C32	0
	RPMI-8402	0
	NCI-H2196	0
	SW1417	0
	DOHH-2	0
	PF-382	0
	SW1573	0
	EFO-21	0
	L-1236	0
	JAR	0
	647-V	0
	L-428	0
	J82	0
	SCC-25	0
	MONO-MAC-6	0
	CFPAC-1	0
	RMG-I	0
	LAMA-84	0
	SJSA-1	0
	ZR-75-30	0
	HCC70	0
	BT-549	0
	GMS-10	0
	HL-60	0
	EN	0
	KU-19-19	0
	KNS-81-FD	0
	DK-MG	0
	SNU-C5	0
	NCI-H1693	0
	GA-10	0
	IGROV-1	0
	NCI-H1355	0
	DBTRG-05MG	0
	PANC-02-03	0
	HCC202	0
	SK-CO-1	0
	OCI-AML3	0
	SW900	0
	SW1116	0
	OE19	0
	KARPAS-299	0
	KMRC-1	0
	SBC-5	0
	JJN-3	0
	KASUMI-1	0
	SH-4	0
	LCLC-97TM1	0
	OAW-42	0
	RERF-GC-1B	0
	SU-DHL-10	0
	NCI-H747	0
	THP-1	0
	TOV-21G	0
	EJM	0
	L-363	0
	CAL-120	0
	SK-MES-1	0
	VMRC-RCZ	0
	NCI-H441	0
	OCI-AML5	0
	KCL-22	0
	OCI-LY-19	0
	BCPAP	0
	FTC-133	0
	NCI-H2110	0
	NCI-H1648	0
	NCI-H2444	0
	ES-2	0
	MHH-ES-1	0
	BL-41	0
	ECC10	0
	BV-173	0
	ECC12	0
	NCI-H1869	0
	LAN-6	0
	P12-ICHIKAWA	0
	TE-1	0
	A204	0
	U-266	0
	LS-411N	0
	MG-63	0
	CHP-126	0
	SK-MEL-31	0
	COLO-792	0
	LK-2	0
	KG-1	0
	SK-MEL-1	0
	KURAMOCHI	0
	SK-MEL-3	0
	EHEB	0
	NAMALWA	0
	SU-DHL-4	0
	SU-DHL-5	0
	SU-DHL-6	0
	SU-DHL-1	0
	SNU-182	0
	SU-DHL-8	0
	MHH-NB-11	0
	PANC-08-13	0
	SNU-1040	0
	PANC-04-03	0
	RH-41	0
	SF126	0
	KOPN-8	0
	WM-115	0
	OVCAR-8	0
	SUP-B15	0
	NCI-H2405	0
	TOV-112D	0
	NCI-H28	0
	PC-14	0
	U031	0
	RERF-LC-KJ	0
	AN3-CA	0
	CAL-12T	0
	LS-123	0
	LU-65	0
	LP-1	0
	PANC-03-27	0
	CL-11	0
	A498	0
	CADO-ES1	0
	NCI-H1838	0
	KS-1	0
	KP-3	0
	OE21	0
	HCC-827	0
	SW1990	0
	HPAF-II	0
	SNU-475	0
	MDST8	0
	ME-1	0
	HOP-92	0
	CAL-54	0
	TE-441-T	0
	CAL-51	0
	NCI-H2052	0
	697	0
	Hey	0
	GRANTA-519	0
	PANC-10-05	0
	NALM-6	0
	SK-LU-1	0
	SK-OV-3	0
	SW1088	0
	SNU-387	0
	OV-90	0
	ML-1	0
	NCI-H1781	0
	RL95-2	0
	CAL-85-1	0
	SNU-81	0
	KE-37	0
	BFTC-909	0
	LS-1034	0
	BFTC-905	0
	JVM-2	0
	HT	0
	HH	0
	DEL	0
	TC-71	0
	BICR22	0
	CCF-STTG1	0
	NCI-H2172	0
	NCI-H2171	0
	SK-LMS-1	0
	JM1	0
	CW-2	0
	HCC1937	0
	T-24	0
	H4	0
	D-283MED	0
	SNU-61	0
	SNB75	0
	LOUCY	0
	SKM-1	0
	COLO-678	0
	TT2609-C02	0
	OAW-28	0
	SW1463	0
	RCH-ACV	0
	BT-483	0
	KP-N-RT-BM-1	0
	MPP-89	0
	EFM-192A	0
	KMS-12-BM	0
	HCC2157	0
	ACHN	0
	TGBC11TKB	0
	MHH-CALL-4	0
	MHH-CALL-2	0
	PL-21	0
	CAL-148	0
	MM1S	0
	RT-112	0
	RS4-11	0
	NU-DUL-1	0
	KNS-42	0
	NCI-H508	0
	A704	0
	KM12	0
	CAMA-1	0
	MSTO-211H	0
	EM-2	0
	KYSE-520	0
	KU812	0
	YH-13	0
	NCI-H2291	0
	SK-HEP-1	0
	HOS	0
	OE33	0
	NCI-H596	0
	FU-OV-1	0
	NCI-H2347	0
	NCI-H2227	0
	NCI-H2228	0
	MOLT-16	0
	MOLT-13	0
	A673	0
